# Supplementary material for: A gene expression atlas of a juvenile nervous system
Source: bioRxiv. 2025 Nov 22:2025.11.21.689793. Preprint. [Version 1] doi: 10.1101/2025.11.21.689793 (PMC12667811; doi:10.1101/2025.11.21.689793)
Supplement: Supplement 16 — Supplemental Table 1. List of strains used in this study. Supplemental Table 2. 10X Genomics sample information. Supplemental Table 3. Table of the number of cells captured for each cell type in each experimental sample. Supplemental Table 4. Genes used to annotate progenitor cell classes in this study. Supplemental Table 5. Genes with significant correlations to maturation index in SDQ, AVM and PVM. Supplemental Table 6. Comparison of sequencing statistics for ventral cord motor neurons in this study and in previous studies16,28. Supplemental Table 8. Genes excluded from differential expression results due to overexpression in transgenic constructs. Supplemental Table 9. Sample metadata from re-analysis of embryonic single cell data from Packer, et al., 201924. Supplemental Table 12. Results from gene regulatory network analysis using CelEsT on differentially expressed genes between embryo and L1 stages. Supplemental Table 13. Results from gene regulatory network analysis using CelEsT on differentially expressed genes between L1 and L4 stages. [file media-16.xlsx]

## Sheet: Supplemental Table 1
Supplemental Table 1. List of all strains used in this study
Strain	Genotype	Use	Source
NC3581	otIs708 [sra-11p::Scarlet + inx-6p18::tagRFP]; rhIs2 [glr-1::GFP]	scRNA-seq	This study
PS9221	PS9221 syIs764[Ptax-4::GFP, Pocr-2::GFP]	scRNA-seq	Sternberg
OH10689	otIs355 [rab-3(prom1)::2xNLS-tagRFP] IV	scRNA-seq	CGC
CX5974	kyIs262 [unc-86::myr-GFP + odr-1::RFP] IV	scRNA-seq	CGC
OH9625	otIs292 [eat-4::mCherry + rol-6(su1006)]	scRNA-seq	CGC
NC3583	stIs10447 [ceh-34p::HIS-24::mCherry + unc-119(+)]; evIs111 [F25B3.3::GFP + dpy-20(+)]	scRNA-seq	CGC?
OH16003	otIs742[nlp-13::GFP + lin-15(+)]	scRNA-seq	Hobert lab
CZ631	juIs14[acr-2::GFP + lin-15(+)]	scRNA-seq	Miller lab
NC2957	wdIs90[unc-4c::GFP]; ufIs26[unc-4::mCherry] II	scRNA-seq	Miller lab
EG1285	lin-15B&lin-15A(n765) oxIs12[unc-47::GFP + lin-15(+)] X	scRNA-seq	CGC?
ZM5488	hpIs202 [ceh-10::GFP + lin-15(+)]	scRNA-seq	Mei Zhen
uIs152	uIs152[mec-3::RFP]	scRNA-seq	Chalfie Lab
NC3523	wdIs90[unc-4c::GFP + ceh-22::GFP]	scRNA-seq	Miller lab
PS3504	syIs54[ceh-2::GFP + unc-119(+)] II; unc-119(ed4) III	scRNA-seq	CGC
UD381	ycIs11[phlh-3::vab-10abd::venus, phlh-3::nls::tdTomato, odr-1::gfp]	scRNA-seq (P-lineage)	Chang et al., 2013
NY2066	ynIs66 [flp-7p::GFP]	scRNA-seq	CGC
SRT5	qyEx605 [scmp::2xmKate2:PH]; vab-7(ot959[vab-7::GFP::FLAG]) III	Cell annotation	This study
SRT18	vab-7(dev142([mNeonGreen::vab-7]) III; lin-32(u282) X	Mutant experiment	This study
SRT4	qyEx605 [scmp::2xmKate2:PH]; lin-32(dev70([mNeonGreen::lin-32]) X	Cell annotation	This study
SRT8	ins-30(syb5526[ins-30::SL2::GFP::H2B]) I; otEx8047 [pks-1::tagRFP + pha-1(+)]	Differential expression validation	This study
OP748	unc-119(ed3) III; wgIs748 [ceh-6::TY1::EGFP::3xFLAG + unc-119(+)]	Cell annotation	CGC
OP639	unc-119(tm4063) III; wgIs639 [ham-2::TY1::EGFP::3xFLAG + unc-119(+)]	Cell annotation	CGC
PHX4413	flp-27(syb4413 [flp-27::SL2::GFP::H2B]) II	Differential expression validation	CGC
SRT2	ufIs26 [unc-4::mCh] II; hlh-32(st12256[hlh-32::TY1::EGFP::3xFLAG]) IV	Differential expression validation	This study
OH20009	swt-3(syb7039[swt-3::SL2::TagRFP]) IV; lep-5(ot1215[SL1::tbb-2 5'UTR::GFP::H2B::loxP::3xFLAG::tbb-2 3'UTR]) X	Differential expression validation	This study
OH18857	srlf-1(syb7817[srlf-1::sl2::gfp::h2b]) II; otIs625[cat-1fos::SL2::mCherry::H2B; pha-1(+)]; him-5(e1490) V	Differential expression validation	This study
OH17350	otIs669; him-5(e1490) V; flp-5(syb4513[flp-5:SL2:GFP::H2B]) X	Differential expression validation	This study
OH17354	otIs669; him-5(e1490) V; flp-32 (syb4374 [flp-32:SL2:GFP::H2B]) X	Differential expression validation	This study
OH18772	ins-5(syb6245[ins-5:sl2:gfp::h2b]) II; otIs669; him-5(e1490) V	Differential expression validation	This study
PHX4406	nlp-73(syb4406 [nlp-73::SL2::GFP::H2B]) V	Differential expression validation	This study
OH18062	nlp-11(syb4759[nlp-11:sl2:GFP::H2B]) II; otIs669V; him-5(e1490) V	Differential expression validation	This study
OH19845	otIs669 V; nlp-64(syb6344[nlp-64:SL2:gfp::H2B]) X	Differential expression validation	This study
ribosomal strains from Matthew Eroglu

## Sheet: Supplemental Table 2
Supplemental Table 2. Strain and Experiment Information for all 10X Genomics samples
Vantage ID	Stage	Experiment	Strain(s)	Genotype(s)	Targeted cell types	Duration of mesh collection	Hours post synchronization	Number of cells targeted	Staging notes	10X Genomics version	CellRanger version	Emptydrops UMI Threshold	SoupX range	SoupX Contamination Estimate	Genes used for SoupX Contamination	Cell Satus
5929-ST-2	L1	Command Interneurons	NC3581	NC3581 otIs708 [sra-11p::Scarlet + inx-6p18::tagRFP]; rhIs2 [glr-1::GFP]	Command Interneurons	4 hours	12 to 16	10000	Similar timing to other strains	Single Cell 3' v3	5.0.0	50	0-25	0.0562	pat-10, lev-11, mlc-3, cpn-3, clik-1, far-1	Live
6065-ST-1	L1	Sensory neurons	PS9221	PS9221 syIs764[Ptax-4::GFP, Pocr-2::GFP]	Sensory neurons	2 hours	14 to 16	10000	Mid-late L1: 23 of 24 worms examined had visible GFP+ PQR in the tail	Single Cell 3' v3	6.0.0	50	0-25	0.0438	pat-10, lev-11, mlc-3, cpn-3, clik-1, far-1, snet-1	Live
7226-ST-1	L1	rab-3::2xNLS-tagRFP	OH10689	otIs355 [rab-3(prom1)::2xNLS-tagRFP] IV	All neurons	3 hours	11.5 to 14.5	10000	Mid-late L1: 17 of 17 worms examined had only embryonic RFP+ motor neurons in the ventral nerve cord	Single Cell 3' v3	6.1.1	50	0-25	0.0646	flp-1, snet-1, flp-19	Live
7226-ST-2	L1	rab-3::2xNLS-tagRFP	OH10689	otIs355 [rab-3(prom1)::2xNLS-tagRFP] IV	All neurons	3 hours	11.5 to 14.5	10000	Mid-late L1: 17 of 17 worms examined had only embryonic RFP+ motor neurons in the ventral nerve cord	Single Cell 3' v3	6.1.1	50	0-25	0.033	nlp-18, snet-1, flp-1	Live
8029-ST-1	L1	unc-86	kyIs262	kyIs262 [unc-86::myr-GFP + odr-1::RFP] IV	RIR, RIH, RIP, other unc-86+ neurons	3 hours	12 to 15	10000	Similar timing to other strains	Single Cell 3' v3	6.1.2	50	0-25	0.058	pat-10, lev-11, mlc-3, cpn-3, clik-1, mlc-2	Live
8029-ST-2	L1	eat-4	OH9625	otIs292 [eat-4::mCherry + rol-6(su1006)]	glutamatergic neurons	3 hours	12 to 15	10000	Similar timing to other strains	Single Cell 3' v3	6.1.2	50	0-25	0.0423	pat-10, lev-11, mlc-3, cpn-3, clik-1, nspc-20	Live
8304-ST-1	L1	ceh-34 (pharyngeal), SAB/DA	NC3583, NC2957	NC3583 stIs10447 [ceh-34p::HIS-24::mCherry + unc-119(+)]; evIs111 [F25B3.3::GFP + dpy-20(+)] + NC2957 wdIs90[unc-4c::GFP]; ufIs26[unc-4::mCherry] II	Pharyngeal neurons, SAB, DA	3.25 hours	14 to 17	10000	Similar timing to other strains	Single Cell 3' v3	6.1.2	50	0-25	0.0947	pat-10, cpn-3, clik-1, aman-1, mlc-3	Live
8305-ST-1	L1	mec-3/unc-47/nlp-13/ceh-10	OH16003, EG1285, ZM5488, uIs152	OH16003 otIs742[nlp-13::GFP + lin-15(+)] + EG1285 lin-15B&lin-15A(n765) oxIs12[unc-47::GFP + lin-15(+)] X + ZM5488 hpIs202 [ceh-10::GFP + lin-15(+)] + uIs152[mec-3::RFP]	NSM, RIB, RID, CAN, PLM, ALM, FLP, PVT	3.5 hours	13.5 to 17	10000	Mid-L1: mec-3 RFP worms showed no to faint expression in AVM/PVM.	Single Cell 3' v3	6.1.2	50	0-25	0.1037	col-93, mec-17, mec-12, pat-10, cpn-3, clik-1	Live
8482-ST-1	L1	ceh-34 (pharyngeal), SAB/DA	NC3583, NC2957	NC3583 stIs10447 [ceh-34p::HIS-24::mCherry + unc-119(+)]; evIs111 [F25B3.3::GFP + dpy-20(+)] + NC2957 wdIs90[unc-4c::GFP]; ufIs26[unc-4::mCherry] II	Pharyngeal neurons, SAB, DA	3.25 hours	14 to 17	10000	Similar timing to other strains	Single Cell 3' v3	6.1.2	50	0-25	0.0947	pat-10, cpn-3, clik-1, aman-1, mlc-3	Methanol-fixed after sorting
8672-ST-1	L1	unc-4C/ceh-2/acr-2	CZ631, NC3523, PS3504	CZ631 juIs14[acr-2::GFP + lin-15(+)] + NC3523 wdIs90[unc-4c::GFP + ceh-22::GFP] + PS3504 syIs54[ceh-2::GFP + unc-119(+)] II; unc-119(ed4) III	DA, DB, SAB, I3, M3, NSM	4 hours	13 to 17	10000	Mid-late L1: 34 of 35 worms examined had only embryonically born acr-2 GFP+ neurons (DA and DB) in ventral nerve cord. 1/35 had additional postembryonically born neurons	Single Cell 3' v3	7.0.1	90	0-50	0.112	npsc-20, pat-10, cpn-3, clik-1, nspc-3, nspc-17, nspc-19, nspc-14, nspc-18, nspc-15, nspc-7, nspc-16, nspc-3, ZK380.6, R74.10	Live
10712-RM	L1	hlh-3::NLS-tdTomato	UD381	ycIs11[phlh-3::vab-10abd::venus, phlh-3::nls::tdTomato, odr-1::gfp]	P-lineage progenitors and neurons	3 hours	15.5 to 18.5	10000		Single Cell 3' v3	8.0.0	50	0-25	0.0312	snet-1, flp-9, unc-25, mlc-3	Live
10795-RM	L1/L2	hlh-3::NLS-tdTomato	UD381	ycIs11[phlh-3::vab-10abd::venus, phlh-3::nls::tdTomato, odr-1::gfp]	P-lineage progenitors and neurons	3 hours	21 to 24	10000		Single Cell 3' v3	8.0.0	175	0-50	0.1	unc-30, unc-46, unc-47, oig-1, pat-10, clik-1	Live
10866-RM	L1	hlh-3::NLS-tdTomato	UD381	ycIs11[phlh-3::vab-10abd::venus, phlh-3::nls::tdTomato, odr-1::gfp]	P-lineage progenitors and neurons	3 hours	11 to 14	10000		Single Cell 3' v3	8.0.0	100	0-50	0.0389	pat-10, nlp-77, col-3	Live
10906-RM	L1/L2	hlh-3::NLS-tdTomato	UD381	ycIs11[phlh-3::vab-10abd::venus, phlh-3::nls::tdTomato, odr-1::gfp]	P-lineage progenitors and neurons	3 hours	21 to 24	10000		Single Cell 3' v3	8.0.0	100	0-50	0.0493	pat-10, lev-11, mlc-3, cpn-3, clik-1, nlp-77, osm-11, col-3	Live
11239-RM	L1	flp-7p::GFP	NY2066	ynIs66 [flp-7p::GFP]	SAA + others	3 hours	14 to 17	10000		Single Cell 3' v3	8.0.0	50	0-25	0.0846	pat-10, mlc-3, flp-24, nlp-50	Live
11314-RM	L1	flp-7p::GFP	NY2066	ynIs66 [flp-7p::GFP]	SAA + others	3 hours	14 to 17	10000		Single Cell 3' v3	8.0.0	59	0-25	0.0597	pat-10, mlc-3, flp-24, nlp-50, pdf-1	Live

## Sheet: Supplemental Table 3
Supplemental Table 3. List of cells captured for each annotated cell type from each experimental sample
	Experimental Samples
Cell type	eat-4_L1	flp-7::GFP_rep1	flp-7::GFP_rep2	glr-1_sra-11_L1	L1_ceh-34_unc-4	L1_ceh-34_unc-4_MeOH_after_sort	L1_mec-3_nlp-13_unc-47_ceh-10	L1_unc-4c_acr-2_ceh-2	P-cell_10hr_second	P-cell_15.5hr	P-cell_20.5hr_first	P-cell_20.5hr_second	rab3_L1_1	rab3_L1_2	tax-4_ocr-2_L1	unc-86_L1		Total
ADA	369	4	6	11	19	4	9	26	1	0	1	6	114	108	6	245		929
ADE	1	0	0	0	2	0	2	3	0	0	0	0	15	8	1	6		38
ADF	18	3	115	4	31	12	1	12	2	0	1	2	22	20	528	11		782
ADL	419	3	2	9	13	2	8	10	2	1	0	4	25	38	509	34		1079
AFD	133	0	1	0	2	0	3	6	2	1	2	3	4	5	187	7		356
AIA	1	0	0	0	2	0	2	9	1	1	3	2	156	137	0	3		317
AIB	531	1	0	1259	10	3	7	34	4	4	2	4	205	226	8	21		2319
AIM	390	2	6	22	13	5	6	21	0	0	0	2	127	120	8	316		1038
AIN	3	339	1998	17	33	16	126	393	0	2	2	2	127	127	7	24		3216
AIY	3	58	783	1169	6	2	258	21	2	1	1	0	121	151	0	2		2578
AIZ	328	1302	3404	1	1	1	148	369	0	1	1	0	235	224	2	199		6216
ALA	77	384	298	2	5	3	157	7	0	0	0	0	2	5	2	4		946
ALM	186	0	4	6	1	0	300	4	1	0	0	3	34	49	2	118		708
ALN	0	0	1	1	0	0	3	0	0	0	0	1	40	27	0	9		82
AMsh	33	13	10	8	6	4	31	12	2	4	6	8	0	0	8	40		185
AMso	1	0	1	11	4	0	0	151	47	92	38	104	0	0	0	5		454
Anal_depressor_muscle	6	6	10	17	601	156	1	7	2	0	0	5	2	1	3	9		826
Anal_sphincter_muscle	0	1	1	6	0	4	8	163	0	0	0	0	0	0	1	1		185
AQR	200	2	6	8	2	0	0	15	1	0	0	0	85	101	319	296		1035
Arcade_cell	446	6	5	8	0	2	6	5	0	0	2	5	0	0	2	21		508
AS	0	0	1	9	48	21	29	23	0	402	809	914	0	0	10	5		2271
ASEL	74	0	1	0	1	0	0	7	1	0	1	0	17	13	145	5		265
ASER	298	2	5	0	2	0	14	12	0	0	1	1	24	18	542	5		924
ASG	182	35	211	2	9	3	38	277	0	0	0	0	20	25	368	6		1176
ASH	127	0	1	8	0	1	1	1	0	0	1	2	4	0	225	13		384
ASI	2	38	134	2	0	1	56	36	0	0	0	2	4	2	102	11		390
ASJ	7	0	0	7	5	2	11	12	0	1	6	3	50	42	936	16		1098
ASK	394	31	340	7	268	99	49	55	0	4	3	1	11	20	678	15		1975
AUA	219	1	1	7	9	0	2	8	2	3	0	0	289	287	3	9		840
AVA	2	2	1	215	6	1	6	1	0	2	0	0	41	48	2	8		335
AVB	1	1	0	89	13	0	4	9	0	0	0	2	12	20	4	11		166
AVD	0	0	1	70	0	0	4	2	0	0	0	2	6	10	2	7		104
AVE	8	3	17	307	10	6	5	24	1	0	0	4	15	22	4	24		450
AVF	0	0	2	0	5	1	4	113	0	82	232	230	0	0	3	0		672
AVG	0	499	974	222	1	1	2	389	1	0	1	0	70	50	1	4		2215
AVH	5	0	4	2	11	4	11	16	0	1	0	1	133	152	5	13		358
AVJ	3	2	9	2203	11	4	18	16	7	3	1	5	183	180	4	6		2655
AVK	4	3	10	5	23	8	140	16	2	2	4	5	333	345	1	11		912
AVL	0	2	4	4	3	6	98	12	2	0	1	2	64	63	2	8		271
AVM	3	1	0	2	1	0	19	2	1	0	0	1	6	10	0	167		213
AWA	15	0	0	3	0	2	3	19	1	0	2	1	28	26	392	14		506
AWB	3	2	7	2	1	0	3	10	5	2	1	6	51	33	168	1		295
AWC_OFF	58	0	1	0	1	0	1	5	0	0	0	0	6	7	98	0		177
AWC_ON	145	2	3	1	1	1	5	5	0	0	0	1	2	9	214	1		390
BAG	217	0	6	2	1	1	9	25	1	2	0	2	22	23	286	13		610
BDU	0	2	4	0	7	1	4	9	3	2	2	1	40	58	0	225		358
Body_wall_muscle	2513	383	384	261	190	86	412	445	86	72	53	292	4	4	60	307		5552
Body_wall_muscle_head	1008	35	53	454	2488	689	70	59	22	10	20	72	0	0	101	104		5185
CAN	0	10	19	0	0	0	191	0	0	0	0	1	0	0	0	0		221
CEP	3	4	6	4	11	5	4	12	0	0	0	4	86	81	4	32		256
CEPsh	0	2	5	4	0	0	19	15	0	0	0	2	0	0	2	22		71
Coelomocyte	3319	21	70	12	1707	571	7	53	13	11	3	47	1	4	3	5		5847
DA	2	0	3	4	1	2	3	187	1	0	1	7	7	14	2	5		239
DA1	0	0	0	0	0	0	0	32	0	0	0	0	0	0	0	0		32
DB	0	0	2	1	3	1	7	55	0	1	1	3	1	7	0	3		85
DB02	0	1	0	5	3	0	0	22	0	0	0	1	1	7	0	1		41
DD	2	1	2	1	1	1	234	10	0	1	1	4	38	38	0	3		337
DVA	22	0	0	0	0	0	1	0	0	0	0	0	3	3	0	0		29
DVC	79	0	2	145	2	1	2	1	0	0	0	0	13	11	0	2		258
Epidermis	191	599	421	206	189	20	1000	967	106	124	157	640	18	16	71	1397		6122
Excretory_cell	0	14	5	3	3	0	19	4	0	4	0	12	0	0	1	16		81
Excretory_gland_cell	194	4	17	2	3	1	4	2704	2	5	1	3	2	1	0	4		2947
FLP	3	0	0	0	0	0	44	0	1	0	0	1	1	2	0	1		53
G_neuroblast	2	1	3	5	2	0	4	13	6	1	5	4	0	0	0	3		49
Germline	2	10	28	12	7	2	16	35	12	3	10	18	2	1	3	6		167
Glia_sheath	9	18	27	16	9	0	56	58	7	5	2	27	2	4	2	70		312
Glia_socket	14	6	6	23	9	0	66	22	1	2	0	1	3	2	55	24		234
Glia_unannotated	14	19	13	17	0	1	29	38	2	4	5	16	0	2	6	25		191
Glial_progenitor	0	6	0	3	0	0	0	9	57	80	102	338	0	0	2	3		600
GLR	1	4	13	5	7	10	168	19	4	1	5	8	0	2	3	9		259
hmc	3	3	7	1	0	0	13	8	1	3	3	10	0	0	0	2		54
HSN	8	26	21	25	4	0	22	24	1	3	2	12	0	1	5	833		987
I1	1	0	0	0	190	139	2	311	0	0	0	0	10	11	0	2		666
I1?	0	0	0	0	0	0	0	0	0	12	11	11	0	0	0	240		274
I2	283	1	2	0	82	30	55	7	0	0	0	1	16	11	0	4		492
I3	4	0	0	0	12	9	0	39	0	0	0	1	0	1	1	3		70
I4	1	0	0	2	99	25	201	1	0	0	0	1	7	3	0	0		340
I5	174	3	34	3	9	3	57	393	1	0	0	4	19	23	0	1		724
I6	29	0	0	0	0	2	1	1	0	0	0	0	2	1	0	0		36
IL1	12	1	2	0	0	0	0	0	0	0	0	3	4	4	2	10		38
IL2_DV	10	2	2	6	2	1	76	5	0	0	0	1	30	39	5	222		401
IL2_LR	3	1	2	1	1	0	24	3	0	0	1	0	16	28	1	84		165
ILso	1	0	6	0	1	0	15	17	1	0	1	0	0	0	4	7		53
Intestine	78	254	101	124	86	11	567	268	17	15	40	171	1	4	270	361		2368
Intestine_anterior	2	34	13	57	10	1	81	6	1	0	1	38	0	1	769	10		1024
Intestine_far_posterior	1	4	1	53	0	0	24	24	0	0	2	1	0	0	169	0		279
LUA	141	0	5	11	0	1	10	1	0	0	0	3	27	27	7	8		241
M_lineage_progenitor	4	9	67	30	4	0	12	34	6	11	2	19	0	1	4	6		209
M1	4	0	2	7	139	43	8	1	0	0	0	1	6	6	0	2		219
M2	7	0	2	3	232	76	3	4	0	1	0	2	23	30	1	1		385
M3	34	0	0	3	43	20	20	204	0	0	0	0	1	5	0	39		369
M4	1	0	0	0	34	14	0	40	0	0	0	1	3	1	0	2		96
M5	0	0	0	0	0	0	0	0	0	0	0	0	24	22	0	0		46
Marginal_cell	124	0	0	29	2	1	6	0	0	0	0	0	0	0	2	22		186
MC	2	3	5	10	140	228	13	23	0	1	0	3	110	93	0	4		635
MI	707	0	7	3	303	545	5	12	1	1	0	3	261	204	1	8		2061
NSM	11	2	0	4	28	46	9	206	0	0	0	0	53	46	0	7		412
OLL	17	0	0	0	0	0	0	0	0	0	0	0	9	13	1	4		44
OLQ	15	1	3	4	0	0	3	3	0	0	0	1	5	1	0	12		48
P0	12	1	0	7	0	0	0	0	2814	2	5	15	1	3	0	2		2862
P0.a	1	0	0	0	0	0	0	0	1044	3	2	11	1	1	0	1		1064
P0.aa/P1.aaa	0	2	12	5	4	0	4	13	442	343	124	184	0	1	1	2		1137
P0.ap/P1.aap	0	0	0	2	3	0	4	1	18	134	34	47	0	1	0	2		246
P0.p	1	0	2	5	0	0	0	3	1558	39	10	14	1	0	0	2		1635
P1.p?	0	1	4	6	0	0	1	2	547	42	7	10	0	3	0	1		624
PHA	32	85	134	0	1	0	23	0	0	1	0	0	3	3	68	2		352
Pharyngeal_cells	156	29	54	98	83	45	170	206	12	17	5	27	1	0	42	136		1081
Pharyngeal_gland_cell	11	16	10	19	21	1	434	38	2	1	1	6	1	0	2	6		569
Pharyngeal_muscle	46	77	42	36	50	4	122	824	11	22	17	122	0	0	7	37		1417
PHB	54	23	94	10	3	0	6	0	0	0	0	2	6	2	99	6		305
PHC	0	0	0	0	2	0	8	8	0	0	0	2	0	0	0	32		52
PHsh	55	7	4	7	0	0	1	4	1	0	1	7	0	0	297	13		397
PHso	0	0	0	2	0	0	1	2	0	1	0	3	0	0	324	7		340
PLM	35	0	0	0	0	0	75	0	0	0	0	1	6	7	0	28		152
PLN	0	0	0	0	1	0	2	1	0	1	0	0	0	0	1	53		59
Pn	8	10	3	12	1	0	0	3	767	12	1	45	0	1	1	15		879
Pn.a	7	8	19	43	1	0	1	29	2084	652	105	319	4	6	12	14		3304
Pn.aa	2	2	14	35	3	0	6	41	124	761	86	400	0	0	8	6		1488
Pn.aaa	0	0	10	6	10	16	8	29	0	322	292	701	1	0	10	5		1410
Pn.ap	7	12	30	39	12	2	32	55	363	1440	364	916	6	3	27	20		3328
Pn.p_lineage	5	7	14	53	40	0	12	53	784	587	807	2136	0	1	19	19		4537
PQR	197	4	2	34	2	3	8	3	0	0	0	0	35	47	450	226		1011
PVC	2	1	1	140	1	0	1	0	0	0	0	0	5	5	2	1		159
PVM	4	6	23	4	0	0	6	2	0	0	1	0	0	0	0	115		161
PVP	34	1	3	3	5	0	7	0	0	0	3	2	44	38	1	4		145
PVQ	47	0	2	218	0	1	4	5	0	0	0	0	20	16	2	7		322
PVR	38	0	1	2	0	0	0	1	0	0	0	0	6	6	1	42		97
PVT	0	91	25	4	0	0	67	3	0	8	11	3	2	4	1	3		222
PVW	1	3	2	6	3	0	8	12	1	3	0	3	0	0	15	72		129
QX.pa	0	0	2	0	1	0	0	1	0	0	0	0	0	1	0	104		109
Rectal_unknown_1	0	4	0	91	3	0	19	32	0	0	1	0	0	0	22	4		176
Rectal_unknown_2	0	0	0	6	1	1	8	26	0	0	0	0	0	0	16	0		58
Rectal_unknown_3	2	1	0	95	0	1	28	5	0	0	0	1	0	0	35	1		169
RIA	1071	10	31	2797	11	10	18	103	4	3	1	7	379	415	32	88		4980
RIB	4	0	0	0	1	0	31	5	0	0	0	1	0	1	1	1		45
RIC	528	7	31	27	11	1	33	49	1	4	4	2	181	185	29	27		1120
RID	2	1	9	5	0	2	228	3	0	0	1	1	6	9	1	6		274
RIF	40	13	30	7	10	3	10	15	0	0	1	1	345	333	0	10		818
RIG	152	2	2	277	3	0	2	874	1	0	0	0	58	62	4	6		1443
RIH	4	1	4	0	0	0	3	2	1	5	74	31	7	10	1	214		357
RIM	308	1	1	475	6	2	35	17	0	0	0	1	86	82	14	27		1055
RIP	0	1	2	0	1	0	1	3	0	0	0	0	4	4	0	50		66
RIR	2	0	2	1	1	1	1	53	0	0	1	2	6	16	1	67		154
RIS	0	0	0	27	0	0	12	4	0	0	0	0	8	15	0	0		66
RIV	0	3	2	62	4	0	10	12	1	1	0	3	96	86	2	4		286
RMD_DV	76	1	22	728	16	11	5	17	4	3	1	2	47	61	2	27		1023
RMD_LR	118	1	15	183	2	0	9	16	0	1	1	7	101	104	1	15		574
RME_DV	1	9	4	24	0	1	241	18	1	0	0	1	60	46	1	34		441
RME_LR	2	2	5	44	4	2	110	5	0	1	2	0	18	34	4	30		263
RMG	0	0	0	3	1	0	0	7	1	0	0	1	12	13	2	25		65
RMH	0	0	0	0	1	0	7	1	0	2	1	5	0	0	1	2		20
SAA	0	80	47	0	0	1	0	3	1	0	0	0	3	1	0	9		145
SAB	1	2	1	1	0	0	2	188	1	0	1	1	0	7	0	2		207
SDQ	5	2	10	2	2	0	1	7	0	3	0	1	25	20	0	183		261
Seam_cell	102	65	52	82	16	2	68	163	80	7	6	29	0	7	77	232		988
SIA	0	1	3	4	3	0	25	11	1	1	0	3	165	142	1	25		385
SIB	11	18	3	6	12	14	11	40	0	2	1	5	81	99	17	40		360
SMB	2	5	5	4	3	0	3	13	2	0	0	7	12	14	3	11		84
SMD	1	423	1195	132	0	2	8	25	1	1	4	2	258	244	2	21		2319
TX.pp	1	1	7	8	0	0	0	3	1	0	0	1	0	0	1	94		117
TX.ppp	0	0	0	1	0	0	1	3	0	0	0	0	0	0	0	50		55
TX.pppa	0	1	4	3	0	0	7	6	0	0	0	0	0	0	0	39		60
TX.pppp?	2	1	0	3	3	0	4	7	1	2	0	0	1	0	1	114		139
Unannotated	251	186	386	758	301	881	2828	413	1305	347	994	438	100	144	82	243		9657
Unknown_non_neuronal	0	9	24	10	7	1	0	18	1	3	2	14	2	0	3	0		94
URA	24	4	16	8	32	15	14	62	2	3	2	3	504	554	11	1133		2387
URB	6	1	1	2	13	2	4	5	2	0	0	0	74	82	3	245		440
URX	2	1	3	1	1	0	38	2	0	0	0	0	6	6	115	151		326
URY	123	0	1	86	1	1	2	5	0	2	1	3	22	22	3	125		397
VA	0	0	1	0	1	0	1	612	0	110	664	893	0	0	1	0		2283
VA1	0	0	1	2	7	2	3	274	40	245	90	64	0	0	0	3		731
VB	0	0	0	0	0	0	0	837	0	23	196	234	0	0	0	0		1290
VB01	0	0	1	0	0	1	0	3	0	61	144	166	0	0	0	1		377
VB02	0	0	2	1	5	0	4	891	0	84	114	218	0	0	1	1		1321
VC	0	0	5	12	12	5	41	22	0	416	857	830	0	0	6	1		2207
VD	0	3	2	12	23	5	522	29	0	430	1340	1415	1	0	9	4		3795
VD1	0	2	4	3	0	0	238	30	15	256	57	68	1	0	1	1		676
VD12	0	0	0	0	0	0	0	0	0	52	140	186	0	0	0	0		378
VD13	0	0	0	0	4	0	0	0	0	5	82	139	0	0	0	0		230
VD2	0	0	0	0	0	0	0	0	0	97	74	138	0	0	0	0		309
XXX	14	7	17	12	11	1	13	16	0	0	0	0	1	1	4	14		111
																		0

## Sheet: Supplemental Table 4
Supplemental Table 4. Genes used for annotation of progenitor cells, newly generated post-mitotic neurons and newly identified subclasses
Cell type	Cell cycle markers					Neural progenitor genes				Genes for Annotation										Newly validated genes at L1			Notes
QX.pa	cdk-1	mcm-4	cyb-1	cya-1		hlh-14	egl-46			unc-86	mab-5	lin-39
TX.pppp	cdk-1	mcm-4	cyb-1							unc-86	egl-1
TX.pp	cdk-1	mcm-4	cyb-1	cya-1			egl-46			unc-86	nob-1	php-3	lin-32	ahr-1
PVW							egl-46			unc-86	nob-1	php-3	lin-32	vab-7	ceh-14	twk-3	ceh-63	tbx-2	ahr-1
TX.ppp	cdk-1	mcm-4	cyb-1	cya-1		hlh-14	egl-46			unc-86	nob-1	php-3	vab-7	ahr-1
TX.pppa	cdk-1	mcm-4	cyb-1	cya-1		hlh-14	egl-46			unc-86	nob-1	php-3	vab-7	ahr-1
Pn.a	cdk-1	mcm-4	cyb-1	cya-1		hlh-14	egl-46			hlh-3	lin-39	mab-5	ceh-6	ref-2
Pn.aa	cdk-1	mcm-4	cyb-1	cya-1		hlh-14	egl-46			hlh-3	lin-39	mab-5	pag-3	ceh-6
Pn.ap	cdk-1	mcm-4	cyb-1	cya-1			egl-46	cnd-1		ceh-6	lin-39	mab-5	unc-55	elt-1	ceh-13
Pn.aaa	cdk-1	mcm-4	cyb-1	cya-1		hlh-14	egl-46			ceh-6	lin-39	mab-5	ceh-13	unc-3
VD							egl-46	cnd-1		unc-30	unc-55	oig-1	dve-1	elt-1	mab-9
G_neuroblast	cdk-1	mcm-4	cyb-1	cya-1		hlh-14	egl-46			unc-55	ceh-27	sem-2
RMH										unc-55	sem-2	lron-5	rig-5	ZK742.7	ceh-32	lim-4	unc-42
VC										lin-39	ceh-13									ham-2	ceh-6
AS										unc-3	lin-39	mab-9	elt-1	unc-55	unc-53	unc-62	lron-14	C13A2.12	tsp-7
Unknown_non_neuronal_developing	cdk-1	mcm-4	cyb-1	cya-1
PHC						hlh-14	egl-46			unc-86	vab-7	unc-3	ceh-14	lim-7	ahr-1
PLN						hlh-14	egl-46			unc-86	zag-1	ahr-1	tbx-2	ast-1	sem-4
M_lineage_progenitor	cdk-1	mcm-4	cyb-1	cya-1						hlh-1	pat-10	clik-1	mlc-3	mab-5	hlh-8
HSN										unc-86	egl-5	ham-2
AVM						hlh-14	egl-46			unc-86	lin-39	mec-3	mec-17
PVM						hlh-14	egl-46			unc-86	mab-5	mec-3	mec-17
SDQ										unc-86	lin-39	mab-5	ast-1
Pn.p_descdendents										lin-12	lin-39	col-3	ref-2	nhr-25	pax-3	lin-31	osm-11
Unknown_developing	cdk-1	mcm-4	cyb-1	cya-1
New subclasses
DA1										nlp-38	npr-2	elt-1
VA1										nlp-38	npr-2	elt-1
VD2										ceh-13	unc-25	unc-30	unc-47										Distinct from VD1, no lin-39/mab-5/egl-5
VD12										vab-3	unc-25	unc-30	unc-47
VD13										egl-5	unc-25	unc-30	unc-47
P1.p										ceh-13	lin-12	lin-31	osm-11

## Sheet: Supplemental Table 5
Supplemental Table 5. Genes with significant correlations to maturation index in SDQ, AVM and PVM
id	gene_short_name	neuron	correlation.pearson	p_val.pearson	bon_p_val_adj.pearson	bh_p_val_adj.pearson
WBGene00018271	ctsa-1.1	AVM	-0.789957	3.17973e-42	1.19081e-38	1.19081e-38
WBGene00000217	asp-4	AVM	-0.71864	8.4314e-32	3.15756e-28	1.05252e-28
WBGene00001976	hmg-11	AVM	-0.715221	2.2087e-31	8.27157e-28	2.06789e-28
WBGene00001210	egl-46	AVM	-0.69766	2.50565e-29	9.38364e-26	1.87673e-26
WBGene00000066	act-4	AVM	-0.679638	2.2828e-27	8.54908e-24	1.2213e-24
WBGene00001858	hil-7	AVM	-0.664481	7.96755e-26	2.98385e-22	3.72981e-23
WBGene00011156	rbm-3.2	AVM	-0.658807	2.857e-25	1.06995e-21	1.18883e-22
WBGene00000170	aqp-2	AVM	-0.640397	1.49861e-23	5.6123e-20	5.6123e-21
WBGene00001898	his-24	AVM	-0.619833	9.1911e-22	3.44207e-18	2.88031e-19
WBGene00009554	F39B2.3	AVM	-0.619812	9.2293e-22	3.45637e-18	2.88031e-19
WBGene00000802	crt-1	AVM	-0.591366	1.70213e-19	6.37449e-16	3.7497e-17
WBGene00001168	eef-1A.1	AVM	-0.580698	1.05777e-18	3.96136e-15	2.20076e-16
WBGene00001958	hlh-14	AVM	-0.565814	1.21389e-17	4.54601e-14	2.273e-15
WBGene00020894	T28D9.1	AVM	-0.557454	4.53321e-17	1.69769e-13	7.9703e-15
WBGene00004424	rpl-12	AVM	-0.557246	4.68215e-17	1.75347e-13	7.9703e-15
WBGene00023068	rpl-41.2	AVM	-0.555431	6.20161e-17	2.3225e-13	1.00978e-14
WBGene00004046	plp-1	AVM	-0.554644	7.00125e-17	2.62197e-13	1.09249e-14
WBGene00009180	nurf-1	AVM	-0.538866	7.46096e-16	2.79413e-12	1.11765e-13
WBGene00000301	cav-1	AVM	-0.536452	1.06007e-15	3.96996e-12	1.52691e-13
WBGene00009119	ndk-1	AVM	-0.520468	1.01209e-14	3.79026e-11	1.4038e-12
WBGene00001167	eef-2	AVM	-0.517775	1.46318e-14	5.47959e-11	1.957e-12
WBGene00019760	calu-1	AVM	-0.509903	4.21922e-14	1.5801e-10	5.09709e-12
WBGene00009688	F44E5.1	AVM	-0.498382	1.89426e-13	7.094e-10	1.97055e-11
WBGene00006537	tbb-2	AVM	-0.494465	3.11614e-13	1.16699e-09	3.07104e-11
WBGene00000516	cki-1	AVM	-0.491551	4.49468e-13	1.68326e-09	4.24428e-11
WBGene00001971	hmg-1.1	AVM	-0.486924	7.98399e-13	2.99e-09	7.29269e-11
WBGene00004496	rps-27	AVM	-0.477118	2.62294e-12	9.82291e-09	2.23248e-10
WBGene00004428	rpl-16	AVM	-0.476578	2.79736e-12	1.04761e-08	2.32803e-10
WBGene00000915	hsp-90	AVM	-0.475509	3.17688e-12	1.18974e-08	2.53136e-10
WBGene00003238	mig-1	AVM	-0.468501	7.23357e-12	2.70897e-08	5.41795e-10
WBGene00006439	ant-1.1	AVM	-0.463508	1.28546e-11	4.81405e-08	9.25778e-10
WBGene00001885	his-11	AVM	-0.461137	1.68354e-11	6.30485e-08	1.18959e-09
WBGene00004492	rps-23	AVM	-0.459328	2.06558e-11	7.73559e-08	1.40647e-09
WBGene00013603	soem-1	AVM	-0.457314	2.58979e-11	9.69876e-08	1.73192e-09
WBGene00021547	Y44E3A.1	AVM	-0.456957	2.69534e-11	1.0094e-07	1.77088e-09
WBGene00018199	F39E9.7	AVM	-0.456285	2.90553e-11	1.08812e-07	1.87607e-09
WBGene00050903	Y17D7C.4	AVM	-0.453239	4.0749e-11	1.52605e-07	2.58652e-09
WBGene00006730	uev-1	AVM	-0.451352	5.01585e-11	1.87844e-07	3.13073e-09
WBGene00004478	rps-9	AVM	-0.450869	5.2889e-11	1.98069e-07	3.24704e-09
WBGene00002065	iff-2	AVM	-0.450248	5.66139e-11	2.12019e-07	3.41966e-09
WBGene00009355	F33A8.7	AVM	-0.448662	6.73103e-11	2.52077e-07	4.00122e-09
WBGene00001946	his-72	AVM	-0.445436	9.54585e-11	3.57492e-07	5.58582e-09
WBGene00001878	his-4	AVM	-0.440903	1.54985e-10	5.80419e-07	8.92952e-09
WBGene00015664	C10A4.3	AVM	-0.435468	2.74579e-10	1.0283e-06	1.5122e-08
WBGene00004446	rpl-32	AVM	-0.430502	4.58936e-10	1.71872e-06	2.42073e-08
WBGene00004488	rps-19	AVM	-0.430355	4.65916e-10	1.74485e-06	2.42341e-08
WBGene00001934	his-60	AVM	-0.426634	6.80825e-10	2.54969e-06	3.42887e-08
WBGene00022727	prkl-1	AVM	-0.426509	6.89489e-10	2.58213e-06	3.42887e-08
WBGene00006561	tcl-2	AVM	-0.422447	1.03754e-09	3.88557e-06	4.98686e-08
WBGene00019947	htz-1	AVM	-0.422437	1.03865e-09	3.88975e-06	4.98686e-08
WBGene00004481	rps-12	AVM	-0.41628	1.90997e-09	7.15284e-06	8.83066e-08
WBGene00010556	rack-1	AVM	-0.414507	2.2709e-09	8.50454e-06	1.03714e-07
WBGene00001933	his-59	AVM	-0.406208	5.04003e-09	1.88749e-05	2.16953e-07
WBGene00004479	rps-10	AVM	-0.404912	5.69719e-09	2.1336e-05	2.42454e-07
WBGene00004472	rps-3	AVM	-0.403767	6.34551e-09	2.37639e-05	2.65103e-07
WBGene00001853	hil-2	AVM	-0.403725	6.37095e-09	2.38592e-05	2.65103e-07
WBGene00004416	rpl-5	AVM	-0.403563	6.46861e-09	2.42249e-05	2.66208e-07
WBGene00011647	noca-1	AVM	-0.402316	7.27088e-09	2.72295e-05	2.95972e-07
WBGene00012113	T28B8.1	AVM	-0.401296	7.99723e-09	2.99496e-05	3.18613e-07
WBGene00004408	rla-0	AVM	-0.400249	8.81577e-09	3.30151e-05	3.47527e-07
WBGene00044443	ZC21.10	AVM	-0.398972	9.92354e-09	3.71637e-05	3.8313e-07
WBGene00020379	T09B4.5	AVM	-0.392786	1.7487e-08	6.54887e-05	6.68252e-07
WBGene00015633	C09D4.2	AVM	-0.388637	2.54039e-08	9.51378e-05	9.32723e-07
WBGene00004419	rpl-7A	AVM	-0.387939	2.70368e-08	0.000101253	9.83035e-07
WBGene00013200	Y54E5A.5	AVM	-0.385745	3.28572e-08	0.00012305	1.17191e-06
WBGene00011345	dma-1	AVM	-0.383026	4.1756e-08	0.000156376	1.46146e-06
WBGene00004430	rpl-18	AVM	-0.38163	4.71835e-08	0.000176702	1.63613e-06
WBGene00004440	rpl-26	AVM	-0.37992	5.47579e-08	0.000205069	1.88136e-06
WBGene00021050	W05H9.3	AVM	-0.375589	7.9541e-08	0.000297881	2.65965e-06
WBGene00011564	ugt-50	AVM	-0.371425	1.13306e-07	0.00042433	3.64461e-06
WBGene00004420	rpl-9	AVM	-0.371367	1.13864e-07	0.000426419	3.64461e-06
WBGene00021614	Y47A7.2	AVM	-0.370231	1.25287e-07	0.0004692	3.94286e-06
WBGene00018175	F38B6.6	AVM	-0.369836	1.29515e-07	0.000485033	4.04194e-06
WBGene00001938	his-64	AVM	-0.369642	1.31642e-07	0.000492998	4.07436e-06
WBGene00002038	hum-5	AVM	-0.36946	1.33667e-07	0.000500583	4.10314e-06
WBGene00006476	rhgf-2	AVM	-0.36901	1.38796e-07	0.000519792	4.22595e-06
WBGene00004418	rpl-7	AVM	-0.366115	1.76645e-07	0.000661536	5.29229e-06
WBGene00000220	atf-2	AVM	-0.363736	2.14979e-07	0.000805095	6.38964e-06
WBGene00004425	rpl-13	AVM	-0.360507	2.79926e-07	0.00104832	8.06402e-06
WBGene00001122	dyf-6	AVM	-0.35973	2.9815e-07	0.00111657	8.52345e-06
WBGene00001910	C50F4.6	AVM	-0.359602	3.01253e-07	0.00112819	8.54692e-06
WBGene00019061	F58F12.1	AVM	-0.359216	3.10826e-07	0.00116404	8.6869e-06
WBGene00012239	W04A8.4	AVM	-0.358575	3.27358e-07	0.00122595	9.08115e-06
WBGene00001881	his-7	AVM	-0.357225	3.64995e-07	0.00136691	1.00508e-05
WBGene00013766	prmt-1	AVM	-0.353688	4.84218e-07	0.00181339	1.2861e-05
WBGene00004480	rps-11	AVM	-0.352911	5.15027e-07	0.00192878	1.35829e-05
WBGene00017993	cec-5	AVM	-0.351916	5.57164e-07	0.00208658	1.45915e-05
WBGene00022099	Y69A2AR.28	AVM	-0.351648	5.69083e-07	0.00213122	1.48001e-05
WBGene00006728	ubq-2	AVM	-0.350845	6.06243e-07	0.00227038	1.55506e-05
WBGene00004487	rps-18	AVM	-0.347234	8.0399e-07	0.00301094	2.03626e-05
WBGene00004456	rpl-43	AVM	-0.347222	8.04717e-07	0.00301367	2.03626e-05
WBGene00018846	eef-1B.1	AVM	-0.346424	8.56129e-07	0.0032062	2.14491e-05
WBGene00004474	rps-5	AVM	-0.346379	8.5911e-07	0.00321737	2.14491e-05
WBGene00011273	R53.4	AVM	-0.346003	8.84463e-07	0.00331231	2.19359e-05
WBGene00004470	rps-1	AVM	-0.343034	1.11151e-06	0.00416262	2.72067e-05
WBGene00009940	strl-1	AVM	-0.34273	1.13772e-06	0.00426075	2.76672e-05
WBGene00004412	rpl-1	AVM	-0.342489	1.15882e-06	0.00433979	2.79987e-05
WBGene00004431	rpl-19	AVM	-0.34086	1.31204e-06	0.00491358	3.07099e-05
WBGene00008920	eef-1G	AVM	-0.338418	1.57828e-06	0.00591065	3.60405e-05
WBGene00011977	T24B8.3	AVM	-0.336604	1.8086e-06	0.00677321	4.05582e-05
WBGene00004495	rps-26	AVM	-0.336483	1.82517e-06	0.00683525	4.0686e-05
WBGene00004436	rpl-24.1	AVM	-0.335571	1.95378e-06	0.00731689	4.32952e-05
WBGene00004432	rpl-20	AVM	-0.332661	2.42484e-06	0.00908102	5.34178e-05
WBGene00004143	pqn-59	AVM	-0.330585	2.82499e-06	0.0105796	6.15092e-05
WBGene00001999	hrp-1	AVM	-0.330504	2.8418e-06	0.0106425	6.15176e-05
WBGene00019831	R02F2.1	AVM	-0.330188	2.90836e-06	0.0108918	6.25966e-05
WBGene00004469	rps-0	AVM	-0.328337	3.32873e-06	0.0124661	7.00342e-05
WBGene00004498	rps-29	AVM	-0.327658	3.49714e-06	0.0130968	7.31664e-05
WBGene00004920	snr-7	AVM	-0.32714	3.63101e-06	0.0135981	7.55452e-05
WBGene00000371	cox-5B	AVM	-0.326418	3.82561e-06	0.0143269	7.87193e-05
WBGene00000801	cars-2	AVM	-0.325843	3.98756e-06	0.0149334	8.16034e-05
WBGene00004916	snr-3	AVM	-0.325383	4.12199e-06	0.0154368	8.38959e-05
WBGene00004471	rps-2	AVM	-0.325282	4.15209e-06	0.0155496	8.40517e-05
WBGene00004482	rps-13	AVM	-0.322586	5.03589e-06	0.0188594	0.000100852
WBGene00004489	rps-20	AVM	-0.321241	5.54122e-06	0.0207519	0.000110382
WBGene00019381	K04C2.3	AVM	-0.320989	5.64098e-06	0.0211255	0.000111775
WBGene00004413	rpl-2	AVM	-0.317718	7.10288e-06	0.0266003	0.000136412
WBGene00021350	Y37E3.8	AVM	-0.315462	8.31288e-06	0.0311317	0.000158835
WBGene00002255	lbp-3	AVM	-0.312987	9.86438e-06	0.0369421	0.000185639
WBGene00004434	rpl-22	AVM	-0.309076	1.2888e-05	0.0482655	0.000238938
WBGene00004433	rpl-21	AVM	-0.307279	1.45545e-05	0.0545067	0.00026719
WBGene00000881	cyn-5	AVM	-0.306997	1.48329e-05	0.0555493	0.000270972
WBGene00022336	Y82E9BR.3	AVM	-0.306846	1.49854e-05	0.0561202	0.000272428
WBGene00022255	tmed-13	AVM	-0.306641	1.51935e-05	0.0568998	0.000274878
WBGene00012317	ztf-6	AVM	-0.304724	1.72766e-05	0.0647008	0.000308099
WBGene00002000	hrp-2	AVM	-0.304513	1.75216e-05	0.0656184	0.000310988
WBGene00004700	rsp-3	AVM	-0.304259	1.78214e-05	0.0667411	0.000314817
WBGene00004444	rpl-30	AVM	-0.303324	1.89655e-05	0.0710256	0.000330352
WBGene00009779	F46C5.2	AVM	-0.30259	1.99126e-05	0.0745726	0.000345244
WBGene00194835	Y17G9B.11	AVM	-0.302283	2.03224e-05	0.0761073	0.000350725
WBGene00012420	Y7A9D.1	AVM	-0.301054	2.20413e-05	0.0825446	0.000376916
WBGene00001876	his-2	AVM	-0.300703	2.25567e-05	0.0844749	0.000383977
WBGene00009691	F44E5.4	AVM	-0.300633	2.26607e-05	0.0848643	0.000384001
WBGene00020275	atp-4	AVM	-0.30025	2.32379e-05	0.0870259	0.000392009
WBGene00004429	rpl-17	AVM	-0.300017	2.35963e-05	0.0883682	0.00039627
WBGene00012179	W01D2.1	AVM	-0.299018	2.51935e-05	0.0943496	0.000419332
WBGene00004493	rps-24	AVM	-0.293344	3.63775e-05	0.136234	0.000592321
WBGene00019279	K01A2.4	AVM	-0.293164	3.67976e-05	0.137807	0.000596568
WBGene00000230	atp-3	AVM	-0.290769	4.28681e-05	0.160541	0.000691987
WBGene00003036	lin-53	AVM	-0.285946	5.80541e-05	0.217413	0.000913499
WBGene00003777	nmy-2	AVM	-0.285481	5.97603e-05	0.223802	0.000936411
WBGene00023067	rpl-41.1	AVM	-0.284651	6.29207e-05	0.235638	0.000981825
WBGene00000294	cas-1	AVM	-0.284228	6.45911e-05	0.241894	0.00100371
WBGene00001169	eef-1A.2	AVM	-0.28337	6.81073e-05	0.255062	0.00105397
WBGene00006725	ubl-1	AVM	-0.282079	7.37408e-05	0.276159	0.00113646
WBGene00004476	rps-7	AVM	-0.282006	7.40721e-05	0.2774	0.00113689
WBGene00003111	mab-20	AVM	-0.280901	7.92643e-05	0.296845	0.00120669
WBGene00021475	tbca-1	AVM	-0.280686	8.03084e-05	0.300755	0.00121763
WBGene00016493	C37A2.7	AVM	-0.280354	8.19548e-05	0.306921	0.00123758
WBGene00001936	his-62	AVM	-0.279553	8.60523e-05	0.322266	0.00128906
WBGene00002162	isp-1	AVM	-0.279284	8.7471e-05	0.327579	0.0013051
WBGene00004415	rpl-4	AVM	-0.277985	9.46343e-05	0.354405	0.00138982
WBGene00004497	rps-28	AVM	-0.277665	9.64857e-05	0.361339	0.00141148
WBGene00017087	E01A2.5	AVM	-0.277291	9.86831e-05	0.369568	0.00143106
WBGene00000122	aly-3	AVM	-0.277243	9.89704e-05	0.370644	0.00143106
WBGene00004423	rpl-11.2	AVM	-0.27543	0.000110361	0.413301	0.00157748
WBGene00004448	rpl-34	AVM	-0.274294	0.000118107	0.442311	0.00166282
WBGene00010221	F57G12.1	AVM	-0.273919	0.000120782	0.452328	0.00168493
WBGene00010045	F54C9.11	AVM	-0.273824	0.000121461	0.45487	0.00168493
WBGene00020297	nog-1	AVM	-0.273822	0.000121477	0.45493	0.00168493
WBGene00004483	rps-14	AVM	-0.273093	0.000126856	0.475076	0.0017466
WBGene00001972	hmg-1.2	AVM	-0.272889	0.000128396	0.480844	0.0017549
WBGene00004417	rpl-6	AVM	-0.271913	0.000136036	0.509454	0.00184639
WBGene00009454	F36A2.7	AVM	-0.271908	0.000136076	0.509605	0.00184639
WBGene00017984	F32D1.5	AVM	-0.271613	0.000138461	0.518537	0.00187198
WBGene00017166	aldo-2	AVM	-0.269916	0.000152992	0.572955	0.00205781
WBGene00000207	asb-2	AVM	-0.268876	0.000162594	0.608914	0.00217469
WBGene00018813	F54D11.3	AVM	-0.268665	0.000164599	0.616423	0.0021865
WBGene00219687	linc-12	AVM	-0.266386	0.000187892	0.703656	0.00246897
WBGene00004447	rpl-33	AVM	-0.266171	0.000190245	0.712469	0.00249115
WBGene00003907	paf-2	AVM	-0.266057	0.000191501	0.717173	0.00249886
WBGene00019641	K10G6.4	AVM	-0.2659	0.000193247	0.723709	0.00251288
WBGene00003989	pfn-1	AVM	-0.263561	0.000221027	0.827745	0.00285429
WBGene00004437	rpl-24.2	AVM	-0.261749	0.000245061	0.917754	0.00314299
WBGene00008262	ril-1	AVM	-0.261145	0.000253597	0.94972	0.00323677
WBGene00015755	C14B9.10	AVM	-0.26111	0.000254102	0.951611	0.00323677
WBGene00003079	lsm-5	AVM	-0.260268	0.000266492	0.998014	0.00337901
WBGene00004473	rps-4	AVM	-0.260131	0.000268555	1	0.00337901
WBGene00004410	rla-2	AVM	-0.26011	0.000268877	1	0.00337901
WBGene00009361	F33E2.5	AVM	-0.258311	0.000297479	1	0.00372595
WBGene00004442	rpl-28	AVM	-0.255619	0.000345616	1	0.00430011
WBGene00004499	rps-30	AVM	-0.255496	0.000347981	1	0.00431519
WBGene00021558	Y45G5AM.6	AVM	-0.255367	0.000350479	1	0.00433182
WBGene00003902	pab-1	AVM	-0.255129	0.000355126	1	0.00437482
WBGene00001891	his-17	AVM	-0.253009	0.000399086	1	0.00488424
WBGene00020886	ttr-6	AVM	-0.252189	0.000417414	1	0.00508488
WBGene00000149	apl-1	AVM	-0.251906	0.000423915	1	0.00513773
WBGene00016549	C40A11.6	AVM	-0.251364	0.000436615	1	0.00527459
WBGene00022202	Y72A10A.1	AVM	-0.250566	0.000455988	1	0.00547331
WBGene00004185	pro-1	AVM	-0.250411	0.000459836	1	0.00548435
WBGene00022089	Y69A2AR.18	AVM	-0.249967	0.00047104	1	0.00558242
WBGene00009740	F45H10.3	AVM	-0.249045	0.000495112	1	0.00584919
WBGene00002266	lec-3	AVM	-0.248878	0.000499599	1	0.00586519
WBGene00010639	K07F5.15	AVM	-0.248725	0.000503727	1	0.00589518
WBGene00006769	unc-33	AVM	-0.246524	0.000566888	1	0.0066137
WBGene00009161	cox-7C	AVM	-0.246265	0.000574766	1	0.00666551
WBGene00001892	his-18	AVM	-0.245253	0.000606578	1	0.00698965
WBGene00006807	unc-75	AVM	-0.245104	0.000611398	1	0.00702358
WBGene00001427	fkb-2	AVM	-0.243487	0.000666049	1	0.00758163
WBGene00011995	rsf-1	AVM	-0.242561	0.000699323	1	0.00786476
WBGene00044436	Y47G6A.31	AVM	-0.242318	0.000708297	1	0.00794184
WBGene00271642	R106.8	AVM	-0.241934	0.000722709	1	0.00805489
WBGene00010305	F59A2.5	AVM	-0.241927	0.000722976	1	0.00805489
WBGene00004484	rps-15	AVM	-0.241878	0.000724833	1	0.00805489
WBGene00017423	F13C5.2	AVM	-0.241382	0.000743905	1	0.00824238
WBGene00004451	rpl-37	AVM	-0.239155	0.000835378	1	0.00920144
WBGene00003792	npp-6	AVM	-0.238564	0.000861319	1	0.00942639
WBGene00019282	mps-2	AVM	-0.238518	0.000863352	1	0.00942639
WBGene00001882	his-8	AVM	-0.237783	0.000896766	1	0.00976275
WBGene00004427	rpl-15	AVM	-0.237585	0.000905933	1	0.00981585
WBGene00004454	rpl-36.A	AVM	-0.237565	0.000906885	1	0.00981585
WBGene00003738	nid-1	AVM	-0.237124	0.000927681	1	0.00997889
WBGene00004453	rpl-39	AVM	-0.237065	0.000930474	1	0.00997889
WBGene00009692	F44E5.5	AVM	-0.237021	0.000932607	1	0.00997889
WBGene00022027	vps-20	AVM	-0.236762	0.000945064	1	0.0100834
WBGene00004421	rpl-10	AVM	-0.236619	0.00095204	1	0.010129
WBGene00014999	AH9.3	AVM	-0.236387	0.000963426	1	0.0101922
WBGene00001470	baz-2	AVM	-0.236052	0.000980093	1	0.0103103
WBGene00015477	attf-4	AVM	-0.235778	0.000993935	1	0.0104266
WBGene00014156	ZK930.6	AVM	-0.23506	0.00103101	1	0.0107253
WBGene00016546	C40A11.3	AVM	-0.234774	0.00104616	1	0.010793
WBGene00011060	R06C1.6	AVM	-0.234369	0.00106792	1	0.0109121
WBGene00021346	Y37E3.1	AVM	-0.234352	0.0010688	1	0.0109121
WBGene00017121	cyc-2.1	AVM	-0.233841	0.0010969	1	0.0111627
WBGene00004443	rpl-29	AVM	-0.233191	0.00113361	1	0.011474
WBGene00007882	C33A12.3	AVM	-0.23312	0.00113766	1	0.0114839
WBGene00001491	frm-4	AVM	-0.232578	0.0011692	1	0.0117097
WBGene00011447	T04F8.9	AVM	-0.232575	0.0011694	1	0.0117097
WBGene00004450	rpl-36	AVM	-0.231778	0.00121729	1	0.0121243
WBGene00013325	Y57G11C.36	AVM	-0.231607	0.00122777	1	0.0121963
WBGene00004477	rps-8	AVM	-0.231431	0.00123865	1	0.0122718
WBGene00017926	cox-6C	AVM	-0.230317	0.00130968	1	0.0128396
WBGene00016547	C40A11.4	AVM	-0.229681	0.00135193	1	0.0131849
WBGene00007880	C33A12.1	AVM	-0.229524	0.0013625	1	0.0132534
WBGene00008930	F18A11.3	AVM	-0.229055	0.00139469	1	0.0135154
WBGene00004475	rps-6	AVM	-0.228937	0.00140287	1	0.0135154
WBGene00006942	wrk-1	AVM	-0.228923	0.00140387	1	0.0135154
WBGene00017011	eaf-1	AVM	-0.227951	0.00147309	1	0.0140733
WBGene00004414	rpl-3	AVM	-0.227411	0.00151296	1	0.0144174
WBGene00017381	ddr-2	AVM	-0.227234	0.0015262	1	0.0145066
WBGene00007256	swsn-9	AVM	-0.22717	0.001531	1	0.0145155
WBGene00018422	F44E2.9	AVM	-0.226789	0.00156001	1	0.0147531
WBGene00009122	tct-1	AVM	-0.225948	0.00162584	1	0.0152207
WBGene00006514	tdp-1	AVM	-0.225898	0.00162978	1	0.0152207
WBGene00020181	T02H6.11	AVM	-0.22576	0.00164083	1	0.0152858
WBGene00022170	cox-6B	AVM	-0.225364	0.00167296	1	0.0155465
WBGene00001499	fsn-1	AVM	-0.225245	0.00168273	1	0.0155986
WBGene00004060	pmp-3	AVM	-0.224905	0.00171095	1	0.015821
WBGene00004128	pqn-41	AVM	-0.224774	0.00172189	1	0.0158452
WBGene00011232	pck-2	AVM	-0.224772	0.00172203	1	0.0158452
WBGene00003080	lsm-6	AVM	-0.224657	0.00173174	1	0.0158701
WBGene00012553	cox-5A	AVM	-0.22464	0.00173321	1	0.0158701
WBGene00004494	rps-25	AVM	-0.224523	0.00174306	1	0.0159214
WBGene00044304	F52B10.3	AVM	-0.224413	0.00175245	1	0.0159682
WBGene00009739	F45H10.2	AVM	-0.224118	0.0017778	1	0.0161598
WBGene00004452	rpl-38	AVM	-0.223655	0.0018183	1	0.0164879
WBGene00270318	F26G1.15	AVM	-0.223126	0.00186554	1	0.0168755
WBGene00000534	cpi-2	AVM	-0.222946	0.00188182	1	0.0169451
WBGene00015184	djr-1.1	AVM	-0.222941	0.00188229	1	0.0169451
WBGene00001452	flp-9	AVM	-0.222691	0.00190523	1	0.017105
WBGene00015552	C06G3.6	AVM	-0.222648	0.00190919	1	0.017105
WBGene00006662	twk-7	AVM	-0.222024	0.00196756	1	0.0175859
WBGene00003372	mlc-4	AVM	-0.221329	0.00203448	1	0.0180548
WBGene00001337	ears-1	AVM	-0.220864	0.00208038	1	0.0183318
WBGene00013934	ZK131.11	AVM	-0.220141	0.00215374	1	0.0189337
WBGene00011966	T23G7.3	AVM	-0.220089	0.00215911	1	0.0189364
WBGene00020011	R11G1.2	AVM	-0.219877	0.00218107	1	0.0190844
WBGene00014017	ZK632.10	AVM	-0.219566	0.00221365	1	0.0193243
WBGene00004449	rpl-35	AVM	-0.21878	0.00229811	1	0.0199223
WBGene00010419	atp-1	AVM	-0.218324	0.00234841	1	0.0202645
WBGene00003975	pen-2	AVM	-0.217426	0.0024504	1	0.021096
WBGene00003397	mom-5	AVM	-0.217274	0.00246808	1	0.0211994
WBGene00011944	T23D8.3	AVM	-0.216827	0.00252065	1	0.0215609
WBGene00001922	his-48	AVM	-0.216773	0.00252716	1	0.0215609
WBGene00007555	dohh-1	AVM	-0.216745	0.00253047	1	0.0215609
WBGene00003025	lin-40	AVM	-0.216714	0.00253415	1	0.0215609
WBGene00001880	his-6	AVM	-0.215695	0.00265849	1	0.0224386
WBGene00008218	nasp-2	AVM	-0.215681	0.00266028	1	0.0224386
WBGene00007296	arrd-25	AVM	-0.215628	0.00266693	1	0.0224441
WBGene00302980	F53E2.2	AVM	-0.215227	0.00271742	1	0.0227963
WBGene00219207	C01F6.14	AVM	-0.215199	0.00272095	1	0.0227963
WBGene00013301	Y57G11C.3	AVM	-0.2144	0.00282456	1	0.0235589
WBGene00010333	copz-1	AVM	-0.214067	0.00286869	1	0.0238739
WBGene00003367	mix-1	AVM	-0.213753	0.00291091	1	0.0241715
WBGene00008729	F13B12.1	AVM	-0.213461	0.00295068	1	0.024408
WBGene00003150	mbk-2	AVM	-0.213448	0.00295242	1	0.024408
WBGene00021979	Y58A7A.5	AVM	-0.212968	0.00301895	1	0.024903
WBGene00015474	C05D9.7	AVM	-0.212322	0.00311058	1	0.0254904
WBGene00008168	C48B4.3	AVM	-0.211747	0.00319427	1	0.0260094
WBGene00015280	C01B10.6	AVM	-0.211744	0.00319475	1	0.0260094
WBGene00004486	rps-17	AVM	-0.211602	0.0032157	1	0.0261232
WBGene00010337	serp-1.1	AVM	-0.210756	0.00334317	1	0.0270414
WBGene00012136	T28F4.1	AVM	-0.210059	0.00345173	1	0.0277397
WBGene00022501	ZC8.6	AVM	-0.20999	0.00346255	1	0.0277671
WBGene00017143	EEED8.15	AVM	-0.208557	0.00369649	1	0.0294323
WBGene00004917	snr-4	AVM	-0.208526	0.00370164	1	0.0294323
WBGene00009367	F33H2.3	AVM	-0.208319	0.00373665	1	0.0295851
WBGene00021047	zfp-3	AVM	-0.208039	0.00378434	1	0.0298995
WBGene00021929	dcap-1	AVM	-0.207021	0.00396266	1	0.0311768
WBGene00010442	bus-12	AVM	-0.206599	0.0040388	1	0.0317092
WBGene00022376	Y94H6A.3	AVM	-0.205775	0.00419138	1	0.0327697
WBGene00185102	Y105C5A.1268	AVM	-0.205665	0.00421215	1	0.0328606
WBGene00004204	swsn-4	AVM	-0.20544	0.00425469	1	0.0329893
WBGene00004439	rpl-25.2	AVM	-0.204398	0.00445779	1	0.0343507
WBGene00001854	hil-3	AVM	-0.204285	0.00448029	1	0.0344532
WBGene00012351	W09C5.1	AVM	-0.203799	0.0045782	1	0.035134
WBGene00021548	trx-4	AVM	-0.203567	0.00462566	1	0.035341
WBGene00016841	magu-3	AVM	-0.203529	0.00463349	1	0.035341
WBGene00015920	eif-3.L	AVM	-0.202478	0.00485464	1	0.0368029
WBGene00002253	lbp-1	AVM	-0.201877	0.00498519	1	0.0376402
WBGene00004435	rpl-23	AVM	-0.201662	0.00503261	1	0.0378534
WBGene00000475	cey-4	AVM	-0.201375	0.00509659	1	0.0381735
WBGene00017513	F16F9.1	AVM	-0.200717	0.00524619	1	0.0392155
WBGene00004485	rps-16	AVM	-0.200613	0.00527015	1	0.0393162
WBGene00007531	C11H1.7	AVM	-0.200143	0.00537981	1	0.0400545
WBGene00017075	nap-1	AVM	-0.199809	0.00545896	1	0.0404828
WBGene00000181	ard-1	AVM	-0.199387	0.00556034	1	0.0411531
WBGene00013238	trap-4	AVM	-0.199066	0.00563868	1	0.041626
WBGene00017317	attf-2	AVM	-0.199034	0.00564646	1	0.041626
WBGene00004441	rpl-27	AVM	-0.198791	0.00570648	1	0.0419858
WBGene00009174	F26H9.2	AVM	-0.19794	0.00592123	1	0.0433953
WBGene00003245	mig-13	AVM	-0.19761	0.00600646	1	0.0438483
WBGene00013224	Y55D9A.2	AVM	-0.196043	0.006426	1	0.0465481
WBGene00000938	dcp-66	AVM	-0.195912	0.00646232	1	0.0466991
WBGene00000263	F23H11.5	AVM	-0.195878	0.00647179	1	0.0466991
WBGene00006787	unc-52	AVM	-0.195651	0.00653509	1	0.0470652
WBGene00004426	rpl-14	AVM	-0.195463	0.0065878	1	0.0473537
WBGene00195253	H16D19.5	AVM	-0.194671	0.00681479	1	0.0488915
WBGene00000868	cyb-3	AVM	-0.194364	0.00690454	1	0.0493463
WBGene00044698	K09F5.6	AVM	-0.194224	0.00694579	1	0.0494059
WBGene00001232	eif-3.I	AVM	-0.19422	0.00694716	1	0.0494059
WBGene00000366	cbp-1	AVM	-0.193996	0.00701363	1	0.0497257
WBGene00003395	mom-2	AVM	0.19385	0.00705735	1	0.0498675
WBGene00015942	osta-2	AVM	0.193961	0.007024	1	0.0497257
WBGene00003559	ncl-1	AVM	0.194202	0.00695245	1	0.0494059
WBGene00044774	F16B3.3	AVM	0.19443	0.00688507	1	0.0493013
WBGene00012853	Y44A6D.2	AVM	0.196319	0.00635022	1	0.0460883
WBGene00008720	F12F6.1	AVM	0.196798	0.0062207	1	0.0452359
WBGene00002062	ife-4	AVM	0.197167	0.00612259	1	0.0446092
WBGene00049680	21ur-863	AVM	0.197826	0.00595064	1	0.0435256
WBGene00006802	unc-69	AVM	0.198428	0.0057973	1	0.0425704
WBGene00016977	akap-1	AVM	0.199975	0.0054195	1	0.0402699
WBGene00006959	xbp-1	AVM	0.201477	0.00507368	1	0.038078
WBGene00022144	pghm-1	AVM	0.201657	0.00503364	1	0.0378534
WBGene00012468	Y17G7B.17	AVM	0.202315	0.00488961	1	0.0369931
WBGene00008398	D2005.3	AVM	0.202562	0.00483657	1	0.0367403
WBGene00002241	kup-1	AVM	0.203238	0.00469378	1	0.035728
WBGene00015494	C05E11.3	AVM	0.203637	0.0046114	1	0.0353163
WBGene00011282	R74.8	AVM	0.204811	0.00437623	1	0.0337917
WBGene00018468	cla-1	AVM	0.205324	0.00427689	1	0.0330929
WBGene00021838	Y54E10BL.3	AVM	0.205574	0.00422932	1	0.0328606
WBGene00006384	taf-3	AVM	0.205615	0.00422158	1	0.0328606
WBGene00018569	F47F2.1	AVM	0.205815	0.00418381	1	0.0327697
WBGene00008315	C54G4.5	AVM	0.207914	0.00380582	1	0.0300059
WBGene00017193	F07C3.2	AVM	0.208357	0.00373019	1	0.0295851
WBGene00006634	tsp-8	AVM	0.209571	0.0035295	1	0.0281833
WBGene00006804	unc-71	AVM	0.209846	0.00348546	1	0.0278911
WBGene00007860	rilp-1	AVM	0.210339	0.00340769	1	0.0274447
WBGene00001911	his-37	AVM	0.21066	0.00335803	1	0.027103
WBGene00017967	ada-2	AVM	0.210823	0.00333291	1	0.0270168
WBGene00003931	pat-4	AVM	0.211821	0.00318342	1	0.0260094
WBGene00012825	Y43F8C.3	AVM	0.212361	0.003105	1	0.0254904
WBGene00015437	scrm-3	AVM	0.212771	0.00304669	1	0.0250766
WBGene00006407	lim-9	AVM	0.21482	0.00276973	1	0.0231532
WBGene00001558	gdi-1	AVM	0.216182	0.00259842	1	0.022016
WBGene00020767	lgc-40	AVM	0.216674	0.00253895	1	0.0215609
WBGene00008453	E02A10.3	AVM	0.218441	0.00233547	1	0.0201994
WBGene00004033	pkc-2	AVM	0.219153	0.00225771	1	0.0196174
WBGene00001008	dlk-1	AVM	0.219341	0.00223759	1	0.0194879
WBGene00007107	pfd-4	AVM	0.220889	0.00207791	1	0.0183318
WBGene00022389	pde-6	AVM	0.220962	0.00207061	1	0.0183318
WBGene00008852	ubql-1	AVM	0.221338	0.00203362	1	0.0180548
WBGene00018281	tbc-18	AVM	0.221598	0.00200833	1	0.0179076
WBGene00019480	K07C11.8	AVM	0.226071	0.001616	1	0.0151677
WBGene00003078	lsm-4	AVM	0.226139	0.00161068	1	0.0151557
WBGene00011474	aldo-1	AVM	0.226437	0.00158725	1	0.0149729
WBGene00017320	F09G8.5	AVM	0.228562	0.0014292	1	0.0136889
WBGene00019888	btbd-10	AVM	0.228633	0.00142418	1	0.0136758
WBGene00020114	pde-4	AVM	0.228948	0.00140212	1	0.0135154
WBGene00009729	F45E10.2	AVM	0.230255	0.00131379	1	0.0128464
WBGene00004373	rme-1	AVM	0.230514	0.00129687	1	0.0127475
WBGene00004457	rpm-1	AVM	0.230694	0.00128529	1	0.0126668
WBGene00008498	F01D5.8	AVM	0.231025	0.00126415	1	0.0124914
WBGene00003603	nhr-4	AVM	0.231873	0.00121144	1	0.0120983
WBGene00005070	srb-5	AVM	0.232612	0.00116723	1	0.0117097
WBGene00012274	W05B5.1	AVM	0.233486	0.0011168	1	0.0113345
WBGene00006462	svh-5	AVM	0.234342	0.00106935	1	0.0109121
WBGene00021309	Y32G9B.1	AVM	0.234505	0.00106052	1	0.0109111
WBGene00044077	pacs-1	AVM	0.234818	0.00104377	1	0.010793
WBGene00009100	rgef-1	AVM	0.23486	0.00104155	1	0.010793
WBGene00003177	mec-15	AVM	0.23509	0.00102945	1	0.0107253
WBGene00008868	F15G9.5	AVM	0.235446	0.00101093	1	0.0105752
WBGene00044728	Y53F4B.45	AVM	0.236221	0.000971656	1	0.0102503
WBGene00000140	anc-1	AVM	0.236417	0.000961969	1	0.0101922
WBGene00003990	pfn-2	AVM	0.237265	0.000920994	1	0.00993983
WBGene00011146	pde-2	AVM	0.238608	0.000859345	1	0.00942639
WBGene00012779	cdkl-1	AVM	0.241221	0.000750217	1	0.00828779
WBGene00011884	enol-1	AVM	0.242623	0.000697049	1	0.0078628
WBGene00009987	tbcb-1	AVM	0.242722	0.000693427	1	0.00784557
WBGene00004507	rpy-1	AVM	0.242935	0.000685709	1	0.00778176
WBGene00003564	ncs-2	AVM	0.243876	0.000652507	1	0.00745012
WBGene00016114	flp-27	AVM	0.245038	0.000613548	1	0.00702672
WBGene00004316	rbf-1	AVM	0.246063	0.000581012	1	0.00671571
WBGene00010796	clip-1	AVM	0.246261	0.000574889	1	0.00666551
WBGene00022856	cth-2	AVM	0.248924	0.000498369	1	0.00586519
WBGene00001332	eri-1	AVM	0.250142	0.000466601	1	0.00554737
WBGene00013899	ZC443.4	AVM	0.250473	0.00045829	1	0.00548338
WBGene00004032	pkc-1	AVM	0.250724	0.000452106	1	0.00544417
WBGene00016197	pxl-1	AVM	0.252155	0.000418196	1	0.00508488
WBGene00018519	F46H5.3	AVM	0.254291	0.000371924	1	0.00456674
WBGene00008588	F08G12.5	AVM	0.257629	0.00030905	1	0.00385797
WBGene00004134	myrf-1	AVM	0.260164	0.000268059	1	0.00337901
WBGene00004951	spc-1	AVM	0.262248	0.000238206	0.892083	0.00306558
WBGene00017671	pgal-1	AVM	0.26552	0.000197527	0.73974	0.00255965
WBGene00021540	Y42H9AR.5	AVM	0.267189	0.000179362	0.671711	0.00236518
WBGene00000688	col-114	AVM	0.267728	0.000173837	0.65102	0.00230042
WBGene00022500	lfi-1	AVM	0.268661	0.000164644	0.616592	0.0021865
WBGene00018924	F56A11.4	AVM	0.269881	0.000153305	0.574128	0.00205781
WBGene00011692	T10G3.1	AVM	0.272968	0.000127801	0.478613	0.00175316
WBGene00000064	act-2	AVM	0.273312	0.000125214	0.468926	0.00173035
WBGene00010192	F57B7.2	AVM	0.274003	0.000120176	0.450058	0.00168493
WBGene00003920	par-5	AVM	0.274317	0.000117945	0.441704	0.00166282
WBGene00016159	pigo-1	AVM	0.274789	0.00011467	0.42944	0.00162667
WBGene00022410	Y97E10C.1	AVM	0.274971	0.000113435	0.424815	0.00161527
WBGene00017637	F20D6.8	AVM	0.275948	0.000106985	0.400658	0.00153509
WBGene00010424	lep-5	AVM	0.276273	0.000104923	0.392936	0.00151129
WBGene00201141	Y76B12C.10	AVM	0.277365	9.82466e-05	0.367933	0.00143106
WBGene00007116	B0198.3	AVM	0.277993	9.45896e-05	0.354238	0.00138982
WBGene00010775	poml-1	AVM	0.278835	8.98905e-05	0.33664	0.00133059
WBGene00006749	unc-9	AVM	0.278953	8.92485e-05	0.334236	0.00132633
WBGene00000883	cyn-7	AVM	0.279971	8.38888e-05	0.314164	0.0012617
WBGene00018854	nlf-1	AVM	0.281287	7.74133e-05	0.289913	0.00118332
WBGene00003932	pat-6	AVM	0.28698	5.44238e-05	0.203817	0.000859988
WBGene00019324	K02F2.5	AVM	0.287927	5.12893e-05	0.192078	0.000813891
WBGene00006833	unc-108	AVM	0.288031	5.09553e-05	0.190828	0.000812032
WBGene00001991	hot-6	AVM	0.290506	4.35892e-05	0.163242	0.000697614
WBGene00002123	inx-1	AVM	0.290566	4.34231e-05	0.162619	0.000697614
WBGene00016196	C28H8.5	AVM	0.293597	3.5792e-05	0.134041	0.000585332
WBGene00008401	D2005.6	AVM	0.297678	2.74958e-05	0.102972	0.000451631
WBGene00015687	chdp-1	AVM	0.2986	2.5891e-05	0.0969617	0.000427144
WBGene00007301	C04F12.7	AVM	0.298605	2.58836e-05	0.0969342	0.000427144
WBGene00006836	unc-112	AVM	0.299043	2.51526e-05	0.0941964	0.000419332
WBGene00194851	K07C10.3	AVM	0.301099	2.19749e-05	0.082296	0.000376916
WBGene00014308	F07H5.4	AVM	0.303616	1.86014e-05	0.0696624	0.000325525
WBGene00019020	F57H12.5	AVM	0.303619	1.85971e-05	0.0696461	0.000325525
WBGene00008997	lgc-31	AVM	0.30483	1.71552e-05	0.0642464	0.000307399
WBGene00004220	ptr-5	AVM	0.306422	1.54187e-05	0.0577429	0.00027761
WBGene00020245	T05B11.1	AVM	0.308511	1.33909e-05	0.050149	0.00024704
WBGene00020391	cct-7	AVM	0.309877	1.22053e-05	0.0457087	0.000227406
WBGene00000380	cct-5	AVM	0.310327	1.18363e-05	0.044327	0.000221635
WBGene00044411	R12B2.8	AVM	0.314385	8.95714e-06	0.0335445	0.000169417
WBGene00018765	mpc-2	AVM	0.314682	8.77491e-06	0.032862	0.000166812
WBGene00000378	cct-2	AVM	0.318242	6.84634e-06	0.0256395	0.000132163
WBGene00001463	flp-20	AVM	0.319087	6.45175e-06	0.0241618	0.000125191
WBGene00021950	cutl-26	AVM	0.319382	6.31936e-06	0.023666	0.000123261
WBGene00018572	lin-42	AVM	0.320762	5.73252e-06	0.0214683	0.000112399
WBGene00006788	unc-53	AVM	0.320774	5.72752e-06	0.0214496	0.000112399
WBGene00011392	sbt-1	AVM	0.323574	4.69302e-06	0.0175754	9.44912e-05
WBGene00022533	cutl-19	AVM	0.32682	3.7159e-06	0.0139161	7.68843e-05
WBGene00000379	cct-4	AVM	0.328584	3.26963e-06	0.0122448	6.91795e-05
WBGene00003748	nlp-10	AVM	0.328661	3.25127e-06	0.012176	6.91795e-05
WBGene00001189	egl-21	AVM	0.329185	3.1294e-06	0.0117196	6.69693e-05
WBGene00001393	fat-1	AVM	0.331432	2.65457e-06	0.00994137	5.81367e-05
WBGene00017900	F28E10.1	AVM	0.337136	1.73794e-06	0.0065086	3.92084e-05
WBGene00012216	W02D9.10	AVM	0.337775	1.6565e-06	0.0062036	3.75976e-05
WBGene00219617	linc-25	AVM	0.339067	1.50285e-06	0.00562819	3.45288e-05
WBGene00006789	unc-54	AVM	0.339281	1.47882e-06	0.00553817	3.41862e-05
WBGene00002217	klp-4	AVM	0.340367	1.36204e-06	0.00510083	3.16822e-05
WBGene00011955	cdka-1	AVM	0.341032	1.29496e-06	0.00484964	3.05009e-05
WBGene00009969	F53B7.7	AVM	0.341424	1.25696e-06	0.00470731	2.97931e-05
WBGene00003176	mec-14	AVM	0.341986	1.20422e-06	0.00450982	2.8725e-05
WBGene00003578	ndx-1	AVM	0.342351	1.17115e-06	0.00438597	2.81152e-05
WBGene00009673	F43G9.13	AVM	0.345545	9.16351e-07	0.00343173	2.25772e-05
WBGene00006515	txdc-9	AVM	0.350931	6.02156e-07	0.00225507	1.55506e-05
WBGene00001187	egl-19	AVM	0.353968	4.73586e-07	0.00177358	1.26684e-05
WBGene00219343	Y17D7C.9	AVM	0.354083	4.69251e-07	0.00175735	1.26428e-05
WBGene00000381	cct-6	AVM	0.355134	4.31557e-07	0.00161618	1.17115e-05
WBGene00021543	Y43B11AR.1	AVM	0.3566	3.83778e-07	0.00143725	1.04909e-05
WBGene00011383	T02E9.5	AVM	0.359337	3.07809e-07	0.00115274	8.66725e-06
WBGene00077681	Y44A6D.7	AVM	0.360543	2.79105e-07	0.00104525	8.06402e-06
WBGene00003165	mec-1	AVM	0.361833	2.51244e-07	0.000940909	7.35085e-06
WBGene00004131	pqn-44	AVM	0.362245	2.42936e-07	0.000909797	7.16376e-06
WBGene00001385	far-1	AVM	0.367532	1.57021e-07	0.000588045	4.74229e-06
WBGene00016184	glb-9	AVM	0.370567	1.21802e-07	0.00045615	3.86568e-06
WBGene00001248	elp-1	AVM	0.372042	1.07555e-07	0.000402792	3.50254e-06
WBGene00044467	R05C11.4	AVM	0.372572	1.02829e-07	0.000385095	3.37803e-06
WBGene00020390	T10B5.4	AVM	0.37277	1.01122e-07	0.000378702	3.35135e-06
WBGene00044401	Y55B1BR.6	AVM	0.37851	6.18732e-08	0.000231715	2.08752e-06
WBGene00000403	casy-1	AVM	0.379603	5.62848e-08	0.000210786	1.91624e-06
WBGene00003471	mtd-1	AVM	0.385156	3.46134e-08	0.000129627	1.2229e-06
WBGene00002219	klp-7	AVM	0.387808	2.73538e-08	0.00010244	9.84999e-07
WBGene00044144	M153.4	AVM	0.3897	2.3097e-08	8.64981e-05	8.56417e-07
WBGene00000377	cct-1	AVM	0.389851	2.27864e-08	8.53351e-05	8.53351e-07
WBGene00020726	T23C6.4	AVM	0.390904	2.07275e-08	7.76245e-05	7.84086e-07
WBGene00006808	unc-76	AVM	0.399607	9.35661e-09	3.50405e-05	3.65005e-07
WBGene00013882	msa-1	AVM	0.401419	7.90609e-09	2.96083e-05	3.18369e-07
WBGene00006721	ubh-1	AVM	0.410079	3.48443e-09	1.30492e-05	1.51735e-07
WBGene00011334	mrps-14	AVM	0.410215	3.43904e-09	1.28792e-05	1.5152e-07
WBGene00017197	F07C3.9	AVM	0.412383	2.79073e-09	1.04513e-05	1.2442e-07
WBGene00006321	sup-12	AVM	0.413646	2.46927e-09	9.24742e-06	1.11415e-07
WBGene00050939	C05G5.7	AVM	0.418985	1.46367e-09	5.48145e-06	6.85182e-08
WBGene00015619	C08G9.1	AVM	0.420008	1.32267e-09	4.95339e-06	6.27011e-08
WBGene00003172	mec-8	AVM	0.426418	6.95846e-10	2.60594e-06	3.42887e-08
WBGene00017042	D2007.2	AVM	0.426718	6.75045e-10	2.52804e-06	3.42887e-08
WBGene00018338	F42A9.9	AVM	0.430836	4.43473e-10	1.6608e-06	2.37258e-08
WBGene00004364	ric-4	AVM	0.43183	4.00337e-10	1.49926e-06	2.17285e-08
WBGene00004897	snb-1	AVM	0.438969	1.90178e-10	7.12218e-07	1.06301e-08
WBGene00044330	alr-1	AVM	0.440522	1.61379e-10	6.04364e-07	9.15702e-09
WBGene00016033	C24A3.2	AVM	0.460133	1.88623e-11	7.06393e-08	1.30813e-09
WBGene00044677	ZK353.10	AVM	0.464828	1.10524e-11	4.13912e-08	8.11591e-10
WBGene00020302	T07D1.3	AVM	0.469636	6.33885e-12	2.3739e-08	4.84469e-10
WBGene00045340	T10G3.8	AVM	0.471104	5.3402e-12	1.9999e-08	4.16647e-10
WBGene00003168	mec-4	AVM	0.476385	2.86242e-12	1.07198e-08	2.33038e-10
WBGene00008450	E01G6.2	AVM	0.478837	2.13513e-12	7.99605e-09	1.85955e-10
WBGene00001989	hot-4	AVM	0.485673	9.3118e-13	3.48727e-09	8.30302e-11
WBGene00016869	C52B9.10	AVM	0.491483	4.53328e-13	1.69771e-09	4.24428e-11
WBGene00022615	ZC449.5	AVM	0.496188	2.5052e-13	9.38198e-10	2.53567e-11
WBGene00003243	mig-10	AVM	0.49881	1.79313e-13	6.71529e-10	1.91865e-11
WBGene00013959	ZK265.7	AVM	0.501918	1.20184e-13	4.5009e-10	1.32379e-11
WBGene00011036	edc-3	AVM	0.503239	1.01267e-13	3.79244e-10	1.14922e-11
WBGene00003173	mec-9	AVM	0.504502	8.59051e-14	3.21715e-10	1.00536e-11
WBGene00022472	Y119C1B.6	AVM	0.51111	3.59325e-14	1.34567e-10	4.48557e-12
WBGene00007268	C03A3.3	AVM	0.516317	1.78403e-14	6.68118e-11	2.30386e-12
WBGene00003174	mec-10	AVM	0.566243	1.13337e-17	4.24448e-14	2.23394e-15
WBGene00003179	mec-18	AVM	0.592043	1.51229e-19	5.66354e-16	3.53971e-17
WBGene00003166	mec-2	AVM	0.598384	4.92933e-20	1.84603e-16	1.23069e-17
WBGene00003178	mec-17	AVM	0.598714	4.64701e-20	1.74031e-16	1.23069e-17
WBGene00014307	F07H5.3	AVM	0.612531	3.68927e-21	1.38163e-17	1.06279e-18
WBGene00003171	mec-7	AVM	0.680738	1.74965e-27	6.55243e-24	1.09207e-24
WBGene00003175	mec-12	AVM	0.773684	1.6335e-39	6.11745e-36	3.05872e-36
WBGene00018271	ctsa-1.1	PVM	-0.733672	2.13905e-23	6.63533e-20	1.32707e-20
WBGene00001898	his-24	PVM	-0.708562	2.8847e-21	8.94833e-18	1.27833e-18
WBGene00001210	egl-46	PVM	-0.693886	4.01353e-20	1.245e-16	1.245e-17
WBGene00001976	hmg-11	PVM	-0.66189	7.48035e-18	2.3204e-14	1.65743e-15
WBGene00011156	rbm-3.2	PVM	-0.655522	1.96387e-17	6.09191e-14	4.06128e-15
WBGene00001958	hlh-14	PVM	-0.626246	1.25122e-15	3.88129e-12	2.15627e-13
WBGene00002253	lbp-1	PVM	-0.622698	2.01015e-15	6.2355e-12	3.11775e-13
WBGene00002255	lbp-3	PVM	-0.607709	1.39546e-14	4.32873e-11	1.88205e-12
WBGene00000170	aqp-2	PVM	-0.603298	2.4211e-14	7.51027e-11	3.05403e-12
WBGene00009554	F39B2.3	PVM	-0.603165	2.46134e-14	7.63507e-11	3.05403e-12
WBGene00001858	hil-7	PVM	-0.58797	1.54033e-13	4.77809e-10	1.76966e-11
WBGene00009180	nurf-1	PVM	-0.580587	3.62946e-13	1.12586e-09	3.88227e-11
WBGene00000066	act-4	PVM	-0.57966	4.03541e-13	1.25178e-09	4.17261e-11
WBGene00000802	crt-1	PVM	-0.561687	2.95986e-12	9.18148e-09	2.86921e-10
WBGene00000217	asp-4	PVM	-0.556505	5.14368e-12	1.59557e-08	4.31235e-10
WBGene00009355	F33A8.7	PVM	-0.522403	1.55598e-10	4.82666e-07	1.07259e-08
WBGene00009119	ndk-1	PVM	-0.508591	5.57638e-10	1.72979e-06	3.60374e-08
WBGene00004424	rpl-12	PVM	-0.494102	2.00379e-09	6.21575e-06	1.10996e-07
WBGene00015633	C09D4.2	PVM	-0.487954	3.38725e-09	1.05072e-05	1.73027e-07
WBGene00011345	dma-1	PVM	-0.466532	1.94995e-08	6.04874e-05	8.41064e-07
WBGene00018175	F38B6.6	PVM	-0.466517	1.95218e-08	6.05566e-05	8.41064e-07
WBGene00004046	plp-1	PVM	-0.443683	1.11e-07	0.000344323	4.23997e-06
WBGene00185102	Y105C5A.1268	PVM	-0.443551	1.12082e-07	0.000347678	4.23997e-06
WBGene00022727	prkl-1	PVM	-0.431927	2.58777e-07	0.000802727	9.01941e-06
WBGene00013603	soem-1	PVM	-0.425425	4.07706e-07	0.00126471	1.3174e-05
WBGene00018199	F39E9.7	PVM	-0.425238	4.13029e-07	0.00128122	1.32084e-05
WBGene00001168	eef-1A.1	PVM	-0.421121	5.48026e-07	0.00169998	1.71715e-05
WBGene00004476	rps-7	PVM	-0.417992	6.77728e-07	0.00210231	2.06109e-05
WBGene00011564	ugt-50	PVM	-0.412271	9.93886e-07	0.00308303	2.80276e-05
WBGene00006561	tcl-2	PVM	-0.411728	1.03031e-06	0.00319602	2.87929e-05
WBGene00006537	tbb-2	PVM	-0.405949	1.50507e-06	0.00466873	3.89061e-05
WBGene00004143	pqn-59	PVM	-0.40057	2.12826e-06	0.00660188	5.2815e-05
WBGene00000301	cav-1	PVM	-0.399061	2.34286e-06	0.00726756	5.67778e-05
WBGene00002162	isp-1	PVM	-0.39451	3.12183e-06	0.0096839	7.44916e-05
WBGene00044443	ZC21.10	PVM	-0.393518	3.32134e-06	0.0103028	7.80515e-05
WBGene00001933	his-59	PVM	-0.388482	4.53604e-06	0.0140708	0.000104228
WBGene00019947	htz-1	PVM	-0.381693	6.84941e-06	0.0212469	0.000148483
WBGene00019760	calu-1	PVM	-0.38152	6.92069e-06	0.021468	0.000148483
WBGene00195253	H16D19.5	PVM	-0.378886	8.09997e-06	0.0251261	0.000169771
WBGene00011647	noca-1	PVM	-0.373026	1.1439e-05	0.0354839	0.000229274
WBGene00001878	his-4	PVM	-0.371708	1.23515e-05	0.0383145	0.000244041
WBGene00013200	Y54E5A.5	PVM	-0.370526	1.32273e-05	0.0410311	0.000256444
WBGene00008865	F15G9.1	PVM	-0.369608	1.39476e-05	0.0432653	0.000268729
WBGene00003238	mig-1	PVM	-0.36914	1.43293e-05	0.0444495	0.000274379
WBGene00235164	K09F6.13	PVM	-0.36725	1.59716e-05	0.049544	0.00029667
WBGene00004430	rpl-18	PVM	-0.359384	2.49073e-05	0.0772624	0.000446604
WBGene00001934	his-60	PVM	-0.358957	2.55068e-05	0.0791221	0.000454725
WBGene00020867	shc-2	PVM	-0.35695	2.85107e-05	0.0884401	0.000499662
WBGene00001122	dyf-6	PVM	-0.356344	2.94811e-05	0.0914502	0.000513765
WBGene00006439	ant-1.1	PVM	-0.356133	2.98277e-05	0.0925255	0.000516902
WBGene00021557	Y45G5AM.5	PVM	-0.34912	4.37144e-05	0.135602	0.000729043
WBGene00004392	rnr-2	PVM	-0.34761	4.74077e-05	0.147059	0.000782228
WBGene00001885	his-11	PVM	-0.345989	5.16966e-05	0.160363	0.000844015
WBGene00003738	nid-1	PVM	-0.344951	5.4632e-05	0.169468	0.00088727
WBGene00004478	rps-9	PVM	-0.342265	6.29707e-05	0.195335	0.00100688
WBGene00016359	fbxb-88	PVM	-0.342014	6.38059e-05	0.197926	0.001015
WBGene00018813	F54D11.3	PVM	-0.3407	6.83598e-05	0.212052	0.00107641
WBGene00008920	eef-1G	PVM	-0.340585	6.87747e-05	0.213339	0.00107645
WBGene00004425	rpl-13	PVM	-0.339771	7.17611e-05	0.222603	0.001102
WBGene00022089	Y69A2AR.18	PVM	-0.338639	7.6122e-05	0.23613	0.00115186
WBGene00219687	linc-12	PVM	-0.337848	7.93109e-05	0.246022	0.00119294
WBGene00021475	tbca-1	PVM	-0.337266	8.1739e-05	0.253554	0.00121318
WBGene00021547	Y44E3A.1	PVM	-0.332548	0.000104133	0.323022	0.00148175
WBGene00020275	atp-4	PVM	-0.332146	0.000106286	0.329699	0.00149876
WBGene00004412	rpl-1	PVM	-0.327701	0.000133007	0.412587	0.00185017
WBGene00002232	kpc-1	PVM	-0.323043	0.000167638	0.520014	0.00228076
WBGene00000915	hsp-90	PVM	-0.322489	0.000172271	0.534385	0.00233356
WBGene00004479	rps-10	PVM	-0.320306	0.000191717	0.594706	0.00257448
WBGene00020181	T02H6.11	PVM	-0.318217	0.00021221	0.658276	0.00278931
WBGene00007607	C15C8.5	PVM	-0.316689	0.000228474	0.708727	0.00299041
WBGene00001971	hmg-1.1	PVM	-0.315702	0.00023959	0.74321	0.00308386
WBGene00006730	uev-1	PVM	-0.311084	0.00029855	0.926103	0.00376465
WBGene00009161	cox-7C	PVM	-0.309448	0.000322471	1	0.00401213
WBGene00004419	rpl-7A	PVM	-0.308818	0.00033216	1	0.00410502
WBGene00044436	Y47G6A.31	PVM	-0.308713	0.000333785	1	0.00410873
WBGene00004417	rpl-6	PVM	-0.308246	0.000341173	1	0.00418308
WBGene00001938	his-64	PVM	-0.307911	0.000346565	1	0.00423246
WBGene00004416	rpl-5	PVM	-0.307095	0.000360011	1	0.00434535
WBGene00002004	hsf-1	PVM	-0.306579	0.00036876	1	0.00443369
WBGene00012420	Y7A9D.1	PVM	-0.305641	0.000385183	1	0.00461327
WBGene00004481	rps-12	PVM	-0.305109	0.000394786	1	0.00467414
WBGene00023067	rpl-41.1	PVM	-0.30499	0.000396963	1	0.00468206
WBGene00004447	rpl-33	PVM	-0.303221	0.000430705	1	0.00500392
WBGene00020886	ttr-6	PVM	-0.302495	0.000445299	1	0.00514004
WBGene00001881	his-7	PVM	-0.302474	0.000445735	1	0.00514004
WBGene00018846	eef-1B.1	PVM	-0.302004	0.000455425	1	0.00517494
WBGene00007924	rsu-1	PVM	-0.302004	0.000455434	1	0.00517494
WBGene00017513	F16F9.1	PVM	-0.301289	0.000470561	1	0.00531491
WBGene00021080	W08A12.3	PVM	-0.30071	0.000483151	1	0.0054106
WBGene00004489	rps-20	PVM	-0.300479	0.000488254	1	0.00544807
WBGene00000881	cyn-5	PVM	-0.299743	0.000504852	1	0.00561309
WBGene00004185	pro-1	PVM	-0.299029	0.000521465	1	0.00577709
WBGene00011060	R06C1.6	PVM	-0.298045	0.000545178	1	0.0060183
WBGene00002065	iff-2	PVM	-0.297913	0.000548444	1	0.00603289
WBGene00009940	strl-1	PVM	-0.297201	0.000566312	1	0.00618357
WBGene00012239	W04A8.4	PVM	-0.297155	0.000567485	1	0.00618357
WBGene00009454	F36A2.7	PVM	-0.296945	0.000572869	1	0.00619707
WBGene00017317	attf-2	PVM	-0.296849	0.000575357	1	0.00619707
WBGene00012766	Y41E3.8	PVM	-0.293676	0.00066297	1	0.00701888
WBGene00017993	cec-5	PVM	-0.290969	0.000747251	1	0.00775241
WBGene00004446	rpl-32	PVM	-0.283985	0.00101205	1	0.0101598
WBGene00194835	Y17G9B.11	PVM	-0.281766	0.00111268	1	0.0109921
WBGene00004474	rps-5	PVM	-0.281495	0.00112555	1	0.0110839
WBGene00015280	C01B10.6	PVM	-0.279064	0.00124747	1	0.0121306
WBGene00006769	unc-33	PVM	-0.278615	0.00127126	1	0.0123233
WBGene00006825	unc-96	PVM	-0.27803	0.00130289	1	0.0125906
WBGene00020190	guk-1	PVM	-0.276419	0.00139374	1	0.0132619
WBGene00016546	C40A11.3	PVM	-0.274956	0.00148116	1	0.0137975
WBGene00013766	prmt-1	PVM	-0.273554	0.00156961	1	0.0145341
WBGene00008225	nuaf-1	PVM	-0.273335	0.00158388	1	0.0145929
WBGene00018051	che-10	PVM	-0.272885	0.00161355	1	0.0147647
WBGene00011447	T04F8.9	PVM	-0.270838	0.00175484	1	0.0157626
WBGene00004472	rps-3	PVM	-0.270219	0.00179974	1	0.0160887
WBGene00013598	vps-28	PVM	-0.268881	0.0019003	1	0.0168904
WBGene00016549	C40A11.6	PVM	-0.268349	0.0019417	1	0.01716
WBGene00006476	rhgf-2	PVM	-0.268119	0.00195988	1	0.017247
WBGene00000096	ahr-1	PVM	-0.266714	0.00207415	1	0.0181752
WBGene00004431	rpl-19	PVM	-0.2625	0.00245395	1	0.0209701
WBGene00012550	spcs-2	PVM	-0.261708	0.00253205	1	0.0215183
WBGene00007955	selt-1.1	PVM	-0.259762	0.00273348	1	0.0228439
WBGene00015477	attf-4	PVM	-0.259705	0.00273951	1	0.0228439
WBGene00001999	hrp-1	PVM	-0.259104	0.00280477	1	0.0233255
WBGene00021350	Y37E3.8	PVM	-0.257673	0.00296567	1	0.024418
WBGene00023068	rpl-41.2	PVM	-0.257515	0.00298393	1	0.0244872
WBGene00284844	H38K22.9	PVM	-0.256719	0.00307748	1	0.0248435
WBGene00004487	rps-18	PVM	-0.255881	0.00317879	1	0.0253858
WBGene00001876	his-2	PVM	-0.255857	0.00318175	1	0.0253858
WBGene00001936	his-62	PVM	-0.255137	0.00327127	1	0.025968
WBGene00001167	eef-2	PVM	-0.255122	0.0032732	1	0.025968
WBGene00000294	cas-1	PVM	-0.254962	0.00329345	1	0.026062
WBGene00009553	hinf-1	PVM	-0.254516	0.0033503	1	0.0264444
WBGene00013025	vha-13	PVM	-0.254113	0.00340258	1	0.0267888
WBGene00001470	baz-2	PVM	-0.253744	0.00345104	1	0.0271016
WBGene00006816	unc-84	PVM	-0.25285	0.00357102	1	0.0278563
WBGene00019946	chat-1	PVM	-0.252837	0.0035728	1	0.0278563
WBGene00020586	frpr-18	PVM	-0.252827	0.00357408	1	0.0278563
WBGene00022336	Y82E9BR.3	PVM	-0.252714	0.00358962	1	0.0279072
WBGene00004480	rps-11	PVM	-0.250953	0.00383798	1	0.0294688
WBGene00007136	B0285.3	PVM	-0.249537	0.00404897	1	0.0305452
WBGene00001922	his-48	PVM	-0.249485	0.00405694	1	0.0305452
WBGene00001880	his-6	PVM	-0.249342	0.00407878	1	0.0306353
WBGene00002000	hrp-2	PVM	-0.247895	0.00430653	1	0.0318039
WBGene00012136	T28F4.1	PVM	-0.24777	0.00432664	1	0.0318039
WBGene00008446	E01G4.3	PVM	-0.247642	0.00434735	1	0.0318805
WBGene00003989	pfn-1	PVM	-0.246202	0.00458727	1	0.0335606
WBGene00001491	frm-4	PVM	-0.245725	0.00466926	1	0.0340801
WBGene00044068	syd-9	PVM	-0.244824	0.00482783	1	0.0348277
WBGene00012317	ztf-6	PVM	-0.244695	0.00485088	1	0.0349128
WBGene00018976	daam-1	PVM	-0.243657	0.0050402	1	0.0360587
WBGene00004421	rpl-10	PVM	-0.243632	0.00504496	1	0.0360587
WBGene00018476	F45E12.6	PVM	-0.243021	0.00515954	1	0.0367085
WBGene00017143	EEED8.15	PVM	-0.24108	0.00553932	1	0.0389637
WBGene00015565	C07D8.6	PVM	-0.239555	0.00585493	1	0.0409977
WBGene00010045	F54C9.11	PVM	-0.239207	0.00592908	1	0.0413871
WBGene00017992	F32E10.5	PVM	-0.238851	0.00600597	1	0.041586
WBGene00012646	lron-10	PVM	-0.238473	0.00608842	1	0.0418765
WBGene00219313	C17E4.20	PVM	-0.23726	0.00636011	1	0.0433606
WBGene00003123	mag-1	PVM	-0.236777	0.00647134	1	0.0440221
WBGene00017984	F32D1.5	PVM	-0.23594	0.00666786	1	0.044771
WBGene00010449	K01A11.1	PVM	-0.23594	0.00666803	1	0.044771
WBGene00011155	rbm-3.1	PVM	-0.234989	0.00689776	1	0.045916
WBGene00003372	mlc-4	PVM	-0.234764	0.0069533	1	0.0460879
WBGene00006807	unc-75	PVM	-0.23339	0.00730025	1	0.0478761
WBGene00010139	F56A8.3	PVM	-0.233287	0.00732697	1	0.0479499
WBGene00021538	rabs-5	PVM	0.232841	0.00744336	1	0.0486091
WBGene00006579	tlk-1	PVM	0.233722	0.00721516	1	0.0474183
WBGene00011474	aldo-1	PVM	0.233861	0.00717971	1	0.0472855
WBGene00006363	syd-1	PVM	0.234396	0.00704484	1	0.046496
WBGene00006786	unc-51	PVM	0.234579	0.00699909	1	0.0462925
WBGene00008439	mfb-1	PVM	0.234873	0.00692649	1	0.0460085
WBGene00004807	skr-1	PVM	0.235256	0.00683257	1	0.0455799
WBGene00000962	dhc-1	PVM	0.235436	0.00678884	1	0.0453857
WBGene00002026	hsp-70	PVM	0.235843	0.00669104	1	0.0448285
WBGene00015813	thoc-2	PVM	0.236118	0.00662571	1	0.0446803
WBGene00017735	did-2	PVM	0.236572	0.00651895	1	0.0440561
WBGene00004307	rap-1	PVM	0.236584	0.00651603	1	0.0440561
WBGene00018018	F33G12.6	PVM	0.236688	0.00649202	1	0.0440561
WBGene00017967	ada-2	PVM	0.237629	0.0062763	1	0.0428834
WBGene00018765	mpc-2	PVM	0.237686	0.00626361	1	0.0428834
WBGene00008386	cdc-5L	PVM	0.238373	0.00611048	1	0.0419352
WBGene00010756	K10G9.2	PVM	0.238574	0.0060663	1	0.041817
WBGene00015437	scrm-3	PVM	0.238627	0.00605477	1	0.041817
WBGene00006789	unc-54	PVM	0.238876	0.00600044	1	0.041586
WBGene00020854	T27C4.1	PVM	0.239037	0.00596561	1	0.0414918
WBGene00044728	Y53F4B.45	PVM	0.239169	0.00593722	1	0.0413871
WBGene00011732	arrd-17	PVM	0.239768	0.00580995	1	0.0407748
WBGene00001679	gpb-1	PVM	0.241439	0.00546714	1	0.0385433
WBGene00001957	hlh-13	PVM	0.242478	0.00526342	1	0.0371916
WBGene00016616	C43H6.3	PVM	0.242846	0.00519284	1	0.0367767
WBGene00044418	C08G5.7	PVM	0.2429	0.00518255	1	0.0367767
WBGene00010871	M05B5.3	PVM	0.243384	0.00509119	1	0.0363054
WBGene00012825	Y43F8C.3	PVM	0.244031	0.00497135	1	0.035697
WBGene00022748	oaz-1	PVM	0.244909	0.00481266	1	0.0347992
WBGene00003916	par-1	PVM	0.245161	0.00476801	1	0.0345569
WBGene00009260	calm-1	PVM	0.245305	0.00474259	1	0.0344532
WBGene00015942	osta-2	PVM	0.24533	0.00473827	1	0.0344532
WBGene00018349	F42C5.9	PVM	0.247784	0.00432445	1	0.0318039
WBGene00004336	ret-1	PVM	0.247835	0.00431614	1	0.0318039
WBGene00006921	vha-12	PVM	0.248209	0.00425618	1	0.0315854
WBGene00004382	rnh-1.0	PVM	0.248496	0.00421053	1	0.0313215
WBGene00045366	Y17D7C.3	PVM	0.248652	0.004186	1	0.0312139
WBGene00004921	snt-1	PVM	0.249017	0.00412897	1	0.0308628
WBGene00007064	rga-9	PVM	0.249244	0.00409384	1	0.0306741
WBGene00013212	Y54G11A.1	PVM	0.249544	0.0040479	1	0.0305452
WBGene00022048	fln-1	PVM	0.24997	0.00398336	1	0.0302112
WBGene00003423	msi-1	PVM	0.250215	0.00394667	1	0.0300063
WBGene00008868	F15G9.5	PVM	0.250404	0.0039186	1	0.0298661
WBGene00003153	mca-3	PVM	0.250541	0.00389838	1	0.0297851
WBGene00000426	ced-12	PVM	0.250789	0.00386195	1	0.0295797
WBGene00008398	D2005.3	PVM	0.251723	0.00372756	1	0.028692
WBGene00010806	M01E5.3	PVM	0.251949	0.0036957	1	0.0285176
WBGene00007647	C17E4.10	PVM	0.252439	0.00362733	1	0.0280598
WBGene00006889	pfd-3	PVM	0.252515	0.00361683	1	0.0280485
WBGene00004732	sax-7	PVM	0.255843	0.00318346	1	0.0253858
WBGene00001558	gdi-1	PVM	0.256602	0.00309142	1	0.0248435
WBGene00021540	Y42H9AR.5	PVM	0.256632	0.00308779	1	0.0248435
WBGene00007349	C05G5.3	PVM	0.256664	0.00308403	1	0.0248435
WBGene00007944	C34F6.10	PVM	0.257005	0.00304352	1	0.0247147
WBGene00009888	F49E2.5	PVM	0.257021	0.00304168	1	0.0247147
WBGene00017445	sid-5	PVM	0.257022	0.00304157	1	0.0247147
WBGene00001637	gly-12	PVM	0.25741	0.00299612	1	0.0245223
WBGene00007664	seb-3	PVM	0.257656	0.00296763	1	0.024418
WBGene00012765	Y41E3.7	PVM	0.257705	0.00296194	1	0.024418
WBGene00020762	zer-1	PVM	0.258295	0.00289474	1	0.0240093
WBGene00004349	rgs-6	PVM	0.259941	0.00271436	1	0.0227566
WBGene00002217	klp-4	PVM	0.261433	0.00255972	1	0.0215183
WBGene00011531	rsbp-1	PVM	0.261494	0.00255352	1	0.0215183
WBGene00002190	kin-2	PVM	0.261549	0.00254803	1	0.0215183
WBGene00007646	nkb-1	PVM	0.261556	0.00254724	1	0.0215183
WBGene00002019	hsp-16.48	PVM	0.262244	0.00247896	1	0.0211256
WBGene00008852	ubql-1	PVM	0.263365	0.00237124	1	0.0203193
WBGene00008419	wdr-23	PVM	0.26365	0.0023445	1	0.0201458
WBGene00004457	rpm-1	PVM	0.264382	0.00227718	1	0.0196217
WBGene00010976	R02D5.1	PVM	0.264532	0.00226357	1	0.0195588
WBGene00012440	nlp-53	PVM	0.265238	0.00220064	1	0.0190681
WBGene00004278	rab-19	PVM	0.266245	0.00211356	1	0.0183649
WBGene00012468	Y17G7B.17	PVM	0.266329	0.00210645	1	0.0183545
WBGene00011755	T13H5.1	PVM	0.266568	0.00208635	1	0.0182306
WBGene00019284	K01A2.10	PVM	0.268084	0.00196267	1	0.017247
WBGene00019434	nmtn-1	PVM	0.268352	0.00194145	1	0.01716
WBGene00003165	mec-1	PVM	0.269647	0.00184209	1	0.01642
WBGene00007030	epc-1	PVM	0.270791	0.00175818	1	0.0157626
WBGene00000980	dhs-17	PVM	0.270993	0.00174375	1	0.0157242
WBGene00021597	spsb-1	PVM	0.271196	0.00172935	1	0.0156398
WBGene00006803	unc-70	PVM	0.272299	0.00165287	1	0.0149918
WBGene00000147	aph-1	PVM	0.272301	0.00165273	1	0.0149918
WBGene00018764	F53F10.2	PVM	0.272489	0.00164	1	0.0149626
WBGene00011333	nrde-2	PVM	0.273099	0.00159935	1	0.014678
WBGene00004567	rrn-2.1	PVM	0.273312	0.00158537	1	0.0145929
WBGene00000072	add-1	PVM	0.274373	0.00151741	1	0.0140929
WBGene00009558	F39B2.8	PVM	0.27532	0.00145894	1	0.0136315
WBGene00008450	E01G6.2	PVM	0.275621	0.00144083	1	0.0135029
WBGene00009503	F37A8.5	PVM	0.276017	0.00141727	1	0.0133223
WBGene00002178	jnk-1	PVM	0.276107	0.00141196	1	0.0133128
WBGene00000051	acr-12	PVM	0.276108	0.0014119	1	0.0133128
WBGene00016817	C50E3.6	PVM	0.27632	0.00139948	1	0.0132758
WBGene00010736	istr-1	PVM	0.276553	0.00138595	1	0.0132283
WBGene00016500	memo-1	PVM	0.276645	0.00138065	1	0.0132185
WBGene00021355	Y37E3.17	PVM	0.277313	0.00134262	1	0.0128942
WBGene00003167	mec-3	PVM	0.277795	0.00131582	1	0.012676
WBGene00013111	sta-1	PVM	0.279531	0.00122314	1	0.0119314
WBGene00011145	R08D7.5	PVM	0.279868	0.0012059	1	0.0118003
WBGene00000902	daf-6	PVM	0.280601	0.00116907	1	0.0114761
WBGene00012289	W05H12.1	PVM	0.28226	0.0010895	1	0.0107975
WBGene00018639	tbc-16	PVM	0.282392	0.00108338	1	0.0107712
WBGene00000064	act-2	PVM	0.283294	0.00104245	1	0.0103977
WBGene00012100	sipa-1	PVM	0.283309	0.00104177	1	0.0103977
WBGene00004923	snt-3	PVM	0.285385	0.00095292	1	0.00959726
WBGene00001745	gsa-1	PVM	0.285744	0.000938304	1	0.00948085
WBGene00007016	mdt-15	PVM	0.285774	0.000937074	1	0.00948085
WBGene00009673	F43G9.13	PVM	0.286768	0.000897664	1	0.00912968
WBGene00001488	frm-1	PVM	0.286891	0.00089289	1	0.009111
WBGene00007345	C05E7.3	PVM	0.287512	0.000869152	1	0.00889805
WBGene00012644	rabx-5	PVM	0.287931	0.000853438	1	0.00876611
WBGene00017637	F20D6.8	PVM	0.288586	0.000829465	1	0.00854818
WBGene00021934	cct-8	PVM	0.289781	0.000787254	1	0.00814021
WBGene00001516	gap-2	PVM	0.291492	0.000730243	1	0.00760139
WBGene00018572	lin-42	PVM	0.292061	0.000712145	1	0.00743796
WBGene00004924	snt-4	PVM	0.292828	0.000688367	1	0.0072139
WBGene00020612	arrd-22	PVM	0.293369	0.000672062	1	0.0070669
WBGene00022519	ZC123.4	PVM	0.293543	0.000666905	1	0.00703653
WBGene00019069	lgc-30	PVM	0.294568	0.000637183	1	0.00676897
WBGene00006055	ssr-2	PVM	0.295313	0.000616345	1	0.00657011
WBGene00013980	dos-1	PVM	0.296073	0.00059573	1	0.00637226
WBGene00003149	mbk-1	PVM	0.296457	0.000585558	1	0.00628512
WBGene00020114	pde-4	PVM	0.296901	0.000573998	1	0.00619707
WBGene00000378	cct-2	PVM	0.29713	0.000568123	1	0.00618357
WBGene00010873	trpa-2	PVM	0.300894	0.000479106	1	0.00538473
WBGene00017699	flcn-1	PVM	0.30126	0.00047118	1	0.00531491
WBGene00003966	pdl-1	PVM	0.302248	0.000450369	1	0.00515515
WBGene00013899	ZC443.4	PVM	0.302299	0.000449321	1	0.00515515
WBGene00011763	T14B1.1	PVM	0.303563	0.000423971	1	0.00494421
WBGene00022144	pghm-1	PVM	0.304075	0.0004141	1	0.00484732
WBGene00022271	cpx-1	PVM	0.304582	0.000404517	1	0.00475307
WBGene00001187	egl-19	PVM	0.305327	0.00039083	1	0.00464504
WBGene00018187	twf-2	PVM	0.305434	0.000388896	1	0.00463983
WBGene00011059	R06C1.4	PVM	0.30746	0.000353939	1	0.00428874
WBGene00017983	F32D1.3	PVM	0.307715	0.000349745	1	0.00425454
WBGene00000908	daf-12	PVM	0.30939	0.00032335	1	0.00401213
WBGene00003519	nac-3	PVM	0.309604	0.000320127	0.993033	0.00400417
WBGene00000195	arr-1	PVM	0.310764	0.000303099	0.940212	0.00380653
WBGene00000472	cey-1	PVM	0.313918	0.000260949	0.809464	0.00330393
WBGene00011334	mrps-14	PVM	0.314068	0.000259095	0.803714	0.00329391
WBGene00017394	cal-8	PVM	0.314122	0.000258417	0.80161	0.00329391
WBGene00011028	R05D7.3	PVM	0.314512	0.000253651	0.786826	0.00325135
WBGene00003859	oig-1	PVM	0.315852	0.00023787	0.737873	0.00307447
WBGene00019888	btbd-10	PVM	0.316233	0.000233546	0.72446	0.00303121
WBGene00003172	mec-8	PVM	0.316386	0.000231832	0.719142	0.0030216
WBGene00012216	W02D9.10	PVM	0.318222	0.000212164	0.658133	0.00278931
WBGene00016977	akap-1	PVM	0.31891	0.000205197	0.63652	0.00272017
WBGene00003603	nhr-4	PVM	0.31914	0.000202918	0.62945	0.0027015
WBGene00009258	ccdc-149	PVM	0.319438	0.000199995	0.620384	0.00267407
WBGene00006321	sup-12	PVM	0.320483	0.000190063	0.589575	0.00256337
WBGene00009482	F36G3.1	PVM	0.32309	0.000167249	0.518808	0.00228076
WBGene00006796	unc-62	PVM	0.324251	0.000157929	0.489897	0.00216769
WBGene00001648	goa-1	PVM	0.325565	0.000147963	0.458981	0.00203992
WBGene00004913	snn-1	PVM	0.326511	0.000141159	0.437874	0.00195479
WBGene00003588	nex-1	PVM	0.327883	0.000131804	0.408855	0.00184169
WBGene00020301	T07D1.2	PVM	0.32832	0.000128943	0.399982	0.00180987
WBGene00019902	R05G6.10	PVM	0.332144	0.000106295	0.329728	0.00149876
WBGene00015217	tes-1	PVM	0.333167	0.000100898	0.312985	0.00144233
WBGene00000403	casy-1	PVM	0.333392	9.97503e-05	0.309426	0.00143253
WBGene00022533	cutl-19	PVM	0.33341	9.96559e-05	0.309133	0.00143253
WBGene00021097	cdc-37	PVM	0.333562	9.88863e-05	0.306745	0.00143253
WBGene00008498	F01D5.8	PVM	0.333962	9.6883e-05	0.300531	0.00141094
WBGene00000368	ccb-1	PVM	0.335319	9.03698e-05	0.280327	0.0013223
WBGene00010796	clip-1	PVM	0.335571	8.92061e-05	0.276717	0.00131146
WBGene00015418	pac-1	PVM	0.336424	8.53704e-05	0.264819	0.00126104
WBGene00007043	algn-10	PVM	0.337315	8.15325e-05	0.252914	0.00121318
WBGene00003112	mab-21	PVM	0.337776	7.96065e-05	0.246939	0.00119294
WBGene00003177	mec-15	PVM	0.338818	7.54143e-05	0.233935	0.00114674
WBGene00201141	Y76B12C.10	PVM	0.339241	7.37708e-05	0.228837	0.00112728
WBGene00021543	Y43B11AR.1	PVM	0.339819	7.15827e-05	0.22205	0.001102
WBGene00007860	rilp-1	PVM	0.340101	7.05367e-05	0.218805	0.00109402
WBGene00004207	ptb-1	PVM	0.340506	6.90565e-05	0.214213	0.00107645
WBGene00304812	ZK380.6	PVM	0.34174	6.47313e-05	0.200796	0.00102447
WBGene00006742	unc-2	PVM	0.344431	5.61629e-05	0.174217	0.00090268
WBGene00005070	srb-5	PVM	0.34451	5.59254e-05	0.173481	0.00090268
WBGene00006750	unc-10	PVM	0.347233	4.83753e-05	0.15006	0.000793969
WBGene00003404	mpz-1	PVM	0.347619	4.73854e-05	0.14699	0.000782228
WBGene00001393	fat-1	PVM	0.349125	4.37014e-05	0.135562	0.000729043
WBGene00010192	F57B7.2	PVM	0.350501	4.05716e-05	0.125853	0.000683985
WBGene00016734	C46H11.10	PVM	0.351651	3.81198e-05	0.118248	0.000646163
WBGene00004357	rho-1	PVM	0.352273	3.68528e-05	0.114317	0.000628118
WBGene00002048	ida-1	PVM	0.352398	3.6603e-05	0.113542	0.000627306
WBGene00001475	fmi-1	PVM	0.354753	3.21798e-05	0.0998218	0.000554565
WBGene00000912	daf-16	PVM	0.357539	2.75969e-05	0.0856055	0.000486395
WBGene00008168	C48B4.3	PVM	0.357801	2.71979e-05	0.0843679	0.000482102
WBGene00013959	ZK265.7	PVM	0.359407	2.48746e-05	0.077161	0.000446604
WBGene00006593	tol-1	PVM	0.361209	2.24902e-05	0.0697646	0.00040798
WBGene00018468	cla-1	PVM	0.361546	2.20685e-05	0.0684564	0.000402685
WBGene00003990	pfn-2	PVM	0.36412	1.90867e-05	0.059207	0.000350338
WBGene00002219	klp-7	PVM	0.366642	1.6536e-05	0.0512946	0.000305325
WBGene00007285	C04A11.1	PVM	0.36755	1.56998e-05	0.0487008	0.000293379
WBGene00006066	sto-4	PVM	0.36768	1.5583e-05	0.0483386	0.000292961
WBGene00006441	cpna-4	PVM	0.368039	1.52649e-05	0.0473518	0.00028873
WBGene00017320	F09G8.5	PVM	0.368612	1.47713e-05	0.0458207	0.000281109
WBGene00004215	ptp-3	PVM	0.37075	1.30566e-05	0.0405017	0.000254728
WBGene00000140	anc-1	PVM	0.371594	1.24334e-05	0.0385685	0.000244104
WBGene00004951	spc-1	PVM	0.372321	1.19188e-05	0.0369721	0.000237001
WBGene00050939	C05G5.7	PVM	0.373	1.14563e-05	0.0355375	0.000229274
WBGene00044553	T23B12.11	PVM	0.374312	1.06106e-05	0.0329142	0.000215125
WBGene00020398	cerk-1	PVM	0.375787	9.73036e-06	0.0301836	0.000198576
WBGene00020391	cct-7	PVM	0.376286	9.44815e-06	0.0293082	0.000194094
WBGene00001386	far-2	PVM	0.376403	9.38354e-06	0.0291077	0.000194052
WBGene00022245	acp-6	PVM	0.378656	8.21157e-06	0.0254723	0.000170955
WBGene00012274	W05B5.1	PVM	0.380344	7.42558e-06	0.0230342	0.000156695
WBGene00016321	tppp-1	PVM	0.38089	7.18708e-06	0.0222943	0.000152701
WBGene00019324	K02F2.5	PVM	0.381472	6.9407e-06	0.0215301	0.000148483
WBGene00006651	tts-2	PVM	0.382636	6.4717e-06	0.0200752	0.000141375
WBGene00008278	npr-10	PVM	0.383177	6.26405e-06	0.0194311	0.000137809
WBGene00015919	C17G10.7	PVM	0.384039	5.94644e-06	0.0184458	0.000131756
WBGene00000883	cyn-7	PVM	0.385337	5.4964e-06	0.0170498	0.000122661
WBGene00020229	T05A8.3	PVM	0.387735	4.7487e-06	0.0147305	0.000106742
WBGene00006802	unc-69	PVM	0.388057	4.65572e-06	0.014442	0.000105416
WBGene00044467	R05C11.4	PVM	0.388221	4.60924e-06	0.0142979	0.000105131
WBGene00003903	pab-2	PVM	0.389283	4.31804e-06	0.0133946	9.99595e-05
WBGene00019448	frpr-13	PVM	0.39299	3.43256e-06	0.0106478	8.00586e-05
WBGene00022500	lfi-1	PVM	0.393982	3.22647e-06	0.0100085	7.64008e-05
WBGene00002189	kin-1	PVM	0.397927	2.5176e-06	0.0078096	6.05396e-05
WBGene00006833	unc-108	PVM	0.399835	2.23036e-06	0.00691858	5.4477e-05
WBGene00000396	cdh-4	PVM	0.400331	2.16097e-06	0.00670333	5.3201e-05
WBGene00045340	T10G3.8	PVM	0.400877	2.08683e-06	0.00647335	5.22044e-05
WBGene00009987	tbcb-1	PVM	0.402175	1.92041e-06	0.0059571	4.84317e-05
WBGene00018338	F42A9.9	PVM	0.405375	1.56223e-06	0.00484604	3.97217e-05
WBGene00006515	txdc-9	PVM	0.405541	1.5455e-06	0.00479413	3.96209e-05
WBGene00015803	C15H9.9	PVM	0.406416	1.46009e-06	0.0045292	3.80605e-05
WBGene00011036	edc-3	PVM	0.406889	1.41574e-06	0.00439161	3.72171e-05
WBGene00011074	R07A4.3	PVM	0.406927	1.41224e-06	0.00438078	3.72171e-05
WBGene00019904	twk-49	PVM	0.407039	1.40196e-06	0.00434889	3.72171e-05
WBGene00011955	cdka-1	PVM	0.408788	1.25052e-06	0.00387911	3.37314e-05
WBGene00017197	F07C3.9	PVM	0.409667	1.18037e-06	0.00366151	3.21185e-05
WBGene00020726	T23C6.4	PVM	0.411351	1.05629e-06	0.00327663	2.89967e-05
WBGene00219617	linc-25	PVM	0.411496	1.04623e-06	0.0032454	2.89768e-05
WBGene00017671	pgal-1	PVM	0.413382	9.2318e-07	0.0028637	2.62725e-05
WBGene00003909	pag-3	PVM	0.413733	9.01828e-07	0.00279747	2.59025e-05
WBGene00000380	cct-5	PVM	0.414069	8.81882e-07	0.0027356	2.55663e-05
WBGene00014294	C53C7.5	PVM	0.414221	8.72992e-07	0.00270802	2.55474e-05
WBGene00003564	ncs-2	PVM	0.414604	8.50906e-07	0.00263951	2.51382e-05
WBGene00000379	cct-4	PVM	0.415472	8.02911e-07	0.00249063	2.39484e-05
WBGene00009304	eva-1	PVM	0.417167	7.16519e-07	0.00222264	2.1579e-05
WBGene00022410	Y97E10C.1	PVM	0.419424	6.15092e-07	0.00190801	1.88912e-05
WBGene00006741	unc-1	PVM	0.420326	5.78499e-07	0.0017945	1.7945e-05
WBGene00004316	rbf-1	PVM	0.424142	4.45479e-07	0.00138188	1.41008e-05
WBGene00003920	par-5	PVM	0.42573	3.99209e-07	0.00123835	1.30352e-05
WBGene00016114	flp-27	PVM	0.425743	3.98841e-07	0.0012372	1.30352e-05
WBGene00008438	DH11.5	PVM	0.427629	3.49851e-07	0.00108524	1.16692e-05
WBGene00044401	Y55B1BR.6	PVM	0.429798	3.00636e-07	0.000932573	1.01367e-05
WBGene00001911	his-37	PVM	0.430451	2.87157e-07	0.000890763	9.7886e-06
WBGene00001451	flp-8	PVM	0.431508	2.66555e-07	0.000826854	9.18726e-06
WBGene00004131	pqn-44	PVM	0.433642	2.29167e-07	0.000710877	8.07815e-06
WBGene00016869	C52B9.10	PVM	0.434109	2.21684e-07	0.000687665	7.9042e-06
WBGene00006808	unc-76	PVM	0.435765	1.96987e-07	0.000611053	7.10527e-06
WBGene00019128	F59G1.4	PVM	0.437484	1.74144e-07	0.000540195	6.35523e-06
WBGene00018298	nlp-50	PVM	0.437885	1.69184e-07	0.000524807	6.24771e-06
WBGene00014213	ZK1073.1	PVM	0.440698	1.38033e-07	0.000428179	5.15879e-06
WBGene00006831	unc-104	PVM	0.444699	1.03017e-07	0.000319557	3.99446e-06
WBGene00011383	T02E9.5	PVM	0.445272	9.87601e-08	0.000306354	3.8779e-06
WBGene00002265	lec-2	PVM	0.446581	8.96511e-08	0.000278098	3.56536e-06
WBGene00011146	pde-2	PVM	0.447689	8.25797e-08	0.000256162	3.32678e-06
WBGene00009100	rgef-1	PVM	0.452458	5.77811e-08	0.000179237	2.35838e-06
WBGene00020390	T10B5.4	PVM	0.454315	5.02042e-08	0.000155733	2.07645e-06
WBGene00006779	unc-43	PVM	0.460156	3.20914e-08	9.95475e-05	1.34524e-06
WBGene00003471	mtd-1	PVM	0.460466	3.133e-08	9.71857e-05	1.33131e-06
WBGene00006812	unc-80	PVM	0.46775	1.77089e-08	5.49329e-05	7.84756e-07
WBGene00004032	pkc-1	PVM	0.472792	1.18376e-08	3.67202e-05	5.32176e-07
WBGene00018837	F54G2.1	PVM	0.473609	1.10825e-08	3.43781e-05	5.0556e-07
WBGene00022472	Y119C1B.6	PVM	0.475476	9.52725e-09	2.95535e-05	4.41097e-07
WBGene00044144	M153.4	PVM	0.477076	8.36307e-09	2.59422e-05	3.93064e-07
WBGene00000277	cab-1	PVM	0.47768	7.96066e-09	2.4694e-05	3.79907e-07
WBGene00004373	rme-1	PVM	0.480973	6.0721e-09	1.88357e-05	2.94307e-07
WBGene00001189	egl-21	PVM	0.48313	5.0771e-09	1.57492e-05	2.49987e-07
WBGene00194851	K07C10.3	PVM	0.484993	4.34562e-09	1.34801e-05	2.17421e-07
WBGene00010944	M176.5	PVM	0.487901	3.40253e-09	1.05546e-05	1.73027e-07
WBGene00004897	snb-1	PVM	0.489784	2.90045e-09	8.99719e-06	1.52495e-07
WBGene00014308	F07H5.4	PVM	0.492372	2.32514e-09	7.21259e-06	1.24355e-07
WBGene00044556	F38G1.3	PVM	0.492923	2.21777e-09	6.87951e-06	1.20693e-07
WBGene00000381	cct-6	PVM	0.496966	1.56349e-09	4.84993e-06	8.81806e-08
WBGene00017900	F28E10.1	PVM	0.499576	1.24459e-09	3.86071e-06	7.14947e-08
WBGene00016184	glb-9	PVM	0.500529	1.1446e-09	3.55056e-06	6.69917e-08
WBGene00018519	F46H5.3	PVM	0.501423	1.0578e-09	3.2813e-06	6.31019e-08
WBGene00001248	elp-1	PVM	0.506032	7.0205e-10	2.17776e-06	4.27012e-08
WBGene00004220	ptr-5	PVM	0.507476	6.166e-10	1.91269e-06	3.82539e-08
WBGene00003168	mec-4	PVM	0.508098	5.82996e-10	1.80845e-06	3.69072e-08
WBGene00044411	R12B2.8	PVM	0.50886	5.44241e-10	1.68824e-06	3.59199e-08
WBGene00000377	cct-1	PVM	0.516044	2.82042e-10	8.74895e-07	1.90195e-08
WBGene00007261	lron-3	PVM	0.525746	1.13256e-10	3.51319e-07	7.98452e-09
WBGene00011392	sbt-1	PVM	0.527714	9.37819e-11	2.90912e-07	6.76539e-09
WBGene00012853	Y44A6D.2	PVM	0.529245	8.09176e-11	2.51006e-07	5.97634e-09
WBGene00015687	chdp-1	PVM	0.531796	6.31753e-11	1.9597e-07	4.77975e-09
WBGene00015619	C08G9.1	PVM	0.539517	2.94873e-11	9.14695e-08	2.28674e-09
WBGene00003176	mec-14	PVM	0.552026	8.2296e-12	2.55282e-08	6.54569e-10
WBGene00006527	tax-6	PVM	0.55474	6.19534e-12	1.9218e-08	5.05736e-10
WBGene00022615	ZC449.5	PVM	0.557425	4.66596e-12	1.44738e-08	4.0205e-10
WBGene00001991	hot-6	PVM	0.560287	3.43995e-12	1.06707e-08	3.04878e-10
WBGene00044677	ZK353.10	PVM	0.560408	3.3956e-12	1.05332e-08	3.04878e-10
WBGene00018078	F35H12.6	PVM	0.560433	3.38627e-12	1.05042e-08	3.04878e-10
WBGene00003166	mec-2	PVM	0.568884	1.35219e-12	4.19448e-09	1.35306e-10
WBGene00003173	mec-9	PVM	0.584543	2.29913e-13	7.1319e-10	2.54711e-11
WBGene00003243	mig-10	PVM	0.593796	7.71224e-14	2.39234e-10	9.2013e-12
WBGene00001989	hot-4	PVM	0.61082	9.41311e-15	2.91995e-11	1.32725e-12
WBGene00020302	T07D1.3	PVM	0.61731	4.08179e-15	1.26617e-11	6.02939e-13
WBGene00016033	C24A3.2	PVM	0.622928	1.94974e-15	6.04808e-12	3.11775e-13
WBGene00007268	C03A3.3	PVM	0.639426	2.0375e-16	6.32034e-13	3.71785e-14
WBGene00003174	mec-10	PVM	0.654867	2.16609e-17	6.71922e-14	4.19951e-15
WBGene00003178	mec-17	PVM	0.66288	6.42461e-18	1.99291e-14	1.53301e-15
WBGene00006721	ubh-1	PVM	0.664351	5.1189e-18	1.58788e-14	1.32323e-15
WBGene00013882	msa-1	PVM	0.689924	7.95381e-20	2.46727e-16	2.24298e-17
WBGene00004364	ric-4	PVM	0.698502	1.78358e-20	5.53266e-17	6.1474e-18
WBGene00003179	mec-18	PVM	0.705823	4.77306e-21	1.4806e-17	1.85076e-18
WBGene00009315	F32B4.5	PVM	0.724706	1.31124e-22	4.06748e-19	6.77913e-20
WBGene00014307	F07H5.3	PVM	0.736893	1.09546e-23	3.39812e-20	8.4953e-21
WBGene00001385	far-1	PVM	0.808962	1.48806e-31	4.61597e-28	1.53866e-28
WBGene00003175	mec-12	PVM	0.813601	3.57528e-32	1.10905e-28	5.54526e-29
WBGene00003171	mec-7	PVM	0.826311	5.80826e-34	1.80172e-30	1.80172e-30
WBGene00013882	msa-1	SDQ	-0.555494	7.83936e-21	2.55249e-17	8.50831e-18
WBGene00011977	T24B8.3	SDQ	-0.527767	1.29891e-18	4.22925e-15	8.4585e-16
WBGene00000915	hsp-90	SDQ	-0.511612	2.06871e-17	6.73573e-14	1.12262e-14
WBGene00009180	nurf-1	SDQ	-0.500084	1.36586e-16	4.44724e-13	5.55904e-14
WBGene00044443	ZC21.10	SDQ	-0.478469	3.9032e-15	1.27088e-11	1.27088e-12
WBGene00009692	F44E5.5	SDQ	-0.476287	5.40486e-15	1.75982e-11	1.59984e-12
WBGene00009691	F44E5.4	SDQ	-0.475355	6.20675e-15	2.02092e-11	1.6841e-12
WBGene00006818	unc-86	SDQ	-0.459269	6.33126e-14	2.06146e-10	1.47247e-11
WBGene00000516	cki-1	SDQ	-0.446802	3.5285e-13	1.14888e-09	6.73872e-11
WBGene00001858	hil-7	SDQ	-0.446399	3.72534e-13	1.21297e-09	6.73872e-11
WBGene00000802	crt-1	SDQ	-0.444465	4.8316e-13	1.57317e-09	8.27983e-11
WBGene00003238	mig-1	SDQ	-0.437652	1.1917e-12	3.88017e-09	1.94008e-10
WBGene00001824	hbl-1	SDQ	-0.436993	1.29897e-12	4.22944e-09	2.01402e-10
WBGene00004046	plp-1	SDQ	-0.429431	3.44907e-12	1.12302e-08	5.10462e-10
WBGene00000224	atgp-1	SDQ	-0.419102	1.25975e-11	4.10176e-08	1.78337e-09
WBGene00010221	F57G12.1	SDQ	-0.41514	2.04658e-11	6.66366e-08	2.77652e-09
WBGene00011156	rbm-3.2	SDQ	-0.408014	4.82143e-11	1.56986e-07	6.27942e-09
WBGene00002017	hsp-16.11	SDQ	-0.405263	6.67596e-11	2.17369e-07	8.36036e-09
WBGene00001385	far-1	SDQ	-0.40287	8.83936e-11	2.8781e-07	1.06596e-08
WBGene00006439	ant-1.1	SDQ	-0.397547	1.63715e-10	5.33056e-07	1.90377e-08
WBGene00000170	aqp-2	SDQ	-0.390226	3.75496e-10	1.22262e-06	4.21592e-08
WBGene00003989	pfn-1	SDQ	-0.384823	6.83937e-10	2.2269e-06	7.30476e-08
WBGene00001971	hmg-1.1	SDQ	-0.384671	6.95478e-10	2.26448e-06	7.30476e-08
WBGene00006580	tlp-1	SDQ	-0.375853	1.80715e-09	5.88408e-06	1.83877e-07
WBGene00009119	ndk-1	SDQ	-0.3714	2.8959e-09	9.42905e-06	2.69401e-07
WBGene00002065	iff-2	SDQ	-0.371072	2.99748e-09	9.75978e-06	2.71105e-07
WBGene00001168	eef-1A.1	SDQ	-0.370751	3.10001e-09	1.00936e-05	2.728e-07
WBGene00013603	soem-1	SDQ	-0.369978	3.36125e-09	1.09442e-05	2.88006e-07
WBGene00020894	T28D9.1	SDQ	-0.369665	3.47309e-09	1.13084e-05	2.89958e-07
WBGene00002215	klc-2	SDQ	-0.359858	9.51188e-09	3.09707e-05	7.37397e-07
WBGene00004424	rpl-12	SDQ	-0.352591	1.96373e-08	6.3939e-05	1.48695e-06
WBGene00004622	rrn-3.1	SDQ	-0.346695	3.48907e-08	0.000113604	2.42033e-06
WBGene00011383	T02E9.5	SDQ	-0.346681	3.49372e-08	0.000113755	2.42033e-06
WBGene00004429	rpl-17	SDQ	-0.341883	5.52972e-08	0.000180048	3.67444e-06
WBGene00003019	lin-33	SDQ	-0.336703	8.9988e-08	0.000293001	5.86002e-06
WBGene00001411	fem-1	SDQ	-0.333224	1.24196e-07	0.000404381	7.62983e-06
WBGene00004446	rpl-32	SDQ	-0.332248	1.35838e-07	0.000442288	8.19053e-06
WBGene00022042	icd-2	SDQ	-0.326597	2.26888e-07	0.000738747	1.34318e-05
WBGene00001999	hrp-1	SDQ	-0.322283	3.33356e-07	0.00108541	1.93823e-05
WBGene00008865	F15G9.1	SDQ	-0.319675	4.19438e-07	0.00136569	2.39595e-05
WBGene00002016	hsp-16.2	SDQ	-0.318768	4.54051e-07	0.00147839	2.54895e-05
WBGene00001934	his-60	SDQ	-0.317718	4.97606e-07	0.00162021	2.74611e-05
WBGene00009899	efl-3	SDQ	-0.316771	5.40257e-07	0.00175908	2.9318e-05
WBGene00019347	mbl-1	SDQ	-0.3164	5.57911e-07	0.00181656	2.97797e-05
WBGene00006745	unc-5	SDQ	-0.315295	6.13863e-07	0.00199874	3.22377e-05
WBGene00004481	rps-12	SDQ	-0.313841	6.95679e-07	0.00226513	3.59545e-05
WBGene00007531	C11H1.7	SDQ	-0.313343	7.26014e-07	0.0023639	3.6936e-05
WBGene00023068	rpl-41.2	SDQ	-0.312438	7.84451e-07	0.00255417	3.9295e-05
WBGene00018517	F46G11.4	SDQ	-0.31184	8.25487e-07	0.00268779	4.05976e-05
WBGene00003902	pab-1	SDQ	-0.3117	8.35393e-07	0.00272004	4.05976e-05
WBGene00006815	unc-83	SDQ	-0.311481	8.51112e-07	0.00277122	4.07533e-05
WBGene00077771	C41G7.9	SDQ	-0.310573	9.19337e-07	0.00299336	4.27623e-05
WBGene00009161	cox-7C	SDQ	-0.309658	9.93387e-07	0.00323447	4.55559e-05
WBGene00004480	rps-11	SDQ	-0.308755	1.07194e-06	0.00349023	4.84754e-05
WBGene00000156	2025-04-01	SDQ	-0.308335	1.11055e-06	0.00361594	4.95334e-05
WBGene00003929	pat-2	SDQ	-0.307776	1.16393e-06	0.00378976	5.12129e-05
WBGene00008168	C48B4.3	SDQ	-0.30536	1.42435e-06	0.00463767	6.18356e-05
WBGene00000066	act-4	SDQ	-0.303413	1.67367e-06	0.00544946	7.17034e-05
WBGene00001898	his-24	SDQ	-0.302428	1.81523e-06	0.00591038	7.67582e-05
WBGene00009004	pfd-6	SDQ	-0.299434	2.31905e-06	0.00755084	9.60437e-05
WBGene00002000	hrp-2	SDQ	-0.299375	2.3303e-06	0.00758745	9.60437e-05
WBGene00016289	lntl-1	SDQ	-0.298705	2.46074e-06	0.00801217	0.000100152
WBGene00003229	mex-3	SDQ	-0.298299	2.54296e-06	0.00827988	0.000102221
WBGene00004437	rpl-24.2	SDQ	-0.292103	4.17693e-06	0.0136001	0.000165855
WBGene00020181	T02H6.11	SDQ	-0.291194	4.48801e-06	0.014613	0.000173964
WBGene00009779	F46C5.2	SDQ	-0.291033	4.54519e-06	0.0147991	0.000174108
WBGene00004419	rpl-7A	SDQ	-0.290639	4.68858e-06	0.015266	0.000177512
WBGene00001386	far-2	SDQ	-0.289779	5.01632e-06	0.0163331	0.00018699
WBGene00000371	cox-5B	SDQ	-0.289684	5.05379e-06	0.0164551	0.00018699
WBGene00004479	rps-10	SDQ	-0.28764	5.92888e-06	0.0193044	0.000216904
WBGene00001976	hmg-11	SDQ	-0.287482	6.00216e-06	0.019543	0.000217145
WBGene00004765	sel-8	SDQ	-0.28713	6.16855e-06	0.0200848	0.000220712
WBGene00002980	lgg-1	SDQ	-0.285308	7.10298e-06	0.0231273	0.000251384
WBGene00012553	cox-5A	SDQ	-0.283114	8.40647e-06	0.0273715	0.000291186
WBGene00017298	toca-1	SDQ	-0.279736	1.08667e-05	0.0353819	0.000366361
WBGene00001169	eef-1A.2	SDQ	-0.279681	1.09116e-05	0.0355281	0.000366361
WBGene00011015	R04F11.2	SDQ	-0.279678	1.09143e-05	0.0355371	0.000366361
WBGene00004512	rrn-1.1	SDQ	-0.279519	1.1046e-05	0.0359656	0.000366996
WBGene00004472	rps-3	SDQ	-0.278536	1.18945e-05	0.0387284	0.000391196
WBGene00022307	nadk-1	SDQ	-0.278327	1.20825e-05	0.0393405	0.000393405
WBGene00015687	chdp-1	SDQ	-0.276006	1.43713e-05	0.0467929	0.000449931
WBGene00044068	syd-9	SDQ	-0.275416	1.50163e-05	0.048893	0.000465648
WBGene00004418	rpl-7	SDQ	-0.275145	1.53213e-05	0.0498863	0.000470625
WBGene00014204	ccdc-47	SDQ	-0.27358	1.72003e-05	0.0560042	0.000523404
WBGene00004773	sem-4	SDQ	-0.272887	1.81003e-05	0.0589347	0.000545233
WBGene00004498	rps-29	SDQ	-0.272773	1.82526e-05	0.0594304	0.000545233
WBGene00006728	ubq-2	SDQ	-0.271434	2.01336e-05	0.0655549	0.000595953
WBGene00003372	mlc-4	SDQ	-0.270311	2.18519e-05	0.0711497	0.000640989
WBGene00022089	Y69A2AR.18	SDQ	-0.270065	2.22463e-05	0.0724339	0.000646731
WBGene00008920	eef-1G	SDQ	-0.26986	2.25803e-05	0.0735214	0.000650632
WBGene00000380	cct-5	SDQ	-0.269703	2.2839e-05	0.0743639	0.000652315
WBGene00020195	T03G6.3	SDQ	-0.267667	2.64617e-05	0.0861593	0.000746499
WBGene00016115	mdt-26	SDQ	-0.267531	2.67224e-05	0.0870081	0.000746499
WBGene00012113	T28B8.1	SDQ	-0.267478	2.68244e-05	0.0873403	0.000746499
WBGene00006646	tsp-20	SDQ	-0.265774	3.03098e-05	0.0986888	0.000821467
WBGene00012768	eef-1B.2	SDQ	-0.265674	3.05275e-05	0.0993975	0.000821467
WBGene00007555	dohh-1	SDQ	-0.265558	3.07811e-05	0.100223	0.000821502
WBGene00022336	Y82E9BR.3	SDQ	-0.264802	3.24866e-05	0.105776	0.000853492
WBGene00015474	C05D9.7	SDQ	-0.264795	3.2504e-05	0.105833	0.000853492
WBGene00004143	pqn-59	SDQ	-0.26466	3.28162e-05	0.10685	0.000854797
WBGene00005663	sars-1	SDQ	-0.263871	3.47099e-05	0.113016	0.000885107
WBGene00012158	ucr-2.1	SDQ	-0.263836	3.47954e-05	0.113294	0.000885107
WBGene00004439	rpl-25.2	SDQ	-0.262824	3.73799e-05	0.121709	0.00094348
WBGene00012239	W04A8.4	SDQ	-0.262507	3.82235e-05	0.124456	0.000957353
WBGene00004917	snr-4	SDQ	-0.260651	4.35497e-05	0.141798	0.00106708
WBGene00019941	pgam-5	SDQ	-0.260645	4.3569e-05	0.141861	0.00106708
WBGene00016250	hsp-110	SDQ	-0.260639	4.35876e-05	0.141921	0.00106708
WBGene00004456	rpl-43	SDQ	-0.260528	4.39274e-05	0.143027	0.00106737
WBGene00021019	W04B5.2	SDQ	-0.260105	4.52454e-05	0.147319	0.00109125
WBGene00004430	rpl-18	SDQ	-0.259558	4.70068e-05	0.153054	0.0011254
WBGene00000379	cct-4	SDQ	-0.25933	4.77577e-05	0.155499	0.00112681
WBGene00015779	lrch-1	SDQ	-0.258662	5.00306e-05	0.162899	0.00116357
WBGene00004428	rpl-16	SDQ	-0.257443	5.44393e-05	0.177254	0.00124827
WBGene00004416	rpl-5	SDQ	-0.256768	5.70356e-05	0.185708	0.00129866
WBGene00012097	abcf-2	SDQ	-0.256434	5.83624e-05	0.190028	0.00131964
WBGene00007969	acs-19	SDQ	-0.255525	6.21257e-05	0.202281	0.00139504
WBGene00004916	snr-3	SDQ	-0.255074	6.40754e-05	0.20863	0.00142897
WBGene00001854	hil-3	SDQ	-0.254681	6.58202e-05	0.214311	0.00145789
WBGene00020190	guk-1	SDQ	-0.254529	6.65057e-05	0.216542	0.00146312
WBGene00044387	C27A2.8	SDQ	-0.254419	6.70108e-05	0.218187	0.00146434
WBGene00019988	R09F10.5	SDQ	-0.254038	6.87755e-05	0.223933	0.00149289
WBGene00012351	W09C5.1	SDQ	-0.253451	7.15802e-05	0.233065	0.00154348
WBGene00003148	mbf-1	SDQ	-0.252931	7.41528e-05	0.241442	0.00158843
WBGene00004431	rpl-19	SDQ	-0.252267	7.75664e-05	0.252556	0.00165069
WBGene00004423	rpl-11.2	SDQ	-0.252018	7.88842e-05	0.256847	0.00166784
WBGene00002994	lin-5	SDQ	-0.251532	8.1512e-05	0.265403	0.0017013
WBGene00010419	atp-1	SDQ	-0.251439	8.20254e-05	0.267075	0.0017013
WBGene00004492	rps-23	SDQ	-0.251438	8.20343e-05	0.267104	0.0017013
WBGene00004488	rps-19	SDQ	-0.248661	9.88238e-05	0.32177	0.00202371
WBGene00004497	rps-28	SDQ	-0.248148	0.000102259	0.332956	0.00206875
WBGene00006796	unc-62	SDQ	-0.248143	0.000102294	0.333068	0.00206875
WBGene00006476	rhgf-2	SDQ	-0.246595	0.000113358	0.369095	0.00227665
WBGene00011283	ttbk-7	SDQ	-0.246513	0.000113972	0.371094	0.00227665
WBGene00010976	R02D5.1	SDQ	-0.246253	0.000115946	0.37752	0.00230195
WBGene00001167	eef-2	SDQ	-0.246101	0.000117115	0.381327	0.00231107
WBGene00022235	sqd-1	SDQ	-0.245829	0.000119231	0.388217	0.00233866
WBGene00004460	rpn-3	SDQ	-0.245587	0.000121147	0.394456	0.00236201
WBGene00004435	rpl-23	SDQ	-0.245476	0.000122043	0.397372	0.00236531
WBGene00045388	lfor-1	SDQ	-0.245336	0.000123167	0.401031	0.00237296
WBGene00006788	unc-53	SDQ	-0.245005	0.00012588	0.409867	0.00241098
WBGene00002018	hsp-16.41	SDQ	-0.244809	0.000127503	0.415151	0.00241587
WBGene00000832	ctn-1	SDQ	-0.244456	0.000130497	0.424898	0.00245291
WBGene00014309	F07H5.5	SDQ	-0.244387	0.000131083	0.426806	0.00245291
WBGene00021475	tbca-1	SDQ	-0.243582	0.000138168	0.449874	0.0025561
WBGene00003079	lsm-5	SDQ	-0.24317	0.000141935	0.46214	0.00259629
WBGene00004185	pro-1	SDQ	-0.242878	0.000144656	0.471	0.00263128
WBGene00006331	sup-26	SDQ	-0.242275	0.000150442	0.489838	0.00271924
WBGene00004449	rpl-35	SDQ	-0.242202	0.000151162	0.492183	0.00271924
WBGene00022129	lron-11	SDQ	-0.241356	0.000159673	0.519895	0.00285657
WBGene00001946	his-72	SDQ	-0.24108	0.000162553	0.529273	0.0028922
WBGene00001225	eif-3.B	SDQ	-0.240423	0.000169584	0.552165	0.0030009
WBGene00013518	Y73F8A.5	SDQ	-0.240273	0.000171239	0.557555	0.00301381
WBGene00004077	pop-1	SDQ	-0.237241	0.000207892	0.676895	0.00363922
WBGene00002038	hum-5	SDQ	-0.23664	0.000215974	0.703211	0.00376049
WBGene00011564	ugt-50	SDQ	-0.236529	0.000217505	0.708197	0.003767
WBGene00000096	ahr-1	SDQ	-0.235513	0.000231938	0.755189	0.00399571
WBGene00018199	F39E9.7	SDQ	-0.234813	0.000242403	0.789265	0.00415402
WBGene00019947	htz-1	SDQ	-0.233117	0.00026958	0.877753	0.00459557
WBGene00001679	gpb-1	SDQ	-0.232503	0.000280121	0.912073	0.00475038
WBGene00001853	hil-2	SDQ	-0.232104	0.000287154	0.934975	0.00484443
WBGene00006528	tba-1	SDQ	-0.231776	0.000293076	0.954255	0.00491884
WBGene00018271	ctsa-1.1	SDQ	-0.231558	0.000297064	0.967239	0.00493104
WBGene00006537	tbb-2	SDQ	-0.231489	0.000298346	0.971416	0.00493104
WBGene00003063	lpd-7	SDQ	-0.231307	0.000301732	0.982439	0.00496181
WBGene00009274	F30F8.5	SDQ	-0.230815	0.000311061	1	0.00508951
WBGene00004493	rps-24	SDQ	-0.230157	0.000323956	1	0.005274
WBGene00000217	asp-4	SDQ	-0.229605	0.000335152	1	0.00542914
WBGene00044725	R11G1.7	SDQ	-0.228717	0.000353941	1	0.00570511
WBGene00018846	eef-1B.1	SDQ	-0.228224	0.000364796	1	0.00582243
WBGene00003821	nst-1	SDQ	-0.227908	0.000371913	1	0.00585575
WBGene00003143	max-1	SDQ	-0.227892	0.000372279	1	0.00585575
WBGene00004486	rps-17	SDQ	-0.226922	0.000394946	1	0.00615284
WBGene00001875	his-1	SDQ	-0.226555	0.000403833	1	0.00622798
WBGene00019760	calu-1	SDQ	-0.226487	0.000405507	1	0.00622798
WBGene00012813	Y43F8B.2	SDQ	-0.225609	0.000427661	1	0.00653125
WBGene00010260	ddx-17	SDQ	-0.225547	0.000429265	1	0.00653125
WBGene00002344	let-70	SDQ	-0.225256	0.000436874	1	0.00661611
WBGene00004470	rps-1	SDQ	-0.22424	0.00046446	1	0.00693707
WBGene00010556	rack-1	SDQ	-0.223975	0.000471926	1	0.0069939
WBGene00017317	attf-2	SDQ	-0.2234	0.000488478	1	0.00719676
WBGene00002217	klp-4	SDQ	-0.223092	0.000497542	1	0.00729728
WBGene00014454	MTCE.7	SDQ	-0.222534	0.000514403	1	0.00751075
WBGene00004483	rps-14	SDQ	-0.222437	0.000517413	1	0.00752097
WBGene00006727	ubq-1	SDQ	-0.222219	0.000524181	1	0.0075334
WBGene00022750	tres-1	SDQ	-0.222218	0.000524208	1	0.0075334
WBGene00018187	twf-2	SDQ	-0.222186	0.000525209	1	0.0075334
WBGene00009688	F44E5.1	SDQ	-0.222053	0.000529366	1	0.00755972
WBGene00012136	T28F4.1	SDQ	-0.221719	0.000540001	1	0.00765171
WBGene00013959	ZK265.7	SDQ	-0.221703	0.000540508	1	0.00765171
WBGene00002162	isp-1	SDQ	-0.220859	0.00056828	1	0.00801004
WBGene00004440	rpl-26	SDQ	-0.220563	0.000578323	1	0.00811646
WBGene00004413	rpl-2	SDQ	-0.220309	0.000587043	1	0.00820349
WBGene00019628	pup-2	SDQ	-0.220217	0.000590264	1	0.00821325
WBGene00000881	cyn-5	SDQ	-0.219918	0.000600772	1	0.00832389
WBGene00000186	ark-1	SDQ	-0.219441	0.000617889	1	0.00848881
WBGene00001878	his-4	SDQ	-0.219201	0.000626677	1	0.00857337
WBGene00000207	asb-2	SDQ	-0.218981	0.000634818	1	0.0086484
WBGene00003245	mig-13	SDQ	-0.216982	0.000713499	1	0.0096798
WBGene00004450	rpl-36	SDQ	-0.216468	0.000735158	1	0.00993225
WBGene00004677	rrn-3.56	SDQ	-0.214543	0.00082173	1	0.0110543
WBGene00023405	sor-1	SDQ	-0.214474	0.000824999	1	0.0110543
WBGene00011259	miz-1	SDQ	-0.213918	0.000851771	1	0.0113663
WBGene00010890	ddb-1	SDQ	-0.213548	0.000870046	1	0.0115506
WBGene00002005	hsp-1	SDQ	-0.213495	0.000872684	1	0.0115506
WBGene00011300	R107.5	SDQ	-0.21304	0.000895729	1	0.0118077
WBGene00001137	eat-6	SDQ	-0.212735	0.000911483	1	0.0119669
WBGene00004443	rpl-29	SDQ	-0.212564	0.000920398	1	0.0120354
WBGene00020854	T27C4.1	SDQ	-0.212445	0.000926706	1	0.0120694
WBGene00006777	unc-41	SDQ	-0.212029	0.000948907	1	0.0122605
WBGene00011273	R53.4	SDQ	-0.211898	0.000956006	1	0.0123034
WBGene00004415	rpl-4	SDQ	-0.211256	0.000991504	1	0.01271
WBGene00001938	his-64	SDQ	-0.209597	0.00108898	1	0.0137965
WBGene00007385	atp-5	SDQ	-0.20895	0.00112929	1	0.0142518
WBGene00004920	snr-7	SDQ	-0.207657	0.00121406	1	0.0152037
WBGene00001978	hmp-1	SDQ	-0.207546	0.00122157	1	0.0152096
WBGene00006769	unc-33	SDQ	-0.207513	0.00122387	1	0.0152096
WBGene00010639	K07F5.15	SDQ	-0.207439	0.0012289	1	0.0152141
WBGene00002045	icd-1	SDQ	-0.207337	0.00123596	1	0.0152435
WBGene00000548	clr-1	SDQ	-0.207098	0.00125248	1	0.015389
WBGene00004433	rpl-21	SDQ	-0.206727	0.00127861	1	0.0155923
WBGene00004432	rpl-20	SDQ	-0.20657	0.00128981	1	0.015612
WBGene00003243	mig-10	SDQ	-0.205996	0.00133151	1	0.0160571
WBGene00001394	fat-2	SDQ	-0.205816	0.00134481	1	0.0161576
WBGene00020297	nog-1	SDQ	-0.2056	0.00136099	1	0.0161729
WBGene00004421	rpl-10	SDQ	-0.20528	0.00138529	1	0.0163552
WBGene00004278	rab-19	SDQ	-0.205251	0.00138745	1	0.0163552
WBGene00006561	tcl-2	SDQ	-0.205187	0.00139239	1	0.0163552
WBGene00001885	his-11	SDQ	-0.205082	0.00140049	1	0.0163552
WBGene00001565	gei-8	SDQ	-0.205069	0.00140144	1	0.0163552
WBGene00022027	vps-20	SDQ	-0.203891	0.00149527	1	0.0172646
WBGene00020216	trap-2	SDQ	-0.203155	0.00155679	1	0.0179031
WBGene00019537	K08D12.3	SDQ	-0.203081	0.00156303	1	0.0179031
WBGene00010310	F59B2.8	SDQ	-0.203034	0.00156708	1	0.0179031
WBGene00022554	duxl-1	SDQ	-0.202914	0.00157735	1	0.0179575
WBGene00003964	pdi-3	SDQ	-0.202816	0.00158587	1	0.0179916
WBGene00004473	rps-4	SDQ	-0.202197	0.00164021	1	0.0184793
WBGene00016611	bicd-1	SDQ	-0.202043	0.00165407	1	0.0185073
WBGene00017926	cox-6C	SDQ	-0.201858	0.00167072	1	0.0186139
WBGene00010965	ctc-2	SDQ	-0.201805	0.00167558	1	0.0186139
WBGene00008505	F01G4.6	SDQ	-0.201748	0.00168074	1	0.0186139
WBGene00017121	cyc-2.1	SDQ	-0.201473	0.00170601	1	0.0188297
WBGene00021350	Y37E3.8	SDQ	-0.201004	0.00174993	1	0.019199
WBGene00015126	B0303.4	SDQ	-0.200928	0.00175716	1	0.019199
WBGene00013098	Y51H4A.1	SDQ	-0.200512	0.00179709	1	0.0195697
WBGene00021857	iffb-1	SDQ	-0.20005	0.00184238	1	0.0199959
WBGene00019282	mps-2	SDQ	-0.199728	0.00187467	1	0.0201985
WBGene00019883	met-2	SDQ	-0.199706	0.00187686	1	0.0201985
WBGene00015755	C14B9.10	SDQ	-0.199678	0.00187965	1	0.0201985
WBGene00004495	rps-26	SDQ	-0.19956	0.00189164	1	0.0202605
WBGene00020275	atp-4	SDQ	-0.198924	0.00195732	1	0.0208952
WBGene00006803	unc-70	SDQ	-0.198269	0.00202707	1	0.0214688
WBGene00000378	cct-2	SDQ	-0.198217	0.00203276	1	0.0214688
WBGene00004425	rpl-13	SDQ	-0.198174	0.00203743	1	0.0214688
WBGene00000181	ard-1	SDQ	-0.198035	0.00205257	1	0.0215586
WBGene00013343	prp-6	SDQ	-0.197717	0.00208769	1	0.0217869
WBGene00000883	cyn-7	SDQ	-0.196856	0.0021855	1	0.0227348
WBGene00000941	ddp-1	SDQ	-0.196707	0.00220279	1	0.0228162
WBGene00004370	rig-3	SDQ	-0.196669	0.00220734	1	0.0228162
WBGene00044072	ham-3	SDQ	-0.196503	0.00222681	1	0.0229446
WBGene00019220	pfd-2	SDQ	-0.196198	0.00226297	1	0.0232437
WBGene00018060	arrd-18	SDQ	-0.1956	0.00233568	1	0.0239151
WBGene00018782	cct-3	SDQ	-0.195411	0.00235899	1	0.024078
WBGene00007955	selt-1.1	SDQ	-0.195302	0.00237263	1	0.0241416
WBGene00004478	rps-9	SDQ	-0.195021	0.00240804	1	0.0244254
WBGene00000204	arx-6	SDQ	-0.194639	0.00245684	1	0.0248431
WBGene00004131	pqn-44	SDQ	-0.194075	0.0025306	1	0.0254441
WBGene00016142	mrps-18C	SDQ	-0.194065	0.00253191	1	0.0254441
WBGene00007443	pfd-1	SDQ	-0.193959	0.00254603	1	0.0255073
WBGene00011558	ostf-4	SDQ	-0.19265	0.00272591	1	0.0272256
WBGene00004699	rsp-2	SDQ	-0.191878	0.00283737	1	0.028166
WBGene00001892	his-18	SDQ	-0.191684	0.00286603	1	0.0282782
WBGene00000122	aly-3	SDQ	-0.191466	0.00289864	1	0.0285135
WBGene00003904	pabp-2	SDQ	-0.190747	0.00300825	1	0.0295026
WBGene00000554	cnb-1	SDQ	-0.190655	0.00302245	1	0.029544
WBGene00020246	clic-1	SDQ	-0.190582	0.00303385	1	0.029544
WBGene00016493	C37A2.7	SDQ	-0.190529	0.00304217	1	0.029544
WBGene00007617	rrbs-1	SDQ	-0.190466	0.003052	1	0.029544
WBGene00001910	C50F4.6	SDQ	-0.190429	0.00305784	1	0.029544
WBGene00020517	hpo-8	SDQ	-0.190151	0.00310195	1	0.0298815
WBGene00001194	egl-27	SDQ	-0.189377	0.00322751	1	0.0309993
WBGene00001936	his-62	SDQ	-0.189221	0.0032533	1	0.03115
WBGene00004499	rps-30	SDQ	-0.189167	0.00326233	1	0.03115
WBGene00013094	Y51H1A.3	SDQ	-0.189072	0.00327826	1	0.0312105
WBGene00004452	rpl-38	SDQ	-0.189013	0.00328822	1	0.0312142
WBGene00020586	frpr-18	SDQ	-0.18814	0.00343793	1	0.0325404
WBGene00004489	rps-20	SDQ	-0.187961	0.00346927	1	0.0327419
WBGene00023067	rpl-41.1	SDQ	-0.187743	0.00350796	1	0.0330113
WBGene00020391	cct-7	SDQ	-0.187668	0.00352135	1	0.0330418
WBGene00009975	F53C11.5	SDQ	-0.187526	0.00354686	1	0.0331856
WBGene00001031	dnj-13	SDQ	-0.187192	0.00360738	1	0.0335589
WBGene00011966	T23G7.3	SDQ	-0.187062	0.00363117	1	0.033684
WBGene00206380	C42D4.18	SDQ	-0.186818	0.00367637	1	0.0340064
WBGene00003036	lin-53	SDQ	-0.186514	0.00373329	1	0.0344351
WBGene00004414	rpl-3	SDQ	-0.185079	0.00401278	1	0.0365984
WBGene00009440	idhg-1	SDQ	-0.184906	0.00404764	1	0.0368132
WBGene00001023	dnj-5	SDQ	-0.184033	0.0042283	1	0.0383491
WBGene00004344	rgs-1	SDQ	-0.183947	0.00424645	1	0.0384067
WBGene00004471	rps-2	SDQ	-0.183877	0.00426123	1	0.0384337
WBGene00002243	lad-2	SDQ	-0.183194	0.00440849	1	0.0396521
WBGene00003738	nid-1	SDQ	-0.182833	0.00448817	1	0.0402575
WBGene00021839	nduf-5	SDQ	-0.182253	0.00461907	1	0.0413178
WBGene00004417	rpl-6	SDQ	-0.182154	0.0046416	1	0.0414057
WBGene00000891	cyn-15	SDQ	-0.182055	0.00466446	1	0.0414958
WBGene00004445	rpl-31	SDQ	-0.181808	0.00472153	1	0.0417535
WBGene00015064	B0228.7	SDQ	-0.181802	0.0047229	1	0.0417535
WBGene00006725	ubl-1	SDQ	-0.181764	0.00473189	1	0.0417535
WBGene00013898	ZC443.3	SDQ	-0.181199	0.00486533	1	0.0427478
WBGene00004448	rpl-34	SDQ	-0.181176	0.00487083	1	0.0427478
WBGene00002232	kpc-1	SDQ	-0.18108	0.00489386	1	0.0428344
WBGene00008930	F18A11.3	SDQ	-0.180855	0.00494834	1	0.0431952
WBGene00009454	F36A2.7	SDQ	-0.180374	0.00506649	1	0.0439954
WBGene00001879	his-5	SDQ	-0.180372	0.00506704	1	0.0439954
WBGene00001561	gei-4	SDQ	-0.180208	0.00510787	1	0.044223
WBGene00020320	T07F8.4	SDQ	-0.180147	0.00512305	1	0.044223
WBGene00004889	smp-1	SDQ	-0.17979	0.00521324	1	0.0447871
WBGene00012584	ceh-100	SDQ	-0.179725	0.0052298	1	0.0448111
WBGene00007980	C36E8.1	SDQ	-0.179446	0.00530138	1	0.0451866
WBGene00004766	sel-9	SDQ	-0.179376	0.0053196	1	0.0452235
WBGene00004477	rps-8	SDQ	-0.179279	0.0053449	1	0.0453203
WBGene00001972	hmg-1.2	SDQ	-0.178713	0.00549408	1	0.0463439
WBGene00016869	C52B9.10	SDQ	-0.178243	0.00562067	1	0.0470461
WBGene00001880	his-6	SDQ	-0.177805	0.00574115	1	0.0479313
WBGene00000377	cct-1	SDQ	-0.177651	0.00578406	1	0.048166
WBGene00001840	hel-1	SDQ	-0.177562	0.00580907	1	0.0482509
WBGene00014226	ZK1098.11	SDQ	-0.17741	0.00585179	1	0.048482
WBGene00004484	rps-15	SDQ	-0.177184	0.00591596	1	0.0488168
WBGene00010961	nduo-2	SDQ	-0.177162	0.00592219	1	0.0488168
WBGene00013717	madf-10	SDQ	0.178408	0.0055761	1	0.0467933
WBGene00004207	ptb-1	SDQ	0.178589	0.00552722	1	0.0465029
WBGene00006792	unc-58	SDQ	0.178873	0.00545135	1	0.0461029
WBGene00012216	W02D9.10	SDQ	0.17965	0.00524914	1	0.0448588
WBGene00001851	hif-1	SDQ	0.180103	0.005134	1	0.044223
WBGene00018532	F47B7.1	SDQ	0.186026	0.00382615	1	0.0349942
WBGene00011352	rskn-1	SDQ	0.186057	0.00382031	1	0.0349942
WBGene00003748	nlp-10	SDQ	0.186129	0.00380644	1	0.0349942
WBGene00006423	asd-2	SDQ	0.187202	0.00360557	1	0.0335589
WBGene00000135	amt-3	SDQ	0.191733	0.0028588	1	0.0282782
WBGene00004036	plc-1	SDQ	0.191975	0.00282319	1	0.0281111
WBGene00021838	Y54E10BL.3	SDQ	0.197906	0.00206682	1	0.0216384
WBGene00001448	flp-5	SDQ	0.19875	0.0019756	1	0.0210214
WBGene00022144	pghm-1	SDQ	0.200967	0.00175343	1	0.019199
WBGene00002100	ins-17	SDQ	0.202109	0.00164809	1	0.0185041
WBGene00007185	nlp-36	SDQ	0.202278	0.00163302	1	0.0184622
WBGene00011732	arrd-17	SDQ	0.204624	0.00143625	1	0.0166421
WBGene00000367	cca-1	SDQ	0.204793	0.00142293	1	0.0165466
WBGene00002048	ida-1	SDQ	0.205608	0.00136041	1	0.0161729
WBGene00000451	ceh-30	SDQ	0.205672	0.0013556	1	0.0161729
WBGene00007746	C26D10.6	SDQ	0.206625	0.00128585	1	0.015612
WBGene00011337	T01G1.2	SDQ	0.206974	0.00126115	1	0.0154373
WBGene00017900	F28E10.1	SDQ	0.208379	0.00116607	1	0.0146592
WBGene00021948	kvs-5	SDQ	0.210264	0.0010488	1	0.0133395
WBGene00020125	cest-19	SDQ	0.210275	0.00104816	1	0.0133395
WBGene00004924	snt-4	SDQ	0.212096	0.00094532	1	0.0122605
WBGene00019199	H14E04.2	SDQ	0.219456	0.000617333	1	0.00848881
WBGene00006651	tts-2	SDQ	0.223952	0.000472561	1	0.0069939
WBGene00015293	C01C4.3	SDQ	0.22436	0.00046112	1	0.00691893
WBGene00011144	R08D7.4	SDQ	0.225149	0.000439726	1	0.00662847
WBGene00015027	B0207.2	SDQ	0.226538	0.00040425	1	0.00622798
WBGene00003086	lst-4	SDQ	0.226967	0.000393851	1	0.00615284
WBGene00011763	T14B1.1	SDQ	0.228035	0.000369024	1	0.00585575
WBGene00011955	cdka-1	SDQ	0.228373	0.000361491	1	0.0057981
WBGene00000452	ceh-31	SDQ	0.231497	0.000298189	0.970902	0.00493104
WBGene00004923	snt-3	SDQ	0.24332	0.000140557	0.457654	0.00258561
WBGene00012325	W07A12.8	SDQ	0.243946	0.000134926	0.439319	0.00251039
WBGene00003849	odr-2	SDQ	0.244796	0.00012762	0.415529	0.00241587
WBGene00020131	gcy-28	SDQ	0.249472	9.36134e-05	0.304805	0.00192915
WBGene00010424	lep-5	SDQ	0.257687	5.35299e-05	0.174293	0.00123612
WBGene00012461	glb-29	SDQ	0.258668	5.001e-05	0.162833	0.00116357
WBGene00015708	C12D5.5	SDQ	0.259345	4.77092e-05	0.155341	0.00112681
WBGene00022519	ZC123.4	SDQ	0.264386	3.34618e-05	0.108952	0.000864695
WBGene00001445	flp-2	SDQ	0.266068	2.96799e-05	0.0966377	0.000812081
WBGene00044176	C30G7.2	SDQ	0.267281	2.72072e-05	0.0885866	0.000750734
WBGene00018837	F54G2.1	SDQ	0.276073	1.43001e-05	0.0465611	0.000449931
WBGene00015619	C08G9.1	SDQ	0.276101	1.42708e-05	0.0464657	0.000449931
WBGene00001488	frm-1	SDQ	0.276364	1.39933e-05	0.0455621	0.000449931
WBGene00014065	ZK673.11	SDQ	0.284346	7.64876e-06	0.0249044	0.000267789
WBGene00013859	ZC247.1	SDQ	0.291557	4.36103e-06	0.0141995	0.000171078
WBGene00002265	lec-2	SDQ	0.310703	9.09265e-07	0.00296057	4.27623e-05
WBGene00000286	cal-2	SDQ	0.333267	1.23698e-07	0.000402759	7.62983e-06
WBGene00019280	K01A2.5	SDQ	0.336126	9.49593e-08	0.000309188	6.0625e-06
WBGene00003166	mec-2	SDQ	0.342267	5.3314e-08	0.000173591	3.61647e-06
WBGene00003511	mxl-3	SDQ	0.348581	2.90688e-08	9.46479e-05	2.10329e-06
WBGene00020294	T06F4.1	SDQ	0.349886	2.55996e-08	8.33522e-05	1.89437e-06
WBGene00000277	cab-1	SDQ	0.360871	8.58499e-09	2.79527e-05	6.81774e-07
WBGene00014307	F07H5.3	SDQ	0.368307	4.00117e-09	1.30278e-05	3.25695e-07
WBGene00006721	ubh-1	SDQ	0.371826	2.76899e-09	9.01582e-06	2.65171e-07
WBGene00019324	K02F2.5	SDQ	0.374934	1.99309e-09	6.48952e-06	1.96652e-07
WBGene00000175	aqp-7	SDQ	0.450219	2.21875e-13	7.22424e-10	4.51515e-11
WBGene00019904	twk-49	SDQ	0.458475	7.07794e-14	2.30458e-10	1.53638e-11
WBGene00007881	nlp-35	SDQ	0.47118	1.14756e-14	3.73646e-11	2.8742e-12
WBGene00012759	sup-1	SDQ	0.495385	2.88874e-16	9.40575e-13	1.04508e-13
WBGene00020317	pdf-1	SDQ	0.505431	5.74189e-17	1.86956e-13	2.6708e-14
WBGene00006789	unc-54	SDQ	0.532083	6.04554e-19	1.96843e-15	4.92107e-16
WBGene00270318	F26G1.15	SDQ	0.557535	5.2802e-21	1.71923e-17	8.50831e-18
WBGene00001455	flp-12	SDQ	0.747442	3.67395e-44	1.19624e-40	1.19624e-40

## Sheet: Supplemental Table 6
Supplemental Table 6. Comparison of ventral cord motor neurons across L1, L4 and adult scRNA-seq datasets
	L1	L4 (Taylor et al., 2021)	Adult (Smith et al., 2024)
Total # P-lineage derived motor neurons (VA, VB, VC, AS, VD)	15868	7297	10502
Avg UMIs/cell	1642	932	1399
Avg Genes/cell	645	386	608
Total # VA cells	3014	838	1050
Avg UMIs/cell	1507	1017	1086
Avg Genes/cell	653	396	531
Total VA subclasses detected	2	3	6
VA subclasses detected	VA1, VA2-VA12	VA1, VA (possibly VA2-VA11), VA12	VA1, VA2, VA3-VA8, VA9-VA10, VA11, VA12
Total # VB cells	2988	3312	1518
Avg UMIs/cell	1464	1179	1260
Avg Genes/cell	617	502	581
Total VB subclasses detected	3	3	5
VB subclasses detected	VB01, VB02, VB03-VB11	VB01, VB02, VB (possibly VB03 - VB11)	VB01, VB02, VB03, VB04-VB09, VB10-VB11
Total # VC cells	2207	1437	1804
Avg UMIs/cell	1147	820	2398
Avg Genes/cell	518	300	860
Total VC subclasses detected	1	3	5
VC subclasses detected	VC (possibly VC1-VC6)	VC1-3/VC6, VC4-VC5	VC1-3/VC6, VC4-VC5
Total # VD cells	5388	1113	3758
Avg UMIs/cell	2082	446	1388
Avg Genes/cell	726	200	612
Total VD subclasses detected	5	1	3
VD subclasses detected	VD1, VD2, VD3-VD11, VD12, VD13	VD (possibly VD01 - VD13)	VD3-VD7, VD8-VD11, VD12
Total # AS cells	2271	597	2372
Avg UMIs/cell	1492	615	883
Avg Genes/cell	601	277	462
Total AS subclasses detected	1	1	4
AS subclasses detected	AS (possibly AS01-AS11)	AS (possibly AS01-AS11)	AS2-AS3, AS4-AS8, AS9-AS10, AS11

## Sheet: Supplemental Table 8
Supplemental Table 8 - Genes excluded from DE analyses due to overexpression from transgenic constructs
Gene	scRNA-Seq strains affected	Reason for inaccurate quantification
C06E1.7	NC3581	C06E1.7 is located upstream of glr-1 and was likely overexpressed in the rhIs2 [glr-1::GFP] transgene.
C30A5.11	CX5974	C30A5.11 is located upstream of unc-86 and is likely overexpressed in the kyIs262 transgene.
C30A5.16	CX5974	C30A5.16 is located upstream of unc-86 and is likely overexpressed in the kyIs262 transgene.
C30F8.3	L4 data	C30F8.3 is located upstream of ift-20 and is likely overexpressed in some cells in the L4 data (no ift-20 reporter strains were used for L1).
ceh-2	PS3504	ceh-2 levels are much higher from the ceh-2::GFP experiment, but the qualitative expression pattern does not change from expected.
cex-1	L4 data	cex-1 is located upstream of nmr-1 and is likely overexpressed in cells from the L4 data that came from the nmr-1::GFP strain.
cho-1	L4 data	cho-1 is likely overexpressed in some cells in the L4 data from the cho-1::SL2::YFP strain.
dpy-20	NC3581, NC3583	dpy-20 rescue was used as a selection strategy for the listed strains.
eat-4	OH9625	OH9625 contains a fosmid with the eat-4 locus driving mCherry followed by the eat-4 3' UTR. By comparison to a CRISPR reporter, the pattern of eat-4 scRNA expression is not affected, but levels of eat-4 are much higher in OH9625 than in other strains.
F38B6.2	CZ631	F38B6.2 is located upstream of acr-2 and was likely overexpressed in the juIs14 transgene.
F38B6.17	CZ631	F38B6.17 is located upstream of acr-2 and was likely overexpressed in the juIs14 transgene.
fip-3	NC3581	fip-3 is located upstream of glr-1 and was likely overexpressed in the rhIs2 [glr-1::GFP] transgene.
fipr-16	NC3581	fipr-16 is located upstream of glr-1 and was likely overexpressed in the rhIs2 [glr-1::GFP] transgene.
gcy-35	L4 data	gcy-35 is likely overexpressed in some cells in the L4 data from a strain containing a gcy-35::GFP transgene.
lin-15A	ZM5488, CZ631, OH16003, EG1285	lin-15 rescue was used as a selection strategy for the construction of the listed strains.
lin-15B	ZM5488, CZ631, OH16003, EG1285	lin-15 rescue was used as a selection strategy for the construction of the listed strains.
pha-1	L4 data	pha-1 rescue was used as a selection strategy for the constructions of two strains used for the L4 experiments.
rol-6	OH9625	rol-6(su1006) was used as a co-injection marker and overexpressed.
saeg-2	L4 data	saeg-2 is located upstream of dat-1 and is likely overexpressed in cells from the L4 data that came from the dat-1::GFP strain.
srg-64	L4 data	srg-64 is located near lin-15 and may be overexpressed in cells using lin-15 rescue.
unc-119	PS3504	unc-119 rescue was used as a selection strategy for the construction of the listed strains.
unc-47	EG1285	unc-47 is likely overexpressed from the unc-47::GFP promoter fusion transgene. The qualitative expression pattern is still consistent with reporter gene experiments.
unc-53	L4 data	unc-53 is likely overexpressed in some cells from the L4 data from a strain carrying an unc-53::GFP transgene.
unc-54	All except OH9625 (eat-4)	3' UTR used for construction of transgenes, many reads mapping to 3'UTR of gene likely originate from transcripts of the reporter transgenes.

## Sheet: Supplemental Table 9
Supplemental Table 9. Metadata on reanalysis of embryonic single-cell RNA seq data
Sample	Batch ID	Sub-Batch	CellRanger version	Emptydrops UMI Threshold (Lower)	SoupX range	SoupX Contamination Estimate	Genes used for SoupX Contamination
Waterston 300 lane 1	Waterson300	300.1.1	v8.0.0	312	0-25	0.0816	ttr-50 dpy-14 sqt-3 pat-10 clik-1 cpn-3 hil-7
Waterston 300 lane 2	Waterson300	300.1.2	v8.0.0	260	0-25	0.0638	dpy-14 ttr-50 sqt-3 pat-10 clik-1 cpn-3
Waterston 300 lane 3	Waterson300	300.1.3	v8.0.0	395	0-25	0.0614	ttr-50, dpy-14, clec-266, sqt-3, pat-10, clik-1, cpn-3
Waterston 400 lane 1	Waterson400	400.1.1	v8.0.0	321	0-25	0.0911	ttr-50, dpy-14, sqt-3, pat-10, clik-1, cpn-3
Waterston 400 lane 2	Waterson400	400.1.2	v8.0.0	204	0-25	0.0807	ttr-50, dpy-14, sqt-3, pat-10, clik-1, cpn-3
Waterston 400 lane 3	Waterson400	400.1.3	v8.0.0	342	0-25	0.0956	ttr-50, dpy-14, sqt-3, pat-10, clik-1, cpn-3
Waterston 500 batch 1 lane 1	Waterson500_batch1	500.1.1	v8.0.0	313	0-25	0.1126	ttr-50, dpy-14, sqt-3, pat-10, cpn-3, cut-2, C02E7.6
Waterston 500 batch 1 lane 2	Waterson500_batch1	500.1.2	v8.0.0	273	0-25	0.0912	dpy-14, sqt-3, pat-10, clik-1, cpn-3, cut-2, C02E7.6
Waterston 500 batch 1 lane 3	Waterson500_batch1	500.1.3	v8.0.0	296	0-25	0.0256	dpy-14, sqt-3, pat-10, clik-1, cpn-3, cut-2, C02E7.6
Waterston 500 batch 2 lane 1	Waterson500_batch2	500.2.1	v8.0.0	400	0-25	0.2371	dpy-14, sqt-3, pat-10, cpn-3, cut-2, clik-1
Waterston 500 batch 2 lane 2	Waterson500_batch2	500.2.2	v8.0.0	333	0-25	0.221	dpy-14, sqt-3, pat-10, clik-1, ttr-50, cut-2, nlp-77
Murray B02	Murray_b02	M.b02	v8.0.0	460	0-25	0.2286	dpy-14, sqt-3, pat-10, cpn-3, C02E7.6, cut-2
Murray R17 (embryo)	Murray_r17	M.r17	v8.0.0	450	0-25	0.1416	dpy-14, sqt-3, pat-10, clik-1, cpn-3, C02E7.6
Murray B01 (mixed embryonic)	Murray_b01	M.b01	v8.0.0	400	0-25	0.131	dpy-14, sqt-3, pat-10, cpn-3, clik-1, cut-2

## Sheet: Supplemental Table 12
Supplemental Table 12. CelEst GRN transcription factor activity results from embryo to L1 DGE tests
																Key
Candidate TF ID	sequence_name	public_name	Wormbase_mode_of_regulation	Uniprot_mode_of_regulation	neuron	statistic	condition	TF activity score	p_value	p.val.adj	expr_emb	expr_L1	is_terminal_selector_in_neuron	known_terminal_selector		Candidate TF ID	WormBase GeneID for TF
WBGene00003003	T25C12.1	LIN-14	REPRESSOR	NA	ADA	mlm	avg_log2FC	7.03316	2.08744e-12	1.01867e-09	162.441	72.1755	FALSE	FALSE		sequence_name	Sequence ID for TF
WBGene00012317	W06H12.1	ZTF-6	NA	NA	ADA	mlm	avg_log2FC	4.38285	1.17764e-05	0.00191563	51.4311	0	FALSE	FALSE		public_name	Public gene name (WS273) for TF
WBGene00000095	C25A1.11	AHA-1	NA	NA	ADA	mlm	avg_log2FC	4.19114	2.78804e-05	0.00281612	76.3914	60.3339	FALSE	FALSE		Wormbase_mode_of_regulation	Wormbase mode of regulation (from CelEsT network)
WBGene00010770	K11D2.4	K11D2.4	NA	NA	ADA	mlm	avg_log2FC	4.18334	2.88537e-05	0.00281612	0	33.8383	FALSE	FALSE		Uniprot_mode_of_regulation	Uniprot mode of regulation (from CelEsT network)
WBGene00011926	T22C8.5	SPTF-2	NA	NA	ADA	mlm	avg_log2FC	4.05762	4.97728e-05	0.00359489	29.1919	0	FALSE	FALSE		neuron	Neuron tested
WBGene00018990	F56F11.3	KLF-1	NA	NA	ADA	mlm	avg_log2FC	4.01875	5.87331e-05	0.00359489	0	1.71133	FALSE	FALSE		statistic	statistical test used in decoupleR
WBGene00008081	C44B9.4	ATHP-1	REPRESSOR	NA	ADA	mlm	avg_log2FC	4.01795	5.89326e-05	0.00359489	9.38164	7.90185	FALSE	FALSE		condition	Differential expression metric used - average log2 fold change from Seurat DE tests
WBGene00007417	C07E3.6	CEH-58	NA	NA	ADA	mlm	avg_log2FC	3.81054	0.000139097	0.00590015	75.1022	0	FALSE	FALSE		TF activity score	Mean z-score of TF activity from decoupleR
WBGene00020399	T10B11.3	ZTF-4	NA	NA	ADA	mlm	avg_log2FC	3.39818	0.000679734	0.0171095	39.7471	0	FALSE	FALSE		p_value	raw p-value of TF activity score
WBGene00022518	ZC123.3	ZFH-2	NA	NA	ADA	mlm	avg_log2FC	3.38966	0.00070121	0.0171095	47.4663	0	FALSE	FALSE		p.val.adj	Benjamini-Hochberg adjusted p-value of TF activity score
WBGene00003182	W10D5.1	MEF-2	NA	NA	ADA	mlm	avg_log2FC	3.29938	0.000970766	0.0215334	0	288.415	FALSE	FALSE		expr_emb	Threshold 2 expression in neuron in embryo
WBGene00013876	ZC376.4	CEH-74	NA	NA	ADA	mlm	avg_log2FC	3.2799	0.00104031	0.0220726	5.64805	0	FALSE	FALSE		expr_L1	Threshold 2 expression in neuron in L1
WBGene00006342	C01B7.1	SUP-37	NA	NA	ADA	mlm	avg_log2FC	3.17551	0.0014981	0.0278277	20.1017	0	FALSE	FALSE		is_terminal_selector_in_neuron	Whether TF is a known terminal selector for the queried neuron
WBGene00006873	M142.4	VAB-7	NA	NA	ADA	mlm	avg_log2FC	3.1065	0.00189596	0.0330439	1459.53	761.832	FALSE	TRUE		known_terminal_selector	Whether the TF is a known terminal selector for any neuron
WBGene00003510	F40G9.11	MXL-2	NA	NA	ADA	mlm	avg_log2FC	-3.19717	0.00139009	0.0271345	19.3624	0	FALSE	FALSE
WBGene00001974	T20B12.8	HMG-4	NA	NA	ADA	mlm	avg_log2FC	-3.54704	0.000390518	0.0119108	68.2046	45.8823	FALSE	FALSE
WBGene00000460	T26C11.7	CEH-39	REPRESSOR	NA	ADA	mlm	avg_log2FC	-3.91785	8.96548e-05	0.00486128	0	13.0775	FALSE	FALSE
WBGene00000561	C34E10.7	CND-1	NA	NA	ADA	mlm	avg_log2FC	-4.6719	3.00456e-06	0.000733113	48.0713	0	FALSE	FALSE
WBGene00003218	M04B2.1	MEP-1	NA	NA	ADE	mlm	avg_log2FC	-3.2607	0.00111333	0.0470424	124.796	153.224	FALSE	FALSE
WBGene00000460	T26C11.7	CEH-39	REPRESSOR	NA	ADE	mlm	avg_log2FC	-3.63609	0.000277537	0.0135438	15.4945	36.3478	FALSE	FALSE
WBGene00000914	F33H1.1	DAF-19	ACTIVATOR	NA	ADE	mlm	avg_log2FC	-3.70924	0.000208469	0.0113037	690.468	0	FALSE	FALSE
WBGene00003018	T14F9.5	LIN-32	NA	NA	ADE	mlm	avg_log2FC	-3.76012	0.000170336	0.0103905	39.9894	0	FALSE	FALSE
WBGene00001976	T05A7.4	HMG-11	NA	NA	ADE	mlm	avg_log2FC	-4.24637	2.18291e-05	0.0015218	957.891	619.168	FALSE	FALSE
WBGene00015934	C17H12.9	CEH-48	NA	NA	ADE	mlm	avg_log2FC	-4.31487	1.60498e-05	0.00130538	321.397	0	FALSE	FALSE
WBGene00000561	C34E10.7	CND-1	NA	NA	ADE	mlm	avg_log2FC	-4.671	3.01786e-06	0.000294543	595.908	0	FALSE	FALSE
WBGene00044330	R08B4.2	ALR-1	NA	NA	ADE	mlm	avg_log2FC	-4.77067	1.8497e-06	0.000225664	156.18	228.212	FALSE	TRUE
WBGene00001974	T20B12.8	HMG-4	NA	NA	ADE	mlm	avg_log2FC	-5.20804	1.92832e-07	3.13673e-05	53.3647	41.8375	FALSE	FALSE
WBGene00000468	F43G9.11	CES-1	REPRESSOR	NA	ADE	mlm	avg_log2FC	-5.80249	6.63703e-09	1.61943e-06	82.6151	0	FALSE	FALSE
WBGene00003601	C32F10.6	NHR-2	NA	NA	ADE	mlm	avg_log2FC	-6.46972	1.00568e-10	4.90772e-08	16.7508	0	FALSE	FALSE
WBGene00001440	F40H3.4	FKH-8	NA	NA	ADF	mlm	avg_log2FC	8.01672	1.14824e-15	5.6034e-13	473.654	297.309	FALSE	FALSE
WBGene00020930	W02C12.3	HLH-30	NA	NA	ADF	mlm	avg_log2FC	4.36918	1.25371e-05	0.00122362	91.44	358.018	FALSE	FALSE
WBGene00018990	F56F11.3	KLF-1	NA	NA	ADF	mlm	avg_log2FC	3.76457	0.000167335	0.0116657	0	0.696121	FALSE	FALSE
WBGene00016997	D1005.3	CEBP-1	NA	NA	ADF	mlm	avg_log2FC	3.33563	0.00085268	0.0353687	11.4761	96.5952	FALSE	FALSE
WBGene00003661	K11E4.5	NHR-71	NA	NA	ADF	mlm	avg_log2FC	3.30186	0.000962213	0.0353687	41.4121	55.6453	FALSE	FALSE
WBGene00007772	C27C12.2	EGRH-1	NA	NA	ADF	mlm	avg_log2FC	3.15228	0.0016225	0.0439879	18.9201	328.674	FALSE	FALSE
WBGene00006545	T07C4.2	TBX-8	NA	NA	ADF	mlm	avg_log2FC	-3.26744	0.00108715	0.0353687	15.3193	0	FALSE	FALSE
WBGene00006844	D1081.2	UNC-120	NA	NA	ADF	mlm	avg_log2FC	-3.27341	0.00106448	0.0353687	9.06334	0	FALSE	FALSE
WBGene00003633	C29E6.5	NHR-43	NA	NA	ADF	mlm	avg_log2FC	-3.48464	0.000493914	0.0258099	6.27581	2.62516	FALSE	FALSE
WBGene00000468	F43G9.11	CES-1	REPRESSOR	NA	ADF	mlm	avg_log2FC	-3.57879	0.000346044	0.0211087	49.3621	0	FALSE	FALSE
WBGene00001948	B0304.1	HLH-1	ACTIVATOR	BIFUNCTIONAL	ADF	mlm	avg_log2FC	-4.16701	3.0998e-05	0.00252117	4.46519	0	FALSE	FALSE
WBGene00000460	T26C11.7	CEH-39	REPRESSOR	NA	ADF	mlm	avg_log2FC	-5.1394	2.78341e-07	4.52769e-05	3.67827	0	FALSE	FALSE
WBGene00003601	C32F10.6	NHR-2	NA	NA	ADF	mlm	avg_log2FC	-6.21871	5.11664e-10	1.24846e-07	4.74673	0	FALSE	FALSE
WBGene00001951	T05G5.2	HLH-4	NA	NA	ADL	mlm	avg_log2FC	7.25566	4.15026e-13	2.02533e-10	6494.4	950.824	TRUE	TRUE
WBGene00001440	F40H3.4	FKH-8	NA	NA	ADL	mlm	avg_log2FC	7.1359	9.96047e-13	2.43036e-10	584.575	1098.63	FALSE	FALSE
WBGene00016997	D1005.3	CEBP-1	NA	NA	ADL	mlm	avg_log2FC	4.15377	3.28463e-05	0.0026715	12.3576	186.384	FALSE	FALSE
WBGene00018446	F45C12.15	CEH-83	NA	NA	ADL	mlm	avg_log2FC	-3.51771	0.000436308	0.0266148	14.6571	0	FALSE	FALSE
WBGene00000561	C34E10.7	CND-1	NA	NA	ADL	mlm	avg_log2FC	-4.77255	1.83257e-06	0.000178859	53.8179	0	FALSE	FALSE
WBGene00000460	T26C11.7	CEH-39	REPRESSOR	NA	ADL	mlm	avg_log2FC	-5.56781	2.61442e-08	3.18959e-06	12.799	0	FALSE	FALSE
WBGene00003601	C32F10.6	NHR-2	NA	NA	ADL	mlm	avg_log2FC	-7.07022	1.6004e-12	2.60331e-10	5.12061	0	FALSE	FALSE
WBGene00001440	F40H3.4	FKH-8	NA	NA	AFD	mlm	avg_log2FC	4.93752	7.979e-07	7.7875e-05	243.086	53.8928	FALSE	FALSE
WBGene00001096	C18B12.3	DSC-1	NA	NA	AFD	mlm	avg_log2FC	4.75707	1.97858e-06	0.000160924	0	75.7803	FALSE	FALSE
WBGene00021931	Y55F3AM.14	Y55F3AM.14	NA	NA	AFD	mlm	avg_log2FC	-3.62663	0.000287895	0.0200704	0	23.5882	FALSE	FALSE
WBGene00000460	T26C11.7	CEH-39	REPRESSOR	NA	AFD	mlm	avg_log2FC	-5.30775	1.12225e-07	1.36914e-05	16.9687	0	FALSE	FALSE
WBGene00000468	F43G9.11	CES-1	REPRESSOR	NA	AFD	mlm	avg_log2FC	-5.50493	3.74077e-08	6.08498e-06	75.9316	0	FALSE	FALSE
WBGene00000561	C34E10.7	CND-1	NA	NA	AFD	mlm	avg_log2FC	-6.28773	3.29135e-10	8.03089e-08	56.7071	0	FALSE	FALSE
WBGene00003601	C32F10.6	NHR-2	NA	NA	AFD	mlm	avg_log2FC	-7.43394	1.09867e-13	5.3615e-11	10.8964	0	FALSE	FALSE
WBGene00000095	C25A1.11	AHA-1	NA	NA	AIA	mlm	avg_log2FC	4.19565	2.73317e-05	0.00222298	138.022	23.5094	FALSE	FALSE
WBGene00003002	C03B8.4	LIN-13	NA	NA	AIA	mlm	avg_log2FC	3.84737	0.00011978	0.00715766	91.9677	44.9788	FALSE	FALSE
WBGene00004804	T19E7.2	SKN-1	NA	NA	AIA	mlm	avg_log2FC	3.82347	0.000132006	0.00715766	52.2121	0	FALSE	FALSE
WBGene00002987	ZC64.4	LIM-4	ACTIVATOR	NA	AIA	mlm	avg_log2FC	3.21535	0.00130505	0.0424575	89.7502	0	FALSE	TRUE
WBGene00003018	T14F9.5	LIN-32	NA	NA	AIA	mlm	avg_log2FC	-3.41135	0.000647755	0.0243157	20.1604	0	FALSE	FALSE
WBGene00000460	T26C11.7	CEH-39	REPRESSOR	NA	AIA	mlm	avg_log2FC	-4.13412	3.57834e-05	0.00249461	38.4268	4.43193	FALSE	FALSE
WBGene00000561	C34E10.7	CND-1	NA	NA	AIA	mlm	avg_log2FC	-4.69368	2.70194e-06	0.000274868	49.652	0	FALSE	FALSE
WBGene00001974	T20B12.8	HMG-4	NA	NA	AIA	mlm	avg_log2FC	-5.33609	9.60572e-08	1.56253e-05	79.7022	41.678	FALSE	FALSE
WBGene00003003	T25C12.1	LIN-14	REPRESSOR	NA	AIB	mlm	avg_log2FC	6.07954	1.22823e-09	5.99374e-07	124.302	33.157	FALSE	FALSE
WBGene00021552	Y44E3B.1	ZIP-4	NA	NA	AIB	mlm	avg_log2FC	4.16487	3.129e-05	0.00254492	46.0382	34.7977	FALSE	FALSE
WBGene00016997	D1005.3	CEBP-1	NA	NA	AIB	mlm	avg_log2FC	3.88613	0.000102199	0.00685769	10.9893	400.644	FALSE	FALSE
WBGene00010770	K11D2.4	K11D2.4	NA	NA	AIB	mlm	avg_log2FC	3.8629	0.000112421	0.00685769	24.2402	14.5533	FALSE	FALSE
WBGene00009899	F49E12.6	EFL-3	NA	REPRESSOR	AIB	mlm	avg_log2FC	3.52538	0.000423871	0.0172374	24.6506	0	FALSE	FALSE
WBGene00019327	K02F3.4	ZIP-2	NA	NA	AIB	mlm	avg_log2FC	3.18054	0.00147234	0.0479002	117.714	631.267	FALSE	FALSE
WBGene00003619	F43C1.4	NHR-20	NA	NA	AIB	mlm	avg_log2FC	-3.1921	0.00141474	0.0479002	28.633	28.8775	FALSE	FALSE
WBGene00001974	T20B12.8	HMG-4	NA	NA	AIB	mlm	avg_log2FC	-3.73493	0.000188317	0.010211	94.9377	40.2519	FALSE	FALSE
WBGene00000561	C34E10.7	CND-1	NA	NA	AIB	mlm	avg_log2FC	-4.31123	1.63165e-05	0.00159249	227.806	0	FALSE	FALSE
WBGene00000460	T26C11.7	CEH-39	REPRESSOR	NA	AIB	mlm	avg_log2FC	-4.71273	2.46142e-06	0.000400392	8.26205	4.04416	FALSE	FALSE
WBGene00003601	C32F10.6	NHR-2	NA	NA	AIB	mlm	avg_log2FC	-5.00285	5.69896e-07	0.000139055	0	4.25929	FALSE	FALSE
WBGene00001976	T05A7.4	HMG-11	NA	NA	AIM	mlm	avg_log2FC	4.05573	5.01766e-05	0.00516065	570.228	351.682	FALSE	FALSE
WBGene00018990	F56F11.3	KLF-1	NA	NA	AIM	mlm	avg_log2FC	3.9774	6.9931e-05	0.00516065	0	1.18791	FALSE	FALSE
WBGene00001440	F40H3.4	FKH-8	NA	NA	AIM	mlm	avg_log2FC	3.96414	7.39303e-05	0.00516065	169.893	0	FALSE	FALSE
WBGene00003003	T25C12.1	LIN-14	REPRESSOR	NA	AIM	mlm	avg_log2FC	3.92801	8.59534e-05	0.00524316	201.629	145.508	FALSE	FALSE
WBGene00008081	C44B9.4	ATHP-1	REPRESSOR	NA	AIM	mlm	avg_log2FC	3.78455	0.000154459	0.0075845	32.0895	6.74804	FALSE	FALSE
WBGene00010770	K11D2.4	K11D2.4	NA	NA	AIM	mlm	avg_log2FC	3.56752	0.000361254	0.0117528	0	6.27284	FALSE	FALSE
WBGene00016997	D1005.3	CEBP-1	NA	NA	AIM	mlm	avg_log2FC	3.49473	0.000475618	0.0145063	28.1037	68.1529	FALSE	FALSE
WBGene00020399	T10B11.3	ZTF-4	NA	NA	AIM	mlm	avg_log2FC	3.35261	0.000802098	0.0217458	148.436	31.5944	FALSE	FALSE
WBGene00012005	T24H10.7	2025-06-01	NA	NA	AIM	mlm	avg_log2FC	3.18963	0.00142687	0.0331577	41.5362	697.679	FALSE	FALSE
WBGene00013383	Y62E10A.17	APTF-2	NA	NA	AIM	mlm	avg_log2FC	-3.03197	0.00243293	0.0474907	74.7137	0	FALSE	FALSE
WBGene00000561	C34E10.7	CND-1	NA	NA	AIM	mlm	avg_log2FC	-3.64562	0.000267457	0.00932279	640.368	137	FALSE	FALSE
WBGene00017755	F23F12.9	ZIP-8	NA	NA	AIM	mlm	avg_log2FC	-3.65099	0.000261931	0.00932279	16.1613	0	FALSE	FALSE
WBGene00001974	T20B12.8	HMG-4	NA	NA	AIM	mlm	avg_log2FC	-3.6763	0.00023729	0.00932279	144.075	0	FALSE	FALSE
WBGene00015285	C01B12.2	GMEB-1	NA	NA	AIM	mlm	avg_log2FC	-3.96383	7.40258e-05	0.00516065	51.4327	26.8467	FALSE	FALSE
WBGene00000460	T26C11.7	CEH-39	REPRESSOR	NA	AIM	mlm	avg_log2FC	-5.3951	6.93024e-08	3.38196e-05	20.3805	6.24164	FALSE	FALSE
WBGene00003003	T25C12.1	LIN-14	REPRESSOR	NA	AIN	mlm	avg_log2FC	6.74154	1.61205e-11	7.86681e-09	163.758	112.405	FALSE	FALSE
WBGene00010770	K11D2.4	K11D2.4	NA	NA	AIN	mlm	avg_log2FC	5.63131	1.81368e-08	4.42538e-06	8.58942	6.53898	FALSE	FALSE
WBGene00001440	F40H3.4	FKH-8	NA	NA	AIN	mlm	avg_log2FC	4.09136	4.30615e-05	0.00273812	40.6903	0	FALSE	FALSE
WBGene00009899	F49E12.6	EFL-3	NA	REPRESSOR	AIN	mlm	avg_log2FC	3.38885	0.000703276	0.0208679	19.1321	0	FALSE	FALSE
WBGene00018990	F56F11.3	KLF-1	NA	NA	AIN	mlm	avg_log2FC	3.17107	0.00152119	0.037117	7.37729	0	FALSE	FALSE
WBGene00008081	C44B9.4	ATHP-1	REPRESSOR	NA	AIN	mlm	avg_log2FC	3.10426	0.00191032	0.0443922	60.5992	0	FALSE	FALSE
WBGene00003619	F43C1.4	NHR-20	NA	NA	AIN	mlm	avg_log2FC	-3.36832	0.000757784	0.0208679	113.019	24.1575	FALSE	FALSE
WBGene00001948	B0304.1	HLH-1	ACTIVATOR	BIFUNCTIONAL	AIN	mlm	avg_log2FC	-3.46477	0.000531856	0.0199651	15.2365	0	FALSE	FALSE
WBGene00000561	C34E10.7	CND-1	NA	NA	AIN	mlm	avg_log2FC	-3.77831	0.000158377	0.00644068	239.052	0	FALSE	FALSE
WBGene00003601	C32F10.6	NHR-2	NA	NA	AIN	mlm	avg_log2FC	-4.07621	4.59605e-05	0.00273812	0	1.65255	FALSE	FALSE
WBGene00000460	T26C11.7	CEH-39	REPRESSOR	NA	AIN	mlm	avg_log2FC	-4.64542	3.41645e-06	0.000555742	0	3.27712	FALSE	FALSE
WBGene00016997	D1005.3	CEBP-1	NA	NA	AIY	mlm	avg_log2FC	6.89004	5.75169e-12	2.80683e-09	20.8335	402.704	FALSE	FALSE
WBGene00021552	Y44E3B.1	ZIP-4	NA	NA	AIY	mlm	avg_log2FC	6.24814	4.24178e-10	1.03499e-07	21.5516	21.908	FALSE	FALSE
WBGene00019327	K02F3.4	ZIP-2	NA	NA	AIY	mlm	avg_log2FC	5.87561	4.28287e-09	6.9668e-07	175.481	603.829	FALSE	FALSE
WBGene00003003	T25C12.1	LIN-14	REPRESSOR	NA	AIY	mlm	avg_log2FC	5.50022	3.84189e-08	4.68711e-06	126.149	59.2287	FALSE	FALSE
WBGene00020930	W02C12.3	HLH-30	NA	NA	AIY	mlm	avg_log2FC	3.49888	0.000468275	0.0163227	49.0892	70.213	FALSE	FALSE
WBGene00001976	T05A7.4	HMG-11	NA	NA	AIY	mlm	avg_log2FC	3.09725	0.0019561	0.0477288	655.354	206.836	FALSE	FALSE
WBGene00003619	F43C1.4	NHR-20	NA	NA	AIY	mlm	avg_log2FC	-3.24099	0.00119321	0.0323494	83.6654	52.4335	FALSE	FALSE
WBGene00001974	T20B12.8	HMG-4	NA	NA	AIY	mlm	avg_log2FC	-3.28858	0.00100878	0.0289579	83.1968	35.3378	FALSE	FALSE
WBGene00044068	ZK867.1	SYD-9	NA	NA	AIY	mlm	avg_log2FC	-3.35328	0.000800142	0.0244043	813.449	144.624	FALSE	FALSE
WBGene00001948	B0304.1	HLH-1	ACTIVATOR	BIFUNCTIONAL	AIY	mlm	avg_log2FC	-4.17529	2.9893e-05	0.00182348	8.21998	0	FALSE	FALSE
WBGene00003601	C32F10.6	NHR-2	NA	NA	AIY	mlm	avg_log2FC	-4.92888	8.33967e-07	6.78293e-05	13.6349	0	FALSE	FALSE
WBGene00000460	T26C11.7	CEH-39	REPRESSOR	NA	AIY	mlm	avg_log2FC	-5.12625	2.98461e-07	2.91298e-05	9.6514	5.02518	FALSE	FALSE
WBGene00003003	T25C12.1	LIN-14	REPRESSOR	NA	AIZ	mlm	avg_log2FC	5.53837	3.09326e-08	1.50951e-05	222.197	92.4417	FALSE	FALSE
WBGene00001976	T05A7.4	HMG-11	NA	NA	AIZ	mlm	avg_log2FC	5.3524	8.7799e-08	2.14229e-05	785.818	360.806	FALSE	FALSE
WBGene00001442	C25A1.2	FKH-10	NA	NA	AIZ	mlm	avg_log2FC	4.10393	4.07871e-05	0.00284344	50.9968	0	FALSE	FALSE
WBGene00016997	D1005.3	CEBP-1	NA	NA	AIZ	mlm	avg_log2FC	4.02992	5.60127e-05	0.00341677	34.8559	102.749	FALSE	FALSE
WBGene00001440	F40H3.4	FKH-8	NA	NA	AIZ	mlm	avg_log2FC	3.77628	0.000159674	0.0077921	114.639	0	FALSE	FALSE
WBGene00009899	F49E12.6	EFL-3	NA	REPRESSOR	AIZ	mlm	avg_log2FC	3.73073	0.000191479	0.00832206	20.9023	0	FALSE	FALSE
WBGene00021552	Y44E3B.1	ZIP-4	NA	NA	AIZ	mlm	avg_log2FC	3.70873	0.00020889	0.00832206	23.7249	20.0801	FALSE	FALSE
WBGene00003087	F49H12.1	LSY-2	NA	NA	AIZ	mlm	avg_log2FC	3.60766	0.000309761	0.0100776	212.803	0	FALSE	FALSE
WBGene00020399	T10B11.3	ZTF-4	NA	NA	AIZ	mlm	avg_log2FC	3.22174	0.00127629	0.0311415	126.489	0	FALSE	FALSE
WBGene00009834	F47H4.1	LSY-27	NA	NA	AIZ	mlm	avg_log2FC	-3.57897	0.000345808	0.0105471	20.9023	0	FALSE	FALSE
WBGene00001974	T20B12.8	HMG-4	NA	NA	AIZ	mlm	avg_log2FC	-3.68974	0.000225105	0.00832206	192.592	0	FALSE	FALSE
WBGene00003003	T25C12.1	LIN-14	REPRESSOR	NA	ALA	mlm	avg_log2FC	7.28435	3.35817e-13	1.63879e-10	129.873	125.676	FALSE	FALSE
WBGene00001440	F40H3.4	FKH-8	NA	NA	ALA	mlm	avg_log2FC	3.77977	0.000157452	0.00853742	31.2266	0	FALSE	FALSE
WBGene00016997	D1005.3	CEBP-1	NA	NA	ALA	mlm	avg_log2FC	3.67898	0.000234817	0.00954922	12.033	72.3159	FALSE	FALSE
WBGene00010770	K11D2.4	K11D2.4	NA	NA	ALA	mlm	avg_log2FC	3.33769	0.000846394	0.025815	0	15.0052	FALSE	FALSE
WBGene00007547	C13C4.2	NHR-154	NA	NA	ALA	mlm	avg_log2FC	3.13949	0.00169501	0.0393888	10.6584	0	FALSE	FALSE
WBGene00003619	F43C1.4	NHR-20	NA	NA	ALA	mlm	avg_log2FC	-3.70258	0.00021402	0.00954922	70.2436	10.907	FALSE	FALSE
WBGene00015285	C01B12.2	GMEB-1	NA	NA	ALA	mlm	avg_log2FC	-4.2107	2.55752e-05	0.00156009	18.8074	49.2354	FALSE	FALSE
WBGene00001948	B0304.1	HLH-1	ACTIVATOR	BIFUNCTIONAL	ALA	mlm	avg_log2FC	-4.65868	3.20384e-06	0.000260579	11.1688	0	FALSE	FALSE
WBGene00000561	C34E10.7	CND-1	NA	NA	ALA	mlm	avg_log2FC	-4.87692	1.08625e-06	0.000106018	211.024	0	FALSE	FALSE
WBGene00001974	T20B12.8	HMG-4	NA	NA	ALA	mlm	avg_log2FC	-5.03699	4.77214e-07	5.82202e-05	113.868	45.3315	FALSE	FALSE
WBGene00000460	T26C11.7	CEH-39	REPRESSOR	NA	ALA	mlm	avg_log2FC	-5.30795	1.12102e-07	1.82353e-05	0	1.76661	FALSE	FALSE
WBGene00003003	T25C12.1	LIN-14	REPRESSOR	NA	ALM	mlm	avg_log2FC	5.62476	1.88374e-08	3.06422e-06	50.8247	102.301	FALSE	FALSE
WBGene00008081	C44B9.4	ATHP-1	REPRESSOR	NA	ALM	mlm	avg_log2FC	3.91734	8.98427e-05	0.0054804	8.04666	5.13967	FALSE	FALSE
WBGene00006424	F49E10.5	CTBP-1	NA	REPRESSOR	ALM	mlm	avg_log2FC	3.68564	0.000228762	0.0123693	111.561	41.0149	FALSE	FALSE
WBGene00077521	F45H11.6	MAF-1	NA	NA	ALM	mlm	avg_log2FC	3.64658	0.000266456	0.0123693	0	70.9411	FALSE	FALSE
WBGene00001440	F40H3.4	FKH-8	NA	NA	ALM	mlm	avg_log2FC	3.29291	0.000993363	0.0342555	54.0777	0	FALSE	FALSE
WBGene00020399	T10B11.3	ZTF-4	NA	NA	ALM	mlm	avg_log2FC	3.29034	0.00100247	0.0342555	35.033	33.6968	FALSE	FALSE
WBGene00010770	K11D2.4	K11D2.4	NA	NA	ALM	mlm	avg_log2FC	3.27649	0.00105294	0.0342555	7.44593	12.2796	FALSE	FALSE
WBGene00003847	F25D7.3	BLMP-1	NA	NA	ALM	mlm	avg_log2FC	-3.6349	0.000278817	0.0123693	4.27961	0	FALSE	FALSE
WBGene00001948	B0304.1	HLH-1	ACTIVATOR	BIFUNCTIONAL	ALM	mlm	avg_log2FC	-3.99297	6.54948e-05	0.00456593	14.1156	0	FALSE	FALSE
WBGene00001974	T20B12.8	HMG-4	NA	NA	ALM	mlm	avg_log2FC	-4.9873	6.17662e-07	6.02838e-05	92.362	84.8379	FALSE	FALSE
WBGene00010770	K11D2.4	K11D2.4	NA	NA	ALN	mlm	avg_log2FC	4.42589	9.65782e-06	0.00275738	0	10.062	FALSE	FALSE
WBGene00001976	T05A7.4	HMG-11	NA	NA	ALN	mlm	avg_log2FC	4.39183	1.13007e-05	0.00275738	1067.17	432.896	FALSE	FALSE
WBGene00003003	T25C12.1	LIN-14	REPRESSOR	NA	ALN	mlm	avg_log2FC	3.9541	7.70993e-05	0.00537492	0	317.372	FALSE	FALSE
WBGene00006342	C01B7.1	SUP-37	NA	NA	ALN	mlm	avg_log2FC	3.81382	0.000137269	0.00837338	212.109	0	FALSE	FALSE
WBGene00001971	Y48B6A.14	HMG-1.1	NA	NA	ALN	mlm	avg_log2FC	3.66403	0.000248952	0.0121489	2467.19	1919.61	FALSE	FALSE
WBGene00001440	F40H3.4	FKH-8	NA	NA	ASEL	mlm	avg_log2FC	6.84628	7.81012e-12	3.81134e-09	242.505	430.644	FALSE	FALSE
WBGene00001096	C18B12.3	DSC-1	NA	NA	ASEL	mlm	avg_log2FC	4.68743	2.78573e-06	0.000453145	0	340.314	FALSE	FALSE
WBGene00021000	W03F9.2	W03F9.2	NA	NA	ASEL	mlm	avg_log2FC	4.0602	4.92259e-05	0.00600556	20.6493	0	FALSE	FALSE
WBGene00020930	W02C12.3	HLH-30	NA	NA	ASEL	mlm	avg_log2FC	3.54727	0.000390186	0.0288317	62.7352	126.765	FALSE	FALSE
WBGene00000460	T26C11.7	CEH-39	REPRESSOR	NA	ASEL	mlm	avg_log2FC	-3.77735	0.00015899	0.0155174	0	1.13151	FALSE	FALSE
WBGene00003601	C32F10.6	NHR-2	NA	NA	ASEL	mlm	avg_log2FC	-5.83591	5.43638e-09	1.32648e-06	9.23069	0	FALSE	FALSE
WBGene00001440	F40H3.4	FKH-8	NA	NA	ASER	mlm	avg_log2FC	7.43858	1.06083e-13	5.17683e-11	264.947	399.264	FALSE	FALSE
WBGene00001096	C18B12.3	DSC-1	NA	NA	ASER	mlm	avg_log2FC	6.86167	7.01506e-12	1.71167e-09	0	446.225	FALSE	FALSE
WBGene00016997	D1005.3	CEBP-1	NA	NA	ASER	mlm	avg_log2FC	6.40024	1.58746e-10	2.58227e-08	6.0664	104.784	FALSE	FALSE
WBGene00043056	Y53H1A.5	NFYA-2	NA	REPRESSOR	ASER	mlm	avg_log2FC	3.70973	0.00020807	0.016923	12.3361	4.70952	FALSE	FALSE
WBGene00018990	F56F11.3	KLF-1	NA	NA	ASER	mlm	avg_log2FC	3.60845	0.000308823	0.0215294	0	3.37468	FALSE	FALSE
WBGene00012317	W06H12.1	ZTF-6	NA	NA	ASER	mlm	avg_log2FC	3.48409	0.000494921	0.0301902	13.518	0	FALSE	FALSE
WBGene00001061	T23G7.1	DPL-1	NA	NA	ASER	mlm	avg_log2FC	3.41203	0.000646158	0.0302202	0	17.3958	FALSE	FALSE
WBGene00018265	F41B5.9	NHR-182	NA	NA	ASER	mlm	avg_log2FC	3.3976	0.000681192	0.0302202	259.791	31.2705	FALSE	FALSE
WBGene00006844	D1081.2	UNC-120	NA	NA	ASER	mlm	avg_log2FC	-3.4232	0.000620188	0.0302202	47.4221	0	FALSE	FALSE
WBGene00000460	T26C11.7	CEH-39	REPRESSOR	NA	ASER	mlm	avg_log2FC	-4.8227	1.42724e-06	0.000139298	11.8164	0	FALSE	FALSE
WBGene00001440	F40H3.4	FKH-8	NA	NA	ASG	mlm	avg_log2FC	8.06544	7.72529e-16	3.76994e-13	564.783	457.799	FALSE	FALSE
WBGene00003003	T25C12.1	LIN-14	REPRESSOR	NA	ASG	mlm	avg_log2FC	3.53197	0.000413443	0.02522	239.455	160.971	FALSE	FALSE
WBGene00020399	T10B11.3	ZTF-4	NA	NA	ASG	mlm	avg_log2FC	3.45109	0.000559528	0.0277539	78.2816	34.3145	FALSE	FALSE
WBGene00007547	C13C4.2	NHR-154	NA	NA	ASG	mlm	avg_log2FC	3.34349	0.000828912	0.0288935	0	10.931	FALSE	FALSE
WBGene00003659	T23H4.2	NHR-69	REPRESSOR	NA	ASG	mlm	avg_log2FC	3.24521	0.00117566	0.0352016	19.6088	0	FALSE	FALSE
WBGene00001974	T20B12.8	HMG-4	NA	NA	ASG	mlm	avg_log2FC	-3.38711	0.000707757	0.0277539	81.5915	38.1052	FALSE	FALSE
WBGene00000460	T26C11.7	CEH-39	REPRESSOR	NA	ASG	mlm	avg_log2FC	-5.1806	2.23419e-07	5.45143e-05	12.2908	3.05465	FALSE	FALSE
WBGene00001440	F40H3.4	FKH-8	NA	NA	ASH	mlm	avg_log2FC	7.21697	5.51536e-13	2.69149e-10	626.331	1722.03	FALSE	FALSE
WBGene00003046	F37H8.1	LIR-3	NA	ACTIVATOR	ASH	mlm	avg_log2FC	-3.77117	0.000162972	0.00994131	23.2458	0	FALSE	FALSE
WBGene00001974	T20B12.8	HMG-4	NA	NA	ASH	mlm	avg_log2FC	-3.90529	9.44373e-05	0.00658363	133.434	36.7598	FALSE	FALSE
WBGene00001161	Y102A5C.18	EFL-1	NA	NA	ASH	mlm	avg_log2FC	-3.95321	7.73867e-05	0.00629412	33.7086	0	FALSE	FALSE
WBGene00000468	F43G9.11	CES-1	REPRESSOR	NA	ASH	mlm	avg_log2FC	-4.70493	2.55738e-06	0.000249601	679.557	0	FALSE	FALSE
WBGene00000561	C34E10.7	CND-1	NA	NA	ASH	mlm	avg_log2FC	-5.25408	1.50363e-07	1.83443e-05	75.9535	0	FALSE	FALSE
WBGene00000460	T26C11.7	CEH-39	REPRESSOR	NA	ASH	mlm	avg_log2FC	-5.47485	4.43402e-08	7.21268e-06	13.2202	0	FALSE	FALSE
WBGene00003601	C32F10.6	NHR-2	NA	NA	ASH	mlm	avg_log2FC	-6.26455	3.81911e-10	9.31863e-08	14.9002	0	FALSE	FALSE
WBGene00001440	F40H3.4	FKH-8	NA	NA	ASI	mlm	avg_log2FC	7.28727	3.28634e-13	1.60374e-10	233.943	159.094	FALSE	FALSE
WBGene00001441	K03C7.2	FKH-9	NA	NA	ASI	mlm	avg_log2FC	3.57586	0.000349946	0.0170773	6.48838	38.3191	FALSE	FALSE
WBGene00000908	F11A1.3	DAF-12	NA	NA	ASI	mlm	avg_log2FC	3.42133	0.000624461	0.0277034	1.9483	142.861	FALSE	FALSE
WBGene00001974	T20B12.8	HMG-4	NA	NA	ASI	mlm	avg_log2FC	-4.09643	4.213e-05	0.00342657	117.685	47.9111	FALSE	FALSE
WBGene00000460	T26C11.7	CEH-39	REPRESSOR	NA	ASI	mlm	avg_log2FC	-4.31042	1.63763e-05	0.00199791	5.83526	2.11212	FALSE	FALSE
WBGene00000561	C34E10.7	CND-1	NA	NA	ASI	mlm	avg_log2FC	-4.90067	9.62931e-07	0.000156637	117.055	0	FALSE	FALSE
WBGene00003601	C32F10.6	NHR-2	NA	NA	ASI	mlm	avg_log2FC	-6.27676	3.5315e-10	8.61686e-08	7.27606	0	FALSE	FALSE
WBGene00001440	F40H3.4	FKH-8	NA	NA	ASJ	mlm	avg_log2FC	10.5662	5.04318e-26	2.46107e-23	325.023	406.076	FALSE	FALSE
WBGene00020930	W02C12.3	HLH-30	NA	NA	ASJ	mlm	avg_log2FC	4.84597	1.26983e-06	0.00010328	79.1339	177.578	FALSE	FALSE
WBGene00006462	C33A11.4	SVH-5	NA	NA	ASJ	mlm	avg_log2FC	4.05657	4.99964e-05	0.00348546	122.78	392.594	FALSE	FALSE
WBGene00003610	ZC410.1	NHR-11	NA	NA	ASJ	mlm	avg_log2FC	4.004	6.25156e-05	0.00381345	74.4841	108.556	FALSE	FALSE
WBGene00003623	F11C1.6	NHR-25	ACTIVATOR	ACTIVATOR	ASJ	mlm	avg_log2FC	3.44843	0.000565064	0.0252436	6.10028	0	FALSE	FALSE
WBGene00016997	D1005.3	CEBP-1	NA	NA	ASJ	mlm	avg_log2FC	3.38072	0.000724413	0.0271933	5.05515	162.131	FALSE	FALSE
WBGene00011926	T22C8.5	SPTF-2	NA	NA	ASJ	mlm	avg_log2FC	3.21116	0.00132419	0.0430803	3.73904	0	FALSE	FALSE
WBGene00001194	C04A2.3	EGL-27	NA	NA	ASJ	mlm	avg_log2FC	-3.29423	0.00098872	0.0344639	180.558	224.207	FALSE	FALSE
WBGene00000460	T26C11.7	CEH-39	REPRESSOR	NA	ASJ	mlm	avg_log2FC	-5.08482	3.71451e-07	4.53171e-05	12.4558	0	FALSE	FALSE
WBGene00000561	C34E10.7	CND-1	NA	NA	ASJ	mlm	avg_log2FC	-6.14773	8.01614e-10	1.30396e-07	1009.76	0	FALSE	FALSE
WBGene00003601	C32F10.6	NHR-2	NA	NA	ASJ	mlm	avg_log2FC	-6.29048	3.23377e-10	7.8904e-08	9.96774	2.74682	FALSE	FALSE
WBGene00001440	F40H3.4	FKH-8	NA	NA	ASK	mlm	avg_log2FC	8.88657	6.85153e-19	3.34355e-16	285.562	147.704	FALSE	FALSE
WBGene00016997	D1005.3	CEBP-1	NA	NA	ASK	mlm	avg_log2FC	4.21278	2.53407e-05	0.00247326	15.3683	453.992	FALSE	FALSE
WBGene00003182	W10D5.1	MEF-2	NA	NA	ASK	mlm	avg_log2FC	4.03864	5.3972e-05	0.00438972	10.4163	102.96	FALSE	FALSE
WBGene00007772	C27C12.2	EGRH-1	NA	NA	ASK	mlm	avg_log2FC	3.70155	0.000214888	0.0131082	39.3483	72.8929	FALSE	FALSE
WBGene00000908	F11A1.3	DAF-12	NA	NA	ASK	mlm	avg_log2FC	3.64533	0.000267754	0.0143684	6.18556	76.5702	FALSE	FALSE
WBGene00003003	T25C12.1	LIN-14	REPRESSOR	NA	ASK	mlm	avg_log2FC	3.61964	0.000295779	0.0143684	131.089	40.6914	FALSE	FALSE
WBGene00020930	W02C12.3	HLH-30	NA	NA	ASK	mlm	avg_log2FC	3.47172	0.000518283	0.0194555	155.284	455.004	FALSE	FALSE
WBGene00021552	Y44E3B.1	ZIP-4	NA	NA	ASK	mlm	avg_log2FC	3.31235	0.000926887	0.0301547	56.0052	21.2354	FALSE	FALSE
WBGene00001974	T20B12.8	HMG-4	NA	NA	ASK	mlm	avg_log2FC	-3.48856	0.00048673	0.0194555	132.145	29.6719	FALSE	FALSE
WBGene00000460	T26C11.7	CEH-39	REPRESSOR	NA	ASK	mlm	avg_log2FC	-4.88334	1.05151e-06	0.000171045	11.3841	0	FALSE	FALSE
WBGene00003601	C32F10.6	NHR-2	NA	NA	ASK	mlm	avg_log2FC	-5.19783	2.03709e-07	4.9705e-05	12.9316	2.46132	FALSE	FALSE
WBGene00003003	T25C12.1	LIN-14	REPRESSOR	NA	AUA	mlm	avg_log2FC	5.71261	1.12912e-08	1.8367e-06	133.992	184.294	FALSE	FALSE
WBGene00008081	C44B9.4	ATHP-1	REPRESSOR	NA	AUA	mlm	avg_log2FC	4.07838	4.55344e-05	0.00246898	32.5512	0	FALSE	FALSE
WBGene00001442	C25A1.2	FKH-10	NA	NA	AUA	mlm	avg_log2FC	3.69828	0.000217678	0.00817131	0	57.1498	FALSE	FALSE
WBGene00016997	D1005.3	CEBP-1	NA	NA	AUA	mlm	avg_log2FC	3.29929	0.000971075	0.0295495	19.8307	204.409	FALSE	FALSE
WBGene00001851	F38A6.3	HIF-1	NA	NA	AUA	mlm	avg_log2FC	3.25859	0.00112162	0.0295495	216.665	1205.53	FALSE	FALSE
WBGene00006424	F49E10.5	CTBP-1	NA	REPRESSOR	AUA	mlm	avg_log2FC	3.25751	0.00112593	0.0295495	107.349	37.783	FALSE	FALSE
WBGene00021552	Y44E3B.1	ZIP-4	NA	NA	AUA	mlm	avg_log2FC	3.08773	0.00201979	0.0394264	102.997	30.4222	FALSE	FALSE
WBGene00004804	T19E7.2	SKN-1	NA	NA	AUA	mlm	avg_log2FC	3.01832	0.00254513	0.0477701	64.1236	0	FALSE	FALSE
WBGene00018446	F45C12.15	CEH-83	NA	NA	AUA	mlm	avg_log2FC	-3.17319	0.00151011	0.033497	7.84721	0	FALSE	FALSE
WBGene00003018	T14F9.5	LIN-32	NA	NA	AUA	mlm	avg_log2FC	-3.48755	0.000488565	0.0158946	51.194	0	FALSE	FALSE
WBGene00000914	F33H1.1	DAF-19	ACTIVATOR	NA	AUA	mlm	avg_log2FC	-3.50544	0.000456901	0.0158946	377.616	35.5913	FALSE	FALSE
WBGene00001948	B0304.1	HLH-1	ACTIVATOR	BIFUNCTIONAL	AUA	mlm	avg_log2FC	-4.32818	1.5111e-05	0.000921772	5.45204	0	FALSE	FALSE
WBGene00003847	F25D7.3	BLMP-1	NA	NA	AUA	mlm	avg_log2FC	-4.37301	1.23193e-05	0.000858832	11.5342	0	FALSE	FALSE
WBGene00001974	T20B12.8	HMG-4	NA	NA	AUA	mlm	avg_log2FC	-5.59564	2.22827e-08	2.17479e-06	131.522	61.3938	FALSE	FALSE
WBGene00000561	C34E10.7	CND-1	NA	NA	AUA	mlm	avg_log2FC	-5.6426	1.69879e-08	2.07252e-06	1412.43	0	FALSE	FALSE
WBGene00000460	T26C11.7	CEH-39	REPRESSOR	NA	AUA	mlm	avg_log2FC	-6.77272	1.3007e-11	6.34743e-09	2.75713	4.26826	FALSE	FALSE
WBGene00021552	Y44E3B.1	ZIP-4	NA	NA	AVA	mlm	avg_log2FC	4.77014	1.85464e-06	0.000129295	26.3972	50.875	FALSE	FALSE
WBGene00003003	T25C12.1	LIN-14	REPRESSOR	NA	AVA	mlm	avg_log2FC	3.83155	0.000127748	0.00779262	211.052	253.419	FALSE	FALSE
WBGene00003659	T23H4.2	NHR-69	REPRESSOR	NA	AVA	mlm	avg_log2FC	3.51109	0.000447302	0.0218283	9.28816	0	FALSE	FALSE
WBGene00019327	K02F3.4	ZIP-2	NA	NA	AVA	mlm	avg_log2FC	3.31708	0.00091133	0.0320145	209.301	939.543	FALSE	FALSE
WBGene00003511	F46G10.6	MXL-3	NA	NA	AVA	mlm	avg_log2FC	-3.40879	0.000653867	0.0265906	34.1484	0	FALSE	FALSE
WBGene00003046	F37H8.1	LIR-3	NA	ACTIVATOR	AVA	mlm	avg_log2FC	-3.42651	0.000612687	0.0265906	36.0679	5.38863	FALSE	FALSE
WBGene00000561	C34E10.7	CND-1	NA	NA	AVA	mlm	avg_log2FC	-5.06853	4.04638e-07	3.94926e-05	161.604	0	FALSE	FALSE
WBGene00001974	T20B12.8	HMG-4	NA	NA	AVA	mlm	avg_log2FC	-5.38591	7.29311e-08	1.18635e-05	141.864	27.9324	FALSE	FALSE
WBGene00000460	T26C11.7	CEH-39	REPRESSOR	NA	AVA	mlm	avg_log2FC	-6.23473	4.62048e-10	1.1274e-07	17.3273	4.7284	FALSE	FALSE
WBGene00003601	C32F10.6	NHR-2	NA	NA	AVA	mlm	avg_log2FC	-7.37679	1.68795e-13	8.23719e-11	14.0912	4.55044	FALSE	FALSE
WBGene00021552	Y44E3B.1	ZIP-4	NA	NA	AVB	mlm	avg_log2FC	4.27664	1.90656e-05	0.00103378	30.9665	53.4039	FALSE	FALSE
WBGene00019327	K02F3.4	ZIP-2	NA	NA	AVB	mlm	avg_log2FC	4.16166	3.17326e-05	0.00154855	168.109	1734.37	FALSE	FALSE
WBGene00016997	D1005.3	CEBP-1	NA	NA	AVB	mlm	avg_log2FC	3.84159	0.000122637	0.00498724	0	886.278	FALSE	FALSE
WBGene00003003	T25C12.1	LIN-14	REPRESSOR	NA	AVB	mlm	avg_log2FC	3.22698	0.00125317	0.0382215	172.474	126.675	FALSE	FALSE
WBGene00003046	F37H8.1	LIR-3	NA	ACTIVATOR	AVB	mlm	avg_log2FC	-3.74387	0.000181743	0.00591269	49.3099	0	FALSE	FALSE
WBGene00003218	M04B2.1	MEP-1	NA	NA	AVB	mlm	avg_log2FC	-3.88122	0.000104285	0.00462647	210.286	102.573	FALSE	FALSE
WBGene00003847	F25D7.3	BLMP-1	NA	NA	AVB	mlm	avg_log2FC	-4.3406	1.42823e-05	0.000871223	14.4245	0	FALSE	FALSE
WBGene00001974	T20B12.8	HMG-4	NA	NA	AVB	mlm	avg_log2FC	-4.77223	1.8355e-06	0.000127961	151.999	49.528	FALSE	FALSE
WBGene00001948	B0304.1	HLH-1	ACTIVATOR	BIFUNCTIONAL	AVB	mlm	avg_log2FC	-4.85555	1.21006e-06	9.89893e-05	25.6883	0	FALSE	FALSE
WBGene00000460	T26C11.7	CEH-39	REPRESSOR	NA	AVB	mlm	avg_log2FC	-5.18823	2.14472e-07	3.4134e-05	6.59719	0	FALSE	FALSE
WBGene00003601	C32F10.6	NHR-2	NA	NA	AVB	mlm	avg_log2FC	-5.99925	2.01806e-09	9.84811e-07	7.82743	0	FALSE	FALSE
WBGene00003003	T25C12.1	LIN-14	REPRESSOR	NA	AVD	mlm	avg_log2FC	5.14964	2.63584e-07	4.28763e-05	70.4951	154.965	FALSE	FALSE
WBGene00006424	F49E10.5	CTBP-1	NA	REPRESSOR	AVD	mlm	avg_log2FC	3.35947	0.000782453	0.0381837	264.369	118.632	FALSE	FALSE
WBGene00003037	JC8.6	LIN-54	NA	NA	AVD	mlm	avg_log2FC	-3.26746	0.00108708	0.0442081	48.5081	11.6975	FALSE	FALSE
WBGene00015934	C17H12.9	CEH-48	NA	NA	AVD	mlm	avg_log2FC	-3.75697	0.000172495	0.0105222	332.214	108.92	FALSE	FALSE
WBGene00001974	T20B12.8	HMG-4	NA	NA	AVD	mlm	avg_log2FC	-4.46954	7.8838e-06	0.000641216	132.785	233.261	FALSE	FALSE
WBGene00000561	C34E10.7	CND-1	NA	NA	AVD	mlm	avg_log2FC	-4.56212	5.0954e-06	0.000497311	305.703	0	FALSE	FALSE
WBGene00000460	T26C11.7	CEH-39	REPRESSOR	NA	AVD	mlm	avg_log2FC	-5.69315	1.26551e-08	3.08784e-06	11.4946	24.9833	FALSE	FALSE
WBGene00003003	T25C12.1	LIN-14	REPRESSOR	NA	AVE	mlm	avg_log2FC	7.35985	1.91597e-13	9.34994e-11	56.4134	133.305	FALSE	FALSE
WBGene00016905	C53D5.4	ZTF-3	NA	NA	AVE	mlm	avg_log2FC	4.54674	5.48174e-06	0.000445848	127.053	114.513	FALSE	FALSE
WBGene00021552	Y44E3B.1	ZIP-4	NA	NA	AVE	mlm	avg_log2FC	4.47738	7.60039e-06	0.000529856	17.3101	73.5399	FALSE	FALSE
WBGene00011575	T07C12.11	MADF-4	NA	NA	AVE	mlm	avg_log2FC	4.19202	2.77725e-05	0.00145572	0	115.508	FALSE	FALSE
WBGene00016997	D1005.3	CEBP-1	NA	NA	AVE	mlm	avg_log2FC	3.90431	9.48204e-05	0.00330517	0	1265.68	FALSE	FALSE
WBGene00001976	T05A7.4	HMG-11	NA	NA	AVE	mlm	avg_log2FC	3.82164	0.000132988	0.00432655	1298.06	378.993	FALSE	FALSE
WBGene00077521	F45H11.6	MAF-1	NA	NA	AVE	mlm	avg_log2FC	3.61296	0.0003035	0.00822823	12.916	124.93	FALSE	FALSE
WBGene00010770	K11D2.4	K11D2.4	NA	NA	AVE	mlm	avg_log2FC	3.5692	0.000358951	0.00921937	0	42.3835	FALSE	FALSE
WBGene00002987	ZC64.4	LIM-4	ACTIVATOR	NA	AVE	mlm	avg_log2FC	3.30574	0.000948993	0.0192962	55.5754	0	FALSE	TRUE
WBGene00009899	F49E12.6	EFL-3	NA	REPRESSOR	AVE	mlm	avg_log2FC	3.14094	0.00168664	0.0263305	74.2826	0	FALSE	FALSE
WBGene00006424	F49E10.5	CTBP-1	NA	REPRESSOR	AVE	mlm	avg_log2FC	3.09987	0.00193888	0.0286719	130.392	104.634	FALSE	FALSE
WBGene00018990	F56F11.3	KLF-1	NA	NA	AVE	mlm	avg_log2FC	3.06878	0.00215238	0.029298	15.547	0	FALSE	FALSE
WBGene00003636	C45E5.6	NHR-46	NA	NA	AVE	mlm	avg_log2FC	-3.06529	0.00217765	0.029298	131.607	133.541	FALSE	FALSE
WBGene00004335	C47C12.3	REF-2	ACTIVATOR	NA	AVE	mlm	avg_log2FC	-3.08156	0.0020621	0.029298	22.8243	0	FALSE	FALSE
WBGene00003018	T14F9.5	LIN-32	NA	NA	AVE	mlm	avg_log2FC	-3.22308	0.00127035	0.0220611	78.6111	0	FALSE	FALSE
WBGene00003037	JC8.6	LIN-54	NA	NA	AVE	mlm	avg_log2FC	-3.22437	0.00126463	0.0220611	43.1983	5.31689	FALSE	FALSE
WBGene00003619	F43C1.4	NHR-20	NA	NA	AVE	mlm	avg_log2FC	-3.36849	0.000757293	0.0172676	57.3334	42.3011	FALSE	FALSE
WBGene00015285	C01B12.2	GMEB-1	NA	NA	AVE	mlm	avg_log2FC	-3.9848	6.77891e-05	0.00275676	38.3218	108.378	FALSE	FALSE
WBGene00000460	T26C11.7	CEH-39	REPRESSOR	NA	AVE	mlm	avg_log2FC	-4.17577	2.98303e-05	0.00145572	0	20.1472	FALSE	FALSE
WBGene00000561	C34E10.7	CND-1	NA	NA	AVE	mlm	avg_log2FC	-4.62282	3.81048e-06	0.000371903	223.22	0	FALSE	FALSE
WBGene00001974	T20B12.8	HMG-4	NA	NA	AVE	mlm	avg_log2FC	-4.66336	3.1319e-06	0.000371903	147.503	81.1366	FALSE	FALSE
WBGene00003601	C32F10.6	NHR-2	NA	NA	AVE	mlm	avg_log2FC	-5.49834	3.88295e-08	9.4744e-06	13.7068	13.2365	FALSE	FALSE
WBGene00003003	T25C12.1	LIN-14	REPRESSOR	NA	AVG	mlm	avg_log2FC	6.87127	6.55955e-12	3.20106e-09	49.5652	122.408	FALSE	FALSE
WBGene00001440	F40H3.4	FKH-8	NA	NA	AVG	mlm	avg_log2FC	5.0728	3.95683e-07	4.82733e-05	16.5078	0	FALSE	FALSE
WBGene00001976	T05A7.4	HMG-11	NA	NA	AVG	mlm	avg_log2FC	4.72399	2.3291e-06	0.000189434	1880.02	479.005	FALSE	FALSE
WBGene00004804	T19E7.2	SKN-1	NA	NA	AVG	mlm	avg_log2FC	3.507	0.00045423	0.0158332	38.1729	58.46	FALSE	FALSE
WBGene00008081	C44B9.4	ATHP-1	REPRESSOR	NA	AVG	mlm	avg_log2FC	3.4528	0.000555998	0.0180885	50.8357	6.62977	FALSE	FALSE
WBGene00021552	Y44E3B.1	ZIP-4	NA	NA	AVG	mlm	avg_log2FC	3.3714	0.000749369	0.0218122	48.5788	20.7187	FALSE	FALSE
WBGene00016905	C53D5.4	ZTF-3	NA	NA	AVG	mlm	avg_log2FC	3.36756	0.000759851	0.0218122	227.498	26.7513	FALSE	FALSE
WBGene00010770	K11D2.4	K11D2.4	NA	NA	AVG	mlm	avg_log2FC	3.30133	0.000964059	0.0261367	0	14.4688	FALSE	FALSE
WBGene00020399	T10B11.3	ZTF-4	NA	NA	AVG	mlm	avg_log2FC	3.15191	0.00162459	0.0377524	83.3531	48.3158	FALSE	FALSE
WBGene00001953	C02B8.4	HLH-8	ACTIVATOR	NA	AVG	mlm	avg_log2FC	-3.19318	0.00140942	0.0343898	17.4013	0	FALSE	FALSE
WBGene00001974	T20B12.8	HMG-4	NA	NA	AVG	mlm	avg_log2FC	-3.52694	0.000421386	0.0158182	124.105	51.4283	FALSE	FALSE
WBGene00003619	F43C1.4	NHR-20	NA	NA	AVG	mlm	avg_log2FC	-3.5475	0.000389834	0.0158182	56.691	65.7977	FALSE	FALSE
WBGene00000460	T26C11.7	CEH-39	REPRESSOR	NA	AVG	mlm	avg_log2FC	-4.95334	7.35758e-07	7.181e-05	7.08956	8.76621	FALSE	FALSE
WBGene00000561	C34E10.7	CND-1	NA	NA	AVG	mlm	avg_log2FC	-5.44986	5.10345e-08	8.30161e-06	1828.89	0	FALSE	FALSE
WBGene00003601	C32F10.6	NHR-2	NA	NA	AVG	mlm	avg_log2FC	-5.56534	2.65153e-08	6.46974e-06	6.56597	0	FALSE	FALSE
WBGene00003003	T25C12.1	LIN-14	REPRESSOR	NA	AVH	mlm	avg_log2FC	5.00185	5.72872e-07	6.62029e-05	151.917	61.2717	FALSE	FALSE
WBGene00016997	D1005.3	CEBP-1	NA	NA	AVH	mlm	avg_log2FC	4.52145	6.17863e-06	0.000376896	25.0197	677.034	FALSE	FALSE
WBGene00021552	Y44E3B.1	ZIP-4	NA	NA	AVH	mlm	avg_log2FC	3.96994	7.21532e-05	0.00315528	24.2331	0	FALSE	FALSE
WBGene00019327	K02F3.4	ZIP-2	NA	NA	AVH	mlm	avg_log2FC	3.95259	7.75889e-05	0.00315528	168.381	1037.15	FALSE	FALSE
WBGene00023497	ZK662.4	LIN-15B	NA	NA	AVH	mlm	avg_log2FC	-3.89373	9.90525e-05	0.00371828	27.9357	0	FALSE	FALSE
WBGene00001974	T20B12.8	HMG-4	NA	NA	AVH	mlm	avg_log2FC	-4.37684	1.21053e-05	0.000656379	105.176	55.4972	FALSE	FALSE
WBGene00003847	F25D7.3	BLMP-1	NA	NA	AVH	mlm	avg_log2FC	-4.96915	6.78309e-07	6.62029e-05	12.0073	0	FALSE	FALSE
WBGene00003601	C32F10.6	NHR-2	NA	NA	AVH	mlm	avg_log2FC	-6.0691	1.31059e-09	6.3957e-07	36.9177	0	FALSE	FALSE
WBGene00003003	T25C12.1	LIN-14	REPRESSOR	NA	AVJ	mlm	avg_log2FC	6.23326	4.66418e-10	2.27612e-07	131.757	51.669	FALSE	FALSE
WBGene00001976	T05A7.4	HMG-11	NA	NA	AVJ	mlm	avg_log2FC	5.49713	3.90966e-08	9.53956e-06	1392.7	529.69	FALSE	FALSE
WBGene00021552	Y44E3B.1	ZIP-4	NA	NA	AVJ	mlm	avg_log2FC	4.55633	5.23787e-06	0.00063902	47.2075	54.6624	FALSE	FALSE
WBGene00010770	K11D2.4	K11D2.4	NA	NA	AVJ	mlm	avg_log2FC	4.35978	1.30877e-05	0.00127736	0	26.1512	FALSE	FALSE
WBGene00016905	C53D5.4	ZTF-3	NA	NA	AVJ	mlm	avg_log2FC	4.26251	2.03118e-05	0.00141602	148.772	63.7372	FALSE	FALSE
WBGene00003087	F49H12.1	LSY-2	NA	NA	AVJ	mlm	avg_log2FC	3.84947	0.000118758	0.00479319	211.678	41.6739	FALSE	FALSE
WBGene00016997	D1005.3	CEBP-1	NA	NA	AVJ	mlm	avg_log2FC	3.3788	0.000729493	0.0197774	0	1024.07	FALSE	FALSE
WBGene00009899	F49E12.6	EFL-3	NA	REPRESSOR	AVJ	mlm	avg_log2FC	3.28669	0.00101554	0.0260833	38.8598	0	FALSE	FALSE
WBGene00004804	T19E7.2	SKN-1	NA	NA	AVJ	mlm	avg_log2FC	3.1313	0.00174296	0.0369811	28.5446	0	FALSE	FALSE
WBGene00000912	R13H8.1	DAF-16	NA	NA	AVJ	mlm	avg_log2FC	-3.11373	0.00185014	0.0376195	61.1493	167.885	FALSE	FALSE
WBGene00001960	DY3.3	HLH-16	NA	NA	AVJ	mlm	avg_log2FC	-3.93899	8.21166e-05	0.00445255	47.9274	0	FALSE	FALSE
WBGene00000460	T26C11.7	CEH-39	REPRESSOR	NA	AVJ	mlm	avg_log2FC	-4.26292	2.02746e-05	0.00141602	0	10.4455	FALSE	FALSE
WBGene00003003	T25C12.1	LIN-14	REPRESSOR	NA	AVK	mlm	avg_log2FC	3.87871	0.000105366	0.00642732	58.9059	55.8358	FALSE	FALSE
WBGene00004804	T19E7.2	SKN-1	NA	NA	AVK	mlm	avg_log2FC	3.69345	0.000221846	0.012029	29.686	0	FALSE	FALSE
WBGene00003037	JC8.6	LIN-54	NA	NA	AVK	mlm	avg_log2FC	-3.51908	0.00043405	0.0211817	28.6207	1.3773	FALSE	FALSE
WBGene00001974	T20B12.8	HMG-4	NA	NA	AVK	mlm	avg_log2FC	-4.6093	4.06638e-06	0.000283485	145.124	26.4708	FALSE	FALSE
WBGene00001948	B0304.1	HLH-1	ACTIVATOR	BIFUNCTIONAL	AVK	mlm	avg_log2FC	-4.84934	1.24851e-06	0.000101546	11.7227	0	FALSE	FALSE
WBGene00000460	T26C11.7	CEH-39	REPRESSOR	NA	AVK	mlm	avg_log2FC	-5.18672	2.16213e-07	2.11024e-05	8.52916	0	FALSE	FALSE
WBGene00000561	C34E10.7	CND-1	NA	NA	AVK	mlm	avg_log2FC	-5.42375	5.90701e-08	7.20655e-06	54.652	0	FALSE	FALSE
WBGene00020930	W02C12.3	HLH-30	NA	NA	AVL	mlm	avg_log2FC	3.80377	0.000142955	0.00775136	57.763	65.3112	FALSE	FALSE
WBGene00013383	Y62E10A.17	APTF-2	NA	NA	AVL	mlm	avg_log2FC	-3.40707	0.000658007	0.0267589	0	2.74228	FALSE	FALSE
WBGene00003037	JC8.6	LIN-54	NA	NA	AVL	mlm	avg_log2FC	-3.994	6.52124e-05	0.00454624	19.0128	0	FALSE	FALSE
WBGene00000468	F43G9.11	CES-1	REPRESSOR	NA	AVL	mlm	avg_log2FC	-4.56898	4.93172e-06	0.00060167	43.8906	0	FALSE	FALSE
WBGene00001974	T20B12.8	HMG-4	NA	NA	AVL	mlm	avg_log2FC	-5.38294	7.41428e-08	1.80909e-05	136.183	93.7416	FALSE	FALSE
WBGene00001440	F40H3.4	FKH-8	NA	NA	AWA	mlm	avg_log2FC	7.3477	2.09782e-13	5.11868e-11	473.665	303.279	FALSE	FALSE
WBGene00020930	W02C12.3	HLH-30	NA	NA	AWA	mlm	avg_log2FC	4.22108	2.44255e-05	0.0017028	103.071	214.324	FALSE	FALSE
WBGene00018446	F45C12.15	CEH-83	NA	NA	AWA	mlm	avg_log2FC	-3.81738	0.000135302	0.006626	15.9506	0	FALSE	FALSE
WBGene00000468	F43G9.11	CES-1	REPRESSOR	NA	AWA	mlm	avg_log2FC	-4.3056	1.67368e-05	0.00136126	3540.89	0	FALSE	FALSE
WBGene00003046	F37H8.1	LIR-3	NA	ACTIVATOR	AWA	mlm	avg_log2FC	-4.34825	1.3794e-05	0.0013463	33.4405	0	FALSE	FALSE
WBGene00003601	C32F10.6	NHR-2	NA	NA	AWA	mlm	avg_log2FC	-7.76193	8.78524e-15	4.2872e-12	12.9766	0	FALSE	FALSE
WBGene00001440	F40H3.4	FKH-8	NA	NA	AWB	mlm	avg_log2FC	5.84434	5.16857e-09	1.26113e-06	238.085	119.617	FALSE	FALSE
WBGene00011926	T22C8.5	SPTF-2	NA	NA	AWB	mlm	avg_log2FC	3.90924	9.29065e-05	0.00566729	28.0712	0	FALSE	FALSE
WBGene00003623	F11C1.6	NHR-25	ACTIVATOR	ACTIVATOR	AWB	mlm	avg_log2FC	3.62426	0.000290549	0.0141788	2.91091	0	FALSE	FALSE
WBGene00020399	T10B11.3	ZTF-4	NA	NA	AWB	mlm	avg_log2FC	3.31803	0.00090824	0.0402928	56.0656	0	FALSE	FALSE
WBGene00001948	B0304.1	HLH-1	ACTIVATOR	BIFUNCTIONAL	AWB	mlm	avg_log2FC	-4.71487	2.43579e-06	0.000198111	12.6359	0	FALSE	FALSE
WBGene00000460	T26C11.7	CEH-39	REPRESSOR	NA	AWB	mlm	avg_log2FC	-4.80112	1.58975e-06	0.000178187	7.47302	0	FALSE	FALSE
WBGene00000468	F43G9.11	CES-1	REPRESSOR	NA	AWB	mlm	avg_log2FC	-4.89471	9.92535e-07	0.000161452	124.944	0	FALSE	FALSE
WBGene00018990	F56F11.3	KLF-1	NA	NA	BAG	mlm	avg_log2FC	5.52097	3.4153e-08	4.35129e-06	0	4.49139	FALSE	FALSE
WBGene00001440	F40H3.4	FKH-8	NA	NA	BAG	mlm	avg_log2FC	5.51333	3.56663e-08	4.35129e-06	285.304	117.081	FALSE	FALSE
WBGene00003003	T25C12.1	LIN-14	REPRESSOR	NA	BAG	mlm	avg_log2FC	4.48804	7.23016e-06	0.00044104	111.842	35.2512	FALSE	FALSE
WBGene00013878	ZC376.7	ATFS-1	NA	NA	BAG	mlm	avg_log2FC	3.98318	6.8251e-05	0.00370072	26.8764	23.19	FALSE	FALSE
WBGene00019751	M03D4.4	M03D4.4	NA	NA	BAG	mlm	avg_log2FC	3.77128	0.000162905	0.00794975	14.6349	0	FALSE	FALSE
WBGene00003182	W10D5.1	MEF-2	NA	NA	BAG	mlm	avg_log2FC	3.24652	0.00117027	0.0335937	30.1289	243.699	FALSE	FALSE
WBGene00000223	C07G2.2	ATF-7	NA	NA	BAG	mlm	avg_log2FC	3.10049	0.00193484	0.0496949	134.011	447.716	FALSE	FALSE
WBGene00003847	F25D7.3	BLMP-1	NA	NA	BAG	mlm	avg_log2FC	-3.52473	0.000424901	0.0148108	12.8293	0	FALSE	FALSE
WBGene00015934	C17H12.9	CEH-48	NA	NA	BAG	mlm	avg_log2FC	-3.53657	0.00040632	0.0148108	244.202	0	FALSE	FALSE
WBGene00018446	F45C12.15	CEH-83	NA	NA	BAG	mlm	avg_log2FC	-3.6252	0.000289485	0.0117724	3.06319	0	FALSE	FALSE
WBGene00001974	T20B12.8	HMG-4	NA	NA	BAG	mlm	avg_log2FC	-4.59196	4.41906e-06	0.000308071	81.0347	35.1058	FALSE	FALSE
WBGene00000460	T26C11.7	CEH-39	REPRESSOR	NA	BAG	mlm	avg_log2FC	-5.46686	4.63827e-08	4.52695e-06	5.87979	7.15878	FALSE	FALSE
WBGene00000561	C34E10.7	CND-1	NA	NA	BAG	mlm	avg_log2FC	-6.1666	7.11781e-10	1.73675e-07	77.6191	0	FALSE	FALSE
WBGene00003003	T25C12.1	LIN-14	REPRESSOR	NA	BDU	mlm	avg_log2FC	6.66205	2.7741e-11	1.35376e-08	152.563	216.22	FALSE	FALSE
WBGene00020399	T10B11.3	ZTF-4	NA	NA	BDU	mlm	avg_log2FC	5.59512	2.23494e-08	3.6355e-06	0	39.4951	FALSE	FALSE
WBGene00010770	K11D2.4	K11D2.4	NA	NA	BDU	mlm	avg_log2FC	3.96219	7.45351e-05	0.00454664	0	7.37007	FALSE	FALSE
WBGene00000095	C25A1.11	AHA-1	NA	NA	BDU	mlm	avg_log2FC	3.93066	8.50117e-05	0.00460952	171.195	92.2257	FALSE	FALSE
WBGene00018990	F56F11.3	KLF-1	NA	NA	BDU	mlm	avg_log2FC	3.84817	0.000119392	0.00582635	0	5.36141	FALSE	FALSE
WBGene00021000	W03F9.2	W03F9.2	NA	NA	BDU	mlm	avg_log2FC	3.2579	0.00112435	0.0357275	71.6509	0	FALSE	FALSE
WBGene00001162	Y48C3A.17	EFL-2	NA	NA	BDU	mlm	avg_log2FC	3.10248	0.00192187	0.0458247	91.2901	4.08377	FALSE	FALSE
WBGene00003012	F18A1.2	LIN-26	NA	NA	BDU	mlm	avg_log2FC	3.09886	0.0019455	0.0458247	108.555	0	FALSE	FALSE
WBGene00013876	ZC376.4	CEH-74	NA	NA	BDU	mlm	avg_log2FC	3.09485	0.00197197	0.0458247	0	5.58757	FALSE	FALSE
WBGene00020251	T05C1.4	CAMT-1	ACTIVATOR	NA	CAN	mlm	avg_log2FC	3.49997	0.000466364	0.0252873	26.8935	87.0902	FALSE	FALSE
WBGene00020930	W02C12.3	HLH-30	NA	NA	CAN	mlm	avg_log2FC	3.30281	0.000958982	0.0386522	71.6749	271.768	FALSE	FALSE
WBGene00000561	C34E10.7	CND-1	NA	NA	CAN	mlm	avg_log2FC	-3.50159	0.000463555	0.0252873	110.419	0	FALSE	FALSE
WBGene00001948	B0304.1	HLH-1	ACTIVATOR	BIFUNCTIONAL	CAN	mlm	avg_log2FC	-3.65355	0.000259337	0.0180795	16.0092	0	FALSE	FALSE
WBGene00003847	F25D7.3	BLMP-1	NA	NA	CAN	mlm	avg_log2FC	-3.80171	0.000144147	0.011724	8.95416	0	FALSE	FALSE
WBGene00001974	T20B12.8	HMG-4	NA	NA	CAN	mlm	avg_log2FC	-4.38993	1.13996e-05	0.0011126	140.673	97.9658	FALSE	FALSE
WBGene00000460	T26C11.7	CEH-39	REPRESSOR	NA	CAN	mlm	avg_log2FC	-5.03816	4.74328e-07	7.71574e-05	2.87316	37.328	FALSE	FALSE
WBGene00003601	C32F10.6	NHR-2	NA	NA	CAN	mlm	avg_log2FC	-6.40594	1.52942e-10	3.73178e-08	4.94515	0	FALSE	FALSE
WBGene00001249	W09C2.1	ELT-1	NA	NA	CAN	mlm	avg_log2FC	-6.54263	6.19823e-11	3.02474e-08	30.7569	0	FALSE	TRUE
WBGene00016997	D1005.3	CEBP-1	NA	NA	CEP	mlm	avg_log2FC	3.89165	9.99036e-05	0.00552636	12.6085	562.416	FALSE	FALSE
WBGene00001976	T05A7.4	HMG-11	NA	NA	CEP	mlm	avg_log2FC	3.48227	0.000498304	0.0187056	675.217	371.58	FALSE	FALSE
WBGene00003659	T23H4.2	NHR-69	REPRESSOR	NA	CEP	mlm	avg_log2FC	3.41177	0.000646766	0.0210414	5.06672	0	FALSE	FALSE
WBGene00021552	Y44E3B.1	ZIP-4	NA	NA	CEP	mlm	avg_log2FC	3.34693	0.000818684	0.0249699	29.627	30.1904	FALSE	FALSE
WBGene00006424	F49E10.5	CTBP-1	NA	REPRESSOR	CEP	mlm	avg_log2FC	3.20423	0.00135647	0.0367755	61.4377	0	FALSE	FALSE
WBGene00001440	F40H3.4	FKH-8	NA	NA	CEP	mlm	avg_log2FC	3.1334	0.00173058	0.0415924	381.084	58.6549	FALSE	FALSE
WBGene00001434	T14G12.4	FKH-2	NA	NA	CEP	mlm	avg_log2FC	3.11944	0.00181462	0.0415924	16.5094	0	FALSE	FALSE
WBGene00018446	F45C12.15	CEH-83	NA	NA	CEP	mlm	avg_log2FC	-3.10977	0.00187507	0.0415924	5.64096	0	FALSE	FALSE
WBGene00003037	JC8.6	LIN-54	NA	NA	CEP	mlm	avg_log2FC	-3.53404	0.00041023	0.0166827	50.316	13.6623	FALSE	FALSE
WBGene00000561	C34E10.7	CND-1	NA	NA	CEP	mlm	avg_log2FC	-4.0343	5.49791e-05	0.00383283	85.6388	0	FALSE	FALSE
WBGene00003847	F25D7.3	BLMP-1	NA	NA	CEP	mlm	avg_log2FC	-4.04926	5.15827e-05	0.00383283	19.9944	0	FALSE	FALSE
WBGene00000460	T26C11.7	CEH-39	REPRESSOR	NA	CEP	mlm	avg_log2FC	-4.10986	3.97555e-05	0.00383283	0	11.3885	FALSE	FALSE
WBGene00001974	T20B12.8	HMG-4	NA	NA	CEP	mlm	avg_log2FC	-4.83454	1.34493e-06	0.000164081	108.631	61.2368	FALSE	FALSE
WBGene00001948	B0304.1	HLH-1	ACTIVATOR	BIFUNCTIONAL	CEP	mlm	avg_log2FC	-5.87127	4.39632e-09	7.15135e-07	24.2309	0	FALSE	FALSE
WBGene00003601	C32F10.6	NHR-2	NA	NA	CEP	mlm	avg_log2FC	-6.6275	3.50553e-11	1.7107e-08	26.1364	0	FALSE	FALSE
WBGene00001976	T05A7.4	HMG-11	NA	NA	DA	mlm	avg_log2FC	4.03766	5.41977e-05	0.00747853	459.006	400.587	FALSE	FALSE
WBGene00003847	F25D7.3	BLMP-1	NA	NA	DA	mlm	avg_log2FC	-4.59589	4.33672e-06	0.00105816	15.6466	0	FALSE	FALSE
WBGene00001249	W09C2.1	ELT-1	NA	NA	DA	mlm	avg_log2FC	-4.99737	5.86308e-07	0.000286119	86.4846	68.5521	FALSE	TRUE
WBGene00022518	ZC123.3	ZFH-2	NA	NA	DB	mlm	avg_log2FC	3.3902	0.000699833	0.0286369	150.196	145.737	FALSE	FALSE
WBGene00000443	F31E3.1	CEH-20	NA	NA	DB	mlm	avg_log2FC	3.34596	0.00082155	0.0286369	395.088	213.716	FALSE	TRUE
WBGene00003636	C45E5.6	NHR-46	NA	NA	DB	mlm	avg_log2FC	3.21973	0.00128528	0.0392011	54.1854	69.3499	FALSE	FALSE
WBGene00015091	B0261.1	B0261.1	NA	NA	DB	mlm	avg_log2FC	3.1674	0.00154049	0.0417645	62.9061	11.2473	FALSE	FALSE
WBGene00009923	F52B5.7	F52B5.7	NA	NA	DB	mlm	avg_log2FC	3.1034	0.00191592	0.0479721	190.791	25.5953	FALSE	FALSE
WBGene00015934	C17H12.9	CEH-48	NA	NA	DB	mlm	avg_log2FC	-3.09574	0.00196607	0.0479721	407.847	201.239	FALSE	FALSE
WBGene00003046	F37H8.1	LIR-3	NA	ACTIVATOR	DB	mlm	avg_log2FC	-3.25915	0.00111943	0.0364189	52.4688	0	FALSE	FALSE
WBGene00001061	T23G7.1	DPL-1	NA	NA	DB	mlm	avg_log2FC	-3.3549	0.000795484	0.0286369	28.8985	20.2939	FALSE	FALSE
WBGene00003847	F25D7.3	BLMP-1	NA	NA	DB	mlm	avg_log2FC	-3.50511	0.000457472	0.0223246	1.63048	0	FALSE	FALSE
WBGene00001249	W09C2.1	ELT-1	NA	NA	DB	mlm	avg_log2FC	-3.77567	0.00016006	0.00976368	234.115	0	FALSE	TRUE
WBGene00000460	T26C11.7	CEH-39	REPRESSOR	NA	DB	mlm	avg_log2FC	-3.82456	0.000131425	0.00916222	8.61515	54.611	FALSE	FALSE
WBGene00001974	T20B12.8	HMG-4	NA	NA	DB	mlm	avg_log2FC	-3.94033	8.16606e-05	0.00797008	115.352	94.1545	FALSE	FALSE
WBGene00000468	F43G9.11	CES-1	REPRESSOR	NA	DB	mlm	avg_log2FC	-3.96115	7.48606e-05	0.00797008	833.791	0	FALSE	FALSE
WBGene00003218	M04B2.1	MEP-1	NA	NA	DB	mlm	avg_log2FC	-4.5127	6.43885e-06	0.00104739	194.873	188.819	FALSE	FALSE
WBGene00000561	C34E10.7	CND-1	NA	NA	DB	mlm	avg_log2FC	-6.77019	1.32353e-11	3.22942e-09	284.212	0	FALSE	FALSE
WBGene00003003	T25C12.1	LIN-14	REPRESSOR	NA	DD	mlm	avg_log2FC	4.73569	2.19881e-06	0.000178836	141.383	155.723	FALSE	FALSE
WBGene00006424	F49E10.5	CTBP-1	NA	REPRESSOR	DD	mlm	avg_log2FC	3.39336	0.000691817	0.0281339	53.5607	63.3073	FALSE	FALSE
WBGene00002004	Y53C10A.12	HSF-1	NA	NA	DD	mlm	avg_log2FC	-3.19507	0.00140022	0.0427067	43.1378	40.5317	FALSE	FALSE
WBGene00003046	F37H8.1	LIR-3	NA	ACTIVATOR	DD	mlm	avg_log2FC	-3.2097	0.00133094	0.0427067	35.5116	0	FALSE	FALSE
WBGene00003511	F46G10.6	MXL-3	NA	NA	DD	mlm	avg_log2FC	-3.21572	0.00130336	0.0427067	8.24395	0	FALSE	FALSE
WBGene00003620	F21D12.1	NHR-21	NA	NA	DD	mlm	avg_log2FC	-3.229	0.00124436	0.0427067	16.3467	0	FALSE	FALSE
WBGene00001948	B0304.1	HLH-1	ACTIVATOR	BIFUNCTIONAL	DD	mlm	avg_log2FC	-3.84155	0.000122657	0.00598564	10.1803	0	FALSE	FALSE
WBGene00001974	T20B12.8	HMG-4	NA	NA	DD	mlm	avg_log2FC	-4.63017	3.67779e-06	0.000256394	92.6884	56.2054	FALSE	FALSE
WBGene00000468	F43G9.11	CES-1	REPRESSOR	NA	DD	mlm	avg_log2FC	-4.80052	1.59456e-06	0.000155629	4252.66	0	FALSE	FALSE
WBGene00000460	T26C11.7	CEH-39	REPRESSOR	NA	DD	mlm	avg_log2FC	-5.12147	3.06108e-07	3.73451e-05	10.4065	11.2725	FALSE	FALSE
WBGene00000561	C34E10.7	CND-1	NA	NA	DD	mlm	avg_log2FC	-6.1778	6.63169e-10	1.61813e-07	1610.86	0	FALSE	FALSE
WBGene00003601	C32F10.6	NHR-2	NA	NA	DD	mlm	avg_log2FC	-7.61236	2.81647e-14	1.37444e-11	10.9939	0	FALSE	FALSE
WBGene00001345	F29G9.4	FOS-1	NA	NA	DVA	mlm	avg_log2FC	3.2912	0.000999427	0.0406434	39.7576	32.2872	FALSE	FALSE
WBGene00004013	F38A6.1	PHA-4	NA	NA	DVA	mlm	avg_log2FC	-3.20651	0.00134577	0.0469096	22.5985	0	FALSE	FALSE
WBGene00015934	C17H12.9	CEH-48	NA	NA	DVA	mlm	avg_log2FC	-3.36578	0.000764775	0.0339282	137.08	60.8269	FALSE	FALSE
WBGene00016905	C53D5.4	ZTF-3	NA	NA	DVA	mlm	avg_log2FC	-3.61283	0.000303652	0.0148182	143.214	0	FALSE	FALSE
WBGene00001976	T05A7.4	HMG-11	NA	NA	DVA	mlm	avg_log2FC	-3.8834	0.000103355	0.00560412	1071.73	354.698	FALSE	FALSE
WBGene00003847	F25D7.3	BLMP-1	NA	NA	DVA	mlm	avg_log2FC	-4.51094	6.49264e-06	0.000528068	39.8965	0	FALSE	FALSE
WBGene00000460	T26C11.7	CEH-39	REPRESSOR	NA	DVA	mlm	avg_log2FC	-4.63418	3.60734e-06	0.000352076	5.70446	0	FALSE	FALSE
WBGene00003218	M04B2.1	MEP-1	NA	NA	DVA	mlm	avg_log2FC	-4.67366	2.97904e-06	0.000352076	164.293	48.2522	FALSE	FALSE
WBGene00000561	C34E10.7	CND-1	NA	NA	DVA	mlm	avg_log2FC	-4.89784	9.76878e-07	0.000158906	2286.38	0	FALSE	FALSE
WBGene00001974	T20B12.8	HMG-4	NA	NA	DVA	mlm	avg_log2FC	-5.29461	1.20588e-07	2.94235e-05	125.671	13.608	FALSE	FALSE
WBGene00021552	Y44E3B.1	ZIP-4	NA	NA	DVC	mlm	avg_log2FC	5.18634	2.16653e-07	2.11454e-05	27.2043	33.8936	FALSE	FALSE
WBGene00001851	F38A6.3	HIF-1	NA	NA	DVC	mlm	avg_log2FC	3.68738	0.000227208	0.0110877	99.1271	760.058	FALSE	FALSE
WBGene00021000	W03F9.2	W03F9.2	NA	NA	DVC	mlm	avg_log2FC	3.6404	0.00027294	0.0121086	9.32473	8.83094	FALSE	FALSE
WBGene00001441	K03C7.2	FKH-9	NA	NA	DVC	mlm	avg_log2FC	3.5892	0.000332527	0.0135228	13.5742	33.0881	FALSE	FALSE
WBGene00019327	K02F3.4	ZIP-2	NA	NA	DVC	mlm	avg_log2FC	3.379	0.000728966	0.0222335	188.001	972.959	FALSE	FALSE
WBGene00003003	T25C12.1	LIN-14	REPRESSOR	NA	DVC	mlm	avg_log2FC	3.18388	0.00145549	0.037383	60.7938	59.9566	FALSE	FALSE
WBGene00000436	F33D11.4	CEH-12	NA	NA	DVC	mlm	avg_log2FC	-3.23991	0.00119771	0.0324711	71.3128	0	FALSE	TRUE
WBGene00001249	W09C2.1	ELT-1	NA	NA	DVC	mlm	avg_log2FC	-3.49959	0.000467039	0.0160894	88.146	0	FALSE	TRUE
WBGene00001948	B0304.1	HLH-1	ACTIVATOR	BIFUNCTIONAL	DVC	mlm	avg_log2FC	-4.1089	3.99202e-05	0.00243513	8.50545	0	FALSE	FALSE
WBGene00003847	F25D7.3	BLMP-1	NA	NA	DVC	mlm	avg_log2FC	-5.7612	8.48033e-09	1.37947e-06	13.8815	0	FALSE	FALSE
WBGene00000460	T26C11.7	CEH-39	REPRESSOR	NA	DVC	mlm	avg_log2FC	-5.77385	7.86832e-09	1.37947e-06	64.9411	0	FALSE	FALSE
WBGene00001974	T20B12.8	HMG-4	NA	NA	DVC	mlm	avg_log2FC	-6.12779	9.08552e-10	4.43373e-07	42.0442	78.7546	FALSE	FALSE
WBGene00003847	F25D7.3	BLMP-1	NA	NA	FLP	mlm	avg_log2FC	-3.4521	0.000557447	0.0453391	34.0158	0	FALSE	FALSE
WBGene00015934	C17H12.9	CEH-48	NA	NA	FLP	mlm	avg_log2FC	-3.60631	0.00031137	0.0303898	341.08	70.1212	FALSE	FALSE
WBGene00000460	T26C11.7	CEH-39	REPRESSOR	NA	FLP	mlm	avg_log2FC	-5.20473	1.96292e-07	4.78951e-05	18.0976	0	FALSE	FALSE
WBGene00000561	C34E10.7	CND-1	NA	NA	FLP	mlm	avg_log2FC	-5.79359	6.99819e-09	3.41512e-06	5392.22	0	FALSE	FALSE
WBGene00003003	T25C12.1	LIN-14	REPRESSOR	NA	I1	mlm	avg_log2FC	6.29993	3.04286e-10	1.48492e-07	0	199.943	FALSE	FALSE
WBGene00016997	D1005.3	CEBP-1	NA	NA	I1	mlm	avg_log2FC	5.64926	1.63441e-08	3.98797e-06	0	447.06	FALSE	FALSE
WBGene00004013	F38A6.1	PHA-4	NA	NA	I1	mlm	avg_log2FC	5.24759	1.55751e-07	2.53356e-05	403.783	278.413	FALSE	FALSE
WBGene00000468	F43G9.11	CES-1	REPRESSOR	NA	I1	mlm	avg_log2FC	5.10588	3.32429e-07	4.05563e-05	1184.36	0	FALSE	FALSE
WBGene00009899	F49E12.6	EFL-3	NA	REPRESSOR	I1	mlm	avg_log2FC	4.91918	8.7633e-07	7.12748e-05	112.841	0	FALSE	FALSE
WBGene00001976	T05A7.4	HMG-11	NA	NA	I1	mlm	avg_log2FC	3.54799	0.00038912	0.01117	546.345	465.775	FALSE	FALSE
WBGene00013178	Y53H1A.2	Y53H1A.2	NA	NA	I1	mlm	avg_log2FC	3.45659	0.000548247	0.0140813	0	9.42067	FALSE	FALSE
WBGene00016905	C53D5.4	ZTF-3	NA	NA	I1	mlm	avg_log2FC	3.40202	0.000670273	0.0163082	255.467	32.1555	FALSE	FALSE
WBGene00020399	T10B11.3	ZTF-4	NA	NA	I1	mlm	avg_log2FC	3.37665	0.000735206	0.0163082	145.695	43.2283	FALSE	FALSE
WBGene00020930	W02C12.3	HLH-30	NA	NA	I1	mlm	avg_log2FC	3.33829	0.000844584	0.0179199	38.2916	380.305	FALSE	FALSE
WBGene00011614	T08D10.1	NFYA-1	NA	NA	I1	mlm	avg_log2FC	3.16872	0.00153352	0.0299343	0	9.41555	FALSE	FALSE
WBGene00010770	K11D2.4	K11D2.4	NA	NA	I1	mlm	avg_log2FC	2.98594	0.00283068	0.04884	0	31.4059	FALSE	FALSE
WBGene00003909	F45B8.4	PAG-3	NA	NA	I1	mlm	avg_log2FC	-2.97828	0.00290238	0.04884	24.2855	777.878	FALSE	TRUE
WBGene00018140	F37B4.10	F37B4.10	NA	NA	I1	mlm	avg_log2FC	-3.08205	0.00205876	0.0386414	174.864	0	FALSE	FALSE
WBGene00044068	ZK867.1	SYD-9	NA	NA	I1	mlm	avg_log2FC	-3.49606	0.000473258	0.0128305	4166.85	244.09	FALSE	FALSE
WBGene00001568	F32H2.1	SNPC-4	NA	NA	I1	mlm	avg_log2FC	-3.67577	0.000237782	0.00828841	38.5439	31.4553	FALSE	FALSE
WBGene00000460	T26C11.7	CEH-39	REPRESSOR	NA	I1	mlm	avg_log2FC	-4.65347	3.28583e-06	0.000178165	0	8.50333	FALSE	FALSE
WBGene00000561	C34E10.7	CND-1	NA	NA	I1	mlm	avg_log2FC	-4.84555	1.27251e-06	8.87118e-05	86.9553	0	FALSE	FALSE
WBGene00004013	F38A6.1	PHA-4	NA	NA	I2	mlm	avg_log2FC	6.847	7.77098e-12	3.79224e-09	246.522	107.585	FALSE	FALSE
WBGene00016997	D1005.3	CEBP-1	NA	NA	I2	mlm	avg_log2FC	5.59593	2.22453e-08	5.42786e-06	0	935.541	FALSE	FALSE
WBGene00003003	T25C12.1	LIN-14	REPRESSOR	NA	I2	mlm	avg_log2FC	5.29381	1.21121e-07	1.47767e-05	0	150.828	FALSE	FALSE
WBGene00001976	T05A7.4	HMG-11	NA	NA	I2	mlm	avg_log2FC	5.00271	5.70325e-07	5.56637e-05	351.455	467.573	FALSE	FALSE
WBGene00020399	T10B11.3	ZTF-4	NA	NA	I2	mlm	avg_log2FC	4.92968	8.30566e-07	6.75527e-05	32.0574	19.2014	FALSE	FALSE
WBGene00021552	Y44E3B.1	ZIP-4	NA	NA	I2	mlm	avg_log2FC	4.29019	1.794e-05	0.00109434	0	32.5778	FALSE	FALSE
WBGene00001324	R11E3.6	EOR-1	NA	NA	I2	mlm	avg_log2FC	4.11295	3.92266e-05	0.00212695	137.901	0	FALSE	TRUE
WBGene00008081	C44B9.4	ATHP-1	REPRESSOR	NA	I2	mlm	avg_log2FC	3.792	0.0001499	0.00665011	39.3958	0	FALSE	FALSE
WBGene00004771	C32E12.5	SEM-2	NA	NA	I2	mlm	avg_log2FC	3.62788	0.000286498	0.00932075	53.7019	0	FALSE	FALSE
WBGene00012317	W06H12.1	ZTF-6	NA	NA	I2	mlm	avg_log2FC	3.35949	0.000782395	0.023863	205.207	0	FALSE	FALSE
WBGene00016905	C53D5.4	ZTF-3	NA	NA	I2	mlm	avg_log2FC	3.33092	0.000867227	0.0248945	349.996	27.9619	FALSE	FALSE
WBGene00004804	T19E7.2	SKN-1	NA	NA	I2	mlm	avg_log2FC	3.31335	0.000923571	0.025039	159.806	139.586	FALSE	FALSE
WBGene00044330	R08B4.2	ALR-1	NA	NA	I2	mlm	avg_log2FC	3.23399	0.00122282	0.0277948	699.307	201.043	FALSE	TRUE
WBGene00022388	Y95B8A.8	Y95B8A.8	NA	NA	I2	mlm	avg_log2FC	-3.18616	0.00144408	0.0292183	0	37.3544	FALSE	FALSE
WBGene00013006	Y48E1B.7	LIN-38	NA	NA	I2	mlm	avg_log2FC	-3.20651	0.00134579	0.0285541	0	13.3442	FALSE	FALSE
WBGene00000460	T26C11.7	CEH-39	REPRESSOR	NA	I2	mlm	avg_log2FC	-4.50594	6.64713e-06	0.0004634	56.0546	9.33216	FALSE	FALSE
WBGene00000561	C34E10.7	CND-1	NA	NA	I2	mlm	avg_log2FC	-5.47096	4.53224e-08	7.37244e-06	617.653	0	FALSE	FALSE
WBGene00016997	D1005.3	CEBP-1	NA	NA	I4	mlm	avg_log2FC	6.96281	3.44395e-12	1.68065e-09	0	447.032	FALSE	FALSE
WBGene00021552	Y44E3B.1	ZIP-4	NA	NA	I4	mlm	avg_log2FC	5.79963	6.75099e-09	1.64724e-06	0	40.5357	FALSE	FALSE
WBGene00019327	K02F3.4	ZIP-2	NA	NA	I4	mlm	avg_log2FC	5.61432	2.00085e-08	3.25471e-06	142.992	1044.85	FALSE	FALSE
WBGene00004804	T19E7.2	SKN-1	NA	NA	I4	mlm	avg_log2FC	5.52774	3.28622e-08	4.00919e-06	39.7739	142.545	FALSE	FALSE
WBGene00018990	F56F11.3	KLF-1	NA	NA	I4	mlm	avg_log2FC	5.24833	1.5513e-07	1.26172e-05	0	3.4002	FALSE	FALSE
WBGene00010770	K11D2.4	K11D2.4	NA	NA	I4	mlm	avg_log2FC	4.31027	1.63871e-05	0.000999614	0	23.8494	FALSE	FALSE
WBGene00001162	Y48C3A.17	EFL-2	NA	NA	I4	mlm	avg_log2FC	3.92797	8.59667e-05	0.00419517	27.087	27.2666	FALSE	FALSE
WBGene00001976	T05A7.4	HMG-11	NA	NA	I4	mlm	avg_log2FC	3.61362	0.000302728	0.0123109	576.159	181.869	FALSE	FALSE
WBGene00003003	T25C12.1	LIN-14	REPRESSOR	NA	I4	mlm	avg_log2FC	3.55987	0.000371937	0.0137306	0	135.064	FALSE	FALSE
WBGene00000220	K08F8.2	ATF-2	REPRESSOR	NA	I4	mlm	avg_log2FC	3.45	0.0005618	0.0182772	215.018	0	FALSE	FALSE
WBGene00003087	F49H12.1	LSY-2	NA	NA	I4	mlm	avg_log2FC	3.42652	0.00061266	0.0186861	198.578	17.7291	FALSE	FALSE
WBGene00009899	F49E12.6	EFL-3	NA	REPRESSOR	I4	mlm	avg_log2FC	3.38616	0.000710208	0.0203871	34.728	0	FALSE	FALSE
WBGene00044330	R08B4.2	ALR-1	NA	NA	I4	mlm	avg_log2FC	3.2903	0.0010026	0.0244635	21.4055	0	FALSE	TRUE
WBGene00022762	ZK546.5	ZK546.5	NA	NA	I4	mlm	avg_log2FC	3.19865	0.00138297	0.0306767	26.9927	14.352	FALSE	FALSE
WBGene00000460	T26C11.7	CEH-39	REPRESSOR	NA	I4	mlm	avg_log2FC	-5.37408	7.78759e-08	7.60069e-06	0	27.5307	FALSE	FALSE
WBGene00003003	T25C12.1	LIN-14	REPRESSOR	NA	I5	mlm	avg_log2FC	5.00137	5.7429e-07	6.01712e-05	96.1691	48.7257	FALSE	FALSE
WBGene00010770	K11D2.4	K11D2.4	NA	NA	I5	mlm	avg_log2FC	4.98766	6.16508e-07	6.01712e-05	18.614	18.7608	FALSE	FALSE
WBGene00018990	F56F11.3	KLF-1	NA	NA	I5	mlm	avg_log2FC	3.89265	9.94944e-05	0.00404611	5.92685	0	FALSE	FALSE
WBGene00021552	Y44E3B.1	ZIP-4	NA	NA	I5	mlm	avg_log2FC	3.81763	0.000135165	0.00471145	29.5184	23.1268	FALSE	FALSE
WBGene00001976	T05A7.4	HMG-11	NA	NA	I5	mlm	avg_log2FC	3.72329	0.000197208	0.00601485	457.865	361.765	FALSE	FALSE
WBGene00012005	T24H10.7	2025-06-01	NA	NA	I5	mlm	avg_log2FC	3.46747	0.000526544	0.0127392	13.1118	44.6114	FALSE	FALSE
WBGene00018622	F48G7.11	NHR-190	NA	NA	I5	mlm	avg_log2FC	3.45661	0.000548201	0.0127392	114.55	5.44602	FALSE	FALSE
WBGene00009899	F49E12.6	EFL-3	NA	REPRESSOR	I5	mlm	avg_log2FC	2.98525	0.0028371	0.0461501	37.1861	0	FALSE	FALSE
WBGene00018446	F45C12.15	CEH-83	NA	NA	I5	mlm	avg_log2FC	-3.00832	0.00263039	0.0442631	33.9595	0	FALSE	FALSE
WBGene00003619	F43C1.4	NHR-20	NA	NA	I5	mlm	avg_log2FC	-3.05755	0.00223465	0.0419426	58.0119	103.424	FALSE	FALSE
WBGene00015934	C17H12.9	CEH-48	NA	NA	I5	mlm	avg_log2FC	-3.26868	0.00108241	0.0222214	259.877	54.5331	FALSE	FALSE
WBGene00003622	C01H6.5	NHR-23	ACTIVATOR	NA	I5	mlm	avg_log2FC	-3.53597	0.000407249	0.011041	0	0.847895	FALSE	FALSE
WBGene00001249	W09C2.1	ELT-1	NA	NA	I5	mlm	avg_log2FC	-3.7746	0.000160752	0.00522979	52.3089	0	FALSE	TRUE
WBGene00005011	F26F4.8	F26F4.8	NA	NA	I5	mlm	avg_log2FC	-3.84417	0.000121351	0.00455534	33.7525	0	FALSE	FALSE
WBGene00001974	T20B12.8	HMG-4	NA	NA	I5	mlm	avg_log2FC	-4.36306	1.2893e-05	0.000786473	185.838	38.3423	FALSE	FALSE
WBGene00001948	B0304.1	HLH-1	ACTIVATOR	BIFUNCTIONAL	I5	mlm	avg_log2FC	-4.57482	4.79625e-06	0.000334367	7.82277	0	FALSE	FALSE
WBGene00003046	F37H8.1	LIR-3	NA	ACTIVATOR	I5	mlm	avg_log2FC	-4.85027	1.24269e-06	0.000101072	13.4496	4.9233	FALSE	FALSE
WBGene00003601	C32F10.6	NHR-2	NA	NA	I5	mlm	avg_log2FC	-5.12427	3.01613e-07	4.90624e-05	19.3034	1.85218	FALSE	FALSE
WBGene00000561	C34E10.7	CND-1	NA	NA	I5	mlm	avg_log2FC	-5.58668	2.34607e-08	5.7244e-06	2899.3	0	FALSE	FALSE
WBGene00000460	T26C11.7	CEH-39	REPRESSOR	NA	I5	mlm	avg_log2FC	-5.87531	4.29077e-09	2.0939e-06	0	2.44763	FALSE	FALSE
WBGene00001345	F29G9.4	FOS-1	NA	NA	I6	mlm	avg_log2FC	3.80233	0.000143785	0.0140334	0	125.634	FALSE	FALSE
WBGene00000561	C34E10.7	CND-1	NA	NA	I6	mlm	avg_log2FC	-3.61598	0.000299983	0.0209131	95.5424	0	FALSE	FALSE
WBGene00015934	C17H12.9	CEH-48	NA	NA	I6	mlm	avg_log2FC	-3.68694	0.000227595	0.0185111	315.636	90.2456	FALSE	FALSE
WBGene00003218	M04B2.1	MEP-1	NA	NA	I6	mlm	avg_log2FC	-4.36861	1.257e-05	0.00153353	151.481	22.6203	FALSE	FALSE
WBGene00001974	T20B12.8	HMG-4	NA	NA	I6	mlm	avg_log2FC	-4.81201	1.50566e-06	0.000244921	276.349	143.346	FALSE	FALSE
WBGene00003601	C32F10.6	NHR-2	NA	NA	I6	mlm	avg_log2FC	-5.60855	2.06855e-08	5.04727e-06	40.2185	0	FALSE	FALSE
WBGene00003046	F37H8.1	LIR-3	NA	ACTIVATOR	IL1	mlm	avg_log2FC	-3.20325	0.00136111	0.0442814	61.8097	0	FALSE	FALSE
WBGene00015934	C17H12.9	CEH-48	NA	NA	IL1	mlm	avg_log2FC	-3.518	0.000435831	0.0193351	390.37	108.803	FALSE	FALSE
WBGene00001974	T20B12.8	HMG-4	NA	NA	IL1	mlm	avg_log2FC	-3.57791	0.000347208	0.0169438	78.8225	161.335	FALSE	FALSE
WBGene00003847	F25D7.3	BLMP-1	NA	NA	IL1	mlm	avg_log2FC	-3.91977	8.89425e-05	0.00482266	21.7422	0	FALSE	FALSE
WBGene00001948	B0304.1	HLH-1	ACTIVATOR	BIFUNCTIONAL	IL1	mlm	avg_log2FC	-4.21457	2.51406e-05	0.00153358	17.5134	0	FALSE	FALSE
WBGene00001249	W09C2.1	ELT-1	NA	NA	IL1	mlm	avg_log2FC	-4.25503	2.10016e-05	0.00146411	0	28.729	FALSE	TRUE
WBGene00000460	T26C11.7	CEH-39	REPRESSOR	NA	IL1	mlm	avg_log2FC	-4.36372	1.28544e-05	0.00125459	14.8375	0	FALSE	FALSE
WBGene00018446	F45C12.15	CEH-83	NA	NA	IL1	mlm	avg_log2FC	-4.47377	7.72983e-06	0.000943039	13.3377	0	FALSE	FALSE
WBGene00000561	C34E10.7	CND-1	NA	NA	IL1	mlm	avg_log2FC	-4.91636	8.88992e-07	0.000144609	78.1482	0	FALSE	FALSE
WBGene00003601	C32F10.6	NHR-2	NA	NA	IL1	mlm	avg_log2FC	-6.24042	4.45596e-10	1.08725e-07	15.8423	0	FALSE	FALSE
WBGene00001976	T05A7.4	HMG-11	NA	NA	IL2_DV	mlm	avg_log2FC	4.14108	3.47163e-05	0.00564718	252.309	548.657	FALSE	FALSE
WBGene00001440	F40H3.4	FKH-8	NA	NA	IL2_DV	mlm	avg_log2FC	4.0153	5.95964e-05	0.00727076	333.858	94.1879	FALSE	FALSE
WBGene00003003	T25C12.1	LIN-14	REPRESSOR	NA	IL2_DV	mlm	avg_log2FC	3.68804	0.000226613	0.0173014	188.854	159.059	FALSE	FALSE
WBGene00004804	T19E7.2	SKN-1	NA	NA	IL2_DV	mlm	avg_log2FC	3.57641	0.000349209	0.0189349	74.017	57.2427	FALSE	FALSE
WBGene00016997	D1005.3	CEBP-1	NA	NA	IL2_DV	mlm	avg_log2FC	3.22358	0.0012681	0.0442023	18.2585	292.512	FALSE	FALSE
WBGene00003606	F54D1.4	NHR-7	NA	NA	IL2_DV	mlm	avg_log2FC	-3.45192	0.000557815	0.0226845	18.5647	0	FALSE	FALSE
WBGene00000460	T26C11.7	CEH-39	REPRESSOR	NA	IL2_DV	mlm	avg_log2FC	-3.47974	0.000503028	0.0223161	21.4341	3.30636	FALSE	FALSE
WBGene00019327	K02F3.4	ZIP-2	NA	NA	IL2_LR	mlm	avg_log2FC	5.20483	1.96187e-07	5.39896e-05	516.585	2230.85	FALSE	FALSE
WBGene00021552	Y44E3B.1	ZIP-4	NA	NA	IL2_LR	mlm	avg_log2FC	5.18241	2.21269e-07	5.39896e-05	31.0812	43.7162	FALSE	FALSE
WBGene00016997	D1005.3	CEBP-1	NA	NA	IL2_LR	mlm	avg_log2FC	3.8772	0.000106021	0.00739118	23.8465	626.301	FALSE	FALSE
WBGene00003609	B0280.8	NHR-10	NA	ACTIVATOR	IL2_LR	mlm	avg_log2FC	3.54398	0.000395082	0.0171974	54.3521	49.7291	FALSE	FALSE
WBGene00044068	ZK867.1	SYD-9	NA	NA	IL2_LR	mlm	avg_log2FC	-3.45129	0.000559114	0.0209883	195.233	324.68	FALSE	FALSE
WBGene00001974	T20B12.8	HMG-4	NA	NA	IL2_LR	mlm	avg_log2FC	-3.70825	0.000209288	0.0118213	16.9627	56.6025	FALSE	FALSE
WBGene00000460	T26C11.7	CEH-39	REPRESSOR	NA	IL2_LR	mlm	avg_log2FC	-3.98296	6.83144e-05	0.00555624	16.5921	0	FALSE	FALSE
WBGene00001948	B0304.1	HLH-1	ACTIVATOR	BIFUNCTIONAL	IL2_LR	mlm	avg_log2FC	-4.48218	7.43139e-06	0.000906629	15.0268	0	FALSE	FALSE
WBGene00003847	F25D7.3	BLMP-1	NA	NA	IL2_LR	mlm	avg_log2FC	-4.66143	3.16141e-06	0.000514256	23.1068	0	FALSE	FALSE
WBGene00016997	D1005.3	CEBP-1	NA	NA	M1	mlm	avg_log2FC	5.36968	7.97982e-08	3.89415e-05	0	927.669	FALSE	FALSE
WBGene00021552	Y44E3B.1	ZIP-4	NA	NA	M1	mlm	avg_log2FC	4.97541	6.56745e-07	0.000160246	0	14.7023	FALSE	FALSE
WBGene00003003	T25C12.1	LIN-14	REPRESSOR	NA	M1	mlm	avg_log2FC	4.34477	1.40141e-05	0.00154681	0	133.838	FALSE	FALSE
WBGene00001976	T05A7.4	HMG-11	NA	NA	M1	mlm	avg_log2FC	4.19223	2.77476e-05	0.0019344	596.839	212.449	FALSE	FALSE
WBGene00019327	K02F3.4	ZIP-2	NA	NA	M1	mlm	avg_log2FC	3.67679	0.000236838	0.0128419	544.585	2516.92	FALSE	FALSE
WBGene00012317	W06H12.1	ZTF-6	NA	NA	M1	mlm	avg_log2FC	3.40311	0.000667613	0.0259294	114.407	25.9453	FALSE	FALSE
WBGene00021132	W10D9.4	NFYB-1	NA	REPRESSOR	M1	mlm	avg_log2FC	3.29675	0.000979882	0.0298864	442.104	7.30691	FALSE	FALSE
WBGene00009203	F28C6.2	APTF-3	NA	NA	M1	mlm	avg_log2FC	-3.48408	0.000494933	0.021957	0	28.175	FALSE	FALSE
WBGene00015285	C01B12.2	GMEB-1	NA	NA	M1	mlm	avg_log2FC	-4.22861	2.36237e-05	0.00192139	0	67.9857	FALSE	FALSE
WBGene00001976	T05A7.4	HMG-11	NA	NA	M2	mlm	avg_log2FC	5.60628	2.09578e-08	1.02274e-05	492.569	287.87	FALSE	FALSE
WBGene00016997	D1005.3	CEBP-1	NA	NA	M2	mlm	avg_log2FC	5.23535	1.66416e-07	4.06054e-05	73.5847	840.593	FALSE	FALSE
WBGene00010770	K11D2.4	K11D2.4	NA	NA	M2	mlm	avg_log2FC	4.22599	2.38998e-05	0.00194385	0	10.6323	FALSE	FALSE
WBGene00020399	T10B11.3	ZTF-4	NA	NA	M2	mlm	avg_log2FC	3.9945	6.50736e-05	0.00453656	152.095	158.435	FALSE	FALSE
WBGene00003003	T25C12.1	LIN-14	REPRESSOR	NA	M2	mlm	avg_log2FC	3.65516	0.000257714	0.0127527	190.241	125.344	FALSE	FALSE
WBGene00021552	Y44E3B.1	ZIP-4	NA	NA	M2	mlm	avg_log2FC	3.49809	0.000469677	0.0208366	0	80.3754	FALSE	FALSE
WBGene00008081	C44B9.4	ATHP-1	REPRESSOR	NA	M2	mlm	avg_log2FC	3.41621	0.000636312	0.0258767	0	30.9231	FALSE	FALSE
WBGene00019327	K02F3.4	ZIP-2	NA	NA	M2	mlm	avg_log2FC	3.22044	0.00128209	0.0452288	245.194	789.603	FALSE	FALSE
WBGene00004013	F38A6.1	PHA-4	NA	NA	M2	mlm	avg_log2FC	3.217	0.00129755	0.0452288	0	34.4806	FALSE	FALSE
WBGene00007547	C13C4.2	NHR-154	NA	NA	M2	mlm	avg_log2FC	3.10953	0.0018766	0.048199	0	59.9998	FALSE	FALSE
WBGene00000460	T26C11.7	CEH-39	REPRESSOR	NA	M2	mlm	avg_log2FC	-4.32997	1.4989e-05	0.00146292	0	3.47246	FALSE	FALSE
WBGene00004013	F38A6.1	PHA-4	NA	NA	M3	mlm	avg_log2FC	9.46456	3.28163e-21	1.60143e-18	222.377	282.768	FALSE	FALSE
WBGene00003003	T25C12.1	LIN-14	REPRESSOR	NA	M3	mlm	avg_log2FC	7.01032	2.45713e-12	5.9954e-10	0	270.516	FALSE	FALSE
WBGene00001976	T05A7.4	HMG-11	NA	NA	M3	mlm	avg_log2FC	6.83344	8.54036e-12	1.38923e-09	1077.98	381.603	FALSE	FALSE
WBGene00016997	D1005.3	CEBP-1	NA	NA	M3	mlm	avg_log2FC	4.08479	4.42964e-05	0.00360277	0	336.665	FALSE	FALSE
WBGene00016905	C53D5.4	ZTF-3	NA	NA	M3	mlm	avg_log2FC	4.00466	6.23416e-05	0.0042317	27.3241	0	FALSE	FALSE
WBGene00013178	Y53H1A.2	Y53H1A.2	NA	NA	M3	mlm	avg_log2FC	3.63252	0.000281407	0.0137327	0	11.5976	FALSE	FALSE
WBGene00000468	F43G9.11	CES-1	REPRESSOR	NA	M3	mlm	avg_log2FC	3.48841	0.000486997	0.0216049	327.695	0	FALSE	FALSE
WBGene00012317	W06H12.1	ZTF-6	NA	NA	M3	mlm	avg_log2FC	3.33181	0.000864463	0.0301327	171.242	123.607	FALSE	FALSE
WBGene00021552	Y44E3B.1	ZIP-4	NA	NA	M3	mlm	avg_log2FC	3.22152	0.00127727	0.0346282	0	11.7998	FALSE	FALSE
WBGene00001162	Y48C3A.17	EFL-2	NA	NA	M3	mlm	avg_log2FC	3.04265	0.00234821	0.0475308	0	26.278	FALSE	FALSE
WBGene00019816	R02C2.4	NHR-204	NA	NA	M3	mlm	avg_log2FC	-3.01985	0.00253238	0.0475308	54.8051	0	FALSE	FALSE
WBGene00008118	C46F11.3	MADF-8	NA	NA	M3	mlm	avg_log2FC	-3.07053	0.00213983	0.0475308	0	7.13261	FALSE	FALSE
WBGene00003624	C11G6.4	NHR-28	NA	NA	M3	mlm	avg_log2FC	-3.1622	0.00156827	0.0382658	0	11.4756	FALSE	FALSE
WBGene00020485	T13C5.4	CEH-54	NA	NA	M3	mlm	avg_log2FC	-3.94653	7.95768e-05	0.00431483	54.8051	249.215	FALSE	FALSE
WBGene00000460	T26C11.7	CEH-39	REPRESSOR	NA	M3	mlm	avg_log2FC	-4.55976	5.15295e-06	0.000502928	0	2.96256	FALSE	FALSE
WBGene00000561	C34E10.7	CND-1	NA	NA	M3	mlm	avg_log2FC	-5.16937	2.37258e-07	2.89455e-05	84.9811	0	FALSE	FALSE
WBGene00003003	T25C12.1	LIN-14	REPRESSOR	NA	M4	mlm	avg_log2FC	5.63754	1.7494e-08	4.26852e-06	0	109.886	FALSE	FALSE
WBGene00016997	D1005.3	CEBP-1	NA	NA	M4	mlm	avg_log2FC	5.12293	3.03755e-07	4.94108e-05	0	729.136	FALSE	FALSE
WBGene00001976	T05A7.4	HMG-11	NA	NA	M4	mlm	avg_log2FC	4.58429	4.58433e-06	0.000374005	762.739	206.789	FALSE	FALSE
WBGene00007547	C13C4.2	NHR-154	NA	NA	M4	mlm	avg_log2FC	4.55887	5.17493e-06	0.000374005	21.0935	114.053	FALSE	FALSE
WBGene00004013	F38A6.1	PHA-4	NA	NA	M4	mlm	avg_log2FC	4.51655	6.32308e-06	0.000385708	0	86.1473	FALSE	FALSE
WBGene00020930	W02C12.3	HLH-30	NA	NA	M4	mlm	avg_log2FC	3.92537	8.69011e-05	0.00385525	116.029	110.37	FALSE	FALSE
WBGene00000095	C25A1.11	AHA-1	NA	NA	M4	mlm	avg_log2FC	3.83645	0.000125225	0.00509249	147.595	67.8744	FALSE	FALSE
WBGene00000908	F11A1.3	DAF-12	NA	NA	M4	mlm	avg_log2FC	3.72346	0.000197075	0.00686948	0	69.5001	FALSE	FALSE
WBGene00004804	T19E7.2	SKN-1	NA	NA	M4	mlm	avg_log2FC	3.48901	0.000485899	0.0131733	0	169.698	FALSE	FALSE
WBGene00022518	ZC123.3	ZFH-2	NA	NA	M4	mlm	avg_log2FC	3.30936	0.000936842	0.0228589	111.003	7.25428	FALSE	FALSE
WBGene00007772	C27C12.2	EGRH-1	NA	NA	M4	mlm	avg_log2FC	3.17758	0.00148748	0.0345662	0	57.6585	FALSE	FALSE
WBGene00009584	F40F9.7	DRAP-1	ACTIVATOR	NA	M4	mlm	avg_log2FC	3.09874	0.00194625	0.0431714	48.1365	652.826	FALSE	FALSE
WBGene00020485	T13C5.4	CEH-54	NA	NA	M4	mlm	avg_log2FC	-2.99441	0.00275327	0.0490277	0	8.92985	FALSE	FALSE
WBGene00011956	T23F11.4	T23F11.4	NA	NA	M4	mlm	avg_log2FC	-3.02283	0.00250751	0.0476601	96.5042	0	FALSE	FALSE
WBGene00003619	F43C1.4	NHR-20	NA	NA	M4	mlm	avg_log2FC	-3.46858	0.000524364	0.0134679	0	170.32	FALSE	FALSE
WBGene00001974	T20B12.8	HMG-4	NA	NA	M4	mlm	avg_log2FC	-3.99382	6.526e-05	0.00318469	28.5775	113.603	FALSE	FALSE
WBGene00000460	T26C11.7	CEH-39	REPRESSOR	NA	M4	mlm	avg_log2FC	-4.36227	1.29393e-05	0.000701598	0	7.71605	FALSE	FALSE
WBGene00001249	W09C2.1	ELT-1	NA	NA	M4	mlm	avg_log2FC	-4.55129	5.36482e-06	0.000374005	44.4539	0	FALSE	TRUE
WBGene00003601	C32F10.6	NHR-2	NA	NA	M4	mlm	avg_log2FC	-4.8992	9.70149e-07	0.000118358	0	8.04376	FALSE	FALSE
WBGene00001976	T05A7.4	HMG-11	NA	NA	MC	mlm	avg_log2FC	7.29662	3.06667e-13	1.49653e-10	278.905	394.559	FALSE	FALSE
WBGene00004013	F38A6.1	PHA-4	NA	NA	MC	mlm	avg_log2FC	7.15821	8.47056e-13	2.06682e-10	249.241	180.473	FALSE	FALSE
WBGene00003003	T25C12.1	LIN-14	REPRESSOR	NA	MC	mlm	avg_log2FC	5.54328	3.00784e-08	4.89275e-06	0	160.661	FALSE	FALSE
WBGene00016997	D1005.3	CEBP-1	NA	NA	MC	mlm	avg_log2FC	5.03463	4.83121e-07	4.71526e-05	0	1507.42	FALSE	FALSE
WBGene00044330	R08B4.2	ALR-1	NA	NA	MC	mlm	avg_log2FC	4.81746	1.46511e-06	0.000119162	593.314	0	FALSE	TRUE
WBGene00020399	T10B11.3	ZTF-4	NA	NA	MC	mlm	avg_log2FC	4.72576	2.30892e-06	0.000147381	87.0496	0	FALSE	FALSE
WBGene00010770	K11D2.4	K11D2.4	NA	NA	MC	mlm	avg_log2FC	4.71652	2.41609e-06	0.000147381	0	46.3398	FALSE	FALSE
WBGene00016905	C53D5.4	ZTF-3	NA	NA	MC	mlm	avg_log2FC	4.57984	4.68281e-06	0.000253912	511.741	31.7186	FALSE	FALSE
WBGene00021552	Y44E3B.1	ZIP-4	NA	NA	MC	mlm	avg_log2FC	4.12994	3.64405e-05	0.00177829	0	72.7948	FALSE	FALSE
WBGene00003933	T27B1.2	PAT-9	NA	NA	MC	mlm	avg_log2FC	4.00634	6.19016e-05	0.00274618	171.017	0	FALSE	FALSE
WBGene00012317	W06H12.1	ZTF-6	NA	NA	MC	mlm	avg_log2FC	3.87932	0.000105101	0.00394533	260.726	74.6336	FALSE	FALSE
WBGene00007907	C34B4.2	C34B4.2	NA	NA	MC	mlm	avg_log2FC	3.80444	0.000142566	0.00496944	0	192.708	FALSE	FALSE
WBGene00001162	Y48C3A.17	EFL-2	NA	NA	MC	mlm	avg_log2FC	3.56262	0.000368072	0.0105658	93.1783	26.5311	FALSE	FALSE
WBGene00013876	ZC376.4	CEH-74	NA	NA	MC	mlm	avg_log2FC	3.44056	0.000581756	0.0149419	0	44.8276	FALSE	FALSE
WBGene00011614	T08D10.1	NFYA-1	NA	NA	MC	mlm	avg_log2FC	3.3772	0.000733742	0.0170508	0	8.00807	FALSE	FALSE
WBGene00001971	Y48B6A.14	HMG-1.1	NA	NA	MC	mlm	avg_log2FC	3.26011	0.00111563	0.0236708	4691.42	619.026	FALSE	FALSE
WBGene00009899	F49E12.6	EFL-3	NA	REPRESSOR	MC	mlm	avg_log2FC	3.17423	0.00150473	0.0244769	151.729	0	FALSE	FALSE
WBGene00011575	T07C12.11	MADF-4	NA	NA	MC	mlm	avg_log2FC	3.14726	0.0016506	0.0259836	0	23.9572	FALSE	FALSE
WBGene00044068	ZK867.1	SYD-9	NA	NA	MC	mlm	avg_log2FC	-2.98717	0.00281934	0.0404659	2551.49	317.381	FALSE	FALSE
WBGene00001974	T20B12.8	HMG-4	NA	NA	MC	mlm	avg_log2FC	-3.0692	0.00214934	0.0317842	46.8641	85.5131	FALSE	FALSE
WBGene00015285	C01B12.2	GMEB-1	NA	NA	MC	mlm	avg_log2FC	-3.07842	0.00208395	0.0317803	0	79.9379	FALSE	FALSE
WBGene00001249	W09C2.1	ELT-1	NA	NA	MC	mlm	avg_log2FC	-3.46732	0.00052684	0.0142832	153.996	0	FALSE	TRUE
WBGene00000460	T26C11.7	CEH-39	REPRESSOR	NA	MC	mlm	avg_log2FC	-5.3042	1.14431e-07	1.39606e-05	0	13.0907	FALSE	FALSE
WBGene00016997	D1005.3	CEBP-1	NA	NA	MI	mlm	avg_log2FC	5.39348	6.99286e-08	3.41252e-05	0	560.927	FALSE	FALSE
WBGene00003003	T25C12.1	LIN-14	REPRESSOR	NA	MI	mlm	avg_log2FC	5.12422	3.01693e-07	7.36131e-05	136.027	137.805	FALSE	FALSE
WBGene00001976	T05A7.4	HMG-11	NA	NA	MI	mlm	avg_log2FC	4.72506	2.31686e-06	0.000376876	755.957	483.965	FALSE	FALSE
WBGene00004013	F38A6.1	PHA-4	NA	NA	MI	mlm	avg_log2FC	4.1404	3.48191e-05	0.00339834	71.6628	42.4914	FALSE	FALSE
WBGene00001442	C25A1.2	FKH-10	NA	NA	MI	mlm	avg_log2FC	4.05861	4.95616e-05	0.00403101	27.7497	0	FALSE	FALSE
WBGene00008081	C44B9.4	ATHP-1	REPRESSOR	NA	MI	mlm	avg_log2FC	3.89975	9.66224e-05	0.00673596	66.3608	16.1425	FALSE	FALSE
WBGene00016905	C53D5.4	ZTF-3	NA	NA	MI	mlm	avg_log2FC	3.85503	0.000116096	0.00708187	404.918	0	FALSE	FALSE
WBGene00007547	C13C4.2	NHR-154	NA	NA	MI	mlm	avg_log2FC	3.80753	0.000140803	0.00763467	0	58.147	FALSE	FALSE
WBGene00000914	F33H1.1	DAF-19	ACTIVATOR	NA	MI	mlm	avg_log2FC	3.77191	0.000162493	0.00792965	310.717	54.4256	FALSE	FALSE
WBGene00010770	K11D2.4	K11D2.4	NA	NA	MI	mlm	avg_log2FC	3.62931	0.000284924	0.0126403	0	19.85	FALSE	FALSE
WBGene00021552	Y44E3B.1	ZIP-4	NA	NA	MI	mlm	avg_log2FC	3.59834	0.00032107	0.0130568	0	40.2747	FALSE	FALSE
WBGene00044330	R08B4.2	ALR-1	NA	NA	MI	mlm	avg_log2FC	3.50089	0.000464773	0.0162007	586.949	105.843	FALSE	TRUE
WBGene00003632	C33G8.6	NHR-42	NA	NA	MI	mlm	avg_log2FC	3.35797	0.000786712	0.0255944	46.7314	544.028	FALSE	FALSE
WBGene00003601	C32F10.6	NHR-2	NA	NA	MI	mlm	avg_log2FC	-3.07869	0.00208205	0.0476287	0	4.31217	FALSE	FALSE
WBGene00004786	F44A6.2	SEX-1	NA	NA	MI	mlm	avg_log2FC	-3.21465	0.00130823	0.0354676	128.225	0	FALSE	FALSE
WBGene00003619	F43C1.4	NHR-20	NA	NA	MI	mlm	avg_log2FC	-3.25259	0.00114559	0.0328851	0	97.6637	FALSE	FALSE
WBGene00000460	T26C11.7	CEH-39	REPRESSOR	NA	MI	mlm	avg_log2FC	-4.48445	7.35283e-06	0.000897045	0	12.2445	FALSE	FALSE
WBGene00003659	T23H4.2	NHR-69	REPRESSOR	NA	OLL	mlm	avg_log2FC	3.61904	0.000296459	0.0144672	36.3819	0	FALSE	FALSE
WBGene00020251	T05C1.4	CAMT-1	ACTIVATOR	NA	OLL	mlm	avg_log2FC	3.5541	0.000380187	0.0152739	100.646	107.063	FALSE	FALSE
WBGene00021552	Y44E3B.1	ZIP-4	NA	NA	OLL	mlm	avg_log2FC	3.22863	0.00124594	0.0357659	55.1108	66.2603	FALSE	FALSE
WBGene00003037	JC8.6	LIN-54	NA	NA	OLL	mlm	avg_log2FC	-3.16436	0.00155671	0.0422041	12.6608	0	FALSE	FALSE
WBGene00015934	C17H12.9	CEH-48	NA	NA	OLL	mlm	avg_log2FC	-3.51542	0.000440085	0.0153401	314.451	106.012	FALSE	FALSE
WBGene00003046	F37H8.1	LIR-3	NA	ACTIVATOR	OLL	mlm	avg_log2FC	-3.5362	0.000406886	0.0152739	28.9602	0	FALSE	FALSE
WBGene00003847	F25D7.3	BLMP-1	NA	NA	OLL	mlm	avg_log2FC	-3.58516	0.000337709	0.014982	10.9024	0	FALSE	FALSE
WBGene00009743	F45H11.1	SPTF-1	NA	NA	OLL	mlm	avg_log2FC	-3.69134	0.000223698	0.0121294	83.2	0	FALSE	TRUE
WBGene00003218	M04B2.1	MEP-1	NA	NA	OLL	mlm	avg_log2FC	-3.93437	8.37097e-05	0.00583576	227.207	96.8429	FALSE	FALSE
WBGene00002783	F57B10.1	LET-607	NA	NA	OLL	mlm	avg_log2FC	-4.35396	1.34399e-05	0.00109311	84.6839	276.728	FALSE	FALSE
WBGene00001948	B0304.1	HLH-1	ACTIVATOR	BIFUNCTIONAL	OLL	mlm	avg_log2FC	-4.74873	2.0619e-06	0.000201241	11.2353	0	FALSE	FALSE
WBGene00001974	T20B12.8	HMG-4	NA	NA	OLL	mlm	avg_log2FC	-5.22306	1.77835e-07	2.16959e-05	171.109	126.795	FALSE	FALSE
WBGene00000460	T26C11.7	CEH-39	REPRESSOR	NA	OLL	mlm	avg_log2FC	-5.82641	5.7544e-09	9.3605e-07	28.8276	0	FALSE	FALSE
WBGene00003601	C32F10.6	NHR-2	NA	NA	OLL	mlm	avg_log2FC	-5.85952	4.71846e-09	9.3605e-07	28.825	0	FALSE	FALSE
WBGene00021552	Y44E3B.1	ZIP-4	NA	NA	OLQ	mlm	avg_log2FC	5.12359	3.02697e-07	2.95432e-05	47.0241	28.3062	FALSE	FALSE
WBGene00003939	F27E5.2	PAX-3	NA	ACTIVATOR	OLQ	mlm	avg_log2FC	3.52686	0.000421513	0.0186998	9.66899	0	FALSE	FALSE
WBGene00016997	D1005.3	CEBP-1	NA	NA	OLQ	mlm	avg_log2FC	3.37085	0.000750854	0.0261726	16.888	357.787	FALSE	FALSE
WBGene00001345	F29G9.4	FOS-1	NA	NA	OLQ	mlm	avg_log2FC	3.31924	0.000904305	0.0275813	13.4915	183.115	FALSE	FALSE
WBGene00013878	ZC376.7	ATFS-1	NA	NA	OLQ	mlm	avg_log2FC	3.2798	0.00104066	0.0298729	8.43706	202.42	FALSE	FALSE
WBGene00003018	T14F9.5	LIN-32	NA	NA	OLQ	mlm	avg_log2FC	-3.10447	0.00190899	0.0490309	30.9725	0	FALSE	FALSE
WBGene00003046	F37H8.1	LIR-3	NA	ACTIVATOR	OLQ	mlm	avg_log2FC	-3.38826	0.000704799	0.0261726	19.8017	0	FALSE	FALSE
WBGene00003218	M04B2.1	MEP-1	NA	NA	OLQ	mlm	avg_log2FC	-3.43656	0.000590401	0.0240097	146.407	240.051	FALSE	FALSE
WBGene00004393	B0414.2	RNT-1	NA	NA	OLQ	mlm	avg_log2FC	-3.68036	0.000233544	0.0113969	3.71513	0	FALSE	FALSE
WBGene00000460	T26C11.7	CEH-39	REPRESSOR	NA	OLQ	mlm	avg_log2FC	-3.95446	7.69861e-05	0.00417436	19.5193	0	FALSE	FALSE
WBGene00001974	T20B12.8	HMG-4	NA	NA	OLQ	mlm	avg_log2FC	-4.19447	2.74748e-05	0.00167596	89.6058	10.761	FALSE	FALSE
WBGene00001948	B0304.1	HLH-1	ACTIVATOR	BIFUNCTIONAL	OLQ	mlm	avg_log2FC	-4.98589	6.22196e-07	5.06053e-05	6.17272	0	FALSE	FALSE
WBGene00000914	F33H1.1	DAF-19	ACTIVATOR	NA	OLQ	mlm	avg_log2FC	-5.23008	1.71227e-07	2.08897e-05	722.768	288.465	FALSE	FALSE
WBGene00003847	F25D7.3	BLMP-1	NA	NA	OLQ	mlm	avg_log2FC	-5.77815	7.67021e-09	1.87153e-06	8.60798	0	FALSE	FALSE
WBGene00001440	F40H3.4	FKH-8	NA	NA	PHB	mlm	avg_log2FC	9.41457	5.27595e-21	2.57466e-18	348.465	222.613	FALSE	FALSE
WBGene00000460	T26C11.7	CEH-39	REPRESSOR	NA	PHB	mlm	avg_log2FC	-3.71138	0.000206721	0.0336266	0	4.76164	FALSE	FALSE
WBGene00003003	T25C12.1	LIN-14	REPRESSOR	NA	PLM	mlm	avg_log2FC	6.86049	7.0728e-12	3.45153e-09	0	106.113	FALSE	FALSE
WBGene00001440	F40H3.4	FKH-8	NA	NA	PLM	mlm	avg_log2FC	3.91251	9.16575e-05	0.00745481	68.3886	0	FALSE	FALSE
WBGene00011964	T23G5.6	SAEG-2	NA	NA	PLM	mlm	avg_log2FC	3.42643	0.000612852	0.0271883	0	33.2337	FALSE	FALSE
WBGene00000095	C25A1.11	AHA-1	NA	NA	PLM	mlm	avg_log2FC	3.32679	0.000880194	0.0330411	247.216	38.2417	FALSE	FALSE
WBGene00001976	T05A7.4	HMG-11	NA	NA	PLM	mlm	avg_log2FC	3.29329	0.000992039	0.0345796	1287.15	293.298	FALSE	FALSE
WBGene00021000	W03F9.2	W03F9.2	NA	NA	PLM	mlm	avg_log2FC	3.23185	0.00123199	0.0400807	38.5079	2.34962	FALSE	FALSE
WBGene00013178	Y53H1A.2	Y53H1A.2	NA	NA	PLM	mlm	avg_log2FC	3.16445	0.00155619	0.0426804	30.311	3.3328	FALSE	FALSE
WBGene00007417	C07E3.6	CEH-58	NA	NA	PLM	mlm	avg_log2FC	3.16109	0.00157428	0.0426804	92.6457	0	FALSE	FALSE
WBGene00021047	W05H7.4	ZFP-3	NA	NA	PLM	mlm	avg_log2FC	-3.2021	0.00136654	0.0416796	80.1549	36.2045	FALSE	FALSE
WBGene00004751	K10G6.3	SEA-2	NA	NA	PLM	mlm	avg_log2FC	-3.42713	0.000611285	0.0271883	38.3016	23.1843	FALSE	FALSE
WBGene00001974	T20B12.8	HMG-4	NA	NA	PLM	mlm	avg_log2FC	-4.31836	1.57989e-05	0.00192746	102.207	29.6274	FALSE	FALSE
WBGene00000460	T26C11.7	CEH-39	REPRESSOR	NA	PLM	mlm	avg_log2FC	-4.64979	3.34495e-06	0.000544112	40.8872	1.95163	FALSE	FALSE
WBGene00001976	T05A7.4	HMG-11	NA	NA	PVC	mlm	avg_log2FC	5.20337	1.97728e-07	9.64912e-05	481.201	365.404	FALSE	FALSE
WBGene00003003	T25C12.1	LIN-14	REPRESSOR	NA	PVC	mlm	avg_log2FC	4.25514	2.09916e-05	0.00256097	221.462	164.771	FALSE	FALSE
WBGene00018446	F45C12.15	CEH-83	NA	NA	PVC	mlm	avg_log2FC	-3.38906	0.000702741	0.044316	68.9904	0	FALSE	FALSE
WBGene00003847	F25D7.3	BLMP-1	NA	NA	PVC	mlm	avg_log2FC	-4.95922	7.13861e-07	0.000174182	70.1902	0	FALSE	FALSE
WBGene00001345	F29G9.4	FOS-1	NA	NA	PVP	mlm	avg_log2FC	3.38357	0.000716929	0.0288169	14.3932	84.6737	FALSE	FALSE
WBGene00001440	F40H3.4	FKH-8	NA	NA	PVP	mlm	avg_log2FC	3.33544	0.000853271	0.0297426	88.2865	0	FALSE	FALSE
WBGene00003600	R09G11.2	NHR-1	NA	NA	PVP	mlm	avg_log2FC	3.24152	0.00119099	0.0387469	51.2076	50.367	FALSE	FALSE
WBGene00003218	M04B2.1	MEP-1	NA	NA	PVP	mlm	avg_log2FC	-3.21046	0.00132744	0.0404869	217.335	14.9237	FALSE	FALSE
WBGene00003018	T14F9.5	LIN-32	NA	NA	PVP	mlm	avg_log2FC	-3.36474	0.000767662	0.0288169	76.5817	0	FALSE	FALSE
WBGene00015934	C17H12.9	CEH-48	NA	NA	PVP	mlm	avg_log2FC	-3.7984	0.000146088	0.00712907	372.817	64.4177	FALSE	FALSE
WBGene00003046	F37H8.1	LIR-3	NA	ACTIVATOR	PVP	mlm	avg_log2FC	-4.05047	5.13165e-05	0.00278249	34.6633	0	FALSE	FALSE
WBGene00000460	T26C11.7	CEH-39	REPRESSOR	NA	PVP	mlm	avg_log2FC	-4.27264	1.94111e-05	0.00118408	26.2126	44.7828	FALSE	FALSE
WBGene00003601	C32F10.6	NHR-2	NA	NA	PVP	mlm	avg_log2FC	-4.92031	8.71265e-07	0.000106294	17.5805	0	FALSE	FALSE
WBGene00001974	T20B12.8	HMG-4	NA	NA	PVP	mlm	avg_log2FC	-5.72565	1.04589e-08	2.55198e-06	81.007	0	FALSE	FALSE
WBGene00003847	F25D7.3	BLMP-1	NA	NA	PVP	mlm	avg_log2FC	-6.64111	3.19716e-11	1.56021e-08	10.2659	0	FALSE	FALSE
WBGene00003003	T25C12.1	LIN-14	REPRESSOR	NA	PVQ	mlm	avg_log2FC	5.28659	1.25988e-07	6.1482e-05	165.509	95.0118	FALSE	FALSE
WBGene00021552	Y44E3B.1	ZIP-4	NA	NA	PVQ	mlm	avg_log2FC	4.00588	6.20221e-05	0.00336297	31.07	12.5336	FALSE	FALSE
WBGene00018990	F56F11.3	KLF-1	NA	NA	PVQ	mlm	avg_log2FC	3.32704	0.000879389	0.0238412	14.8416	0	FALSE	FALSE
WBGene00022423	Y104H12A.1	NHR-41	NA	NA	PVQ	mlm	avg_log2FC	-3.07688	0.00209477	0.0464659	9.08252	0	FALSE	FALSE
WBGene00000914	F33H1.1	DAF-19	ACTIVATOR	NA	PVQ	mlm	avg_log2FC	-3.35479	0.000795811	0.0228445	159.849	17.7242	FALSE	FALSE
WBGene00013096	Y51H1A.6	MCD-1	NA	NA	PVQ	mlm	avg_log2FC	-3.39711	0.000682404	0.0208133	52.8215	23.6462	FALSE	FALSE
WBGene00015934	C17H12.9	CEH-48	NA	NA	PVQ	mlm	avg_log2FC	-3.42482	0.000616508	0.0200571	130.1	99.7207	FALSE	FALSE
WBGene00003018	T14F9.5	LIN-32	NA	NA	PVQ	mlm	avg_log2FC	-3.57609	0.000349631	0.0131246	53.6924	0	FALSE	FALSE
WBGene00000561	C34E10.7	CND-1	NA	NA	PVQ	mlm	avg_log2FC	-4.02189	5.79554e-05	0.00336297	948.997	30.8888	FALSE	FALSE
WBGene00003847	F25D7.3	BLMP-1	NA	NA	PVQ	mlm	avg_log2FC	-4.28791	1.81246e-05	0.00147413	9.61332	0	FALSE	FALSE
WBGene00001974	T20B12.8	HMG-4	NA	NA	PVQ	mlm	avg_log2FC	-4.53103	5.90532e-06	0.000720449	94.994	30.5792	FALSE	FALSE
WBGene00000460	T26C11.7	CEH-39	REPRESSOR	NA	PVQ	mlm	avg_log2FC	-4.76508	1.90166e-06	0.000464004	9.98618	10.7524	FALSE	FALSE
WBGene00003003	T25C12.1	LIN-14	REPRESSOR	NA	PVR	mlm	avg_log2FC	6.24783	4.25001e-10	1.037e-07	0	93.5227	FALSE	FALSE
WBGene00016997	D1005.3	CEBP-1	NA	NA	PVR	mlm	avg_log2FC	4.01303	6.0172e-05	0.00326266	37.1456	614.189	FALSE	FALSE
WBGene00006424	F49E10.5	CTBP-1	NA	REPRESSOR	PVR	mlm	avg_log2FC	3.38083	0.000724128	0.0302909	60.9003	83.7378	FALSE	FALSE
WBGene00020399	T10B11.3	ZTF-4	NA	NA	PVR	mlm	avg_log2FC	3.37306	0.000744858	0.0302909	50.4054	52.5578	FALSE	FALSE
WBGene00001974	T20B12.8	HMG-4	NA	NA	PVR	mlm	avg_log2FC	-4.39749	1.10103e-05	0.000895505	164.108	43.5226	FALSE	FALSE
WBGene00000460	T26C11.7	CEH-39	REPRESSOR	NA	PVR	mlm	avg_log2FC	-5.6855	1.3234e-08	2.15273e-06	54.2658	0	FALSE	FALSE
WBGene00000561	C34E10.7	CND-1	NA	NA	PVR	mlm	avg_log2FC	-7.08746	1.41362e-12	6.89846e-10	6901.67	0	FALSE	FALSE
WBGene00011926	T22C8.5	SPTF-2	NA	NA	PVT	mlm	avg_log2FC	3.48582	0.000491736	0.0295552	31.3635	232.238	FALSE	FALSE
WBGene00006743	Y16B4A.1	UNC-3	ACTIVATOR	NA	PVT	mlm	avg_log2FC	-3.5104	0.000448459	0.0295552	800.185	87.8124	FALSE	TRUE
WBGene00000460	T26C11.7	CEH-39	REPRESSOR	NA	PVT	mlm	avg_log2FC	-3.80902	0.000139956	0.0113831	14.563	0	FALSE	FALSE
WBGene00003633	C29E6.5	NHR-43	NA	NA	PVT	mlm	avg_log2FC	-3.91046	9.24387e-05	0.00902201	26.4451	0	FALSE	FALSE
WBGene00001974	T20B12.8	HMG-4	NA	NA	PVT	mlm	avg_log2FC	-4.47788	7.58247e-06	0.00325107	51.1645	75.1938	FALSE	FALSE
WBGene00021552	Y44E3B.1	ZIP-4	NA	NA	RIA	mlm	avg_log2FC	5.33277	9.7829e-08	2.04372e-05	28.3296	77.1196	FALSE	FALSE
WBGene00016997	D1005.3	CEBP-1	NA	NA	RIA	mlm	avg_log2FC	4.75247	2.02414e-06	0.000197556	7.88375	903.72	FALSE	FALSE
WBGene00019327	K02F3.4	ZIP-2	NA	NA	RIA	mlm	avg_log2FC	4.52258	6.14572e-06	0.000428445	165.752	3069.66	FALSE	FALSE
WBGene00001976	T05A7.4	HMG-11	NA	NA	RIA	mlm	avg_log2FC	4.41727	1.00506e-05	0.000613085	901.488	314.528	FALSE	FALSE
WBGene00001442	C25A1.2	FKH-10	NA	NA	RIA	mlm	avg_log2FC	4.13812	3.51666e-05	0.00190681	18.0079	0	FALSE	FALSE
WBGene00003003	T25C12.1	LIN-14	REPRESSOR	NA	RIA	mlm	avg_log2FC	4.03002	5.5989e-05	0.00248388	131.711	171.939	FALSE	FALSE
WBGene00003182	W10D5.1	MEF-2	NA	NA	RIA	mlm	avg_log2FC	3.61347	0.000302906	0.0105584	5.38808	127.828	FALSE	FALSE
WBGene00007547	C13C4.2	NHR-154	NA	NA	RIA	mlm	avg_log2FC	3.58422	0.000338928	0.0110264	12.148	39.3691	FALSE	FALSE
WBGene00008081	C44B9.4	ATHP-1	REPRESSOR	NA	RIA	mlm	avg_log2FC	3.54735	0.000390058	0.0118968	21.9948	11.6354	FALSE	FALSE
WBGene00020930	W02C12.3	HLH-30	NA	NA	RIA	mlm	avg_log2FC	3.43699	0.000589463	0.0151399	15.823	120.761	FALSE	FALSE
WBGene00003661	K11E4.5	NHR-71	NA	NA	RIA	mlm	avg_log2FC	3.2683	0.00108385	0.0229965	27.5843	72.9949	FALSE	FALSE
WBGene00010770	K11D2.4	K11D2.4	NA	NA	RIA	mlm	avg_log2FC	3.16035	0.00157827	0.0308079	0	25.2943	FALSE	FALSE
WBGene00012317	W06H12.1	ZTF-6	NA	NA	RIA	mlm	avg_log2FC	3.10308	0.00191796	0.0359985	201.007	70.5479	FALSE	FALSE
WBGene00013878	ZC376.7	ATFS-1	NA	NA	RIA	mlm	avg_log2FC	3.06891	0.00215142	0.0377072	28.5361	224.8	FALSE	FALSE
WBGene00015285	C01B12.2	GMEB-1	NA	NA	RIA	mlm	avg_log2FC	-3.04765	0.00230955	0.0388642	42.796	101.32	FALSE	FALSE
WBGene00001948	B0304.1	HLH-1	ACTIVATOR	BIFUNCTIONAL	RIA	mlm	avg_log2FC	-3.06723	0.00216353	0.0377072	22.0043	0	FALSE	FALSE
WBGene00001974	T20B12.8	HMG-4	NA	NA	RIA	mlm	avg_log2FC	-3.30004	0.000968471	0.0214825	135.738	84.6776	FALSE	FALSE
WBGene00013383	Y62E10A.17	APTF-2	NA	NA	RIA	mlm	avg_log2FC	-3.34883	0.000813115	0.0188952	22.1941	30.3925	FALSE	FALSE
WBGene00001253	F52C12.5	ELT-6	REPRESSOR	NA	RIA	mlm	avg_log2FC	-3.90358	9.51071e-05	0.00386769	38.5558	0	FALSE	FALSE
WBGene00003601	C32F10.6	NHR-2	NA	NA	RIA	mlm	avg_log2FC	-4.81555	1.47919e-06	0.000180461	15.2209	0	FALSE	FALSE
WBGene00000460	T26C11.7	CEH-39	REPRESSOR	NA	RIA	mlm	avg_log2FC	-5.96963	2.42e-09	1.18096e-06	11.8135	6.6564	FALSE	FALSE
WBGene00009937	F52F12.4	LSL-1	NA	NA	RIB	mlm	avg_log2FC	4.17926	2.93762e-05	0.00159284	0	13.9063	FALSE	FALSE
WBGene00011614	T08D10.1	NFYA-1	NA	NA	RIB	mlm	avg_log2FC	-3.54475	0.00039392	0.0174757	24.8357	0	FALSE	FALSE
WBGene00000914	F33H1.1	DAF-19	ACTIVATOR	NA	RIB	mlm	avg_log2FC	-3.76959	0.000164008	0.00800357	243.672	0	FALSE	FALSE
WBGene00003218	M04B2.1	MEP-1	NA	NA	RIB	mlm	avg_log2FC	-4.64859	3.36456e-06	0.000205238	257.863	125.203	FALSE	FALSE
WBGene00000460	T26C11.7	CEH-39	REPRESSOR	NA	RIB	mlm	avg_log2FC	-4.68845	2.77187e-06	0.000193239	5.57187	0	FALSE	FALSE
WBGene00001974	T20B12.8	HMG-4	NA	NA	RIB	mlm	avg_log2FC	-4.74172	2.13447e-06	0.000173604	72.9307	11.1557	FALSE	FALSE
WBGene00015934	C17H12.9	CEH-48	NA	NA	RIB	mlm	avg_log2FC	-4.90682	9.33268e-07	9.10869e-05	395.916	65.8497	FALSE	FALSE
WBGene00003847	F25D7.3	BLMP-1	NA	NA	RIB	mlm	avg_log2FC	-5.03755	4.75837e-07	5.80521e-05	11.4701	0	FALSE	FALSE
WBGene00000561	C34E10.7	CND-1	NA	NA	RIB	mlm	avg_log2FC	-5.29023	1.23509e-07	2.00908e-05	2266.87	0	FALSE	FALSE
WBGene00003003	T25C12.1	LIN-14	REPRESSOR	NA	RIC	mlm	avg_log2FC	6.03336	1.6355e-09	3.99063e-07	133.921	81.9607	FALSE	FALSE
WBGene00010770	K11D2.4	K11D2.4	NA	NA	RIC	mlm	avg_log2FC	3.85377	0.000116695	0.00813532	0	26.2877	FALSE	FALSE
WBGene00018990	F56F11.3	KLF-1	NA	NA	RIC	mlm	avg_log2FC	3.7209	0.000199086	0.0107949	4.92306	0	FALSE	FALSE
WBGene00020930	W02C12.3	HLH-30	NA	NA	RIC	mlm	avg_log2FC	3.43114	0.000602334	0.0209957	14.7026	172.53	FALSE	FALSE
WBGene00003046	F37H8.1	LIR-3	NA	ACTIVATOR	RIC	mlm	avg_log2FC	-3.26205	0.00110803	0.0337949	44.1643	7.15351	FALSE	FALSE
WBGene00001974	T20B12.8	HMG-4	NA	NA	RIC	mlm	avg_log2FC	-3.51996	0.000432612	0.0162396	97.2688	33.2193	FALSE	FALSE
WBGene00001948	B0304.1	HLH-1	ACTIVATOR	BIFUNCTIONAL	RIC	mlm	avg_log2FC	-3.61392	0.000302374	0.0147559	12.2425	0	FALSE	FALSE
WBGene00003847	F25D7.3	BLMP-1	NA	NA	RIC	mlm	avg_log2FC	-4.15708	3.23751e-05	0.00315981	17.4123	0	FALSE	FALSE
WBGene00003601	C32F10.6	NHR-2	NA	NA	RIC	mlm	avg_log2FC	-5.28254	1.28804e-07	1.57141e-05	10.0778	1.41741	FALSE	FALSE
WBGene00000561	C34E10.7	CND-1	NA	NA	RIC	mlm	avg_log2FC	-5.42126	5.99006e-08	9.74383e-06	132.925	0	FALSE	FALSE
WBGene00000460	T26C11.7	CEH-39	REPRESSOR	NA	RIC	mlm	avg_log2FC	-6.10457	1.05071e-09	3.99063e-07	25.5956	7.6007	FALSE	FALSE
WBGene00003003	T25C12.1	LIN-14	REPRESSOR	NA	RID	mlm	avg_log2FC	6.07124	1.29327e-09	4.72779e-07	48.408	71.4129	FALSE	FALSE
WBGene00004804	T19E7.2	SKN-1	NA	NA	RID	mlm	avg_log2FC	3.70361	0.000213149	0.0129993	47.1811	0	FALSE	FALSE
WBGene00003024	C07H6.7	LIN-39	NA	NA	RID	mlm	avg_log2FC	3.52397	0.00042613	0.0155499	26.2345	0	FALSE	TRUE
WBGene00019218	H20J04.3	MADF-3	NA	NA	RID	mlm	avg_log2FC	3.5118	0.000446104	0.0155499	0	2.02084	FALSE	FALSE
WBGene00009584	F40F9.7	DRAP-1	ACTIVATOR	NA	RID	mlm	avg_log2FC	3.41675	0.000635049	0.0182296	45.607	279.86	FALSE	FALSE
WBGene00006545	T07C4.2	TBX-8	NA	NA	RID	mlm	avg_log2FC	-3.16854	0.00153449	0.0374416	14.6403	0	FALSE	FALSE
WBGene00001974	T20B12.8	HMG-4	NA	NA	RID	mlm	avg_log2FC	-3.42078	0.000625729	0.0182296	51.611	57.6372	FALSE	FALSE
WBGene00000460	T26C11.7	CEH-39	REPRESSOR	NA	RID	mlm	avg_log2FC	-4.6329	3.6296e-06	0.000442811	0	5.45188	FALSE	FALSE
WBGene00000561	C34E10.7	CND-1	NA	NA	RID	mlm	avg_log2FC	-6.00587	1.93762e-09	4.72779e-07	2663.37	0	FALSE	FALSE
WBGene00003003	T25C12.1	LIN-14	REPRESSOR	NA	RIF	mlm	avg_log2FC	5.76539	8.27266e-09	4.03706e-06	215.233	100.754	FALSE	FALSE
WBGene00001162	Y48C3A.17	EFL-2	NA	NA	RIF	mlm	avg_log2FC	4.00931	6.11292e-05	0.00497184	0	21.9737	FALSE	FALSE
WBGene00020399	T10B11.3	ZTF-4	NA	NA	RIF	mlm	avg_log2FC	3.85993	0.000113793	0.00644807	108.941	0	FALSE	FALSE
WBGene00016997	D1005.3	CEBP-1	NA	NA	RIF	mlm	avg_log2FC	3.65116	0.000261754	0.0110895	0	370.159	FALSE	FALSE
WBGene00001971	Y48B6A.14	HMG-1.1	NA	NA	RIF	mlm	avg_log2FC	3.59361	0.000326955	0.0122734	5182.02	1480.17	FALSE	FALSE
WBGene00022762	ZK546.5	ZK546.5	NA	NA	RIF	mlm	avg_log2FC	3.22526	0.00126072	0.0323998	49.9589	0	FALSE	FALSE
WBGene00012735	Y40B1A.4	SPTF-3	ACTIVATOR	NA	RIF	mlm	avg_log2FC	3.11422	0.00184707	0.0423755	0	29.1652	FALSE	FALSE
WBGene00004773	F15C11.1	SEM-4	NA	BIFUNCTIONAL	RIF	mlm	avg_log2FC	3.10426	0.00191037	0.0423755	591.498	225.976	FALSE	FALSE
WBGene00001208	F28B12.2	EGL-44	NA	REPRESSOR	RIF	mlm	avg_log2FC	-3.06312	0.00219346	0.0465396	0	73.6546	FALSE	FALSE
WBGene00006844	D1081.2	UNC-120	NA	NA	RIF	mlm	avg_log2FC	-3.49159	0.000481245	0.014678	45.6147	0	FALSE	FALSE
WBGene00000460	T26C11.7	CEH-39	REPRESSOR	NA	RIF	mlm	avg_log2FC	-3.90145	9.59463e-05	0.00644807	0	4.92769	FALSE	FALSE
WBGene00001974	T20B12.8	HMG-4	NA	NA	RIF	mlm	avg_log2FC	-4.03942	5.37925e-05	0.00497184	84.172	42.8388	FALSE	FALSE
WBGene00001568	F32H2.1	SNPC-4	NA	NA	RIF	mlm	avg_log2FC	-4.29324	1.76956e-05	0.00215886	0	14.3687	FALSE	FALSE
WBGene00003003	T25C12.1	LIN-14	REPRESSOR	NA	RIG	mlm	avg_log2FC	6.55579	5.67637e-11	2.77007e-08	114.735	121.448	FALSE	FALSE
WBGene00010770	K11D2.4	K11D2.4	NA	NA	RIG	mlm	avg_log2FC	5.24854	1.54947e-07	3.78069e-05	8.0024	11.8689	FALSE	FALSE
WBGene00016905	C53D5.4	ZTF-3	NA	NA	RIG	mlm	avg_log2FC	4.11612	3.86923e-05	0.00284069	258.525	0	FALSE	FALSE
WBGene00006424	F49E10.5	CTBP-1	NA	REPRESSOR	RIG	mlm	avg_log2FC	3.50909	0.000450671	0.0183273	947.142	149.911	FALSE	FALSE
WBGene00020399	T10B11.3	ZTF-4	NA	NA	RIG	mlm	avg_log2FC	3.35933	0.000782844	0.0258638	65.9845	29.9427	FALSE	FALSE
WBGene00008081	C44B9.4	ATHP-1	REPRESSOR	NA	RIG	mlm	avg_log2FC	3.35324	0.000800272	0.0258638	131.081	5.91818	FALSE	FALSE
WBGene00044330	R08B4.2	ALR-1	NA	NA	RIG	mlm	avg_log2FC	3.14272	0.00167641	0.0430573	40.2757	0	FALSE	TRUE
WBGene00004773	F15C11.1	SEM-4	NA	BIFUNCTIONAL	RIG	mlm	avg_log2FC	3.06391	0.00218769	0.0463924	893.217	239.091	FALSE	FALSE
WBGene00003087	F49H12.1	LSY-2	NA	NA	RIG	mlm	avg_log2FC	3.05615	0.00224507	0.0463924	178.753	0	FALSE	FALSE
WBGene00001974	T20B12.8	HMG-4	NA	NA	RIG	mlm	avg_log2FC	-3.10008	0.00193748	0.0463924	169.96	29.5428	FALSE	FALSE
WBGene00003003	T25C12.1	LIN-14	REPRESSOR	NA	RIH	mlm	avg_log2FC	6.5601	5.5153e-11	2.69147e-08	31.8649	102.007	FALSE	FALSE
WBGene00021552	Y44E3B.1	ZIP-4	NA	NA	RIH	mlm	avg_log2FC	4.4313	9.41877e-06	0.00076606	22.8718	41.56	FALSE	FALSE
WBGene00004804	T19E7.2	SKN-1	NA	NA	RIH	mlm	avg_log2FC	4.12	3.80467e-05	0.00206298	52.4454	92.5742	FALSE	FALSE
WBGene00020930	W02C12.3	HLH-30	NA	NA	RIH	mlm	avg_log2FC	4.03039	5.58994e-05	0.00272789	37.4171	188.041	FALSE	FALSE
WBGene00010770	K11D2.4	K11D2.4	NA	NA	RIH	mlm	avg_log2FC	3.93993	8.17957e-05	0.00362876	0	15.88	FALSE	FALSE
WBGene00012005	T24H10.7	2025-06-01	NA	NA	RIH	mlm	avg_log2FC	3.56727	0.000361601	0.0147051	11.3826	102.934	FALSE	FALSE
WBGene00000095	C25A1.11	AHA-1	NA	NA	RIH	mlm	avg_log2FC	3.39114	0.000697435	0.0212718	112.424	58.6799	FALSE	FALSE
WBGene00015934	C17H12.9	CEH-48	NA	NA	RIH	mlm	avg_log2FC	-3.22998	0.00124007	0.0336198	340.4	86.7768	FALSE	FALSE
WBGene00003633	C29E6.5	NHR-43	NA	NA	RIH	mlm	avg_log2FC	-3.53712	0.000405472	0.0152208	11.9714	0	FALSE	FALSE
WBGene00001948	B0304.1	HLH-1	ACTIVATOR	BIFUNCTIONAL	RIH	mlm	avg_log2FC	-4.16459	3.13283e-05	0.00191103	17.0339	0	FALSE	FALSE
WBGene00000460	T26C11.7	CEH-39	REPRESSOR	NA	RIH	mlm	avg_log2FC	-5.47217	4.50168e-08	4.39364e-06	6.67233	0.793522	FALSE	FALSE
WBGene00001974	T20B12.8	HMG-4	NA	NA	RIH	mlm	avg_log2FC	-5.74086	9.56297e-09	1.16668e-06	63.1479	70.2735	FALSE	FALSE
WBGene00003601	C32F10.6	NHR-2	NA	NA	RIH	mlm	avg_log2FC	-5.85802	4.76127e-09	7.745e-07	6.22234	0	FALSE	FALSE
WBGene00000561	C34E10.7	CND-1	NA	NA	RIH	mlm	avg_log2FC	-5.93338	3.01889e-09	7.36609e-07	147.413	0	FALSE	FALSE
WBGene00016997	D1005.3	CEBP-1	NA	NA	RIM	mlm	avg_log2FC	4.61041	4.0448e-06	0.000493466	0	524.824	FALSE	FALSE
WBGene00010770	K11D2.4	K11D2.4	NA	NA	RIM	mlm	avg_log2FC	4.16258	3.1605e-05	0.00257054	6.18182	8.3138	FALSE	FALSE
WBGene00003003	T25C12.1	LIN-14	REPRESSOR	NA	RIM	mlm	avg_log2FC	3.7521	0.000175879	0.00858291	70.5256	105.786	FALSE	FALSE
WBGene00021552	Y44E3B.1	ZIP-4	NA	NA	RIM	mlm	avg_log2FC	3.61207	0.000304548	0.0123849	52.9281	38.0048	FALSE	FALSE
WBGene00011575	T07C12.11	MADF-4	NA	NA	RIM	mlm	avg_log2FC	3.43792	0.00058746	0.0220524	0	29.2438	FALSE	FALSE
WBGene00001440	F40H3.4	FKH-8	NA	NA	RIM	mlm	avg_log2FC	3.41528	0.000638499	0.0222563	85.5173	0	FALSE	FALSE
WBGene00020930	W02C12.3	HLH-30	NA	NA	RIM	mlm	avg_log2FC	3.26427	0.00109939	0.0315589	48.7876	67.9769	FALSE	FALSE
WBGene00006462	C33A11.4	SVH-5	NA	NA	RIM	mlm	avg_log2FC	3.14671	0.00165371	0.0424742	26.6429	220.173	FALSE	FALSE
WBGene00006844	D1081.2	UNC-120	NA	NA	RIM	mlm	avg_log2FC	-3.1126	0.00185722	0.0453161	5.56456	0	FALSE	FALSE
WBGene00001974	T20B12.8	HMG-4	NA	NA	RIM	mlm	avg_log2FC	-3.81848	0.000134702	0.00730382	115.716	87.4512	FALSE	FALSE
WBGene00003046	F37H8.1	LIR-3	NA	ACTIVATOR	RIM	mlm	avg_log2FC	-3.93835	8.23363e-05	0.00502251	62.1122	0	FALSE	FALSE
WBGene00003847	F25D7.3	BLMP-1	NA	NA	RIM	mlm	avg_log2FC	-4.4289	9.52404e-06	0.000929547	9.17401	0	FALSE	FALSE
WBGene00000460	T26C11.7	CEH-39	REPRESSOR	NA	RIM	mlm	avg_log2FC	-4.82237	1.42959e-06	0.000232546	2.00205	7.43323	FALSE	FALSE
WBGene00003601	C32F10.6	NHR-2	NA	NA	RIM	mlm	avg_log2FC	-5.46405	4.71231e-08	1.1498e-05	15.2194	4.77471	FALSE	FALSE
WBGene00000561	C34E10.7	CND-1	NA	NA	RIM	mlm	avg_log2FC	-5.77083	8.01051e-09	3.90913e-06	2085.53	0	FALSE	FALSE
WBGene00003003	T25C12.1	LIN-14	REPRESSOR	NA	RIP	mlm	avg_log2FC	5.22686	1.74234e-07	4.2513e-05	0	167.491	FALSE	FALSE
WBGene00001440	F40H3.4	FKH-8	NA	NA	RIP	mlm	avg_log2FC	4.90829	9.26338e-07	0.000150684	37.021	0	FALSE	FALSE
WBGene00003218	M04B2.1	MEP-1	NA	NA	RIP	mlm	avg_log2FC	-3.56421	0.000365844	0.0178532	218.18	73.402	FALSE	FALSE
WBGene00001974	T20B12.8	HMG-4	NA	NA	RIP	mlm	avg_log2FC	-3.98599	6.74507e-05	0.00470228	56.1142	37.1595	FALSE	FALSE
WBGene00011614	T08D10.1	NFYA-1	NA	NA	RIP	mlm	avg_log2FC	-4.00534	6.21628e-05	0.00470228	41.9193	0	FALSE	FALSE
WBGene00015934	C17H12.9	CEH-48	NA	NA	RIP	mlm	avg_log2FC	-5.48921	4.08877e-08	1.99532e-05	395.266	46.1572	FALSE	FALSE
WBGene00003003	T25C12.1	LIN-14	REPRESSOR	NA	RIR	mlm	avg_log2FC	6.00742	1.91921e-09	6.28208e-07	0	265.442	FALSE	FALSE
WBGene00006424	F49E10.5	CTBP-1	NA	REPRESSOR	RIR	mlm	avg_log2FC	3.95961	7.53444e-05	0.00408534	209.442	74.6631	FALSE	FALSE
WBGene00001442	C25A1.2	FKH-10	NA	NA	RIR	mlm	avg_log2FC	3.83922	0.000123826	0.00604268	24.3557	0	FALSE	FALSE
WBGene00016905	C53D5.4	ZTF-3	NA	NA	RIR	mlm	avg_log2FC	3.71701	0.000202167	0.00822147	265.534	25.3176	FALSE	FALSE
WBGene00010770	K11D2.4	K11D2.4	NA	NA	RIR	mlm	avg_log2FC	3.4679	0.000525705	0.0171029	0	66.4749	FALSE	FALSE
WBGene00000095	C25A1.11	AHA-1	NA	NA	RIR	mlm	avg_log2FC	3.09627	0.00196256	0.0435333	163.787	83.441	FALSE	FALSE
WBGene00004013	F38A6.1	PHA-4	NA	NA	RIR	mlm	avg_log2FC	3.04905	0.00229883	0.0487752	34.2549	0	FALSE	FALSE
WBGene00001948	B0304.1	HLH-1	ACTIVATOR	BIFUNCTIONAL	RIR	mlm	avg_log2FC	-3.38119	0.000723172	0.0205616	22.5993	0	FALSE	FALSE
WBGene00015934	C17H12.9	CEH-48	NA	NA	RIR	mlm	avg_log2FC	-3.50129	0.000464068	0.0161761	321.358	77.9542	FALSE	FALSE
WBGene00003633	C29E6.5	NHR-43	NA	NA	RIR	mlm	avg_log2FC	-3.52519	0.000424172	0.0159228	33.1583	4.71919	FALSE	FALSE
WBGene00003037	JC8.6	LIN-54	NA	NA	RIR	mlm	avg_log2FC	-3.75986	0.000170519	0.00756482	22.5642	0	FALSE	FALSE
WBGene00000460	T26C11.7	CEH-39	REPRESSOR	NA	RIR	mlm	avg_log2FC	-4.48185	7.44284e-06	0.000605351	0	12.3688	FALSE	FALSE
WBGene00003601	C32F10.6	NHR-2	NA	NA	RIR	mlm	avg_log2FC	-5.31937	1.053e-07	1.28466e-05	0	8.05658	FALSE	FALSE
WBGene00000561	C34E10.7	CND-1	NA	NA	RIR	mlm	avg_log2FC	-5.9595	2.57462e-09	6.28208e-07	167.851	0	FALSE	FALSE
WBGene00001345	F29G9.4	FOS-1	NA	NA	RIS	mlm	avg_log2FC	3.64343	0.000269738	0.0131632	0	148.11	FALSE	FALSE
WBGene00044330	R08B4.2	ALR-1	NA	NA	RIS	mlm	avg_log2FC	-3.2692	0.00108045	0.0405584	384.909	166.92	FALSE	TRUE
WBGene00003218	M04B2.1	MEP-1	NA	NA	RIS	mlm	avg_log2FC	-3.35629	0.000791492	0.0321873	267.015	86.2388	FALSE	FALSE
WBGene00015934	C17H12.9	CEH-48	NA	NA	RIS	mlm	avg_log2FC	-3.67963	0.000234214	0.0126996	165.455	87.3893	FALSE	FALSE
WBGene00000561	C34E10.7	CND-1	NA	NA	RIS	mlm	avg_log2FC	-4.19947	2.68756e-05	0.00187361	67.146	0	FALSE	FALSE
WBGene00000460	T26C11.7	CEH-39	REPRESSOR	NA	RIS	mlm	avg_log2FC	-4.42083	9.88635e-06	0.000964908	19.9415	0	FALSE	FALSE
WBGene00001974	T20B12.8	HMG-4	NA	NA	RIS	mlm	avg_log2FC	-4.57526	4.78631e-06	0.000583929	53.099	0	FALSE	FALSE
WBGene00003003	T25C12.1	LIN-14	REPRESSOR	NA	RIV	mlm	avg_log2FC	4.51588	6.34311e-06	0.000619088	104.187	126.377	FALSE	FALSE
WBGene00003939	F27E5.2	PAX-3	NA	ACTIVATOR	RIV	mlm	avg_log2FC	3.72983	0.000192166	0.0151823	9.59924	0	FALSE	FALSE
WBGene00001442	C25A1.2	FKH-10	NA	NA	RIV	mlm	avg_log2FC	3.37532	0.000738766	0.0327744	17.3007	0	FALSE	FALSE
WBGene00000561	C34E10.7	CND-1	NA	NA	RIV	mlm	avg_log2FC	-5.24785	1.55531e-07	1.89748e-05	4044.28	0	FALSE	FALSE
WBGene00000460	T26C11.7	CEH-39	REPRESSOR	NA	RIV	mlm	avg_log2FC	-5.63986	1.72601e-08	2.80764e-06	16.3588	3.95536	FALSE	FALSE
WBGene00001974	T20B12.8	HMG-4	NA	NA	RIV	mlm	avg_log2FC	-6.43937	1.22836e-10	2.99719e-08	157.656	0	FALSE	FALSE
WBGene00003601	C32F10.6	NHR-2	NA	NA	RIV	mlm	avg_log2FC	-7.00629	2.52876e-12	1.23404e-09	18.8966	0	FALSE	FALSE
WBGene00001440	F40H3.4	FKH-8	NA	NA	RMG	mlm	avg_log2FC	4.23918	2.25394e-05	0.00137491	31.2826	7.86652	FALSE	FALSE
WBGene00003601	C32F10.6	NHR-2	NA	NA	RMG	mlm	avg_log2FC	-4.29757	1.73538e-05	0.00120981	27.3217	15.8379	FALSE	FALSE
WBGene00000561	C34E10.7	CND-1	NA	NA	RMG	mlm	avg_log2FC	-4.31181	1.62734e-05	0.00120981	227.733	0	FALSE	FALSE
WBGene00001974	T20B12.8	HMG-4	NA	NA	RMG	mlm	avg_log2FC	-4.60245	4.20243e-06	0.000410157	104.178	14.6139	FALSE	FALSE
WBGene00001948	B0304.1	HLH-1	ACTIVATOR	BIFUNCTIONAL	RMG	mlm	avg_log2FC	-4.70606	2.54322e-06	0.000310273	27.0116	0	FALSE	FALSE
WBGene00000460	T26C11.7	CEH-39	REPRESSOR	NA	RMG	mlm	avg_log2FC	-4.81037	1.51799e-06	0.000246927	0	4.76304	FALSE	FALSE
WBGene00000460	T26C11.7	CEH-39	REPRESSOR	NA	SAA	mlm	avg_log2FC	-3.3854	0.000712184	0.0347546	3.80787	34.7393	FALSE	FALSE
WBGene00021942	Y55F3BR.5	MADF-1	NA	NA	SAA	mlm	avg_log2FC	-3.74464	0.000181186	0.0115729	13.403	0	FALSE	FALSE
WBGene00015934	C17H12.9	CEH-48	NA	NA	SAA	mlm	avg_log2FC	-3.94227	8.10019e-05	0.00658815	280.812	164.601	FALSE	FALSE
WBGene00000561	C34E10.7	CND-1	NA	NA	SAA	mlm	avg_log2FC	-4.48304	7.40141e-06	0.000722378	260.831	0	FALSE	FALSE
WBGene00001249	W09C2.1	ELT-1	NA	NA	SAA	mlm	avg_log2FC	-4.50236	6.7602e-06	0.000722378	28.1543	0	FALSE	TRUE
WBGene00001974	T20B12.8	HMG-4	NA	NA	SAA	mlm	avg_log2FC	-5.74338	9.42142e-09	2.29883e-06	206.41	0	FALSE	FALSE
WBGene00003601	C32F10.6	NHR-2	NA	NA	SAA	mlm	avg_log2FC	-6.95126	3.73724e-12	1.82378e-09	16.4175	0	FALSE	FALSE
WBGene00006424	F49E10.5	CTBP-1	NA	REPRESSOR	SAB	mlm	avg_log2FC	5.01858	5.25231e-07	8.70639e-05	64.2472	91.7377	FALSE	FALSE
WBGene00001976	T05A7.4	HMG-11	NA	NA	SAB	mlm	avg_log2FC	5.01495	5.35229e-07	8.70639e-05	733.128	429.602	FALSE	FALSE
WBGene00003003	T25C12.1	LIN-14	REPRESSOR	NA	SAB	mlm	avg_log2FC	4.94157	7.81542e-07	9.53482e-05	0	152.484	FALSE	FALSE
WBGene00003024	C07H6.7	LIN-39	NA	NA	SAB	mlm	avg_log2FC	4.81313	1.49722e-06	0.000146129	47.9438	0	FALSE	TRUE
WBGene00000908	F11A1.3	DAF-12	NA	NA	SAB	mlm	avg_log2FC	4.33705	1.45151e-05	0.00118056	0	83.1021	FALSE	FALSE
WBGene00016997	D1005.3	CEBP-1	NA	NA	SAB	mlm	avg_log2FC	3.95701	7.61675e-05	0.00499226	0	29.3317	FALSE	FALSE
WBGene00010770	K11D2.4	K11D2.4	NA	NA	SAB	mlm	avg_log2FC	3.46026	0.00054083	0.0203019	0	31.0251	FALSE	FALSE
WBGene00007907	C34B4.2	C34B4.2	NA	NA	SAB	mlm	avg_log2FC	3.39476	0.000688285	0.0239916	0	101.068	FALSE	FALSE
WBGene00001974	T20B12.8	HMG-4	NA	NA	SAB	mlm	avg_log2FC	-3.30556	0.000949602	0.0289629	46.6302	58.8401	FALSE	FALSE
WBGene00000460	T26C11.7	CEH-39	REPRESSOR	NA	SAB	mlm	avg_log2FC	-5.29239	1.22061e-07	5.95656e-05	0	15.2152	FALSE	FALSE
WBGene00016997	D1005.3	CEBP-1	NA	NA	SIA	mlm	avg_log2FC	5.27392	1.34999e-07	2.19598e-05	13.8729	686.364	FALSE	FALSE
WBGene00003003	T25C12.1	LIN-14	REPRESSOR	NA	SIA	mlm	avg_log2FC	4.19405	2.75259e-05	0.0020583	155.593	97.3487	FALSE	FALSE
WBGene00021552	Y44E3B.1	ZIP-4	NA	NA	SIA	mlm	avg_log2FC	3.92458	8.71872e-05	0.00472749	34.8966	40.0055	FALSE	FALSE
WBGene00004804	T19E7.2	SKN-1	NA	NA	SIA	mlm	avg_log2FC	3.62345	0.000291453	0.00948194	63.3016	0	FALSE	FALSE
WBGene00019327	K02F3.4	ZIP-2	NA	NA	SIA	mlm	avg_log2FC	3.53131	0.000414478	0.0126416	224.505	1672.63	FALSE	FALSE
WBGene00003025	T27C4.4	LIN-40	NA	NA	SIA	mlm	avg_log2FC	3.36565	0.000765145	0.0196521	216.919	141.787	FALSE	FALSE
WBGene00001974	T20B12.8	HMG-4	NA	NA	SIA	mlm	avg_log2FC	-3.40232	0.00066953	0.0181517	117.348	29.3582	FALSE	FALSE
WBGene00003511	F46G10.6	MXL-3	NA	NA	SIA	mlm	avg_log2FC	-3.48906	0.000485813	0.0139457	17.8209	0	FALSE	FALSE
WBGene00003046	F37H8.1	LIR-3	NA	ACTIVATOR	SIA	mlm	avg_log2FC	-3.87748	0.000105897	0.00516777	33.6338	0	FALSE	FALSE
WBGene00000460	T26C11.7	CEH-39	REPRESSOR	NA	SIA	mlm	avg_log2FC	-4.1476	3.37426e-05	0.0020583	13.1928	4.93804	FALSE	FALSE
WBGene00015934	C17H12.9	CEH-48	NA	NA	SIA	mlm	avg_log2FC	-4.15917	3.20804e-05	0.0020583	402.504	128.075	FALSE	FALSE
WBGene00000561	C34E10.7	CND-1	NA	NA	SIA	mlm	avg_log2FC	-5.06181	4.19151e-07	5.11364e-05	163.02	0	FALSE	FALSE
WBGene00003847	F25D7.3	BLMP-1	NA	NA	SIA	mlm	avg_log2FC	-5.36645	8.12382e-08	1.98221e-05	10.4931	0	FALSE	FALSE
WBGene00003601	C32F10.6	NHR-2	NA	NA	SIA	mlm	avg_log2FC	-5.89739	3.75536e-09	1.83262e-06	0	0.792376	FALSE	FALSE
WBGene00003003	T25C12.1	LIN-14	REPRESSOR	NA	SIB	mlm	avg_log2FC	9.24368	2.62595e-20	1.28146e-17	107.431	61.6501	FALSE	FALSE
WBGene00016997	D1005.3	CEBP-1	NA	NA	SIB	mlm	avg_log2FC	4.93239	8.19135e-07	0.000133246	0	799.916	FALSE	FALSE
WBGene00006424	F49E10.5	CTBP-1	NA	REPRESSOR	SIB	mlm	avg_log2FC	4.74783	2.07106e-06	0.000252669	238.277	43.1697	FALSE	FALSE
WBGene00010770	K11D2.4	K11D2.4	NA	NA	SIB	mlm	avg_log2FC	4.48909	7.19482e-06	0.000585178	6.57996	15.8435	FALSE	FALSE
WBGene00021552	Y44E3B.1	ZIP-4	NA	NA	SIB	mlm	avg_log2FC	4.01132	6.06114e-05	0.00328649	9.26888	31.1413	FALSE	FALSE
WBGene00000908	F11A1.3	DAF-12	NA	NA	SIB	mlm	avg_log2FC	3.45821	0.000544968	0.0179721	0	32.3804	FALSE	FALSE
WBGene00044330	R08B4.2	ALR-1	NA	NA	SIB	mlm	avg_log2FC	3.4497	0.000562423	0.0179721	29.5545	0	FALSE	TRUE
WBGene00009899	F49E12.6	EFL-3	NA	REPRESSOR	SIB	mlm	avg_log2FC	3.27244	0.00106811	0.0274337	22.2363	0	FALSE	FALSE
WBGene00018990	F56F11.3	KLF-1	NA	NA	SIB	mlm	avg_log2FC	3.05821	0.00222973	0.0453379	0	3.91236	FALSE	FALSE
WBGene00001249	W09C2.1	ELT-1	NA	NA	SIB	mlm	avg_log2FC	-3.35978	0.000781581	0.0211895	31.6994	0	FALSE	TRUE
WBGene00000460	T26C11.7	CEH-39	REPRESSOR	NA	SIB	mlm	avg_log2FC	-3.79513	0.000148023	0.00656685	0	13.1636	FALSE	FALSE
WBGene00003619	F43C1.4	NHR-20	NA	NA	SIB	mlm	avg_log2FC	-3.80758	0.000140775	0.00656685	109.487	25.9697	FALSE	FALSE
WBGene00003046	F37H8.1	LIR-3	NA	ACTIVATOR	SIB	mlm	avg_log2FC	-4.11425	3.90063e-05	0.00248914	42.744	19.8744	FALSE	FALSE
WBGene00001974	T20B12.8	HMG-4	NA	NA	SIB	mlm	avg_log2FC	-4.63489	3.59499e-06	0.000350871	61.1612	92.4414	FALSE	FALSE
WBGene00000561	C34E10.7	CND-1	NA	NA	SIB	mlm	avg_log2FC	-6.39174	1.67811e-10	4.09459e-08	145.111	0	FALSE	FALSE
WBGene00015934	C17H12.9	CEH-48	NA	NA	SMB	mlm	avg_log2FC	-3.76404	0.00016769	0.0102291	497.911	47.6881	FALSE	FALSE
WBGene00003847	F25D7.3	BLMP-1	NA	NA	SMB	mlm	avg_log2FC	-4.74396	2.11102e-06	0.000171696	4.16633	0	FALSE	FALSE
WBGene00000460	T26C11.7	CEH-39	REPRESSOR	NA	SMB	mlm	avg_log2FC	-4.82466	1.41329e-06	0.000137937	27.3702	0	FALSE	FALSE
WBGene00001974	T20B12.8	HMG-4	NA	NA	SMB	mlm	avg_log2FC	-5.16671	2.40652e-07	2.93595e-05	96.2817	54.7603	FALSE	FALSE
WBGene00000561	C34E10.7	CND-1	NA	NA	SMB	mlm	avg_log2FC	-5.55716	2.77866e-08	4.51996e-06	1853.52	0	FALSE	FALSE
WBGene00003601	C32F10.6	NHR-2	NA	NA	SMB	mlm	avg_log2FC	-8.15214	3.79464e-16	1.85178e-13	20.3226	0	FALSE	FALSE
WBGene00003003	T25C12.1	LIN-14	REPRESSOR	NA	SMD	mlm	avg_log2FC	4.84987	1.24518e-06	0.00020255	146.15	120.64	FALSE	FALSE
WBGene00001442	C25A1.2	FKH-10	NA	NA	SMD	mlm	avg_log2FC	4.5163	6.33072e-06	0.000772347	247.849	810.011	FALSE	FALSE
WBGene00020399	T10B11.3	ZTF-4	NA	NA	SMD	mlm	avg_log2FC	4.38576	1.16202e-05	0.000945108	71.2632	40.2349	FALSE	FALSE
WBGene00016997	D1005.3	CEBP-1	NA	NA	SMD	mlm	avg_log2FC	3.65848	0.000254403	0.0112862	11.3617	328.163	FALSE	FALSE
WBGene00009899	F49E12.6	EFL-3	NA	REPRESSOR	SMD	mlm	avg_log2FC	3.62423	0.00029058	0.0118169	35.9845	0	FALSE	FALSE
WBGene00010770	K11D2.4	K11D2.4	NA	NA	SMD	mlm	avg_log2FC	3.57358	0.000353004	0.0132512	9.03737	22.1852	FALSE	FALSE
WBGene00021552	Y44E3B.1	ZIP-4	NA	NA	SMD	mlm	avg_log2FC	3.37988	0.000726622	0.0208583	54.4434	21.0187	FALSE	FALSE
WBGene00004773	F15C11.1	SEM-4	NA	BIFUNCTIONAL	SMD	mlm	avg_log2FC	3.27186	0.00107032	0.0274904	541.072	455.246	FALSE	FALSE
WBGene00001976	T05A7.4	HMG-11	NA	NA	SMD	mlm	avg_log2FC	3.15249	0.00162135	0.0369556	1247.81	530.309	FALSE	FALSE
WBGene00077521	F45H11.6	MAF-1	NA	NA	SMD	mlm	avg_log2FC	3.14454	0.00166603	0.0369556	65.9581	268.935	FALSE	FALSE
WBGene00003619	F43C1.4	NHR-20	NA	NA	SMD	mlm	avg_log2FC	-3.01673	0.00255855	0.0495803	74.0883	37.8071	FALSE	FALSE
WBGene00015285	C01B12.2	GMEB-1	NA	NA	SMD	mlm	avg_log2FC	-3.12166	0.00180102	0.038213	46.6156	75.1202	FALSE	FALSE
WBGene00013383	Y62E10A.17	APTF-2	NA	NA	SMD	mlm	avg_log2FC	-3.33828	0.000844612	0.0228984	17.0752	0	FALSE	FALSE
WBGene00000561	C34E10.7	CND-1	NA	NA	SMD	mlm	avg_log2FC	-3.40057	0.000673825	0.0205517	88.291	0	FALSE	FALSE
WBGene00000460	T26C11.7	CEH-39	REPRESSOR	NA	SMD	mlm	avg_log2FC	-5.01926	5.23371e-07	0.000127702	2.36933	0	FALSE	FALSE
WBGene00001974	T20B12.8	HMG-4	NA	NA	SMD	mlm	avg_log2FC	-5.10581	3.32552e-07	0.000127702	123.333	93.8699	FALSE	FALSE
WBGene00003003	T25C12.1	LIN-14	REPRESSOR	NA	URA	mlm	avg_log2FC	5.51674	3.49826e-08	1.70715e-05	218.827	303.29	FALSE	FALSE
WBGene00021552	Y44E3B.1	ZIP-4	NA	NA	URA	mlm	avg_log2FC	3.85977	0.000113866	0.0203545	88.2969	35.1356	FALSE	FALSE
WBGene00001976	T05A7.4	HMG-11	NA	NA	URA	mlm	avg_log2FC	3.83664	0.00012513	0.0203545	819.764	348.742	FALSE	FALSE
WBGene00020399	T10B11.3	ZTF-4	NA	NA	URA	mlm	avg_log2FC	3.60461	0.000313418	0.038237	62.3044	0	FALSE	FALSE
WBGene00003003	T25C12.1	LIN-14	REPRESSOR	NA	URB	mlm	avg_log2FC	5.31642	1.0702e-07	1.74086e-05	103.126	224.985	FALSE	FALSE
WBGene00020930	W02C12.3	HLH-30	NA	NA	URB	mlm	avg_log2FC	3.99163	6.58676e-05	0.00401792	75.6219	309.982	FALSE	FALSE
WBGene00010770	K11D2.4	K11D2.4	NA	NA	URB	mlm	avg_log2FC	3.84308	0.000121893	0.00660928	0	15.4829	FALSE	FALSE
WBGene00000472	F33A8.3	CEY-1	NA	NA	URB	mlm	avg_log2FC	3.49584	0.000473646	0.0210126	1033.5	738.031	FALSE	FALSE
WBGene00006424	F49E10.5	CTBP-1	NA	REPRESSOR	URB	mlm	avg_log2FC	3.27818	0.00104665	0.0340509	153.243	50.9467	FALSE	FALSE
WBGene00001440	F40H3.4	FKH-8	NA	NA	URB	mlm	avg_log2FC	3.12959	0.00175316	0.0475301	123.778	0	FALSE	FALSE
WBGene00001953	C02B8.4	HLH-8	ACTIVATOR	NA	URB	mlm	avg_log2FC	-3.3313	0.000866064	0.0325107	5.68137	0	FALSE	FALSE
WBGene00001948	B0304.1	HLH-1	ACTIVATOR	BIFUNCTIONAL	URB	mlm	avg_log2FC	-4.48315	7.39762e-06	0.000601673	14.8611	0	FALSE	FALSE
WBGene00001974	T20B12.8	HMG-4	NA	NA	URB	mlm	avg_log2FC	-4.85715	1.20029e-06	0.000117149	69.0999	59.1066	FALSE	FALSE
WBGene00000460	T26C11.7	CEH-39	REPRESSOR	NA	URB	mlm	avg_log2FC	-5.18229	2.21415e-07	2.70127e-05	20.9833	21.2745	FALSE	FALSE
WBGene00003601	C32F10.6	NHR-2	NA	NA	URB	mlm	avg_log2FC	-6.06562	1.3392e-09	3.26765e-07	10.0907	0	FALSE	FALSE
WBGene00000561	C34E10.7	CND-1	NA	NA	URB	mlm	avg_log2FC	-6.56468	5.34858e-11	2.61011e-08	218.973	0	FALSE	FALSE
WBGene00001440	F40H3.4	FKH-8	NA	NA	URX	mlm	avg_log2FC	4.85228	1.23015e-06	0.000100052	193.991	270.743	FALSE	FALSE
WBGene00021552	Y44E3B.1	ZIP-4	NA	NA	URX	mlm	avg_log2FC	3.69441	0.000221017	0.00898801	40.0278	10.6505	FALSE	FALSE
WBGene00010770	K11D2.4	K11D2.4	NA	NA	URX	mlm	avg_log2FC	3.47136	0.000518984	0.0168843	3.17132	24.9416	FALSE	FALSE
WBGene00009050	F22D6.2	F22D6.2	NA	NA	URX	mlm	avg_log2FC	3.23279	0.00122794	0.0332908	411.475	991.537	FALSE	FALSE
WBGene00013878	ZC376.7	ATFS-1	NA	NA	URX	mlm	avg_log2FC	3.15523	0.00160622	0.036439	20.8376	44.5579	FALSE	FALSE
WBGene00006424	F49E10.5	CTBP-1	NA	REPRESSOR	URX	mlm	avg_log2FC	3.11109	0.00186675	0.036439	336.763	107.216	FALSE	FALSE
WBGene00020930	W02C12.3	HLH-30	NA	NA	URX	mlm	avg_log2FC	3.09402	0.00197747	0.0371156	25.6759	107.027	FALSE	FALSE
WBGene00003676	Y40B10A.8	NHR-86	NA	NA	URX	mlm	avg_log2FC	-3.17898	0.00148028	0.036439	18.221	21.2339	FALSE	FALSE
WBGene00004393	B0414.2	RNT-1	NA	NA	URX	mlm	avg_log2FC	-3.42019	0.000627091	0.0191263	2.2285	0	FALSE	FALSE
WBGene00017430	F13H6.1	BCL-11	NA	NA	URX	mlm	avg_log2FC	-3.62188	0.000293232	0.0102212	16.8522	16.2127	FALSE	FALSE
WBGene00003046	F37H8.1	LIR-3	NA	ACTIVATOR	URX	mlm	avg_log2FC	-4.08261	4.47141e-05	0.00218205	12.706	0	FALSE	FALSE
WBGene00001974	T20B12.8	HMG-4	NA	NA	URX	mlm	avg_log2FC	-4.26398	2.01784e-05	0.00109412	109.184	35.319	FALSE	FALSE
WBGene00003847	F25D7.3	BLMP-1	NA	NA	URX	mlm	avg_log2FC	-4.73863	2.16723e-06	0.000151087	18.1818	0	FALSE	FALSE
WBGene00000561	C34E10.7	CND-1	NA	NA	URX	mlm	avg_log2FC	-5.03653	4.78368e-07	4.66887e-05	214.005	0	FALSE	FALSE
WBGene00000460	T26C11.7	CEH-39	REPRESSOR	NA	URX	mlm	avg_log2FC	-5.54253	3.02078e-08	4.91381e-06	5.43809	5.71843	FALSE	FALSE
WBGene00003601	C32F10.6	NHR-2	NA	NA	URX	mlm	avg_log2FC	-5.55585	2.79955e-08	4.91381e-06	8.48636	0	FALSE	FALSE
WBGene00001948	B0304.1	HLH-1	ACTIVATOR	BIFUNCTIONAL	URX	mlm	avg_log2FC	-5.98744	2.16991e-09	1.05891e-06	27.3509	0	FALSE	FALSE
WBGene00006424	F49E10.5	CTBP-1	NA	REPRESSOR	URY	mlm	avg_log2FC	3.80528	0.000142087	0.00866732	201.492	66.8191	FALSE	FALSE
WBGene00020399	T10B11.3	ZTF-4	NA	NA	URY	mlm	avg_log2FC	3.5858	0.000336889	0.0155159	39.1014	0	FALSE	FALSE
WBGene00003046	F37H8.1	LIR-3	NA	ACTIVATOR	URY	mlm	avg_log2FC	-3.57601	0.000349743	0.0155159	24.2851	0	FALSE	FALSE
WBGene00001948	B0304.1	HLH-1	ACTIVATOR	BIFUNCTIONAL	URY	mlm	avg_log2FC	-3.75589	0.000173241	0.0093935	6.46326	0	FALSE	FALSE
WBGene00001974	T20B12.8	HMG-4	NA	NA	URY	mlm	avg_log2FC	-3.90781	9.34598e-05	0.00727958	152.402	48.436	FALSE	FALSE
WBGene00000460	T26C11.7	CEH-39	REPRESSOR	NA	URY	mlm	avg_log2FC	-4.03316	5.52467e-05	0.00539207	6.7022	14.8082	FALSE	FALSE
WBGene00000561	C34E10.7	CND-1	NA	NA	URY	mlm	avg_log2FC	-5.1392	2.78635e-07	7.65468e-05	289.579	0	FALSE	FALSE

## Sheet: Supplemental Table 13
Supplemental Table 13. CelEst GRN transcription factor activity results from L1 to L4 DGE tests
Candidate TF WBGeneID	sequence_name	public_name	Wormbase_mode_of_regulation	Uniprot_mode_of_regulation	neuron	statistic	condition	TF activity score	p_value	p.val.adj	expr_L1	expr_L4	is_terminal_selector	known_terminal_selector		Key
WBGene00001976	T05A7.4	HMG-11	NA	NA	ADE	mlm	avg_log2FC	6.28277	3.40237e-10	1.18031e-07	619.168	526.538	FALSE	FALSE		Candidate TF WBGeneID	WormBase GeneID for TF
WBGene00003003	T25C12.1	LIN-14	REPRESSOR	NA	ADE	mlm	avg_log2FC	6.22773	4.83734e-10	1.18031e-07	106.975	17.7905	FALSE	FALSE		sequence_name	Sequence ID for TF
WBGene00044330	R08B4.2	ALR-1	NA	NA	ADE	mlm	avg_log2FC	4.95323	7.3654e-07	0.000119811	228.212	0	FALSE	TRUE		public_name	Public gene name (WS273) for TF
WBGene00000914	F33H1.1	DAF-19	ACTIVATOR	NA	ADE	mlm	avg_log2FC	3.86109	0.000113279	0.00862412	0	221.356	FALSE	FALSE		Wormbase_mode_of_regulation	Wormbase mode of regulation (from CelEsT network)
WBGene00016997	D1005.3	CEBP-1	NA	NA	ADE	mlm	avg_log2FC	3.56356	0.000366802	0.0198888	46.2492	82.1232	FALSE	FALSE		Uniprot_mode_of_regulation	Uniprot mode of regulation (from CelEsT network)
WBGene00001440	F40H3.4	FKH-8	NA	NA	ADE	mlm	avg_log2FC	3.4181	0.000632002	0.0308417	0	142.032	FALSE	FALSE		neuron	Neuron tested
WBGene00001971	Y48B6A.14	HMG-1.1	NA	NA	ADE	mlm	avg_log2FC	3.32096	0.000898884	0.0365546	380.813	796.023	FALSE	FALSE		statistic	statistical test used in decoupleR
WBGene00003087	F49H12.1	LSY-2	NA	NA	ADE	mlm	avg_log2FC	3.23564	0.00121591	0.0452841	0	44.7033	FALSE	FALSE		condition	Differential expression metric used - average log2 fold change from Seurat DE tests
WBGene00010770	K11D2.4	K11D2.4	NA	NA	ADE	mlm	avg_log2FC	3.2025	0.00136479	0.0452841	0	33.2131	FALSE	FALSE		TF activity score	Mean z-score of TF activity from decoupleR
WBGene00011575	T07C12.11	MADF-4	NA	NA	ADE	mlm	avg_log2FC	3.16447	0.00155622	0.0474647	0	14.6846	FALSE	FALSE		p_value	raw p-value of TF activity score
WBGene00003636	C45E5.6	NHR-46	NA	NA	ADE	mlm	avg_log2FC	-3.76721	0.000165611	0.0101022	56.3507	33.5744	FALSE	FALSE		p.val.adj	Benjamini-Hochberg adjusted p-value of TF activity score
WBGene00001440	F40H3.4	FKH-8	NA	NA	ADF	mlm	avg_log2FC	-4.40841	1.04737e-05	0.00511119	297.309	170.23	FALSE	FALSE		expr_L1	Threshold 2 expression in neuron in L1
WBGene00001440	F40H3.4	FKH-8	NA	NA	AFD	mlm	avg_log2FC	-5.34073	9.36952e-08	4.57232e-05	53.8928	67.1177	FALSE	FALSE		expr_L4	Threshold 2 expression in neuron in L4
WBGene00010770	K11D2.4	K11D2.4	NA	NA	AIN	mlm	avg_log2FC	-3.39299	0.000692828	0.0483	6.53898	4.07679	FALSE	FALSE		is_terminal_selector_in_neuron	Whether TF is a known terminal selector for the queried neuron
WBGene00003003	T25C12.1	LIN-14	REPRESSOR	NA	AIN	mlm	avg_log2FC	-3.68538	0.00022903	0.0279416	112.405	27.9357	FALSE	FALSE		known_terminal_selector	Whether the TF is a known terminal selector for any neuron
WBGene00008363	D1046.2	D1046.2	NA	NA	AIN	mlm	avg_log2FC	-3.6943	0.00022115	0.0279416	0	19.9746	FALSE	FALSE
WBGene00010770	K11D2.4	K11D2.4	NA	NA	AIY	mlm	avg_log2FC	-3.31315	0.000924345	0.0346985	14.1355	0	FALSE	FALSE
WBGene00001976	T05A7.4	HMG-11	NA	NA	AIY	mlm	avg_log2FC	-3.57325	0.000353495	0.0156823	206.836	115.225	FALSE	FALSE
WBGene00003182	W10D5.1	MEF-2	NA	NA	AIY	mlm	avg_log2FC	-3.69891	0.000217171	0.010598	72.6414	44.6524	FALSE	FALSE
WBGene00021552	Y44E3B.1	ZIP-4	NA	NA	AIY	mlm	avg_log2FC	-3.76995	0.0001638	0.00888159	21.908	17.6188	FALSE	FALSE
WBGene00016905	C53D5.4	ZTF-3	NA	NA	AIY	mlm	avg_log2FC	-3.99747	6.42797e-05	0.00392106	20.3002	16.9653	FALSE	FALSE
WBGene00003087	F49H12.1	LSY-2	NA	NA	AIY	mlm	avg_log2FC	-4.33441	1.46943e-05	0.00119513	22.4363	12.2936	FALSE	FALSE
WBGene00044330	R08B4.2	ALR-1	NA	NA	AIY	mlm	avg_log2FC	-4.56933	4.92531e-06	0.00048071	171.552	105.364	FALSE	TRUE
WBGene00019327	K02F3.4	ZIP-2	NA	NA	AIY	mlm	avg_log2FC	-5.11944	3.09605e-07	5.03625e-05	603.829	96.2018	FALSE	FALSE
WBGene00016997	D1005.3	CEBP-1	NA	NA	AIY	mlm	avg_log2FC	-6.60443	4.10197e-11	2.00176e-08	402.704	70.2879	FALSE	FALSE
WBGene00019327	K02F3.4	ZIP-2	NA	NA	AIZ	mlm	avg_log2FC	4.03435	5.49798e-05	0.0193389	612.49	751.645	FALSE	FALSE
WBGene00003025	T27C4.4	LIN-40	NA	NA	AIZ	mlm	avg_log2FC	3.7436	0.000181966	0.0295997	329.332	110.127	FALSE	FALSE
WBGene00020320	T07F8.4	T07F8.4	REPRESSOR	NA	ALA	mlm	avg_log2FC	3.47553	0.000511039	0.0498774	11.9993	4.73753	FALSE	FALSE
WBGene00007907	C34B4.2	C34B4.2	NA	NA	ALA	mlm	avg_log2FC	-3.72881	0.000192979	0.0235434	32.8388	8.72495	FALSE	FALSE
WBGene00007094	B0019.2	B0019.2	NA	NA	ALN	mlm	avg_log2FC	3.10269	0.00192064	0.0431213	19.5122	0	FALSE	FALSE
WBGene00009461	F36D1.1	MADF-2	NA	NA	ALN	mlm	avg_log2FC	3.03553	0.00240459	0.0488934	45.0722	0	FALSE	FALSE
WBGene00000095	C25A1.11	AHA-1	NA	NA	ALN	mlm	avg_log2FC	-3.10951	0.00187693	0.0431213	21.7944	0	FALSE	FALSE
WBGene00001976	T05A7.4	HMG-11	NA	NA	ALN	mlm	avg_log2FC	-3.11786	0.00182456	0.0431213	432.896	0	FALSE	FALSE
WBGene00003012	F18A1.2	LIN-26	NA	NA	ALN	mlm	avg_log2FC	-3.32373	0.000889983	0.0289541	0	197.316	FALSE	FALSE
WBGene00016997	D1005.3	CEBP-1	NA	NA	ALN	mlm	avg_log2FC	-3.82456	0.00013145	0.00916391	225.807	0	FALSE	FALSE
WBGene00000914	F33H1.1	DAF-19	ACTIVATOR	NA	AQR	mlm	avg_log2FC	-3.35508	0.000795049	0.0412322	180.347	208.162	FALSE	FALSE
WBGene00001162	Y48C3A.17	EFL-2	NA	NA	AQR	mlm	avg_log2FC	-3.38602	0.000710657	0.0412322	4.80408	0	FALSE	FALSE
WBGene00003218	M04B2.1	MEP-1	NA	NA	AQR	mlm	avg_log2FC	-3.58329	0.00034019	0.0276688	91.2752	23.3584	FALSE	FALSE
WBGene00001976	T05A7.4	HMG-11	NA	NA	AQR	mlm	avg_log2FC	-4.18095	2.91671e-05	0.00474451	324.3	123.447	FALSE	FALSE
WBGene00001440	F40H3.4	FKH-8	NA	NA	AQR	mlm	avg_log2FC	-4.7688	1.86782e-06	0.000455748	179.507	91.9	FALSE	FALSE
WBGene00004393	B0414.2	RNT-1	NA	NA	AS	mlm	avg_log2FC	-3.37166	0.000748743	0.0418138	15.6236	0	FALSE	FALSE
WBGene00001249	W09C2.1	ELT-1	NA	NA	AS	mlm	avg_log2FC	-3.38595	0.000710829	0.0418138	400.253	424.077	FALSE	TRUE
WBGene00003601	C32F10.6	NHR-2	NA	NA	AS	mlm	avg_log2FC	-4.02121	5.81365e-05	0.00945688	1.99603	0	FALSE	FALSE
WBGene00000561	C34E10.7	CND-1	NA	NA	AS	mlm	avg_log2FC	-4.70422	2.56728e-06	0.00125283	44.9139	0	FALSE	FALSE
WBGene00019327	K02F3.4	ZIP-2	NA	NA	ASH	mlm	avg_log2FC	4.48044	7.49481e-06	0.00365747	279.681	626.55	FALSE	FALSE
WBGene00019327	K02F3.4	ZIP-2	NA	NA	ASI	mlm	avg_log2FC	5.10795	3.28995e-07	0.000160549	523.137	682.67	FALSE	FALSE
WBGene00016997	D1005.3	CEBP-1	NA	NA	ASI	mlm	avg_log2FC	3.6112	0.000305611	0.0497127	91.1337	117.777	FALSE	FALSE
WBGene00001707	Y48G8AR.1	GRH-1	NA	NA	ASI	mlm	avg_log2FC	-3.69508	0.00022047	0.0497127	34.2622	0	FALSE	FALSE
WBGene00019327	K02F3.4	ZIP-2	NA	NA	ASJ	mlm	avg_log2FC	5.25358	1.50872e-07	7.36258e-05	1195.63	1080.45	FALSE	FALSE
WBGene00013876	ZC376.4	CEH-74	NA	NA	ASJ	mlm	avg_log2FC	-3.84821	0.000119394	0.0194214	4.48799	2.06198	FALSE	FALSE
WBGene00001440	F40H3.4	FKH-8	NA	NA	ASK	mlm	avg_log2FC	-4.06103	4.90644e-05	0.0239434	147.704	69.3706	FALSE	FALSE
WBGene00003025	T27C4.4	LIN-40	NA	NA	AUA	mlm	avg_log2FC	4.81832	1.4595e-06	0.000712238	185.544	107.271	FALSE	FALSE
WBGene00006743	Y16B4A.1	UNC-3	ACTIVATOR	NA	AVE	mlm	avg_log2FC	4.11985	3.80817e-05	0.0185839	155.672	377.517	TRUE	TRUE
WBGene00006424	F49E10.5	CTBP-1	NA	REPRESSOR	AVF	mlm	avg_log2FC	4.09896	4.1684e-05	0.0033903	50.9186	40.8632	FALSE	FALSE
WBGene00000443	F31E3.1	CEH-20	NA	NA	AVF	mlm	avg_log2FC	3.68703	0.000227555	0.0148868	240.477	73.568	FALSE	TRUE
WBGene00003000	ZC247.3	LIN-11	NA	NA	AVF	mlm	avg_log2FC	3.29595	0.000982783	0.0368922	1526.53	838.669	FALSE	TRUE
WBGene00011614	T08D10.1	NFYA-1	NA	NA	AVF	mlm	avg_log2FC	-3.56264	0.000368087	0.0152273	16.8605	0	FALSE	FALSE
WBGene00016997	D1005.3	CEBP-1	NA	NA	AVF	mlm	avg_log2FC	-3.61167	0.000305058	0.0148868	153.87	156.703	FALSE	FALSE
WBGene00001161	Y102A5C.18	EFL-1	NA	NA	AVF	mlm	avg_log2FC	-5.61939	1.94469e-08	4.74504e-06	38.9333	0	FALSE	FALSE
WBGene00019327	K02F3.4	ZIP-2	NA	NA	AVG	mlm	avg_log2FC	3.60527	0.000312671	0.0420657	223.089	521.174	FALSE	FALSE
WBGene00020368	T08H4.3	AST-1	NA	NA	AVG	mlm	avg_log2FC	3.52099	0.000431001	0.0420657	1515.67	538.311	TRUE	TRUE
WBGene00003087	F49H12.1	LSY-2	NA	NA	AVJ	mlm	avg_log2FC	-4.56988	4.91235e-06	0.00239723	41.6739	22.4738	FALSE	FALSE
WBGene00003003	T25C12.1	LIN-14	REPRESSOR	NA	AVK	mlm	avg_log2FC	-4.03134	5.56888e-05	0.0135881	55.8358	0	FALSE	FALSE
WBGene00006424	F49E10.5	CTBP-1	NA	REPRESSOR	AVM	mlm	avg_log2FC	4.20958	2.57087e-05	0.00250917	147.999	20.7943	FALSE	FALSE
WBGene00003025	T27C4.4	LIN-40	NA	NA	AVM	mlm	avg_log2FC	3.48996	0.000484252	0.0214832	316.566	129.874	FALSE	FALSE
WBGene00023497	ZK662.4	LIN-15B	NA	NA	AVM	mlm	avg_log2FC	-3.45134	0.000559083	0.022736	42.8585	0	FALSE	FALSE
WBGene00003601	C32F10.6	NHR-2	NA	NA	AVM	mlm	avg_log2FC	-3.74955	0.000177709	0.00963576	0	3.11181	FALSE	FALSE
WBGene00015934	C17H12.9	CEH-48	NA	NA	AVM	mlm	avg_log2FC	-3.75779	0.000171965	0.00963576	227.242	21.8626	FALSE	FALSE
WBGene00007907	C34B4.2	C34B4.2	NA	NA	AVM	mlm	avg_log2FC	-4.12449	3.73227e-05	0.00303558	3.95923	49.2111	FALSE	FALSE
WBGene00003218	M04B2.1	MEP-1	NA	NA	AVM	mlm	avg_log2FC	-4.31394	1.61227e-05	0.00196696	160.924	38.3866	FALSE	FALSE
WBGene00044330	R08B4.2	ALR-1	NA	NA	AVM	mlm	avg_log2FC	-5.2098	1.91124e-07	3.11817e-05	389.048	143.284	FALSE	TRUE
WBGene00003003	T25C12.1	LIN-14	REPRESSOR	NA	AWA	mlm	avg_log2FC	4.77606	1.80167e-06	0.000439606	27.2761	8.43031	FALSE	FALSE
WBGene00003025	T27C4.4	LIN-40	NA	NA	AWA	mlm	avg_log2FC	3.95958	7.53706e-05	0.0122603	255.245	64.0679	FALSE	FALSE
WBGene00019327	K02F3.4	ZIP-2	NA	NA	AWA	mlm	avg_log2FC	3.51952	0.000433396	0.0316794	814.609	570.828	FALSE	FALSE
WBGene00003087	F49H12.1	LSY-2	NA	NA	AWA	mlm	avg_log2FC	-3.82433	0.000131568	0.0160513	27.3894	18.8023	FALSE	FALSE
WBGene00001440	F40H3.4	FKH-8	NA	NA	AWA	mlm	avg_log2FC	-5.35554	8.63484e-08	4.2138e-05	303.279	142.268	FALSE	FALSE
WBGene00007776	C27C12.6	DMD-4	NA	NA	BAG	mlm	avg_log2FC	-3.62434	0.000290494	0.0472537	0	38.5198	FALSE	FALSE
WBGene00001440	F40H3.4	FKH-8	NA	NA	BAG	mlm	avg_log2FC	-3.98564	6.75636e-05	0.0164855	117.081	56.6347	FALSE	FALSE
WBGene00019327	K02F3.4	ZIP-2	NA	NA	CAN	mlm	avg_log2FC	4.70645	2.53938e-06	0.00123922	208.181	646.46	FALSE	FALSE
WBGene00016997	D1005.3	CEBP-1	NA	NA	CEP	mlm	avg_log2FC	5.63076	1.82091e-08	8.88602e-06	562.416	213.916	FALSE	FALSE
WBGene00003003	T25C12.1	LIN-14	REPRESSOR	NA	CEP	mlm	avg_log2FC	4.01917	5.86401e-05	0.0143082	170.477	45.4309	FALSE	FALSE
WBGene00021552	Y44E3B.1	ZIP-4	NA	NA	CEP	mlm	avg_log2FC	3.73666	0.00018706	0.0226284	30.1904	36.5963	FALSE	FALSE
WBGene00012005	T24H10.7	2025-06-01	NA	NA	CEP	mlm	avg_log2FC	3.68226	0.000231849	0.0226284	99.2681	39.3456	FALSE	FALSE
WBGene00003003	T25C12.1	LIN-14	REPRESSOR	NA	DA	mlm	avg_log2FC	3.72126	0.000198833	0.0485153	226.635	151.638	FALSE	FALSE
WBGene00015809	C16A3.4	C16A3.4	NA	NA	DA1	mlm	avg_log2FC	5.30764	1.12372e-07	5.48373e-05	0	51.0009	FALSE	FALSE
WBGene00022762	ZK546.5	ZK546.5	NA	NA	DB	mlm	avg_log2FC	4.22063	2.44814e-05	0.00597347	0	11.733	FALSE	FALSE
WBGene00003087	F49H12.1	LSY-2	NA	NA	DB	mlm	avg_log2FC	3.76592	0.000166467	0.0270787	109.163	48.9656	FALSE	FALSE
WBGene00021552	Y44E3B.1	ZIP-4	NA	NA	DB	mlm	avg_log2FC	3.51401	0.000442479	0.0456047	14.1894	21.091	FALSE	FALSE
WBGene00010770	K11D2.4	K11D2.4	NA	NA	DB	mlm	avg_log2FC	3.49222	0.000480174	0.0456047	46.0004	49.2179	FALSE	FALSE
WBGene00003003	T25C12.1	LIN-14	REPRESSOR	NA	DB	mlm	avg_log2FC	3.45056	0.000560714	0.0456047	356.348	94.8589	FALSE	FALSE
WBGene00011315	T01C1.2	MBR-1	NA	ACTIVATOR	DB	mlm	avg_log2FC	3.36316	0.000772167	0.0471022	0	113.05	FALSE	FALSE
WBGene00004862	T05A10.1	SMA-9	NA	BIFUNCTIONAL	DB	mlm	avg_log2FC	-3.40521	0.000662575	0.0461909	391.224	155.503	FALSE	FALSE
WBGene00001976	T05A7.4	HMG-11	NA	NA	DB02	mlm	avg_log2FC	7.18762	6.85118e-13	3.34338e-10	425.772	469.951	FALSE	FALSE
WBGene00003003	T25C12.1	LIN-14	REPRESSOR	NA	DB02	mlm	avg_log2FC	5.63218	1.80602e-08	4.40669e-06	198.104	82.369	FALSE	FALSE
WBGene00022762	ZK546.5	ZK546.5	NA	NA	DB02	mlm	avg_log2FC	4.11024	3.96997e-05	0.00373312	0	20.3503	FALSE	FALSE
WBGene00016997	D1005.3	CEBP-1	NA	NA	DB02	mlm	avg_log2FC	4.07658	4.5899e-05	0.00373312	147	83.571	FALSE	FALSE
WBGene00001061	T23G7.1	DPL-1	NA	NA	DB02	mlm	avg_log2FC	3.95766	7.59795e-05	0.00529686	0	35.423	FALSE	FALSE
WBGene00016310	C32D5.1	C32D5.1	NA	NA	DB02	mlm	avg_log2FC	3.92066	8.86338e-05	0.00540666	0	27.9959	FALSE	FALSE
WBGene00010770	K11D2.4	K11D2.4	NA	NA	DB02	mlm	avg_log2FC	3.62888	0.000285441	0.0139295	40.4482	43.9426	FALSE	FALSE
WBGene00077521	F45H11.6	MAF-1	NA	NA	DB02	mlm	avg_log2FC	3.51662	0.000438162	0.0181068	28.627	23.9185	FALSE	FALSE
WBGene00011575	T07C12.11	MADF-4	NA	NA	DB02	mlm	avg_log2FC	3.20523	0.00135192	0.0439825	21.914	15.2431	FALSE	FALSE
WBGene00011315	T01C1.2	MBR-1	NA	ACTIVATOR	DB02	mlm	avg_log2FC	3.15275	0.00162006	0.0443911	15.3494	255.813	FALSE	FALSE
WBGene00003218	M04B2.1	MEP-1	NA	NA	DB02	mlm	avg_log2FC	3.1338	0.00172834	0.0443911	87.5387	114.83	FALSE	FALSE
WBGene00004862	T05A10.1	SMA-9	NA	BIFUNCTIONAL	DB02	mlm	avg_log2FC	-3.09214	0.00199026	0.0476907	139.372	133.965	FALSE	FALSE
WBGene00003003	T25C12.1	LIN-14	REPRESSOR	NA	FLP	mlm	avg_log2FC	4.14124	3.47003e-05	0.0169338	110.123	12.6899	FALSE	FALSE
WBGene00006424	F49E10.5	CTBP-1	NA	REPRESSOR	HSN	mlm	avg_log2FC	4.69342	2.70657e-06	0.000440269	0	41.7037	FALSE	FALSE
WBGene00000443	F31E3.1	CEH-20	NA	NA	HSN	mlm	avg_log2FC	4.50401	6.71037e-06	0.000818665	210.612	226.624	FALSE	TRUE
WBGene00003003	T25C12.1	LIN-14	REPRESSOR	NA	HSN	mlm	avg_log2FC	3.45428	0.000553037	0.0269882	87.8865	73.5059	FALSE	FALSE
WBGene00004786	F44A6.2	SEX-1	NA	NA	HSN	mlm	avg_log2FC	3.31482	0.000918847	0.0373665	11.5238	0	FALSE	FALSE
WBGene00001976	T05A7.4	HMG-11	NA	NA	HSN	mlm	avg_log2FC	-3.3432	0.000829875	0.0368163	395.45	307.326	FALSE	FALSE
WBGene00016997	D1005.3	CEBP-1	NA	NA	HSN	mlm	avg_log2FC	-4.12044	3.79846e-05	0.00264807	413.985	22.1629	FALSE	FALSE
WBGene00001974	T20B12.8	HMG-4	NA	NA	HSN	mlm	avg_log2FC	-4.41514	1.01533e-05	0.000990964	119.862	48.6384	FALSE	FALSE
WBGene00044330	R08B4.2	ALR-1	NA	NA	HSN	mlm	avg_log2FC	-4.99214	6.02731e-07	0.000147066	118.908	0	FALSE	TRUE
WBGene00004013	F38A6.1	PHA-4	NA	NA	I1	mlm	avg_log2FC	-6.51113	7.65612e-11	3.73619e-08	278.413	172.407	FALSE	FALSE
WBGene00013006	Y48E1B.7	LIN-38	NA	NA	I2	mlm	avg_log2FC	4.20954	2.57129e-05	0.00156849	13.3442	0	FALSE	FALSE
WBGene00003624	C11G6.4	NHR-28	NA	NA	I2	mlm	avg_log2FC	3.43131	0.00060203	0.0183619	52.1201	110.889	FALSE	FALSE
WBGene00044068	ZK867.1	SYD-9	NA	NA	I2	mlm	avg_log2FC	3.192	0.00141532	0.0363514	205.168	219.557	FALSE	FALSE
WBGene00015934	C17H12.9	CEH-48	NA	NA	I2	mlm	avg_log2FC	-3.30247	0.000960245	0.0275647	141.452	253.848	FALSE	FALSE
WBGene00010770	K11D2.4	K11D2.4	NA	NA	I2	mlm	avg_log2FC	-3.49881	0.000468476	0.0152411	6.53822	0	FALSE	FALSE
WBGene00007907	C34B4.2	C34B4.2	NA	NA	I2	mlm	avg_log2FC	-3.56166	0.000369473	0.0138694	31.831	0	FALSE	FALSE
WBGene00003003	T25C12.1	LIN-14	REPRESSOR	NA	I2	mlm	avg_log2FC	-4.5314	5.89713e-06	0.000411114	150.828	0	FALSE	FALSE
WBGene00020399	T10B11.3	ZTF-4	NA	NA	I2	mlm	avg_log2FC	-4.68555	2.81246e-06	0.000228747	19.2014	61.1514	FALSE	FALSE
WBGene00016905	C53D5.4	ZTF-3	NA	NA	I2	mlm	avg_log2FC	-5.19026	2.12278e-07	2.07183e-05	27.9619	97.4659	FALSE	FALSE
WBGene00001976	T05A7.4	HMG-11	NA	NA	I2	mlm	avg_log2FC	-5.38755	7.23228e-08	8.82338e-06	467.573	259.446	FALSE	FALSE
WBGene00016997	D1005.3	CEBP-1	NA	NA	I2	mlm	avg_log2FC	-5.76555	8.27255e-09	1.34567e-06	935.541	35.1228	FALSE	FALSE
WBGene00044330	R08B4.2	ALR-1	NA	NA	I2	mlm	avg_log2FC	-6.68066	2.44834e-11	5.97394e-09	201.043	54.0871	FALSE	TRUE
WBGene00004013	F38A6.1	PHA-4	NA	NA	I2	mlm	avg_log2FC	-7.72684	1.16023e-14	5.66193e-12	107.585	24.6257	FALSE	FALSE
WBGene00004013	F38A6.1	PHA-4	NA	NA	I3	mlm	avg_log2FC	-4.31429	1.60969e-05	0.00392764	276.269	56.4125	FALSE	FALSE
WBGene00001161	Y102A5C.18	EFL-1	NA	NA	I4	mlm	avg_log2FC	4.13904	3.50356e-05	0.00569912	38.5532	42.7989	FALSE	FALSE
WBGene00003674	T06C12.7	NHR-84	NA	NA	I4	mlm	avg_log2FC	3.65192	0.000261028	0.0318455	212.676	75.4588	FALSE	FALSE
WBGene00018990	F56F11.3	KLF-1	NA	NA	I4	mlm	avg_log2FC	-3.58273	0.000340915	0.0332733	3.4002	0	FALSE	FALSE
WBGene00019327	K02F3.4	ZIP-2	NA	NA	I4	mlm	avg_log2FC	-5.98338	2.22697e-09	1.08676e-06	1044.85	263.592	FALSE	FALSE
WBGene00012474	Y18D10A.1	ATTF-6	NA	NA	IL1	mlm	avg_log2FC	4.04169	5.32869e-05	0.013002	138.504	0	FALSE	FALSE
WBGene00021552	Y44E3B.1	ZIP-4	NA	NA	IL1	mlm	avg_log2FC	-3.56776	0.000360982	0.0440398	64.0287	0	FALSE	FALSE
WBGene00013878	ZC376.7	ATFS-1	NA	NA	IL1	mlm	avg_log2FC	-3.56937	0.000358777	0.0440398	26.2109	0	FALSE	FALSE
WBGene00016997	D1005.3	CEBP-1	NA	NA	IL1	mlm	avg_log2FC	-4.07293	4.66243e-05	0.013002	172.481	263.827	FALSE	FALSE
WBGene00003025	T27C4.4	LIN-40	NA	NA	IL2_DV	mlm	avg_log2FC	4.5424	5.59793e-06	0.00273179	307.406	143.011	FALSE	FALSE
WBGene00003087	F49H12.1	LSY-2	NA	NA	LUA	mlm	avg_log2FC	-4.00104	6.33167e-05	0.0308986	76.3023	57.9791	FALSE	FALSE
WBGene00019327	K02F3.4	ZIP-2	NA	NA	M2	mlm	avg_log2FC	-3.81904	0.000134423	0.0327993	789.603	128.842	FALSE	FALSE
WBGene00013383	Y62E10A.17	APTF-2	NA	NA	M2	mlm	avg_log2FC	-4.04997	5.14396e-05	0.0251025	0	4.01802	FALSE	FALSE
WBGene00003624	C11G6.4	NHR-28	NA	NA	M3	mlm	avg_log2FC	3.75544	0.000173585	0.0186718	11.4756	0	FALSE	FALSE
WBGene00013178	Y53H1A.2	Y53H1A.2	NA	NA	M3	mlm	avg_log2FC	-3.42813	0.000609112	0.0424638	11.5976	22.4927	FALSE	FALSE
WBGene00001976	T05A7.4	HMG-11	NA	NA	M3	mlm	avg_log2FC	-3.61847	0.000297157	0.0241688	381.603	268.873	FALSE	FALSE
WBGene00000468	F43G9.11	CES-1	REPRESSOR	NA	M3	mlm	avg_log2FC	-4.17837	2.94987e-05	0.00479846	0	22.4927	FALSE	FALSE
WBGene00016997	D1005.3	CEBP-1	NA	NA	M3	mlm	avg_log2FC	-4.5064	6.6353e-06	0.00161901	336.665	95.0952	FALSE	FALSE
WBGene00004013	F38A6.1	PHA-4	NA	NA	M3	mlm	avg_log2FC	-8.96767	3.31954e-19	1.61993e-16	282.768	106.472	FALSE	FALSE
WBGene00013006	Y48E1B.7	LIN-38	NA	NA	M4	mlm	avg_log2FC	3.51666	0.00043809	0.0117668	27.7039	0	FALSE	FALSE
WBGene00009461	F36D1.1	MADF-2	NA	NA	M4	mlm	avg_log2FC	3.49087	0.000482598	0.0117754	31.7581	0	FALSE	FALSE
WBGene00003619	F43C1.4	NHR-20	NA	NA	M4	mlm	avg_log2FC	3.41458	0.00064022	0.0142012	170.32	49.4342	FALSE	FALSE
WBGene00044068	ZK867.1	SYD-9	NA	NA	M4	mlm	avg_log2FC	3.2895	0.00100557	0.0204466	129.863	0	FALSE	FALSE
WBGene00015285	C01B12.2	GMEB-1	NA	NA	M4	mlm	avg_log2FC	3.24966	0.00115757	0.0210759	65.31	0	FALSE	FALSE
WBGene00020485	T13C5.4	CEH-54	NA	NA	M4	mlm	avg_log2FC	3.24757	0.00116609	0.0210759	8.92985	0	FALSE	FALSE
WBGene00003012	F18A1.2	LIN-26	NA	NA	M4	mlm	avg_log2FC	-2.93485	0.00334132	0.0465875	4.46492	0	FALSE	FALSE
WBGene00012317	W06H12.1	ZTF-6	NA	NA	M4	mlm	avg_log2FC	-3.07928	0.00207817	0.0349707	145.016	0	FALSE	FALSE
WBGene00001162	Y48C3A.17	EFL-2	NA	NA	M4	mlm	avg_log2FC	-3.75389	0.000174658	0.00608807	0	49.4342	FALSE	FALSE
WBGene00001971	Y48B6A.14	HMG-1.1	NA	NA	M4	mlm	avg_log2FC	-3.77432	0.000160958	0.00604213	256.374	316.166	FALSE	FALSE
WBGene00000095	C25A1.11	AHA-1	NA	NA	M4	mlm	avg_log2FC	-3.7808	0.00015683	0.00604213	67.8744	0	FALSE	FALSE
WBGene00020399	T10B11.3	ZTF-4	NA	NA	M4	mlm	avg_log2FC	-3.93807	8.24478e-05	0.00365769	23.5015	0	FALSE	FALSE
WBGene00004773	F15C11.1	SEM-4	NA	BIFUNCTIONAL	M4	mlm	avg_log2FC	-3.96481	7.37386e-05	0.00359844	418.901	79.7308	FALSE	FALSE
WBGene00016905	C53D5.4	ZTF-3	NA	NA	M4	mlm	avg_log2FC	-4.06934	4.73471e-05	0.00256727	30.1566	556.701	FALSE	FALSE
WBGene00007907	C34B4.2	C34B4.2	NA	NA	M4	mlm	avg_log2FC	-4.16389	3.14326e-05	0.00191739	16.2862	0	FALSE	FALSE
WBGene00021552	Y44E3B.1	ZIP-4	NA	NA	M4	mlm	avg_log2FC	-4.3052	1.67717e-05	0.00116923	12.601	0	FALSE	FALSE
WBGene00003003	T25C12.1	LIN-14	REPRESSOR	NA	M4	mlm	avg_log2FC	-5.29012	1.23666e-07	1.20698e-05	109.886	0	FALSE	FALSE
WBGene00004013	F38A6.1	PHA-4	NA	NA	M4	mlm	avg_log2FC	-5.68713	1.31194e-08	1.60057e-06	86.1473	79.7308	FALSE	FALSE
WBGene00001976	T05A7.4	HMG-11	NA	NA	M4	mlm	avg_log2FC	-6.28026	3.45759e-10	8.43652e-08	206.789	722.07	FALSE	FALSE
WBGene00016997	D1005.3	CEBP-1	NA	NA	M4	mlm	avg_log2FC	-6.89171	5.69509e-12	2.7792e-09	729.136	0	FALSE	FALSE
WBGene00001976	T05A7.4	HMG-11	NA	NA	M5	mlm	avg_log2FC	5.37688	7.67319e-08	3.74452e-05	478.474	212.666	FALSE	FALSE
WBGene00019327	K02F3.4	ZIP-2	NA	NA	M5	mlm	avg_log2FC	4.87554	1.09435e-06	0.000267022	906.717	414.413	FALSE	FALSE
WBGene00001161	Y102A5C.18	EFL-1	NA	NA	M5	mlm	avg_log2FC	4.3158	1.59873e-05	0.00260061	0	13.2209	FALSE	FALSE
WBGene00016997	D1005.3	CEBP-1	NA	NA	M5	mlm	avg_log2FC	4.21263	2.53644e-05	0.00290207	1062.97	280.299	FALSE	FALSE
WBGene00044330	R08B4.2	ALR-1	NA	NA	M5	mlm	avg_log2FC	4.17656	2.97344e-05	0.00290207	0	39.1327	FALSE	TRUE
WBGene00001061	T23G7.1	DPL-1	NA	NA	M5	mlm	avg_log2FC	3.82732	0.000129985	0.0105721	0	27.0094	FALSE	FALSE
WBGene00003087	F49H12.1	LSY-2	NA	NA	M5	mlm	avg_log2FC	3.68573	0.000228717	0.0139517	33.7041	67.3857	FALSE	FALSE
WBGene00003218	M04B2.1	MEP-1	NA	NA	M5	mlm	avg_log2FC	3.64	0.000273401	0.0148244	143.021	168.301	FALSE	FALSE
WBGene00010770	K11D2.4	K11D2.4	NA	NA	M5	mlm	avg_log2FC	3.49388	0.000477203	0.0232875	0	57.4635	FALSE	FALSE
WBGene00003012	F18A1.2	LIN-26	NA	NA	M5	mlm	avg_log2FC	3.40319	0.000667497	0.0296126	0	9.93215	FALSE	FALSE
WBGene00001162	Y48C3A.17	EFL-2	NA	NA	M5	mlm	avg_log2FC	3.33134	0.000866043	0.0352191	0	6.57091	FALSE	FALSE
WBGene00013096	Y51H1A.6	MCD-1	NA	NA	M5	mlm	avg_log2FC	3.18469	0.00145158	0.0484637	43.2189	26.0508	FALSE	FALSE
WBGene00077521	F45H11.6	MAF-1	NA	NA	M5	mlm	avg_log2FC	3.17718	0.00148966	0.0484637	0	3.04756	FALSE	FALSE
WBGene00016905	C53D5.4	ZTF-3	NA	NA	MI	mlm	avg_log2FC	-3.97206	7.15309e-05	0.0349071	0	42.9635	FALSE	FALSE
WBGene00020630	T20F7.1	T20F7.1	NA	NA	OLL	mlm	avg_log2FC	-3.72344	0.000197126	0.0320658	33.1301	0	FALSE	FALSE
WBGene00016997	D1005.3	CEBP-1	NA	NA	OLL	mlm	avg_log2FC	-3.76974	0.000163939	0.0320658	420.678	42.0769	FALSE	FALSE
WBGene00001345	F29G9.4	FOS-1	NA	NA	OLQ	mlm	avg_log2FC	-4.21706	2.48714e-05	0.0121372	183.115	0	FALSE	FALSE
WBGene00019327	K02F3.4	ZIP-2	NA	NA	PHA	mlm	avg_log2FC	3.93544	8.33575e-05	0.0135595	311.894	809.202	FALSE	FALSE
WBGene00003610	ZC410.1	NHR-11	NA	NA	PHA	mlm	avg_log2FC	3.82852	0.000129352	0.015781	10.1522	0	FALSE	FALSE
WBGene00012317	W06H12.1	ZTF-6	NA	NA	PHA	mlm	avg_log2FC	-3.60142	0.000317334	0.0258098	0	14.11	FALSE	FALSE
WBGene00001440	F40H3.4	FKH-8	NA	NA	PHA	mlm	avg_log2FC	-4.80819	1.53532e-06	0.000749238	155.911	78.2321	FALSE	FALSE
WBGene00003003	T25C12.1	LIN-14	REPRESSOR	NA	PHC	mlm	avg_log2FC	5.12854	2.95022e-07	0.000143971	72.6743	47.7487	FALSE	FALSE
WBGene00001440	F40H3.4	FKH-8	NA	NA	PHC	mlm	avg_log2FC	3.95739	7.60632e-05	0.00742377	148.266	0	FALSE	FALSE
WBGene00006424	F49E10.5	CTBP-1	NA	REPRESSOR	PHC	mlm	avg_log2FC	3.51256	0.000444896	0.0310261	246.447	93.5718	FALSE	FALSE
WBGene00001204	C04G2.7	EGL-38	ACTIVATOR	NA	PHC	mlm	avg_log2FC	-3.26698	0.00108904	0.048314	0	182.232	FALSE	FALSE
WBGene00012317	W06H12.1	ZTF-6	NA	NA	PHC	mlm	avg_log2FC	-3.33577	0.000852359	0.0415951	143.592	30.309	FALSE	FALSE
WBGene00001974	T20B12.8	HMG-4	NA	NA	PHC	mlm	avg_log2FC	-3.4768	0.000508625	0.0310261	98.9102	0	FALSE	FALSE
WBGene00007907	C34B4.2	C34B4.2	NA	NA	PHC	mlm	avg_log2FC	-3.50886	0.000451133	0.0310261	0	52.1509	FALSE	FALSE
WBGene00023497	ZK662.4	LIN-15B	NA	NA	PHC	mlm	avg_log2FC	-4.37259	1.23469e-05	0.00301264	38.6287	0	FALSE	FALSE
WBGene00003003	T25C12.1	LIN-14	REPRESSOR	NA	PLM	mlm	avg_log2FC	4.8478	1.25881e-06	0.000614298	106.113	41.867	FALSE	FALSE
WBGene00003003	T25C12.1	LIN-14	REPRESSOR	NA	PLN	mlm	avg_log2FC	7.36756	1.81302e-13	8.84753e-11	138.987	76.0087	FALSE	FALSE
WBGene00006424	F49E10.5	CTBP-1	NA	REPRESSOR	PLN	mlm	avg_log2FC	5.33359	9.74557e-08	1.43519e-05	567.733	72.2245	FALSE	FALSE
WBGene00010770	K11D2.4	K11D2.4	NA	NA	PLN	mlm	avg_log2FC	4.8927	1.00323e-06	9.79154e-05	0	14.1202	FALSE	FALSE
WBGene00019327	K02F3.4	ZIP-2	NA	NA	PLN	mlm	avg_log2FC	3.69047	0.000224501	0.0136946	1124.07	966.605	FALSE	FALSE
WBGene00011614	T08D10.1	NFYA-1	NA	NA	PLN	mlm	avg_log2FC	3.63733	0.000276251	0.014979	20.3194	0	FALSE	FALSE
WBGene00021552	Y44E3B.1	ZIP-4	NA	NA	PLN	mlm	avg_log2FC	3.34189	0.000833801	0.0312996	71.2492	73.7711	FALSE	FALSE
WBGene00004773	F15C11.1	SEM-4	NA	BIFUNCTIONAL	PLN	mlm	avg_log2FC	3.27557	0.00105648	0.0368258	559.238	415.232	FALSE	FALSE
WBGene00001974	T20B12.8	HMG-4	NA	NA	PLN	mlm	avg_log2FC	-5.29927	1.17638e-07	1.43519e-05	174.003	21.7303	FALSE	FALSE
WBGene00011060	R06C1.6	R06C1.6	NA	NA	PQR	mlm	avg_log2FC	3.81012	0.00013936	0.0113495	278.856	225.903	FALSE	FALSE
WBGene00011614	T08D10.1	NFYA-1	NA	NA	PQR	mlm	avg_log2FC	-3.18429	0.00145357	0.0414202	6.40682	0	FALSE	FALSE
WBGene00001440	F40H3.4	FKH-8	NA	NA	PQR	mlm	avg_log2FC	-3.36941	0.000754885	0.0263131	177.828	146.307	FALSE	FALSE
WBGene00007417	C07E3.6	CEH-58	NA	NA	PQR	mlm	avg_log2FC	-3.38584	0.000711126	0.0263131	13.6749	0	FALSE	FALSE
WBGene00007907	C34B4.2	C34B4.2	NA	NA	PQR	mlm	avg_log2FC	-3.57285	0.000354039	0.0172771	100.896	0	FALSE	FALSE
WBGene00001976	T05A7.4	HMG-11	NA	NA	PQR	mlm	avg_log2FC	-3.77148	0.000162801	0.0113495	443.336	246.743	FALSE	FALSE
WBGene00000914	F33H1.1	DAF-19	ACTIVATOR	NA	PQR	mlm	avg_log2FC	-3.77532	0.000160318	0.0113495	213.738	238.421	FALSE	FALSE
WBGene00003087	F49H12.1	LSY-2	NA	NA	PQR	mlm	avg_log2FC	-4.08704	4.38799e-05	0.0071378	27.7879	8.99168	FALSE	FALSE
WBGene00008081	C44B9.4	ATHP-1	REPRESSOR	NA	PQR	mlm	avg_log2FC	-4.42678	9.62121e-06	0.00234758	6.33319	0	FALSE	FALSE
WBGene00006424	F49E10.5	CTBP-1	NA	REPRESSOR	PVM	mlm	avg_log2FC	4.59989	4.25604e-06	0.000519237	388.267	3.46123	FALSE	FALSE
WBGene00003600	R09G11.2	NHR-1	NA	NA	PVM	mlm	avg_log2FC	4.06932	4.73521e-05	0.00288848	78.9166	250.106	FALSE	FALSE
WBGene00001560	T22H6.6	GEI-3	NA	NA	PVM	mlm	avg_log2FC	3.61161	0.000305133	0.0135368	0	13.1713	FALSE	FALSE
WBGene00008118	C46F11.3	MADF-8	NA	NA	PVM	mlm	avg_log2FC	3.46696	0.000527612	0.0198058	18.9877	25.2155	FALSE	FALSE
WBGene00077521	F45H11.6	MAF-1	NA	NA	PVM	mlm	avg_log2FC	-3.23776	0.00120688	0.03272	7.96141	54.6119	FALSE	FALSE
WBGene00001061	T23G7.1	DPL-1	NA	NA	PVM	mlm	avg_log2FC	-3.2495	0.00115819	0.03272	28.2565	0	FALSE	FALSE
WBGene00001161	Y102A5C.18	EFL-1	NA	NA	PVM	mlm	avg_log2FC	-3.3605	0.000779632	0.0237788	31.1826	0	FALSE	FALSE
WBGene00003218	M04B2.1	MEP-1	NA	NA	PVM	mlm	avg_log2FC	-3.38355	0.000717074	0.0233288	108.349	40.2993	FALSE	FALSE
WBGene00016997	D1005.3	CEBP-1	NA	NA	PVM	mlm	avg_log2FC	-3.40124	0.000672256	0.0233288	108.143	157.663	FALSE	FALSE
WBGene00021000	W03F9.2	W03F9.2	NA	NA	PVM	mlm	avg_log2FC	-3.64321	0.000270012	0.0131766	23.3885	13.0429	FALSE	FALSE
WBGene00007907	C34B4.2	C34B4.2	NA	NA	PVM	mlm	avg_log2FC	-3.74115	0.000183748	0.00996325	0	109.999	FALSE	FALSE
WBGene00001976	T05A7.4	HMG-11	NA	NA	PVM	mlm	avg_log2FC	-4.34677	1.38913e-05	0.000968424	4567.31	274.262	FALSE	FALSE
WBGene00001974	T20B12.8	HMG-4	NA	NA	PVM	mlm	avg_log2FC	-4.62814	3.71544e-06	0.000519237	122.687	16.1721	FALSE	FALSE
WBGene00015809	C16A3.4	C16A3.4	NA	NA	PVR	mlm	avg_log2FC	3.65155	0.000261404	0.0318913	95.7833	178.382	FALSE	FALSE
WBGene00016905	C53D5.4	ZTF-3	NA	NA	PVR	mlm	avg_log2FC	-3.48097	0.000500781	0.0407302	20.1217	26.1733	FALSE	FALSE
WBGene00007907	C34B4.2	C34B4.2	NA	NA	PVR	mlm	avg_log2FC	-4.703	2.58266e-06	0.00126034	33.1474	10.2814	FALSE	FALSE
WBGene00020930	W02C12.3	HLH-30	NA	NA	PVT	mlm	avg_log2FC	-3.6271	0.000287417	0.0280519	791.589	860.856	FALSE	FALSE
WBGene00003003	T25C12.1	LIN-14	REPRESSOR	NA	PVW	mlm	avg_log2FC	8.22166	2.14228e-16	1.04543e-13	54.8201	0	FALSE	FALSE
WBGene00003025	T27C4.4	LIN-40	NA	NA	PVW	mlm	avg_log2FC	5.13074	2.91605e-07	7.11517e-05	329.478	107.008	FALSE	FALSE
WBGene00006424	F49E10.5	CTBP-1	NA	REPRESSOR	PVW	mlm	avg_log2FC	4.44969	8.65108e-06	0.00140724	369.884	77.8651	FALSE	FALSE
WBGene00019327	K02F3.4	ZIP-2	NA	NA	PVW	mlm	avg_log2FC	3.34029	0.000838606	0.0372036	569.22	417.239	FALSE	FALSE
WBGene00013178	Y53H1A.2	Y53H1A.2	NA	NA	PVW	mlm	avg_log2FC	-3.43481	0.0005943	0.0290018	8.49993	0	FALSE	FALSE
WBGene00000460	T26C11.7	CEH-39	REPRESSOR	NA	PVW	mlm	avg_log2FC	-3.54485	0.000393839	0.0213548	5.51739	9.29045	FALSE	FALSE
WBGene00003018	T14F9.5	LIN-32	NA	NA	PVW	mlm	avg_log2FC	-3.58452	0.000338589	0.020654	1511.6	0	FALSE	FALSE
WBGene00001974	T20B12.8	HMG-4	NA	NA	PVW	mlm	avg_log2FC	-3.6141	0.00030222	0.020654	138.425	35.096	FALSE	FALSE
WBGene00007547	C13C4.2	NHR-154	NA	NA	RIA	mlm	avg_log2FC	-3.89268	9.94997e-05	0.0161853	39.3691	11.3832	FALSE	FALSE
WBGene00001976	T05A7.4	HMG-11	NA	NA	RIB	mlm	avg_log2FC	4.82772	1.39241e-06	0.000679497	360.214	120.557	FALSE	FALSE
WBGene00003003	T25C12.1	LIN-14	REPRESSOR	NA	RIB	mlm	avg_log2FC	4.62444	3.78232e-06	0.000922886	39.8625	61.7938	FALSE	FALSE
WBGene00016997	D1005.3	CEBP-1	NA	NA	RIB	mlm	avg_log2FC	4.09802	4.18532e-05	0.00680812	96.0657	92.9065	FALSE	FALSE
WBGene00019327	K02F3.4	ZIP-2	NA	NA	RIB	mlm	avg_log2FC	3.39688	0.000683062	0.0476192	1239.82	1377.59	FALSE	FALSE
WBGene00044651	Y94H6A.11	EGRH-3	NA	NA	RIB	mlm	avg_log2FC	-3.47677	0.000508697	0.041374	26.8061	0	FALSE	FALSE
WBGene00001851	F38A6.3	HIF-1	NA	NA	RID	mlm	avg_log2FC	3.84227	0.000122319	0.0402158	333.773	167.107	FALSE	FALSE
WBGene00018420	F44E2.7	F44E2.7	NA	NA	RIF	mlm	avg_log2FC	3.38462	0.000714297	0.0494986	15.5761	0	FALSE	FALSE
WBGene00003592	ZK1290.4	NFI-1	ACTIVATOR	NA	RIF	mlm	avg_log2FC	-3.51572	0.000439635	0.0429084	14.3291	0	FALSE	FALSE
WBGene00003218	M04B2.1	MEP-1	NA	NA	RIH	mlm	avg_log2FC	-3.51668	0.000438062	0.0222339	152.461	26.5289	FALSE	FALSE
WBGene00022608	ZC416.1	MADF-9	NA	NA	RIH	mlm	avg_log2FC	-3.71584	0.000203146	0.0123919	36.4247	63.6587	FALSE	FALSE
WBGene00001976	T05A7.4	HMG-11	NA	NA	RIH	mlm	avg_log2FC	-3.99032	6.62446e-05	0.00538789	720.074	452.783	FALSE	FALSE
WBGene00001161	Y102A5C.18	EFL-1	NA	NA	RIH	mlm	avg_log2FC	-6.21203	5.34511e-10	1.30421e-07	25.937	0	FALSE	FALSE
WBGene00016997	D1005.3	CEBP-1	NA	NA	RIH	mlm	avg_log2FC	-6.24913	4.22012e-10	1.30421e-07	168.971	24.9314	FALSE	FALSE
WBGene00019327	K02F3.4	ZIP-2	NA	NA	RIS	mlm	avg_log2FC	11.9948	5.05503e-33	2.46685e-30	1213.27	901.837	FALSE	FALSE
WBGene00007907	C34B4.2	C34B4.2	NA	NA	RIS	mlm	avg_log2FC	-4.29946	1.72114e-05	0.00419959	14.9346	0	FALSE	FALSE
WBGene00003003	T25C12.1	LIN-14	REPRESSOR	NA	RME_DV	mlm	avg_log2FC	-3.45083	0.000560157	0.0455595	246.095	95.1204	FALSE	FALSE
WBGene00001976	T05A7.4	HMG-11	NA	NA	RME_DV	mlm	avg_log2FC	-3.59609	0.000323905	0.0395164	447.462	157.684	FALSE	FALSE
WBGene00003003	T25C12.1	LIN-14	REPRESSOR	NA	RMH	mlm	avg_log2FC	3.91983	8.89398e-05	0.0434026	201.345	17.9178	FALSE	FALSE
WBGene00003003	T25C12.1	LIN-14	REPRESSOR	NA	SDQ	mlm	avg_log2FC	3.9164	9.02139e-05	0.0110061	153.209	0	FALSE	FALSE
WBGene00003025	T27C4.4	LIN-40	NA	NA	SDQ	mlm	avg_log2FC	3.60218	0.000316407	0.0193572	273.765	20.8819	FALSE	FALSE
WBGene00017352	F10E7.11	F10E7.11	REPRESSOR	NA	SDQ	mlm	avg_log2FC	3.37189	0.000748101	0.0260767	55.9599	61.8927	FALSE	FALSE
WBGene00012735	Y40B1A.4	SPTF-3	ACTIVATOR	NA	SDQ	mlm	avg_log2FC	3.12862	0.00175907	0.0439863	127.423	0	FALSE	FALSE
WBGene00020320	T07F8.4	T07F8.4	REPRESSOR	NA	SDQ	mlm	avg_log2FC	3.12333	0.00179098	0.0439863	45.2032	2.80912	FALSE	FALSE
WBGene00000430	C16C2.1	CEH-5	NA	NA	SDQ	mlm	avg_log2FC	3.04199	0.00235354	0.0478554	0	3.44628	FALSE	FALSE
WBGene00006342	C01B7.1	SUP-37	NA	NA	SDQ	mlm	avg_log2FC	-3.17573	0.00149713	0.0429764	29.3216	6.94715	FALSE	FALSE
WBGene00003218	M04B2.1	MEP-1	NA	NA	SDQ	mlm	avg_log2FC	-3.37537	0.000738732	0.0260767	88.4876	70.8951	FALSE	FALSE
WBGene00003046	F37H8.1	LIR-3	NA	ACTIVATOR	SDQ	mlm	avg_log2FC	-3.5538	0.000380681	0.0193572	20.0494	0	FALSE	FALSE
WBGene00001974	T20B12.8	HMG-4	NA	NA	SDQ	mlm	avg_log2FC	-3.57674	0.00034882	0.0193572	91.6125	38.0251	FALSE	FALSE
WBGene00003087	F49H12.1	LSY-2	NA	NA	SDQ	mlm	avg_log2FC	-3.64922	0.000263784	0.0193572	63.1371	11.2461	FALSE	FALSE
WBGene00019327	K02F3.4	ZIP-2	NA	NA	SIA	mlm	avg_log2FC	9.17585	4.95392e-20	2.41752e-17	1672.63	1553.28	FALSE	FALSE
WBGene00019327	K02F3.4	ZIP-2	NA	NA	SIB	mlm	avg_log2FC	5.40371	6.61071e-08	3.22603e-05	2012.34	1343.41	FALSE	FALSE
WBGene00016997	D1005.3	CEBP-1	NA	NA	SMB	mlm	avg_log2FC	4.54895	5.42664e-06	0.000882733	251.984	196.013	FALSE	FALSE
WBGene00003003	T25C12.1	LIN-14	REPRESSOR	NA	SMB	mlm	avg_log2FC	4.43314	9.34186e-06	0.000921081	130.518	27.634	FALSE	FALSE
WBGene00001061	T23G7.1	DPL-1	NA	NA	SMB	mlm	avg_log2FC	4.42298	9.79208e-06	0.000921081	15.432	10.9537	FALSE	FALSE
WBGene00001976	T05A7.4	HMG-11	NA	NA	SMB	mlm	avg_log2FC	4.39143	1.13248e-05	0.000921081	420.826	268.565	FALSE	FALSE
WBGene00019327	K02F3.4	ZIP-2	NA	NA	SMD	mlm	avg_log2FC	4.30475	1.68058e-05	0.00410062	806.496	659.235	FALSE	FALSE
WBGene00013876	ZC376.4	CEH-74	NA	NA	URA	mlm	avg_log2FC	-4.80762	1.53974e-06	0.000751392	39.2936	7.09248	FALSE	FALSE
WBGene00000912	R13H8.1	DAF-16	NA	NA	URB	mlm	avg_log2FC	4.36595	1.27277e-05	0.00310555	87.304	50.0008	FALSE	FALSE
WBGene00016905	C53D5.4	ZTF-3	NA	NA	URB	mlm	avg_log2FC	-3.58868	0.000333239	0.0325241	20.4201	15.7965	FALSE	FALSE
WBGene00007907	C34B4.2	C34B4.2	NA	NA	URB	mlm	avg_log2FC	-3.77824	0.000158451	0.019331	36.9734	14.6912	FALSE	FALSE
WBGene00001976	T05A7.4	HMG-11	NA	NA	URB	mlm	avg_log2FC	-5.23201	1.69553e-07	8.27418e-05	480.808	552.936	FALSE	FALSE
WBGene00019327	K02F3.4	ZIP-2	NA	NA	URX	mlm	avg_log2FC	3.94458	8.02443e-05	0.0270976	124.713	88.8516	FALSE	FALSE
WBGene00016997	D1005.3	CEBP-1	NA	NA	URX	mlm	avg_log2FC	3.78955	0.000151415	0.0270976	240.479	99.4975	FALSE	FALSE
WBGene00003025	T27C4.4	LIN-40	NA	NA	URX	mlm	avg_log2FC	3.76574	0.000166584	0.0270976	168.023	106.493	FALSE	FALSE
WBGene00003600	R09G11.2	NHR-1	NA	NA	URY	mlm	avg_log2FC	3.5642	0.000365912	0.0127547	353.531	543.925	FALSE	FALSE
WBGene00003624	C11G6.4	NHR-28	NA	NA	URY	mlm	avg_log2FC	3.4291	0.000606943	0.0174228	30.3481	0	FALSE	FALSE
WBGene00000448	K12H4.1	PROS-1	NA	NA	URY	mlm	avg_log2FC	-3.04226	0.0023515	0.0498926	207.614	152.797	FALSE	TRUE
WBGene00021846	Y54E10BR.8	ZTF-23	NA	NA	URY	mlm	avg_log2FC	-3.05528	0.00225181	0.0498926	0	48.7847	FALSE	FALSE
WBGene00016905	C53D5.4	ZTF-3	NA	NA	URY	mlm	avg_log2FC	-3.18831	0.0014335	0.0349774	0	62.1302	FALSE	FALSE
WBGene00045215	C02F12.10	CEH-63	NA	NA	URY	mlm	avg_log2FC	-3.30624	0.000947413	0.0243335	109.454	568.212	FALSE	FALSE
WBGene00011575	T07C12.11	MADF-4	NA	NA	URY	mlm	avg_log2FC	-3.31702	0.000911624	0.0243335	55.2922	0	FALSE	FALSE
WBGene00016997	D1005.3	CEBP-1	NA	NA	URY	mlm	avg_log2FC	-3.59154	0.000329607	0.0123729	222.313	0	FALSE	FALSE
WBGene00003218	M04B2.1	MEP-1	NA	NA	URY	mlm	avg_log2FC	-3.63324	0.000280665	0.0114137	212.855	109.05	FALSE	FALSE
WBGene00020399	T10B11.3	ZTF-4	NA	NA	URY	mlm	avg_log2FC	-3.70785	0.000209656	0.0093583	0	61.0714	FALSE	FALSE
WBGene00001162	Y48C3A.17	EFL-2	NA	NA	URY	mlm	avg_log2FC	-3.83589	0.000125539	0.0076579	36.9009	0	FALSE	FALSE
WBGene00011614	T08D10.1	NFYA-1	NA	NA	URY	mlm	avg_log2FC	-4.08633	4.40148e-05	0.00306846	3.6191	0	FALSE	FALSE
WBGene00001976	T05A7.4	HMG-11	NA	NA	URY	mlm	avg_log2FC	-4.35442	1.34155e-05	0.00163669	531.556	111.32	FALSE	FALSE
WBGene00012317	W06H12.1	ZTF-6	NA	NA	URY	mlm	avg_log2FC	-4.68671	2.79663e-06	0.000682377	224.637	95.8179	FALSE	FALSE
WBGene00019327	K02F3.4	ZIP-2	NA	NA	VA	mlm	avg_log2FC	3.83379	0.000126612	0.0102978	463.635	748.171	FALSE	FALSE
WBGene00006424	F49E10.5	CTBP-1	NA	REPRESSOR	VA	mlm	avg_log2FC	3.39571	0.000685979	0.0418447	91.2908	39.4363	FALSE	FALSE
WBGene00013178	Y53H1A.2	Y53H1A.2	NA	NA	VA	mlm	avg_log2FC	-3.43416	0.000595731	0.041531	19.7783	10.8833	FALSE	FALSE
WBGene00001974	T20B12.8	HMG-4	NA	NA	VA	mlm	avg_log2FC	-4.07555	4.61028e-05	0.00562455	112.174	28.8155	FALSE	FALSE
WBGene00000561	C34E10.7	CND-1	NA	NA	VA	mlm	avg_log2FC	-5.03311	4.87232e-07	0.000118885	14.7718	0	FALSE	FALSE
WBGene00003241	T05C12.6	MIG-5	NA	NA	VA1	mlm	avg_log2FC	-3.18444	0.0014528	0.0443104	61.2726	0	FALSE	FALSE
WBGene00016997	D1005.3	CEBP-1	NA	NA	VA1	mlm	avg_log2FC	-3.30351	0.000956679	0.0333471	98.9304	270.273	FALSE	FALSE
WBGene00011575	T07C12.11	MADF-4	NA	NA	VA1	mlm	avg_log2FC	-3.48208	0.000498707	0.0221245	12.0467	0	FALSE	FALSE
WBGene00015934	C17H12.9	CEH-48	NA	NA	VA1	mlm	avg_log2FC	-3.85858	0.000114444	0.00620541	373.309	92.1643	FALSE	FALSE
WBGene00003218	M04B2.1	MEP-1	NA	NA	VA1	mlm	avg_log2FC	-4.09326	4.27205e-05	0.00260595	143.872	0	FALSE	FALSE
WBGene00011614	T08D10.1	NFYA-1	NA	NA	VA1	mlm	avg_log2FC	-4.4248	9.71006e-06	0.00067693	12.4965	0	FALSE	FALSE
WBGene00021552	Y44E3B.1	ZIP-4	NA	NA	VA1	mlm	avg_log2FC	-4.73761	2.17906e-06	0.00017723	54.7322	0	FALSE	FALSE
WBGene00001976	T05A7.4	HMG-11	NA	NA	VA1	mlm	avg_log2FC	-4.89093	1.01229e-06	9.87997e-05	858.842	293.569	FALSE	FALSE
WBGene00000468	F43G9.11	CES-1	REPRESSOR	NA	VA1	mlm	avg_log2FC	-5.18065	2.23494e-07	2.73558e-05	50.096	0	FALSE	FALSE
WBGene00016905	C53D5.4	ZTF-3	NA	NA	VA1	mlm	avg_log2FC	-5.27209	1.36437e-07	2.73558e-05	63.252	0	FALSE	FALSE
WBGene00000443	F31E3.1	CEH-20	NA	NA	VB	mlm	avg_log2FC	3.84563	0.000120658	0.0147203	205.658	164.86	FALSE	TRUE
WBGene00019327	K02F3.4	ZIP-2	NA	NA	VB	mlm	avg_log2FC	3.40597	0.000660737	0.040305	841.314	1320.23	FALSE	FALSE
WBGene00022608	ZC416.1	MADF-9	NA	NA	VB	mlm	avg_log2FC	-3.49817	0.000469594	0.0381937	68.9646	44.3541	FALSE	FALSE
WBGene00000460	T26C11.7	CEH-39	REPRESSOR	NA	VB	mlm	avg_log2FC	-3.94642	7.96283e-05	0.0129529	16.6561	14.772	FALSE	FALSE
WBGene00003003	T25C12.1	LIN-14	REPRESSOR	NA	VB01	mlm	avg_log2FC	5.37767	7.63975e-08	3.7282e-05	179.152	26.3059	FALSE	FALSE
WBGene00010770	K11D2.4	K11D2.4	NA	NA	VB01	mlm	avg_log2FC	4.88695	1.03292e-06	0.000252032	11.1425	26.071	FALSE	FALSE
WBGene00003610	ZC410.1	NHR-11	NA	NA	VB01	mlm	avg_log2FC	3.69513	0.000220429	0.0242025	7.0623	213.096	FALSE	FALSE
WBGene00020251	T05C1.4	CAMT-1	ACTIVATOR	NA	VB01	mlm	avg_log2FC	-3.46159	0.000538248	0.0388906	24.4915	92.8392	FALSE	FALSE
WBGene00000561	C34E10.7	CND-1	NA	NA	VB01	mlm	avg_log2FC	-4.56945	4.92261e-06	0.000800745	71.1427	0	FALSE	FALSE
WBGene00003601	C32F10.6	NHR-2	NA	NA	VB02	mlm	avg_log2FC	-4.03853	5.40106e-05	0.0131786	4.99069	6.2154	FALSE	FALSE
WBGene00000443	F31E3.1	CEH-20	NA	NA	VC	mlm	avg_log2FC	4.07097	4.70182e-05	0.00458897	326.735	217.969	FALSE	TRUE
WBGene00003025	T27C4.4	LIN-40	NA	NA	VC	mlm	avg_log2FC	3.31979	0.000902653	0.0293663	173.559	89.5038	FALSE	FALSE
WBGene00019327	K02F3.4	ZIP-2	NA	NA	VC	mlm	avg_log2FC	3.26116	0.00111163	0.0339046	566.997	533.208	FALSE	FALSE
WBGene00003601	C32F10.6	NHR-2	NA	NA	VC	mlm	avg_log2FC	-3.56256	0.000368203	0.0149736	3.76445	1.40399	FALSE	FALSE
WBGene00007242	C01G12.1	MADF-5	NA	NA	VC	mlm	avg_log2FC	-3.5777	0.000347537	0.0149736	16.3081	9.30836	FALSE	FALSE
WBGene00022794	ZK686.4	SNU-23	NA	NA	VC	mlm	avg_log2FC	-4.02684	5.67633e-05	0.00461675	125.975	94.2718	FALSE	FALSE
WBGene00001974	T20B12.8	HMG-4	NA	NA	VC	mlm	avg_log2FC	-4.72235	2.34888e-06	0.000286563	133.504	35.0429	FALSE	FALSE
WBGene00019327	K02F3.4	ZIP-2	NA	NA	VD	mlm	avg_log2FC	5.42949	5.72487e-08	1.39687e-05	400.246	1307.65	FALSE	FALSE
WBGene00003025	T27C4.4	LIN-40	NA	NA	VD	mlm	avg_log2FC	4.47437	7.71056e-06	0.000940688	219.368	82.0599	FALSE	FALSE
WBGene00001851	F38A6.3	HIF-1	NA	NA	VD	mlm	avg_log2FC	3.24286	0.00118552	0.0445027	103.311	581.76	FALSE	FALSE
WBGene00044330	R08B4.2	ALR-1	NA	NA	VD	mlm	avg_log2FC	-3.40043	0.000674258	0.0329038	1135.64	301.017	FALSE	TRUE
WBGene00000468	F43G9.11	CES-1	REPRESSOR	NA	VD	mlm	avg_log2FC	-3.56465	0.00036528	0.0277188	978.22	0	FALSE	FALSE
WBGene00000561	C34E10.7	CND-1	NA	NA	VD	mlm	avg_log2FC	-5.00608	5.60735e-07	9.1213e-05	75.733	0	FALSE	FALSE

[truncated: 3 more sheets: Supplemental Table 14, Supplemental Table 15, Supplemental Table 16]
