# Supplementary material for: A gene expression atlas of a juvenile nervous system
Source: bioRxiv. 2025 Nov 22:2025.11.21.689793. Preprint. [Version 1] doi: 10.1101/2025.11.21.689793 (PMC12667811; doi:10.1101/2025.11.21.689793)
Supplement: Supplement 17 — Supplemental Table 7. Differential gene expression results between cell types in the P lineage. [file media-17.xlsx]

## Sheet: Sheet1
Supplemental Table 7. Differential expression results between cell types in the P-lineage
Legend
comparison	which cell types were compared
id	WBGeneID
gene_short_name	gene symbol (WS273)
p_val	unadjusted p-value
p_val_adj	adjusted p-value to correct for multiple comparisons
avg_log2FC	average log2 fold change in expression between the two cell types. For parent-daughter comparisons, negative values denote higher expression in the daughter cell, positive values denote higher expression in the parent cell. For sister-sister comparisons, negative values denote higher expression in the posterior sister, and positive values denote higher expression in the anterior sister.
pct.1	For parent-daughter comparisons, percent of cells of the parent cell type in which the gene was detected (>= 1 UMI). For sister-sister comparisons, percent of cells of the anterior sister cell type in which the gene was detected (>= 1 UMI)
pct.2	For parent-daughter comparisons, percent of cells of the daughter cell type in which the gene was detected (>= 1 UMI). For sister-sister comparisons, percent of cells of the posterior sister cell type in which the gene was detected (>= 1 UMI)
comparison	id	gene_short_name	p_val	p_val_adj	avg_log2FC	pct.1	pct.2
AS-VD/VD2/VD12/VD13	WBGene00006762	unc-25	0	0	-7.39416	0.015	0.767
AS-VD/VD2/VD12/VD13	WBGene00003859	oig-1	0	0	-4.79541	0.02	0.689
AS-VD/VD2/VD12/VD13	WBGene00006783	unc-47	0	0	-4.69544	0.031	0.684
AS-VD/VD2/VD12/VD13	WBGene00006766	unc-30	0	0	-4.36911	0.041	0.882
AS-VD/VD2/VD12/VD13	WBGene00006782	unc-46	0	0	-4.10125	0.029	0.549
AS-VD/VD2/VD12/VD13	WBGene00002023	hsp-25	0	0	-3.65938	0.056	0.644
AS-VD/VD2/VD12/VD13	WBGene00044330	alr-1	0	0	-3.45694	0.005	0.562
AS-VD/VD2/VD12/VD13	WBGene00006064	sto-2	0	0	-3.38419	0.019	0.605
AS-VD/VD2/VD12/VD13	WBGene00044615	B0252.8	0	0	-3.28834	0.179	0.672
AS-VD/VD2/VD12/VD13	WBGene00022675	gbb-2	0	0	3.28428	0.569	0.097
AS-VD/VD2/VD12/VD13	WBGene00009958	madd-4	0	0	-3.2702	0.138	0.682
AS-VD/VD2/VD12/VD13	WBGene00011383	T02E9.5	0	0	-3.08378	0.191	0.762
AS-VD/VD2/VD12/VD13	WBGene00022861	dve-1	0	0	-3.025	0.016	0.6
AS-VD/VD2/VD12/VD13	WBGene00006743	unc-3	0	0	3.01534	0.833	0.184
AS-VD/VD2/VD12/VD13	WBGene00006746	unc-6	0	0	-2.98631	0.035	0.518
AS-VD/VD2/VD12/VD13	WBGene00020867	shc-2	0	0	2.52342	0.52	0.125
AS-VD/VD2/VD12/VD13	WBGene00019008	pdxk-1	0	0	-2.5114	0.024	0.494
AS-VD/VD2/VD12/VD13	WBGene00019593	K09F6.10	0	0	2.40143	0.75	0.37
AS-VD/VD2/VD12/VD13	WBGene00020861	T27E4.1	0	0	-2.33055	0.099	0.59
AS-VD/VD2/VD12/VD13	WBGene00003229	mex-3	0	0	2.30866	0.513	0.119
AS-VD/VD2/VD12/VD13	WBGene00016289	lntl-1	0	0	1.29423	0.953	0.883
AS-VD/VD2/VD12/VD13	WBGene00007299	C04F12.5	8.57676e-300	1.5927e-295	-3.5971	0.013	0.461
AS-VD/VD2/VD12/VD13	WBGene00000048	acr-9	2.69465e-293	5.00396e-289	-2.48277	0.113	0.573
AS-VD/VD2/VD12/VD13	WBGene00006682	twk-30	1.84246e-290	3.42145e-286	2.44344	0.474	0.111
AS-VD/VD2/VD12/VD13	WBGene00004507	rpy-1	4.58402e-279	8.51252e-275	-1.90866	0.254	0.686
AS-VD/VD2/VD12/VD13	WBGene00001458	flp-15	7.00848e-278	1.30148e-273	-4.08846	0.018	0.443
AS-VD/VD2/VD12/VD13	WBGene00006321	sup-12	8.42337e-277	1.56422e-272	-2.37025	0.002	0.418
AS-VD/VD2/VD12/VD13	WBGene00011345	dma-1	9.28288e-267	1.72383e-262	1.47851	0.847	0.572
AS-VD/VD2/VD12/VD13	WBGene00004773	sem-4	9.47222e-259	1.75899e-254	2.06712	0.444	0.105
AS-VD/VD2/VD12/VD13	WBGene00009271	glna-3	2.25915e-257	4.19524e-253	-2.87435	0.007	0.404
AS-VD/VD2/VD12/VD13	WBGene00020690	T22E5.1	1.08687e-253	2.01833e-249	3.89199	0.303	0.028
AS-VD/VD2/VD12/VD13	WBGene00012420	Y7A9D.1	2.75399e-250	5.11415e-246	-1.85551	0.273	0.691
AS-VD/VD2/VD12/VD13	WBGene00010453	fozi-1	1.26562e-240	2.35025e-236	-2.11185	0.004	0.381
AS-VD/VD2/VD12/VD13	WBGene00011888	cutl-15	5.14237e-234	9.54939e-230	-2.11004	0.047	0.437
AS-VD/VD2/VD12/VD13	WBGene00013819	Y116F11A.6	7.96435e-232	1.47898e-227	1.22948	0.859	0.647
AS-VD/VD2/VD12/VD13	WBGene00019592	K09F6.9	1.27327e-228	2.36446e-224	2.28408	0.559	0.223
AS-VD/VD2/VD12/VD13	WBGene00003808	npr-2	3.96993e-226	7.37217e-222	2.77638	0.303	0.039
AS-VD/VD2/VD12/VD13	WBGene00020149	T01D1.4	7.3997e-226	1.37412e-221	-3.28556	0.011	0.371
AS-VD/VD2/VD12/VD13	WBGene00018519	F46H5.3	2.2097e-225	4.10341e-221	-1.60691	0.36	0.749
AS-VD/VD2/VD12/VD13	WBGene00003978	pes-4	7.853e-224	1.4583e-219	-1.99523	0.008	0.365
AS-VD/VD2/VD12/VD13	WBGene00021927	abhd-14	2.7524e-221	5.11121e-217	-1.95073	0.014	0.373
AS-VD/VD2/VD12/VD13	WBGene00002253	lbp-1	1.91387e-219	3.55405e-215	2.01263	0.793	0.561
AS-VD/VD2/VD12/VD13	WBGene00000468	ces-1	1.08461e-218	2.01412e-214	-2.27924	0.068	0.45
AS-VD/VD2/VD12/VD13	WBGene00044484	hot-9	8.79243e-216	1.63275e-211	-3.22087	0.006	0.35
AS-VD/VD2/VD12/VD13	WBGene00011854	T20B3.14	6.66573e-214	1.23783e-209	-3.42923	0.041	0.4
AS-VD/VD2/VD12/VD13	WBGene00004913	snn-1	1.41048e-213	2.61926e-209	-1.51728	0.211	0.61
AS-VD/VD2/VD12/VD13	WBGene00014101	gopc-1	2.78702e-213	5.1755e-209	2.15361	0.334	0.061
AS-VD/VD2/VD12/VD13	WBGene00003423	msi-1	4.3075e-213	7.99903e-209	-2.1725	0.027	0.381
AS-VD/VD2/VD12/VD13	WBGene00235304	Y116A8C.468	5.00125e-213	9.28732e-209	2.73986	0.317	0.052
AS-VD/VD2/VD12/VD13	WBGene00007860	rilp-1	8.46552e-211	1.57205e-206	-1.47267	0.362	0.71
AS-VD/VD2/VD12/VD13	WBGene00001385	far-1	1.5506e-205	2.87947e-201	1.48934	0.877	0.687
AS-VD/VD2/VD12/VD13	WBGene00008555	F07C6.4	3.70962e-204	6.88877e-200	-1.55241	0.197	0.582
AS-VD/VD2/VD12/VD13	WBGene00002217	klp-4	5.74202e-203	1.06629e-198	-1.65981	0.092	0.469
AS-VD/VD2/VD12/VD13	WBGene00001337	ears-1	6.99408e-203	1.2988e-198	-1.84313	0.082	0.45
AS-VD/VD2/VD12/VD13	WBGene00044547	C13A2.12	1.2597e-198	2.33927e-194	2.02134	0.403	0.103
AS-VD/VD2/VD12/VD13	WBGene00022073	Y67D8C.9	4.4088e-197	8.18714e-193	-2.22561	0.007	0.331
AS-VD/VD2/VD12/VD13	WBGene00014074	ZK757.2	3.5539e-192	6.5996e-188	2.20407	0.358	0.091
AS-VD/VD2/VD12/VD13	WBGene00235305	Y116A8C.469	8.68939e-191	1.61362e-186	2.4475	0.282	0.044
AS-VD/VD2/VD12/VD13	WBGene00006784	unc-49	9.58992e-190	1.78085e-185	-2.36987	0.019	0.339
AS-VD/VD2/VD12/VD13	WBGene00007055	tag-196	6.45903e-189	1.19944e-184	1.69365	0.482	0.184
AS-VD/VD2/VD12/VD13	WBGene00001980	hmr-1	5.95661e-185	1.10614e-180	-1.2787	0.193	0.579
AS-VD/VD2/VD12/VD13	WBGene00044467	R05C11.4	6.8641e-185	1.27466e-180	-2.02761	0.032	0.353
AS-VD/VD2/VD12/VD13	WBGene00004944	sol-1	2.52892e-180	4.6962e-176	-2.11932	0.004	0.301
AS-VD/VD2/VD12/VD13	WBGene00021628	Y47D9A.1	2.67983e-180	4.97644e-176	-1.95654	0.018	0.326
AS-VD/VD2/VD12/VD13	WBGene00007219	nlp-38	5.26737e-177	9.7815e-173	1.91936	0.224	0.022
AS-VD/VD2/VD12/VD13	WBGene00006651	tts-2	1.49741e-174	2.78069e-170	-1.39227	0.284	0.631
AS-VD/VD2/VD12/VD13	WBGene00006765	unc-29	1.83403e-174	3.40579e-170	-1.78538	0.021	0.322
AS-VD/VD2/VD12/VD13	WBGene00006815	unc-83	9.54729e-174	1.77293e-169	-1.73108	0.058	0.383
AS-VD/VD2/VD12/VD13	WBGene00000527	cle-1	7.75774e-171	1.44061e-166	-1.99726	0.06	0.383
AS-VD/VD2/VD12/VD13	WBGene00006796	unc-62	7.77285e-170	1.44342e-165	1.12199	0.753	0.561
AS-VD/VD2/VD12/VD13	WBGene00006777	unc-41	2.36247e-169	4.38711e-165	-1.24568	0.37	0.701
AS-VD/VD2/VD12/VD13	WBGene00003772	nlr-1	9.43922e-166	1.75286e-161	-1.27691	0.127	0.483
AS-VD/VD2/VD12/VD13	WBGene00006761	unc-24	1.01297e-162	1.88108e-158	1.32145	0.686	0.48
AS-VD/VD2/VD12/VD13	WBGene00007044	cpna-5	3.25617e-162	6.04671e-158	1.79865	0.364	0.111
AS-VD/VD2/VD12/VD13	WBGene00000224	atgp-1	6.27826e-162	1.16587e-157	-1.72985	0.092	0.41
AS-VD/VD2/VD12/VD13	WBGene00000476	cfi-1	6.89362e-160	1.28015e-155	-1.77931	0.013	0.289
AS-VD/VD2/VD12/VD13	WBGene00015741	C13F10.1	1.33736e-158	2.48348e-154	-1.25402	0.345	0.675
AS-VD/VD2/VD12/VD13	WBGene00022623	ZC487.1	2.34096e-157	4.34716e-153	1.7533	0.421	0.157
AS-VD/VD2/VD12/VD13	WBGene00004921	snt-1	2.74517e-156	5.09779e-152	-1.44861	0.288	0.61
AS-VD/VD2/VD12/VD13	WBGene00019403	K05B2.2	6.48436e-156	1.20414e-151	-1.30546	0.162	0.501
AS-VD/VD2/VD12/VD13	WBGene00008819	shw-1	2.06985e-155	3.84371e-151	-2.02381	0.007	0.272
AS-VD/VD2/VD12/VD13	WBGene00002974	lev-1	4.45001e-154	8.26368e-150	-1.87434	0.019	0.294
AS-VD/VD2/VD12/VD13	WBGene00015480	C05D10.4	1.43839e-151	2.6711e-147	-1.67655	0.013	0.277
AS-VD/VD2/VD12/VD13	WBGene00019479	K07C11.7	7.85651e-150	1.45895e-145	1.68092	0.391	0.129
AS-VD/VD2/VD12/VD13	WBGene00001368	exc-7	1.62731e-146	3.02192e-142	1.65105	0.508	0.262
AS-VD/VD2/VD12/VD13	WBGene00012326	W07E11.1	2.11986e-144	3.93658e-140	-2.08783	0.025	0.286
AS-VD/VD2/VD12/VD13	WBGene00016237	C29H12.6	1.5697e-140	2.91493e-136	-1.33925	0.319	0.613
AS-VD/VD2/VD12/VD13	WBGene00003516	nab-1	1.73311e-140	3.21838e-136	-1.2394	0.189	0.509
AS-VD/VD2/VD12/VD13	WBGene00017698	F22B7.9	5.25544e-136	9.75935e-132	-1.98797	0.004	0.24
AS-VD/VD2/VD12/VD13	WBGene00019200	H14E04.3	9.53076e-135	1.76986e-130	-2.20963	0.002	0.234
AS-VD/VD2/VD12/VD13	WBGene00012016	inpp-1	1.26523e-132	2.34954e-128	-1.71962	0.01	0.245
AS-VD/VD2/VD12/VD13	WBGene00009496	F36H1.11	1.68557e-132	3.1301e-128	-1.81487	0.262	0.544
AS-VD/VD2/VD12/VD13	WBGene00004310	ras-1	1.84425e-129	3.42477e-125	-1.1492	0.066	0.343
AS-VD/VD2/VD12/VD13	WBGene00012289	W05H12.1	2.53068e-129	4.69947e-125	-1.05547	0.514	0.748
AS-VD/VD2/VD12/VD13	WBGene00004345	rgs-2	5.44303e-129	1.01077e-124	-1.5837	0.005	0.231
AS-VD/VD2/VD12/VD13	WBGene00011454	lron-14	4.8613e-128	9.02743e-124	1.56696	0.437	0.201
AS-VD/VD2/VD12/VD13	WBGene00006978	zig-1	1.09529e-127	2.03396e-123	1.39704	0.476	0.242
AS-VD/VD2/VD12/VD13	WBGene00044774	F16B3.3	4.42269e-126	8.21294e-122	-1.62591	0.007	0.231
AS-VD/VD2/VD12/VD13	WBGene00004774	sem-5	5.48522e-126	1.0186e-121	-1.29238	0.045	0.299
AS-VD/VD2/VD12/VD13	WBGene00004215	ptp-3	8.8038e-123	1.63487e-118	-1.14014	0.202	0.504
AS-VD/VD2/VD12/VD13	WBGene00016428	dmsr-7	1.19677e-122	2.22241e-118	1.36131	0.227	0.048
AS-VD/VD2/VD12/VD13	WBGene00000301	cav-1	1.62407e-121	3.01589e-117	1.51386	0.29	0.08
AS-VD/VD2/VD12/VD13	WBGene00000437	ceh-13	1.37342e-119	2.55045e-115	-1.10786	0.288	0.58
AS-VD/VD2/VD12/VD13	WBGene00009799	lgc-47	5.68616e-119	1.05592e-114	1.51736	0.215	0.043
AS-VD/VD2/VD12/VD13	WBGene00013416	Y64G10A.7	1.16786e-118	2.16872e-114	-1.80882	0.032	0.264
AS-VD/VD2/VD12/VD13	WBGene00007799	nrx-1	5.53512e-115	1.02787e-110	-1.12666	0.121	0.4
AS-VD/VD2/VD12/VD13	WBGene00013891	ZC434.3	1.55619e-113	2.88985e-109	-1.46189	0.015	0.226
AS-VD/VD2/VD12/VD13	WBGene00006748	unc-8	1.78333e-113	3.31165e-109	1.46073	0.219	0.049
AS-VD/VD2/VD12/VD13	WBGene00001393	fat-1	4.08852e-113	7.59239e-109	-1.36036	0.176	0.447
AS-VD/VD2/VD12/VD13	WBGene00003007	lin-18	6.24953e-113	1.16054e-108	-1.31717	0.009	0.215
AS-VD/VD2/VD12/VD13	WBGene00009779	F46C5.2	9.6933e-112	1.80005e-107	1.61253	0.221	0.05
AS-VD/VD2/VD12/VD13	WBGene00006757	unc-18	1.02278e-111	1.8993e-107	-1.21277	0.299	0.572
AS-VD/VD2/VD12/VD13	WBGene00000396	cdh-4	2.20957e-110	4.10318e-106	-1.06302	0.171	0.454
AS-VD/VD2/VD12/VD13	WBGene00000280	cah-2	8.457e-110	1.57047e-105	-1.91911	0.002	0.195
AS-VD/VD2/VD12/VD13	WBGene00009738	hecw-1	7.62049e-109	1.41513e-104	1.73306	0.187	0.034
AS-VD/VD2/VD12/VD13	WBGene00011028	R05D7.3	8.63523e-109	1.60356e-104	-1.66166	0.061	0.291
AS-VD/VD2/VD12/VD13	WBGene00004912	sng-1	8.86792e-108	1.64677e-103	-1.06083	0.24	0.523
AS-VD/VD2/VD12/VD13	WBGene00006744	unc-4	1.03034e-107	1.91333e-103	1.9481	0.152	0.018
AS-VD/VD2/VD12/VD13	WBGene00011990	T24D5.2	3.67611e-107	6.82654e-103	-1.39593	0.01	0.206
AS-VD/VD2/VD12/VD13	WBGene00007486	C09G1.4	3.62015e-106	6.72262e-102	-1.29439	0.004	0.193
AS-VD/VD2/VD12/VD13	WBGene00009315	F32B4.5	2.26505e-104	4.20621e-100	-1.85691	0.059	0.286
AS-VD/VD2/VD12/VD13	WBGene00006942	wrk-1	3.2753e-104	6.08224e-100	-1.09018	0.155	0.421
AS-VD/VD2/VD12/VD13	WBGene00194667	Y105C5A.1271	2.54862e-102	4.73279e-98	-1.95645	0.011	0.201
AS-VD/VD2/VD12/VD13	WBGene00020995	W03F8.6	1.42379e-101	2.64398e-97	-1.35549	0.003	0.184
AS-VD/VD2/VD12/VD13	WBGene00021534	mvk-1	3.63741e-101	6.75468e-97	-1.17465	0.144	0.404
AS-VD/VD2/VD12/VD13	WBGene00001987	hot-2	1.52742e-100	2.83642e-96	1.25945	0.243	0.07
AS-VD/VD2/VD12/VD13	WBGene00006406	srgp-1	7.18961e-100	1.33511e-95	-1.09655	0.046	0.263
AS-VD/VD2/VD12/VD13	WBGene00006970	zag-1	1.36471e-99	2.53427e-95	1.31411	0.55	0.36
AS-VD/VD2/VD12/VD13	WBGene00007664	seb-3	3.51642e-99	6.52998e-95	-1.6583	0.014	0.202
AS-VD/VD2/VD12/VD13	WBGene00012669	Y39B6A.7	7.86349e-99	1.46025e-94	-1.67166	0.004	0.183
AS-VD/VD2/VD12/VD13	WBGene00020195	T03G6.3	8.29227e-99	1.53987e-94	-1.27451	0.078	0.306
AS-VD/VD2/VD12/VD13	WBGene00011507	T05H10.1	9.36621e-99	1.73931e-94	-1.62371	0.024	0.219
AS-VD/VD2/VD12/VD13	WBGene00006306	sue-1	2.09756e-98	3.89516e-94	-1.15984	0.058	0.28
AS-VD/VD2/VD12/VD13	WBGene00019873	arrd-26	5.00159e-98	9.28796e-94	1.27263	0.176	0.033
AS-VD/VD2/VD12/VD13	WBGene00001224	ehs-1	7.18821e-98	1.33485e-93	-1.06942	0.23	0.495
AS-VD/VD2/VD12/VD13	WBGene00021614	Y47A7.2	4.70073e-96	8.72926e-92	-1.01915	0.329	0.588
AS-VD/VD2/VD12/VD13	WBGene00019875	mca-2	7.35012e-96	1.36492e-91	-1.24657	0.007	0.183
AS-VD/VD2/VD12/VD13	WBGene00010177	F57A8.1	2.04823e-95	3.80357e-91	1.61616	0.411	0.222
AS-VD/VD2/VD12/VD13	WBGene00010873	trpa-2	2.88633e-94	5.35992e-90	-1.14288	0.004	0.175
AS-VD/VD2/VD12/VD13	WBGene00018569	F47F2.1	6.52058e-94	1.21087e-89	-1.426	0.005	0.177
AS-VD/VD2/VD12/VD13	WBGene00006496	cgef-1	1.96598e-93	3.65082e-89	-1.17606	0.032	0.226
AS-VD/VD2/VD12/VD13	WBGene00021362	fmil-1	2.23372e-93	4.14802e-89	1.33764	0.189	0.043
AS-VD/VD2/VD12/VD13	WBGene00009616	F41D3.11	7.71549e-92	1.43277e-87	1.83571	0.159	0.029
AS-VD/VD2/VD12/VD13	WBGene00017040	D1079.1	9.71502e-92	1.80408e-87	-1.38597	0.015	0.192
AS-VD/VD2/VD12/VD13	WBGene00006791	unc-57	2.72106e-91	5.053e-87	-1.0811	0.24	0.493
AS-VD/VD2/VD12/VD13	WBGene00022648	ZK54.3	3.56979e-91	6.6291e-87	-1.3165	0.065	0.274
AS-VD/VD2/VD12/VD13	WBGene00008168	C48B4.3	3.6758e-91	6.82596e-87	1.36388	0.313	0.129
AS-VD/VD2/VD12/VD13	WBGene00018338	F42A9.9	6.06007e-90	1.12535e-85	1.41148	0.192	0.047
AS-VD/VD2/VD12/VD13	WBGene00019753	M03E7.1	7.51943e-90	1.39636e-85	-1.10867	0.12	0.357
AS-VD/VD2/VD12/VD13	WBGene00022664	ZK121.2	2.34336e-89	4.35162e-85	-1.35022	0.003	0.165
AS-VD/VD2/VD12/VD13	WBGene00001898	his-24	9.53266e-89	1.77022e-84	1.15853	0.806	0.659
AS-VD/VD2/VD12/VD13	WBGene00017663	F21D12.3	7.82024e-87	1.45222e-82	-1.13642	0.064	0.268
AS-VD/VD2/VD12/VD13	WBGene00021036	W05F2.4	2.74414e-86	5.09586e-82	-1.09583	0.004	0.162
AS-VD/VD2/VD12/VD13	WBGene00018078	F35H12.6	2.84242e-86	5.27838e-82	1.66347	0.242	0.082
AS-VD/VD2/VD12/VD13	WBGene00013098	Y51H4A.1	6.51031e-86	1.20896e-81	1.19806	0.485	0.307
AS-VD/VD2/VD12/VD13	WBGene00017659	F21C10.10	7.29046e-86	1.35384e-81	-1.06154	0.036	0.222
AS-VD/VD2/VD12/VD13	WBGene00012861	Y45F3A.4	7.57298e-86	1.4063e-81	-1.30469	0.001	0.156
AS-VD/VD2/VD12/VD13	WBGene00010976	R02D5.1	1.07967e-85	2.00495e-81	1.4374	0.282	0.111
AS-VD/VD2/VD12/VD13	WBGene00001457	flp-14	2.42838e-85	4.5095e-81	-1.6248	0.044	0.232
AS-VD/VD2/VD12/VD13	WBGene00019055	F58F9.1	4.78802e-85	8.89136e-81	-2.47726	0.025	0.197
AS-VD/VD2/VD12/VD13	WBGene00015803	C15H9.9	9.59866e-84	1.78247e-79	-1.418	0.063	0.254
AS-VD/VD2/VD12/VD13	WBGene00044701	AH9.6	1.69665e-83	3.15067e-79	-1.32979	0.031	0.208
AS-VD/VD2/VD12/VD13	WBGene00003849	odr-2	6.54363e-83	1.21515e-78	1.84061	0.122	0.016
AS-VD/VD2/VD12/VD13	WBGene00020051	mfsd-6	2.30496e-81	4.28031e-77	-1.04031	0.171	0.402
AS-VD/VD2/VD12/VD13	WBGene00019296	mcu-1	2.2251e-80	4.13201e-76	1.30504	0.219	0.071
AS-VD/VD2/VD12/VD13	WBGene00007304	ttr-39	9.00064e-80	1.67142e-75	-2.60224	0.005	0.153
AS-VD/VD2/VD12/VD13	WBGene00011014	hpo-30	5.68179e-79	1.05511e-74	1.27996	0.335	0.162
AS-VD/VD2/VD12/VD13	WBGene00010135	F55H12.4	1.46791e-78	2.72591e-74	-1.0666	0.001	0.144
AS-VD/VD2/VD12/VD13	WBGene00000777	cpn-1	3.71454e-78	6.8979e-74	-1.00444	0.043	0.222
AS-VD/VD2/VD12/VD13	WBGene00003019	lin-33	8.24863e-78	1.53177e-73	1.23524	0.357	0.181
AS-VD/VD2/VD12/VD13	WBGene00006789	unc-54	1.79681e-77	3.33667e-73	-3.58712	0.092	0.281
AS-VD/VD2/VD12/VD13	WBGene00006407	lim-9	1.84429e-77	3.42484e-73	1.15009	0.379	0.199
AS-VD/VD2/VD12/VD13	WBGene00016958	ilys-4	1.05811e-76	1.96491e-72	-1.7858	0.039	0.209
AS-VD/VD2/VD12/VD13	WBGene00003171	mec-7	7.8103e-76	1.45037e-71	1.29114	0.306	0.132
AS-VD/VD2/VD12/VD13	WBGene00019882	R05D3.9	9.15909e-75	1.70084e-70	-1.02009	0.064	0.249
AS-VD/VD2/VD12/VD13	WBGene00044442	T08A9.13	2.24233e-74	4.16401e-70	1.22854	0.361	0.188
AS-VD/VD2/VD12/VD13	WBGene00011352	rskn-1	3.67332e-74	6.82135e-70	-1.10955	0.091	0.287
AS-VD/VD2/VD12/VD13	WBGene00012099	acc-4	5.88529e-74	1.0929e-69	1.09092	0.148	0.032
AS-VD/VD2/VD12/VD13	WBGene00044544	F26F12.8	5.85442e-73	1.08717e-68	-1.2173	0.038	0.203
AS-VD/VD2/VD12/VD13	WBGene00023520	oig-5	2.47538e-72	4.59677e-68	1.26665	0.206	0.068
AS-VD/VD2/VD12/VD13	WBGene00021271	spe-47	2.78118e-72	5.16465e-68	1.14086	0.118	0.018
AS-VD/VD2/VD12/VD13	WBGene00009355	F33A8.7	4.10865e-72	7.62976e-68	-1.40834	0.003	0.137
AS-VD/VD2/VD12/VD13	WBGene00020921	W01C8.5	7.20373e-70	1.33773e-65	1.00714	0.606	0.45
AS-VD/VD2/VD12/VD13	WBGene00008451	cest-3	1.57491e-68	2.9246e-64	1.34755	0.212	0.076
AS-VD/VD2/VD12/VD13	WBGene00022518	zfh-2	5.6955e-68	1.05766e-63	1.19361	0.127	0.025
AS-VD/VD2/VD12/VD13	WBGene00015980	C18G1.1	1.05355e-66	1.95645e-62	-1.25637	0.003	0.126
AS-VD/VD2/VD12/VD13	WBGene00006874	vab-8	1.69679e-64	3.15094e-60	-1.04449	0.041	0.195
AS-VD/VD2/VD12/VD13	WBGene00009632	ttyh-1	4.63526e-64	8.60768e-60	-1.07542	0.058	0.217
AS-VD/VD2/VD12/VD13	WBGene00001518	gar-2	5.11914e-64	9.50624e-60	-1.21924	0.006	0.128
AS-VD/VD2/VD12/VD13	WBGene00019188	H11E01.3	1.32848e-63	2.46698e-59	1.09297	0.2	0.071
AS-VD/VD2/VD12/VD13	WBGene00020469	T13A10.2	3.16027e-63	5.86863e-59	-1.43388	0.005	0.126
AS-VD/VD2/VD12/VD13	WBGene00011144	R08D7.4	3.45985e-63	6.42494e-59	1.1915	0.351	0.196
AS-VD/VD2/VD12/VD13	WBGene00006756	unc-17	3.96663e-63	7.36603e-59	1.0921	0.103	0.016
AS-VD/VD2/VD12/VD13	WBGene00005641	sro-1	6.91336e-63	1.28381e-58	-1.07294	0.002	0.118
AS-VD/VD2/VD12/VD13	WBGene00003625	nhr-31	7.63617e-63	1.41804e-58	-1.03719	0.066	0.229
AS-VD/VD2/VD12/VD13	WBGene00006919	vha-10	2.9131e-62	5.40962e-58	-1.05997	0.236	0.434
AS-VD/VD2/VD12/VD13	WBGene00010758	vnut-1	2.94716e-62	5.47287e-58	1.38723	0.254	0.114
AS-VD/VD2/VD12/VD13	WBGene00009939	ztf-11	4.433e-59	8.23207e-55	1.406	0.167	0.053
AS-VD/VD2/VD12/VD13	WBGene00017129	E04F6.10	6.03168e-59	1.12008e-54	-1.52835	0	0.108
AS-VD/VD2/VD12/VD13	WBGene00009803	F47B8.2	1.08629e-58	2.01724e-54	-1.07257	0.022	0.151
AS-VD/VD2/VD12/VD13	WBGene00010061	F54E12.2	4.24692e-57	7.88653e-53	-1.09767	0.006	0.116
AS-VD/VD2/VD12/VD13	WBGene00220261	ZC434.10	1.85733e-56	3.44906e-52	-1.01743	0.009	0.123
AS-VD/VD2/VD12/VD13	WBGene00001456	flp-13	6.20005e-56	1.15135e-51	-1.08322	0.002	0.106
AS-VD/VD2/VD12/VD13	WBGene00013025	vha-13	1.89769e-55	3.52401e-51	-1.04503	0.17	0.349
AS-VD/VD2/VD12/VD13	WBGene00044921	F53C11.9	1.13958e-54	2.11619e-50	-1.00262	0.003	0.106
AS-VD/VD2/VD12/VD13	WBGene00001853	hil-2	2.10161e-53	3.90269e-49	-1.26609	0.215	0.389
AS-VD/VD2/VD12/VD13	WBGene00012125	T28D6.5	1.48102e-52	2.75026e-48	-1.00489	0.079	0.229
AS-VD/VD2/VD12/VD13	WBGene00003404	mpz-1	1.87939e-51	3.49003e-47	1.22566	0.242	0.115
AS-VD/VD2/VD12/VD13	WBGene00009917	glb-18	3.79296e-51	7.04353e-47	1.43176	0.176	0.066
AS-VD/VD2/VD12/VD13	WBGene00003961	pct-1	4.4161e-51	8.20069e-47	1.0384	0.37	0.236
AS-VD/VD2/VD12/VD13	WBGene00018376	F43C9.2	3.90697e-47	7.25524e-43	1.35773	0.219	0.101
AS-VD/VD2/VD12/VD13	WBGene00003747	nlp-9	3.07504e-44	5.71036e-40	1.28967	0.113	0.031
AS-VD/VD2/VD12/VD13	WBGene00018271	ctsa-1.1	5.28657e-43	9.81717e-39	1.15821	0.422	0.289
AS-VD/VD2/VD12/VD13	WBGene00006668	twk-13	6.13156e-43	1.13863e-38	1.15073	0.272	0.154
AS-VD/VD2/VD12/VD13	WBGene00000286	cal-2	7.14741e-42	1.32727e-37	-1.29454	0.016	0.109
AS-VD/VD2/VD12/VD13	WBGene00019892	R05F9.9	2.44102e-39	4.53297e-35	1.02533	0.206	0.101
AS-VD/VD2/VD12/VD13	WBGene00010221	F57G12.1	4.77655e-38	8.87004e-34	1.02588	0.476	0.382
AS-VD/VD2/VD12/VD13	WBGene00012760	Y41C4A.17	1.74527e-36	3.24096e-32	-1.58886	0.019	0.105
AS-VD/VD2/VD12/VD13	WBGene00001452	flp-9	6.61782e-36	1.22893e-31	-1.03773	0.038	0.136
AS-VD/VD2/VD12/VD13	WBGene00010166	gmd-2	4.05618e-30	7.53232e-26	1.03401	0.204	0.111
AS-VD/VD2/VD12/VD13	WBGene00006999	zyx-1	4.10413e-27	7.62137e-23	1.60103	0.142	0.067
AS-VD/VD2/VD12/VD13	WBGene00000079	adr-1	2.48621e-25	4.61689e-21	1.17616	0.167	0.091
AS-VD/VD2/VD12/VD13	WBGene00003749	nlp-11	1.53305e-24	2.84687e-20	1.46677	0.177	0.097
AS-VD/VD2/VD12/VD13	WBGene00010736	istr-1	4.92637e-20	9.14827e-16	1.02103	0.227	0.155
AS-VD/VD2/VD12/VD13	WBGene00021979	Y58A7A.5	8.86319e-20	1.64589e-15	1.01828	0.111	0.053
AS-VD/VD2/VD12/VD13	WBGene00018871	F55C12.4	9.67256e-11	1.79619e-06	1.19901	0.166	0.122
AVF-VB01/VB02	WBGene00003685	nhr-95	0	0	4.57463	0.829	0.034
AVF-VB01/VB02	WBGene00000431	ceh-6	0	0	4.02014	0.781	0.033
AVF-VB01/VB02	WBGene00003000	lin-11	0	0	3.86336	0.746	0.015
AVF-VB01/VB02	WBGene00235164	K09F6.13	1.29313e-249	2.40135e-245	-3.73908	0.257	0.953
AVF-VB01/VB02	WBGene00006744	unc-4	1.75776e-248	3.26416e-244	3.3895	0.708	0.059
AVF-VB01/VB02	WBGene00006681	twk-29	1.6045e-246	2.97955e-242	-4.81145	0.036	0.876
AVF-VB01/VB02	WBGene00003171	mec-7	1.09385e-228	2.03128e-224	2.53042	0.958	0.485
AVF-VB01/VB02	WBGene00016114	flp-27	1.80978e-227	3.36076e-223	5.00908	0.543	0.007
AVF-VB01/VB02	WBGene00003752	nlp-14	4.06132e-225	7.54186e-221	5.71278	0.711	0.119
AVF-VB01/VB02	WBGene00004207	ptb-1	3.08708e-224	5.7327e-220	3.03094	0.656	0.058
AVF-VB01/VB02	WBGene00011383	T02E9.5	8.07904e-219	1.50028e-214	2.42135	0.943	0.546
AVF-VB01/VB02	WBGene00018560	F47D12.3	1.62754e-215	3.02235e-211	-3.65211	0.082	0.844
AVF-VB01/VB02	WBGene00006633	tsp-7	1.51435e-214	2.81214e-210	-3.09431	0.207	0.898
AVF-VB01/VB02	WBGene00006985	zig-8	3.4196e-204	6.35019e-200	-3.1495	0.147	0.862
AVF-VB01/VB02	WBGene00003909	pag-3	1.9418e-198	3.60592e-194	2.86917	0.494	0.01
AVF-VB01/VB02	WBGene00003010	lin-24	4.07997e-187	7.5765e-183	2.79748	0.548	0.042
AVF-VB01/VB02	WBGene00007984	irx-1	3.60171e-185	6.68838e-181	2.77643	0.479	0.014
AVF-VB01/VB02	WBGene00012391	Y6B3B.7	2.58388e-171	4.79827e-167	2.79777	0.49	0.028
AVF-VB01/VB02	WBGene00022829	ZK867.2	2.87117e-168	5.33177e-164	2.5771	0.46	0.019
AVF-VB01/VB02	WBGene00019479	K07C11.7	6.51957e-164	1.21068e-159	-2.48802	0.314	0.848
AVF-VB01/VB02	WBGene00011888	cutl-15	2.47892e-163	4.60336e-159	2.45037	0.501	0.039
AVF-VB01/VB02	WBGene00019720	M01H9.4	3.91732e-163	7.27446e-159	2.48831	0.448	0.018
AVF-VB01/VB02	WBGene00018519	F46H5.3	3.94968e-162	7.33455e-158	-2.35917	0.516	0.906
AVF-VB01/VB02	WBGene00009939	ztf-11	1.10816e-159	2.05786e-155	2.69548	0.463	0.028
AVF-VB01/VB02	WBGene00022202	Y72A10A.1	8.73646e-158	1.62236e-153	-2.99915	0.052	0.698
AVF-VB01/VB02	WBGene00001961	hlh-17	2.20868e-157	4.10152e-153	-3.45439	0.179	0.754
AVF-VB01/VB02	WBGene00019317	K02E10.1	1.32403e-151	2.45872e-147	2.33525	0.533	0.064
AVF-VB01/VB02	WBGene00012989	Y48C3A.5	1.43668e-146	2.66791e-142	2.71086	0.384	0.009
AVF-VB01/VB02	WBGene00004364	ric-4	6.68766e-146	1.2419e-141	-1.87163	0.64	0.906
AVF-VB01/VB02	WBGene00022533	cutl-19	3.76145e-143	6.98502e-139	-3.02214	0.057	0.663
AVF-VB01/VB02	WBGene00018869	rfip-1	7.5289e-142	1.39812e-137	2.33479	0.384	0.013
AVF-VB01/VB02	WBGene00011036	edc-3	6.4235e-141	1.19284e-136	2.48397	0.467	0.047
AVF-VB01/VB02	WBGene00010316	F59B8.1	6.33248e-140	1.17594e-135	2.56542	0.357	0.005
AVF-VB01/VB02	WBGene00008656	lron-5	1.17997e-136	2.1912e-132	-2.8543	0.045	0.637
AVF-VB01/VB02	WBGene00001340	etr-1	5.33643e-133	9.90975e-129	2.1721	0.359	0.011
AVF-VB01/VB02	WBGene00010329	pcdr-1	2.43823e-131	4.52779e-127	2.35109	0.626	0.171
AVF-VB01/VB02	WBGene00001820	ham-1	6.50745e-131	1.20843e-126	2.7497	0.345	0.008
AVF-VB01/VB02	WBGene00015619	C08G9.1	3.33949e-130	6.20143e-126	-2.80739	0.092	0.658
AVF-VB01/VB02	WBGene00004267	rab-3	1.4502e-129	2.69301e-125	-1.59375	0.564	0.893
AVF-VB01/VB02	WBGene00000301	cav-1	2.17675e-129	4.04222e-125	2.47398	0.591	0.127
AVF-VB01/VB02	WBGene00000436	ceh-12	4.79588e-129	8.90595e-125	-2.64495	0.049	0.634
AVF-VB01/VB02	WBGene00016817	C50E3.6	3.91731e-127	7.27445e-123	-2.99073	0.028	0.591
AVF-VB01/VB02	WBGene00018569	F47F2.1	8.58268e-127	1.5938e-122	2.32391	0.324	0.004
AVF-VB01/VB02	WBGene00020245	T05B11.1	5.80724e-122	1.0784e-117	2.13117	0.521	0.097
AVF-VB01/VB02	WBGene00019593	K09F6.10	2.40365e-119	4.46357e-115	-3.13363	0.112	0.657
AVF-VB01/VB02	WBGene00000524	clc-3	2.34107e-116	4.34737e-112	-1.92781	0.222	0.753
AVF-VB01/VB02	WBGene00044791	bnc-1	3.30881e-116	6.14446e-112	-3.10297	0.027	0.557
AVF-VB01/VB02	WBGene00006970	zag-1	6.57345e-115	1.22069e-110	-2.30519	0.076	0.614
AVF-VB01/VB02	WBGene00013665	hlh-32	6.54248e-112	1.21494e-107	-2.0052	0.231	0.763
AVF-VB01/VB02	WBGene00044156	Y66C5A.1	1.73159e-110	3.21556e-106	-3.39589	0.019	0.528
AVF-VB01/VB02	WBGene00023520	oig-5	5.54216e-110	1.02918e-105	-2.42646	0.079	0.592
AVF-VB01/VB02	WBGene00008582	F08G5.3	1.83053e-107	3.3993e-103	-3.04838	0.025	0.524
AVF-VB01/VB02	WBGene00007176	kcnl-1	1.55257e-106	2.88311e-102	2.39038	0.363	0.035
AVF-VB01/VB02	WBGene00195189	ZC449.8	5.82123e-105	1.081e-100	1.88172	0.308	0.015
AVF-VB01/VB02	WBGene00086559	Y43F8B.20	1.05506e-104	1.95924e-100	2.16464	0.26	0.001
AVF-VB01/VB02	WBGene00001484	fox-1	1.73717e-104	3.22593e-100	1.96114	0.426	0.063
AVF-VB01/VB02	WBGene00008443	pde-3	1.26276e-103	2.34494e-99	2.13195	0.295	0.011
AVF-VB01/VB02	WBGene00002994	lin-5	3.85489e-103	7.15853e-99	1.73487	0.717	0.319
AVF-VB01/VB02	WBGene00007296	arrd-25	9.73305e-102	1.80743e-97	1.93879	0.345	0.031
AVF-VB01/VB02	WBGene00021116	ncs-6	2.37515e-101	4.41065e-97	2.10947	0.274	0.006
AVF-VB01/VB02	WBGene00006662	twk-7	1.37044e-99	2.5449e-95	-2.46869	0.033	0.509
AVF-VB01/VB02	WBGene00019055	F58F9.1	3.92888e-99	7.29592e-95	-3.36405	0.018	0.488
AVF-VB01/VB02	WBGene00012776	Y42A5A.1	5.50965e-98	1.02314e-93	2.11434	0.243	0
AVF-VB01/VB02	WBGene00007067	4R79.2	7.45101e-98	1.38365e-93	2.06937	0.249	0.002
AVF-VB01/VB02	WBGene00017568	F18E9.1	7.49156e-98	1.39118e-93	1.70995	0.253	0.003
AVF-VB01/VB02	WBGene00015704	tiam-1	8.99598e-98	1.67055e-93	1.97627	0.385	0.054
AVF-VB01/VB02	WBGene00010796	clip-1	1.79465e-96	3.33267e-92	-1.65593	0.46	0.809
AVF-VB01/VB02	WBGene00002991	lin-2	6.87127e-96	1.276e-91	-2.53143	0.036	0.499
AVF-VB01/VB02	WBGene00235325	C08D8.7	1.10914e-93	2.05968e-89	1.87752	0.237	0.001
AVF-VB01/VB02	WBGene00001488	frm-1	1.29459e-93	2.40405e-89	-1.6408	0.368	0.777
AVF-VB01/VB02	WBGene00011678	T10B9.9	2.53197e-90	4.70186e-86	-2.83513	0.012	0.45
AVF-VB01/VB02	WBGene00018222	F40A3.7	1.06212e-88	1.97236e-84	1.70573	0.229	0.002
AVF-VB01/VB02	WBGene00009315	F32B4.5	8.07115e-87	1.49881e-82	-2.69946	0.076	0.518
AVF-VB01/VB02	WBGene00000170	aqp-2	1.45627e-86	2.70429e-82	2.33237	0.475	0.117
AVF-VB01/VB02	WBGene00016611	bicd-1	7.70088e-86	1.43005e-81	1.9281	0.338	0.044
AVF-VB01/VB02	WBGene00020557	T19B4.3	8.35375e-85	1.55129e-80	1.79776	0.546	0.177
AVF-VB01/VB02	WBGene00006682	twk-30	9.07716e-85	1.68563e-80	-2.16558	0.049	0.484
AVF-VB01/VB02	WBGene00006789	unc-54	2.63791e-84	4.8986e-80	-3.27782	0.144	0.561
AVF-VB01/VB02	WBGene00010192	F57B7.2	7.36732e-84	1.36811e-79	-1.64773	0.281	0.692
AVF-VB01/VB02	WBGene00015671	C10B5.3	1.94083e-83	3.60411e-79	1.57522	0.225	0.005
AVF-VB01/VB02	WBGene00008997	lgc-31	8.3268e-83	1.54629e-78	-2.04705	0.1	0.529
AVF-VB01/VB02	WBGene00000036	ace-2	1.30557e-82	2.42445e-78	1.85256	0.347	0.052
AVF-VB01/VB02	WBGene00003753	nlp-15	1.0391e-80	1.92961e-76	-3.36193	0.051	0.462
AVF-VB01/VB02	WBGene00019873	arrd-26	3.14293e-80	5.83642e-76	-2.24859	0.057	0.47
AVF-VB01/VB02	WBGene00021534	mvk-1	4.24017e-80	7.874e-76	-1.69668	0.214	0.627
AVF-VB01/VB02	WBGene00011317	T01C1.4	2.8141e-79	5.22579e-75	-2.78853	0.021	0.422
AVF-VB01/VB02	WBGene00022623	ZC487.1	5.71368e-79	1.06103e-74	1.59622	0.217	0.005
AVF-VB01/VB02	WBGene00011884	enol-1	1.31728e-78	2.44618e-74	-1.30997	0.516	0.826
AVF-VB01/VB02	WBGene00017380	F11D5.1	1.74925e-78	3.24836e-74	-2.18068	0.027	0.432
AVF-VB01/VB02	WBGene00009692	F44E5.5	7.54588e-78	1.40127e-73	1.17034	0.917	0.584
AVF-VB01/VB02	WBGene00016044	C24B5.1	1.21166e-77	2.25005e-73	-2.40718	0.012	0.405
AVF-VB01/VB02	WBGene00020690	T22E5.1	1.28471e-77	2.38571e-73	-3.57533	0.043	0.442
AVF-VB01/VB02	WBGene00019025	srb-16	1.19256e-76	2.21459e-72	1.68854	0.202	0.003
AVF-VB01/VB02	WBGene00000284	cah-6	1.71964e-76	3.19338e-72	-2.09712	0.089	0.495
AVF-VB01/VB02	WBGene00002266	lec-3	1.89945e-76	3.52728e-72	-2.04454	0.357	0.686
AVF-VB01/VB02	WBGene00001452	flp-9	1.24251e-75	2.30734e-71	-4.53693	0.03	0.42
AVF-VB01/VB02	WBGene00003019	lin-33	1.4828e-75	2.75356e-71	-1.86109	0.092	0.511
AVF-VB01/VB02	WBGene00010867	tag-260	1.93643e-75	3.59595e-71	1.68087	0.238	0.015
AVF-VB01/VB02	WBGene00009158	F26E4.3	2.40024e-75	4.45725e-71	-3.16639	0.019	0.403
AVF-VB01/VB02	WBGene00003849	odr-2	4.83361e-75	8.97602e-71	-2.39382	0.013	0.395
AVF-VB01/VB02	WBGene00017850	F27B10.1	4.86236e-75	9.0294e-71	5.10993	0.208	0.006
AVF-VB01/VB02	WBGene00004910	snf-11	6.46454e-75	1.20047e-70	1.99755	0.253	0.021
AVF-VB01/VB02	WBGene00018078	F35H12.6	6.91662e-75	1.28442e-70	1.64485	0.249	0.019
AVF-VB01/VB02	WBGene00004900	snf-1	2.32427e-74	4.31617e-70	1.70695	0.234	0.015
AVF-VB01/VB02	WBGene00009691	F44E5.4	1.02166e-72	1.89722e-68	1.14051	0.903	0.571
AVF-VB01/VB02	WBGene00019496	frpr-14	2.5923e-72	4.8139e-68	1.62663	0.217	0.01
AVF-VB01/VB02	WBGene00022500	lfi-1	3.58757e-72	6.66212e-68	1.47971	0.731	0.443
AVF-VB01/VB02	WBGene00006721	ubh-1	6.19017e-72	1.14952e-67	1.56804	0.542	0.193
AVF-VB01/VB02	WBGene00011971	lron-9	6.41075e-72	1.19048e-67	-2.39676	0.019	0.393
AVF-VB01/VB02	WBGene00000280	cah-2	9.90919e-72	1.84014e-67	1.4561	0.195	0.004
AVF-VB01/VB02	WBGene00014101	gopc-1	1.00666e-71	1.86937e-67	-2.1449	0.031	0.408
AVF-VB01/VB02	WBGene00010060	F54E4.4	1.84006e-71	3.417e-67	-2.23089	0.012	0.379
AVF-VB01/VB02	WBGene00010291	F58H10.1	1.18836e-70	2.20679e-66	2.17415	0.186	0.002
AVF-VB01/VB02	WBGene00022530	ZC155.2	4.53612e-70	8.42357e-66	-2.40703	0.016	0.38
AVF-VB01/VB02	WBGene00019020	F57H12.5	8.27902e-70	1.53741e-65	1.8448	0.177	0.001
AVF-VB01/VB02	WBGene00021548	trx-4	2.20014e-69	4.08565e-65	1.86854	0.549	0.222
AVF-VB01/VB02	WBGene00022199	pfk-1.1	2.56711e-69	4.76713e-65	-1.89638	0.088	0.474
AVF-VB01/VB02	WBGene00008610	F09C3.2	2.87225e-69	5.33376e-65	-3.12955	0.028	0.392
AVF-VB01/VB02	WBGene00018115	F36H9.7	2.56584e-68	4.76477e-64	-2.17516	0.036	0.402
AVF-VB01/VB02	WBGene00000912	daf-16	8.29669e-68	1.5407e-63	1.54702	0.409	0.102
AVF-VB01/VB02	WBGene00012125	T28D6.5	6.13011e-67	1.13836e-62	-1.84961	0.109	0.485
AVF-VB01/VB02	WBGene00010784	twk-48	4.21222e-66	7.8221e-62	-2.35991	0.016	0.365
AVF-VB01/VB02	WBGene00009657	F43G6.4	6.19577e-66	1.15055e-61	-2.43003	0.019	0.369
AVF-VB01/VB02	WBGene00019753	M03E7.1	1.27307e-65	2.36408e-61	-1.8543	0.057	0.422
AVF-VB01/VB02	WBGene00000279	cah-1	1.65112e-65	3.06613e-61	1.53197	0.22	0.017
AVF-VB01/VB02	WBGene00007219	nlp-38	1.81572e-65	3.37179e-61	-2.99879	0.027	0.376
AVF-VB01/VB02	WBGene00006468	rhgf-1	2.47278e-65	4.59196e-61	-2.13792	0.012	0.353
AVF-VB01/VB02	WBGene00018871	F55C12.4	4.0497e-65	7.5203e-61	-1.60702	0.204	0.577
AVF-VB01/VB02	WBGene00022518	zfh-2	5.7484e-65	1.06748e-60	-1.81967	0.06	0.427
AVF-VB01/VB02	WBGene00001385	far-1	8.2899e-65	1.53944e-60	1.40409	0.772	0.459
AVF-VB01/VB02	WBGene00020710	T23B3.2	1.45301e-64	2.69824e-60	1.84434	0.323	0.065
AVF-VB01/VB02	WBGene00001393	fat-1	2.59789e-64	4.82427e-60	-1.76995	0.074	0.441
AVF-VB01/VB02	WBGene00006384	taf-3	2.72172e-64	5.05424e-60	1.61333	0.365	0.087
AVF-VB01/VB02	WBGene00002017	hsp-16.11	9.38341e-64	1.7425e-59	1.61171	0.753	0.412
AVF-VB01/VB02	WBGene00011326	T01D3.1	5.13915e-63	9.54341e-59	-2.16372	0.012	0.345
AVF-VB01/VB02	WBGene00000277	cab-1	5.73815e-63	1.06557e-58	-1.22514	0.351	0.715
AVF-VB01/VB02	WBGene00021475	tbca-1	8.62345e-62	1.60138e-57	1.64712	0.307	0.059
AVF-VB01/VB02	WBGene00006658	twk-3	1.1881e-61	2.2063e-57	1.33866	0.164	0.002
AVF-VB01/VB02	WBGene00007750	syg-2	2.11578e-61	3.92901e-57	-2.00319	0.025	0.357
AVF-VB01/VB02	WBGene00004921	snt-1	3.32734e-61	6.17886e-57	-1.16561	0.443	0.756
AVF-VB01/VB02	WBGene00021547	Y44E3A.1	4.05559e-61	7.53122e-57	1.48927	0.219	0.021
AVF-VB01/VB02	WBGene00006741	unc-1	6.09403e-61	1.13166e-56	-1.13479	0.44	0.756
AVF-VB01/VB02	WBGene00006693	twk-43	1.15542e-60	2.14561e-56	-2.01449	0.028	0.365
AVF-VB01/VB02	WBGene00006999	zyx-1	3.58034e-60	6.64869e-56	-3.09016	0.07	0.408
AVF-VB01/VB02	WBGene00012152	cnc-10	4.97362e-60	9.23602e-56	1.54345	0.158	0.002
AVF-VB01/VB02	WBGene00002019	hsp-16.48	1.86697e-59	3.46696e-55	1.42795	0.658	0.328
AVF-VB01/VB02	WBGene00008929	F18A11.2	3.6543e-59	6.78603e-55	-2.12053	0.013	0.333
AVF-VB01/VB02	WBGene00011251	glb-22	2.05871e-58	3.82303e-54	-2.25155	0.021	0.339
AVF-VB01/VB02	WBGene00044401	Y55B1BR.6	2.22554e-58	4.13282e-54	-2.2371	0.01	0.325
AVF-VB01/VB02	WBGene00195073	F02E11.7	3.95039e-58	7.33587e-54	1.46932	0.185	0.011
AVF-VB01/VB02	WBGene00004912	sng-1	6.68112e-58	1.24068e-53	-1.89019	0.028	0.351
AVF-VB01/VB02	WBGene00007055	tag-196	7.66754e-58	1.42386e-53	1.83709	0.293	0.058
AVF-VB01/VB02	WBGene00000248	ben-1	8.42024e-58	1.56364e-53	1.45581	0.546	0.246
AVF-VB01/VB02	WBGene00021486	lbp-9	9.90521e-58	1.8394e-53	1.45629	0.473	0.176
AVF-VB01/VB02	WBGene00007881	nlp-35	1.8582e-57	3.45068e-53	1.40704	0.162	0.005
AVF-VB01/VB02	WBGene00007614	gnrr-2	3.41475e-57	6.34119e-53	1.30961	0.155	0.003
AVF-VB01/VB02	WBGene00002016	hsp-16.2	1.50534e-56	2.79542e-52	1.78574	0.586	0.266
AVF-VB01/VB02	WBGene00015678	mcp-1	2.33041e-56	4.32757e-52	-1.82505	0.045	0.367
AVF-VB01/VB02	WBGene00006756	unc-17	2.40859e-56	4.47275e-52	-2.02226	0.022	0.331
AVF-VB01/VB02	WBGene00003243	mig-10	2.52366e-56	4.68644e-52	-1.86606	0.048	0.367
AVF-VB01/VB02	WBGene00003563	ncs-1	1.27211e-55	2.3623e-51	1.15568	0.144	0.001
AVF-VB01/VB02	WBGene00016354	rig-6	2.4142e-55	4.48316e-51	-1.90697	0.024	0.33
AVF-VB01/VB02	WBGene00011977	T24B8.3	2.62654e-55	4.87749e-51	-1.14769	0.384	0.706
AVF-VB01/VB02	WBGene00006407	lim-9	1.40865e-54	2.61587e-50	-1.33398	0.265	0.61
AVF-VB01/VB02	WBGene00004077	pop-1	2.58854e-54	4.80692e-50	1.23849	0.211	0.024
AVF-VB01/VB02	WBGene00003739	nlp-1	4.52456e-54	8.4021e-50	-2.39088	0.006	0.298
AVF-VB01/VB02	WBGene00008819	shw-1	5.76227e-54	1.07005e-49	1.51296	0.182	0.014
AVF-VB01/VB02	WBGene00044701	AH9.6	8.1378e-54	1.51119e-49	-2.01318	0.013	0.308
AVF-VB01/VB02	WBGene00002018	hsp-16.41	9.0262e-54	1.67617e-49	1.46913	0.698	0.385
AVF-VB01/VB02	WBGene00001980	hmr-1	9.14231e-54	1.69773e-49	1.5157	0.318	0.077
AVF-VB01/VB02	WBGene00007799	nrx-1	6.62845e-53	1.2309e-48	-1.67805	0.051	0.363
AVF-VB01/VB02	WBGene00009540	hlh-31	7.0359e-53	1.30657e-48	-1.84074	0.043	0.35
AVF-VB01/VB02	WBGene00003516	nab-1	9.91979e-53	1.84211e-48	1.42988	0.286	0.061
AVF-VB01/VB02	WBGene00016641	C44C1.1	1.84324e-52	3.4229e-48	-1.93777	0.01	0.298
AVF-VB01/VB02	WBGene00006959	xbp-1	3.0689e-52	5.69895e-48	-1.04952	0.832	0.925
AVF-VB01/VB02	WBGene00009673	F43G9.13	4.94357e-52	9.18022e-48	1.33139	0.205	0.024
AVF-VB01/VB02	WBGene00001137	eat-6	1.00594e-51	1.86804e-47	-1.00718	0.448	0.743
AVF-VB01/VB02	WBGene00006668	twk-13	2.22952e-51	4.14022e-47	-1.85202	0.022	0.311
AVF-VB01/VB02	WBGene00006651	tts-2	3.72198e-51	6.91172e-47	-1.63271	0.159	0.486
AVF-VB01/VB02	WBGene00019018	abts-3	4.33847e-51	8.05654e-47	-1.84168	0.009	0.288
AVF-VB01/VB02	WBGene00004213	ptp-1	6.86612e-51	1.27504e-46	-1.73469	0.051	0.35
AVF-VB01/VB02	WBGene00020854	T27C4.1	2.00933e-50	3.73132e-46	-1.24298	0.403	0.689
AVF-VB01/VB02	WBGene00008386	cdc-5L	9.39801e-50	1.74521e-45	1.4708	0.31	0.078
AVF-VB01/VB02	WBGene00019592	K09F6.9	1.22414e-49	2.27324e-45	-2.26157	0.049	0.343
AVF-VB01/VB02	WBGene00008589	nlp-57	1.6949e-49	3.14742e-45	-1.33217	0.226	0.553
AVF-VB01/VB02	WBGene00001163	efn-2	2.02448e-49	3.75946e-45	1.29173	0.135	0.003
AVF-VB01/VB02	WBGene00013361	fars-2	2.48405e-49	4.61287e-45	1.2012	0.167	0.012
AVF-VB01/VB02	WBGene00014308	F07H5.4	5.7349e-49	1.06497e-44	-1.41082	0.205	0.525
AVF-VB01/VB02	WBGene00018854	nlf-1	6.58157e-49	1.2222e-44	-1.17536	0.305	0.62
AVF-VB01/VB02	WBGene00018423	F44E2.10	1.71363e-48	3.1822e-44	1.25432	0.162	0.012
AVF-VB01/VB02	WBGene00022469	Y119C1B.3	3.26778e-48	6.06827e-44	-2.03916	0.012	0.28
AVF-VB01/VB02	WBGene00022425	plst-1	4.2898e-48	7.96616e-44	1.28257	0.188	0.021
AVF-VB01/VB02	WBGene00002023	hsp-25	5.81938e-48	1.08066e-43	1.52883	0.179	0.018
AVF-VB01/VB02	WBGene00017143	EEED8.15	7.06115e-48	1.31126e-43	1.08035	0.165	0.013
AVF-VB01/VB02	WBGene00020561	T19C3.3	7.63016e-48	1.41692e-43	-2.23999	0.043	0.33
AVF-VB01/VB02	WBGene00003747	nlp-9	1.05935e-47	1.96721e-43	-2.08459	0.04	0.322
AVF-VB01/VB02	WBGene00006784	unc-49	1.84967e-47	3.43483e-43	-1.79497	0.031	0.307
AVF-VB01/VB02	WBGene00004045	pll-1	4.78017e-47	8.87678e-43	-1.64057	0.016	0.282
AVF-VB01/VB02	WBGene00015063	B0228.6	4.82395e-47	8.95807e-43	1.2318	0.278	0.063
AVF-VB01/VB02	WBGene00000042	acr-2	5.57175e-47	1.03467e-42	-1.37744	0.214	0.53
AVF-VB01/VB02	WBGene00004924	snt-4	8.3122e-47	1.54358e-42	-1.18738	0.314	0.62
AVF-VB01/VB02	WBGene00016459	C35E7.7	8.36292e-47	1.55299e-42	1.42542	0.186	0.022
AVF-VB01/VB02	WBGene00019228	H23L24.1	8.68079e-47	1.61202e-42	1.57945	0.118	0
AVF-VB01/VB02	WBGene00001494	frm-8	1.44032e-46	2.67467e-42	-1.53472	0.07	0.363
AVF-VB01/VB02	WBGene00021027	W04C9.5	3.19622e-46	5.93537e-42	1.01933	0.138	0.006
AVF-VB01/VB02	WBGene00010873	trpa-2	4.08356e-46	7.58318e-42	1.04374	0.134	0.005
AVF-VB01/VB02	WBGene00045250	Y73B6BL.47	5.15637e-46	9.57538e-42	-1.60349	0.068	0.353
AVF-VB01/VB02	WBGene00020195	T03G6.3	2.71849e-45	5.04823e-41	-1.64606	0.021	0.283
AVF-VB01/VB02	WBGene00001991	hot-6	2.77965e-45	5.16181e-41	-1.62909	0.071	0.351
AVF-VB01/VB02	WBGene00015750	C14A11.5	2.95124e-45	5.48044e-41	1.11591	0.141	0.008
AVF-VB01/VB02	WBGene00044467	R05C11.4	3.60243e-45	6.68972e-41	-1.62484	0.042	0.314
AVF-VB01/VB02	WBGene00020865	T27E4.7	4.09977e-45	7.61326e-41	1.19927	0.121	0.002
AVF-VB01/VB02	WBGene00001512	gab-1	4.84331e-45	8.99403e-41	-1.46886	0.113	0.405
AVF-VB01/VB02	WBGene00019319	K02E10.5	1.12146e-44	2.08255e-40	1.13144	0.128	0.004
AVF-VB01/VB02	WBGene00004913	snn-1	1.81648e-44	3.37321e-40	-1.43869	0.083	0.372
AVF-VB01/VB02	WBGene00000175	aqp-7	6.0905e-44	1.13101e-39	-1.72541	0.079	0.361
AVF-VB01/VB02	WBGene00017699	flcn-1	4.70127e-43	8.73025e-39	-1.47378	0.094	0.378
AVF-VB01/VB02	WBGene00006570	tig-2	1.19437e-42	2.21795e-38	-1.52919	0.016	0.263
AVF-VB01/VB02	WBGene00017193	F07C3.2	2.82611e-42	5.24808e-38	-1.00976	0.412	0.683
AVF-VB01/VB02	WBGene00020489	hot-8	3.10247e-42	5.76129e-38	-1.28562	0.092	0.378
AVF-VB01/VB02	WBGene00002262	ldh-1	3.94103e-42	7.31848e-38	-1.18795	0.266	0.561
AVF-VB01/VB02	WBGene00020114	pde-4	5.64118e-42	1.04757e-37	-1.35114	0.149	0.436
AVF-VB01/VB02	WBGene00020209	T04C9.1	7.03685e-42	1.30674e-37	-1.22555	0.162	0.458
AVF-VB01/VB02	WBGene00003165	mec-1	8.13177e-42	1.51007e-37	-1.85998	0.01	0.247
AVF-VB01/VB02	WBGene00016559	C41A3.2	1.63502e-41	3.03623e-37	1.00672	0.126	0.006
AVF-VB01/VB02	WBGene00020051	mfsd-6	1.68547e-41	3.12992e-37	-1.29766	0.11	0.398
AVF-VB01/VB02	WBGene00009274	F30F8.5	1.92911e-41	3.58236e-37	1.24105	0.506	0.249
AVF-VB01/VB02	WBGene00001910	C50F4.6	2.5334e-41	4.70452e-37	1.12415	0.777	0.595
AVF-VB01/VB02	WBGene00010003	F53F8.6	3.10851e-41	5.77251e-37	-1.60856	0.019	0.261
AVF-VB01/VB02	WBGene00003859	oig-1	1.03439e-40	1.92085e-36	-1.12715	0.061	0.337
AVF-VB01/VB02	WBGene00004740	scd-2	1.08333e-40	2.01174e-36	1.02342	0.107	0.001
AVF-VB01/VB02	WBGene00006792	unc-58	1.26246e-40	2.34439e-36	-1.4289	0.052	0.31
AVF-VB01/VB02	WBGene00003588	nex-1	3.56031e-40	6.6115e-36	-1.5125	0.04	0.29
AVF-VB01/VB02	WBGene00011263	R13H4.5	7.26433e-40	1.34899e-35	-1.56162	0.013	0.244
AVF-VB01/VB02	WBGene00015779	lrch-1	9.25249e-40	1.71819e-35	-1.59561	0.034	0.277
AVF-VB01/VB02	WBGene00017580	lgc-4	2.28705e-39	4.24705e-35	-1.54731	0.003	0.224
AVF-VB01/VB02	WBGene00011647	noca-1	1.02889e-38	1.91064e-34	1.19282	0.293	0.088
AVF-VB01/VB02	WBGene00006830	unc-103	2.06345e-38	3.83183e-34	1.07776	0.141	0.014
AVF-VB01/VB02	WBGene00001522	gbh-1	4.19548e-38	7.79101e-34	1.21463	0.125	0.008
AVF-VB01/VB02	WBGene00007299	C04F12.5	5.75774e-38	1.06921e-33	-1.72301	0.015	0.239
AVF-VB01/VB02	WBGene00006757	unc-18	8.45705e-38	1.57047e-33	-1.18283	0.199	0.476
AVF-VB01/VB02	WBGene00007653	cysl-1	9.47509e-38	1.75952e-33	1.06759	0.628	0.403
AVF-VB01/VB02	WBGene00018018	F33G12.6	1.0067e-37	1.86943e-33	1.36874	0.257	0.07
AVF-VB01/VB02	WBGene00003728	nhr-138	1.21357e-37	2.25359e-33	1.08898	0.17	0.025
AVF-VB01/VB02	WBGene00200518	F38B6.17	1.2426e-37	2.30752e-33	-1.94339	0.022	0.247
AVF-VB01/VB02	WBGene00021043	pck-1	6.20604e-37	1.15246e-32	-1.80765	0.048	0.283
AVF-VB01/VB02	WBGene00003961	pct-1	6.66071e-37	1.23689e-32	-1.19597	0.254	0.522
AVF-VB01/VB02	WBGene00018639	tbc-16	8.13496e-37	1.51066e-32	1.22675	0.307	0.102
AVF-VB01/VB02	WBGene00003569	ncx-4	1.10627e-36	2.05435e-32	-1.38107	0.036	0.266
AVF-VB01/VB02	WBGene00000281	cah-3	1.49432e-36	2.77496e-32	-1.5097	0.016	0.234
AVF-VB01/VB02	WBGene00000403	casy-1	5.27599e-36	9.79751e-32	-1.01742	0.396	0.638
AVF-VB01/VB02	WBGene00045340	T10G3.8	9.22081e-36	1.7123e-31	1.14232	0.14	0.015
AVF-VB01/VB02	WBGene00008551	lgc-36	9.60274e-35	1.78323e-30	-1.57842	0.006	0.206
AVF-VB01/VB02	WBGene00018214	F39H12.3	1.41443e-34	2.62659e-30	1.08168	0.167	0.028
AVF-VB01/VB02	WBGene00194905	Y53F4B.51	1.77102e-34	3.28878e-30	-1.52656	0.016	0.223
AVF-VB01/VB02	WBGene00007317	C05A9.2	2.16109e-34	4.01314e-30	-1.29343	0.016	0.225
AVF-VB01/VB02	WBGene00015158	B0361.4	5.78321e-34	1.07394e-29	1.27779	0.118	0.009
AVF-VB01/VB02	WBGene00018330	elks-1	9.09538e-34	1.68901e-29	1.2545	0.387	0.17
AVF-VB01/VB02	WBGene00006445	tag-68	9.12088e-34	1.69375e-29	-1.41017	0.016	0.219
AVF-VB01/VB02	WBGene00006601	tpi-1	2.91527e-33	5.41366e-29	-1.05318	0.182	0.442
AVF-VB01/VB02	WBGene00018175	F38B6.6	3.38685e-33	6.28938e-29	-1.49307	0.052	0.271
AVF-VB01/VB02	WBGene00013159	Y53F4B.12	3.81836e-33	7.09069e-29	-1.43857	0.007	0.2
AVF-VB01/VB02	WBGene00013456	Y67A10A.7	9.68252e-33	1.79804e-28	-1.24239	0.085	0.316
AVF-VB01/VB02	WBGene00006752	unc-13	1.07956e-32	2.00474e-28	-1.00669	0.185	0.445
AVF-VB01/VB02	WBGene00001187	egl-19	1.22361e-32	2.27225e-28	1.48133	0.408	0.204
AVF-VB01/VB02	WBGene00009800	rrc-1	1.39817e-32	2.59641e-28	-1.44845	0.004	0.192
AVF-VB01/VB02	WBGene00018172	F38B6.2	1.64012e-32	3.04571e-28	-2.05302	0.01	0.203
AVF-VB01/VB02	WBGene00019663	K11H12.7	2.56958e-32	4.77171e-28	-1.4525	0.031	0.237
AVF-VB01/VB02	WBGene00004036	plc-1	4.48861e-32	8.33535e-28	-1.33585	0.009	0.197
AVF-VB01/VB02	WBGene00011300	R107.5	8.14859e-32	1.51319e-27	1.08603	0.6	0.383
AVF-VB01/VB02	WBGene00007939	C34F6.5	8.31032e-32	1.54323e-27	1.15126	0.143	0.021
AVF-VB01/VB02	WBGene00020447	mob-3	1.70095e-31	3.15867e-27	1.05343	0.275	0.092
AVF-VB01/VB02	WBGene00013882	msa-1	1.78667e-31	3.31784e-27	1.2855	0.278	0.093
AVF-VB01/VB02	WBGene00010944	M176.5	1.85457e-31	3.44393e-27	1.00827	0.604	0.397
AVF-VB01/VB02	WBGene00006515	txdc-9	2.27278e-31	4.22056e-27	1.0262	0.43	0.216
AVF-VB01/VB02	WBGene00004923	snt-3	2.31098e-31	4.29149e-27	1.23984	0.384	0.181
AVF-VB01/VB02	WBGene00010117	nkb-3	2.36746e-31	4.39637e-27	-1.11445	0.042	0.256
AVF-VB01/VB02	WBGene00020125	cest-19	2.5856e-31	4.80145e-27	-1.29546	0.016	0.207
AVF-VB01/VB02	WBGene00018219	F40A3.4	3.07111e-31	5.70306e-27	-1.59874	0.006	0.187
AVF-VB01/VB02	WBGene00001986	hot-1	3.34939e-31	6.21982e-27	-1.33226	0.012	0.198
AVF-VB01/VB02	WBGene00010177	F57A8.1	8.22274e-31	1.52696e-26	1.22355	0.435	0.222
AVF-VB01/VB02	WBGene00008780	hxk-1	8.53231e-31	1.58445e-26	-1.00119	0.254	0.514
AVF-VB01/VB02	WBGene00009779	F46C5.2	9.18372e-31	1.70542e-26	-1.22442	0.089	0.316
AVF-VB01/VB02	WBGene00007786	rmd-2	1.38435e-30	2.57074e-26	-1.29849	0.037	0.239
AVF-VB01/VB02	WBGene00009014	F21D5.9	1.55294e-30	2.88382e-26	-1.30353	0.019	0.208
AVF-VB01/VB02	WBGene00010976	R02D5.1	1.6485e-30	3.06127e-26	1.27222	0.231	0.07
AVF-VB01/VB02	WBGene00044411	R12B2.8	1.94369e-30	3.60942e-26	1.6252	0.205	0.056
AVF-VB01/VB02	WBGene00001224	ehs-1	3.10218e-30	5.76074e-26	-1.12968	0.164	0.398
AVF-VB01/VB02	WBGene00015064	B0228.7	3.63225e-30	6.74509e-26	1.07299	0.234	0.069
AVF-VB01/VB02	WBGene00006809	unc-77	8.84849e-30	1.64316e-25	-1.09868	0.109	0.337
AVF-VB01/VB02	WBGene00017775	F25B5.3	1.0592e-29	1.96693e-25	-1.12272	0.058	0.268
AVF-VB01/VB02	WBGene00044698	K09F5.6	1.41352e-29	2.62491e-25	-1.25106	0.06	0.267
AVF-VB01/VB02	WBGene00019719	M01H9.3	1.7963e-29	3.33573e-25	1.40138	0.24	0.077
AVF-VB01/VB02	WBGene00000961	dgn-1	2.17566e-29	4.04021e-25	-1.46405	0.167	0.39
AVF-VB01/VB02	WBGene00020324	T07F12.4	3.07107e-29	5.70298e-25	-1.31863	0.015	0.194
AVF-VB01/VB02	WBGene00006437	mrck-1	4.1726e-29	7.74852e-25	1.24069	0.292	0.113
AVF-VB01/VB02	WBGene00004202	pry-1	7.87995e-29	1.46331e-24	-1.29439	0.028	0.213
AVF-VB01/VB02	WBGene00017914	F29A7.4	8.13032e-29	1.5098e-24	-1.12823	0.128	0.349
AVF-VB01/VB02	WBGene00017900	F28E10.1	1.05364e-28	1.9566e-24	1.00651	0.368	0.164
AVF-VB01/VB02	WBGene00018145	F37C4.5	1.31716e-28	2.44596e-24	-1.19711	0.065	0.271
AVF-VB01/VB02	WBGene00006640	tsp-14	2.95427e-28	5.48608e-24	1.13087	0.278	0.104
AVF-VB01/VB02	WBGene00017675	F21F3.6	3.46169e-28	6.42836e-24	1.2067	0.283	0.11
AVF-VB01/VB02	WBGene00009793	pkn-1	3.9478e-28	7.33107e-24	-1.21183	0.022	0.201
AVF-VB01/VB02	WBGene00020469	T13A10.2	4.05008e-28	7.521e-24	-1.24899	0.003	0.165
AVF-VB01/VB02	WBGene00007417	ceh-58	5.26712e-28	9.78105e-24	1.01734	0.304	0.121
AVF-VB01/VB02	WBGene00007593	C14H10.3	6.03319e-28	1.12036e-23	-1.13602	0.012	0.183
AVF-VB01/VB02	WBGene00011839	T19C4.5	1.30046e-27	2.41495e-23	-1.2196	0.013	0.181
AVF-VB01/VB02	WBGene00000481	cha-1	1.44286e-27	2.67939e-23	-1.10571	0.012	0.181
AVF-VB01/VB02	WBGene00017255	F08D12.12	1.76308e-27	3.27403e-23	-1.30079	0.015	0.185
AVF-VB01/VB02	WBGene00019641	K10G6.4	2.47263e-27	4.59166e-23	1.02655	0.134	0.023
AVF-VB01/VB02	WBGene00011444	T04F8.6	3.18588e-27	5.91618e-23	-1.19386	0.012	0.178
AVF-VB01/VB02	WBGene00019994	cdh-1	3.95434e-27	7.3432e-23	1.1061	0.144	0.028
AVF-VB01/VB02	WBGene00003776	nmy-1	6.19256e-27	1.14996e-22	-1.09145	0.054	0.249
AVF-VB01/VB02	WBGene00016250	hsp-110	1.15036e-26	2.13622e-22	1.01196	0.58	0.408
AVF-VB01/VB02	WBGene00017478	cest-26	1.66402e-26	3.09009e-22	-1.13385	0.025	0.199
AVF-VB01/VB02	WBGene00021597	spsb-1	2.14605e-26	3.98521e-22	-1.22384	0.061	0.25
AVF-VB01/VB02	WBGene00012140	T28F4.5	3.34403e-26	6.20985e-22	1.14902	0.497	0.306
AVF-VB01/VB02	WBGene00011442	T04F8.3	3.92424e-26	7.28731e-22	-1.20853	0.055	0.241
AVF-VB01/VB02	WBGene00009888	F49E2.5	4.19191e-26	7.78437e-22	1.09953	0.318	0.138
AVF-VB01/VB02	WBGene00011282	R74.8	4.67218e-26	8.67624e-22	-1.05526	0.15	0.367
AVF-VB01/VB02	WBGene00008450	E01G6.2	7.79486e-26	1.44751e-21	-1.19184	0.022	0.187
AVF-VB01/VB02	WBGene00006807	unc-75	1.1637e-25	2.16099e-21	-1.07248	0.067	0.26
AVF-VB01/VB02	WBGene00012099	acc-4	2.00091e-25	3.71568e-21	-1.1488	0.094	0.288
AVF-VB01/VB02	WBGene00002081	ina-1	2.03748e-25	3.7836e-21	-1.19517	0.037	0.211
AVF-VB01/VB02	WBGene00006321	sup-12	2.48187e-25	4.60883e-21	-1.07004	0.058	0.243
AVF-VB01/VB02	WBGene00016006	fln-2	2.48917e-25	4.62238e-21	-1.22269	0	0.145
AVF-VB01/VB02	WBGene00017389	lgc-38	3.25208e-25	6.03911e-21	-1.32613	0.004	0.153
AVF-VB01/VB02	WBGene00016316	C32D5.8	4.30007e-25	7.98522e-21	-1.02159	0.06	0.246
AVF-VB01/VB02	WBGene00008453	E02A10.3	6.89826e-25	1.28101e-20	-1.33075	0.025	0.187
AVF-VB01/VB02	WBGene00000037	ace-3	7.63473e-25	1.41777e-20	1.10747	0.362	0.176
AVF-VB01/VB02	WBGene00003166	mec-2	1.04109e-24	1.93331e-20	-1.09496	0.043	0.217
AVF-VB01/VB02	WBGene00006690	twk-39	1.18851e-24	2.20706e-20	-1.14495	0.027	0.189
AVF-VB01/VB02	WBGene00009579	arrd-6	2.39378e-24	4.44525e-20	-1.20396	0.036	0.202
AVF-VB01/VB02	WBGene00022817	upp-1	2.5834e-24	4.79738e-20	1.0561	0.25	0.094
AVF-VB01/VB02	WBGene00006508	tns-1	3.32681e-24	6.17789e-20	-1.16034	0.018	0.172
AVF-VB01/VB02	WBGene00010444	magi-1	3.52691e-24	6.54948e-20	-1.06107	0.071	0.254
AVF-VB01/VB02	WBGene00007353	C06A1.2	3.85742e-24	7.16323e-20	-1.12919	0.009	0.155
AVF-VB01/VB02	WBGene00006874	vab-8	5.42211e-24	1.00689e-19	-1.16697	0.013	0.163
AVF-VB01/VB02	WBGene00002026	hsp-70	5.42779e-24	1.00794e-19	1.75531	0.327	0.155
AVF-VB01/VB02	WBGene00010096	rskd-1	1.29679e-23	2.40814e-19	-1.00588	0.071	0.253
AVF-VB01/VB02	WBGene00012148	inos-1	1.41686e-23	2.63112e-19	1.02899	0.25	0.097
AVF-VB01/VB02	WBGene00003407	mrp-1	1.72939e-23	3.21148e-19	1.1062	0.156	0.039
AVF-VB01/VB02	WBGene00020696	pygl-1	1.77921e-23	3.304e-19	-1.00146	0.094	0.284
AVF-VB01/VB02	WBGene00045277	ZK742.6	2.67463e-23	4.96678e-19	-1.11054	0.016	0.164
AVF-VB01/VB02	WBGene00006365	syg-1	2.70808e-23	5.02891e-19	-1.15432	0.034	0.194
AVF-VB01/VB02	WBGene00006068	sto-6	2.95963e-23	5.49603e-19	-1.11011	0.025	0.18
AVF-VB01/VB02	WBGene00015293	C01C4.3	4.92514e-23	9.14599e-19	-1.04255	0.01	0.152
AVF-VB01/VB02	WBGene00006646	tsp-20	5.77442e-23	1.07231e-18	-1.02032	0.019	0.169
AVF-VB01/VB02	WBGene00001858	hil-7	7.55789e-23	1.4035e-18	1.07116	0.778	0.7
AVF-VB01/VB02	WBGene00018523	lact-1	1.43869e-22	2.67165e-18	-1.0137	0.006	0.142
AVF-VB01/VB02	WBGene00044556	F38G1.3	1.47333e-22	2.73597e-18	-1.03864	0.015	0.157
AVF-VB01/VB02	WBGene00015743	soap-1	2.10935e-22	3.91707e-18	-1.02172	0.048	0.213
AVF-VB01/VB02	WBGene00268196	F59A7.14	2.67421e-22	4.96601e-18	-1.02059	0.004	0.137
AVF-VB01/VB02	WBGene00004215	ptp-3	3.10605e-22	5.76794e-18	-1.23512	0.074	0.248
AVF-VB01/VB02	WBGene00006523	tam-1	1.06464e-21	1.97704e-17	1.07469	0.213	0.078
AVF-VB01/VB02	WBGene00001052	dop-1	1.22808e-21	2.28054e-17	-1.0953	0.015	0.153
AVF-VB01/VB02	WBGene00003772	nlr-1	1.39776e-21	2.59565e-17	-1.32383	0.106	0.286
AVF-VB01/VB02	WBGene00019199	H14E04.2	1.40007e-21	2.59992e-17	-1.00836	0.06	0.226
AVF-VB01/VB02	WBGene00010982	flp-32	1.71425e-21	3.18336e-17	-1.75172	0.012	0.147
AVF-VB01/VB02	WBGene00001461	flp-18	6.82376e-21	1.26717e-16	-2.36203	0.003	0.127
AVF-VB01/VB02	WBGene00000289	cam-1	2.46182e-20	4.5716e-16	1.04863	0.21	0.08
AVF-VB01/VB02	WBGene00006801	unc-68	2.71799e-20	5.04731e-16	-1.05688	0.06	0.216
AVF-VB01/VB02	WBGene00021289	Y25C1A.2	2.98229e-20	5.53811e-16	-1.46215	0.01	0.137
AVF-VB01/VB02	WBGene00013195	Y54E2A.10	4.70035e-20	8.72855e-16	-1.00323	0.01	0.135
AVF-VB01/VB02	WBGene00002008	hsp-4	5.09221e-20	9.45624e-16	-1.37379	0.062	0.22
AVF-VB01/VB02	WBGene00019904	twk-49	4.44231e-19	8.24937e-15	-1.23054	0.256	0.418
AVF-VB01/VB02	WBGene00023498	lin-15A	1.17794e-16	2.18743e-12	-1.00865	0.042	0.168
AVF-VB01/VB02	WBGene00013418	Y65A5A.1	7.07957e-16	1.31468e-11	1.24676	0.103	0.025
AVF-VB01/VB02	WBGene00016321	tppp-1	1.78247e-15	3.31004e-11	-1.10773	0.092	0.232
AVF-VB01/VB02	WBGene00000679	col-105	5.54717e-12	1.03011e-07	-1.13806	0.036	0.131
P0-P0.a	WBGene00013665	hlh-32	0	0	-3.99819	0.018	0.667
P0-P0.a	WBGene00017032	D1044.7	0	0	-3.2328	0.072	0.77
P0-P0.a	WBGene00001961	hlh-17	0	0	-3.18852	0.034	0.695
P0-P0.a	WBGene00007652	C17G1.5	0	0	-2.65255	0.687	0.987
P0-P0.a	WBGene00020867	shc-2	0	0	-2.5951	0.069	0.654
P0-P0.a	WBGene00050939	C05G5.7	0	0	-2.24569	0.046	0.57
P0-P0.a	WBGene00001475	fmi-1	0	0	-2.19362	0.06	0.63
P0-P0.a	WBGene00011383	T02E9.5	0	0	-2.09211	0.589	0.949
P0-P0.a	WBGene00004494	rps-25	0	0	2.05235	0.997	0.894
P0-P0.a	WBGene00004408	rla-0	0	0	2.04721	0.994	0.813
P0-P0.a	WBGene00004420	rpl-9	0	0	2.01151	0.98	0.723
P0-P0.a	WBGene00000301	cav-1	0	0	-1.98981	0.744	0.999
P0-P0.a	WBGene00004451	rpl-37	0	0	1.96941	0.959	0.587
P0-P0.a	WBGene00004423	rpl-11.2	0	0	1.92246	0.99	0.794
P0-P0.a	WBGene00004409	rla-1	0	0	1.92195	0.959	0.552
P0-P0.a	WBGene00004469	rps-0	0	0	1.91681	0.988	0.736
P0-P0.a	WBGene00004454	rpl-36.A	0	0	1.91628	0.982	0.682
P0-P0.a	WBGene00004476	rps-7	0	0	1.88358	0.994	0.857
P0-P0.a	WBGene00012179	W01D2.1	0	0	1.87845	0.975	0.651
P0-P0.a	WBGene00012113	T28B8.1	0	0	-1.86416	0.555	0.945
P0-P0.a	WBGene00004474	rps-5	0	0	1.86111	0.993	0.895
P0-P0.a	WBGene00004475	rps-6	0	0	1.84698	0.968	0.642
P0-P0.a	WBGene00004483	rps-14	0	0	1.83175	0.996	0.894
P0-P0.a	WBGene00004434	rpl-22	0	0	1.81761	0.98	0.758
P0-P0.a	WBGene00004452	rpl-38	0	0	1.81643	0.992	0.868
P0-P0.a	WBGene00004491	rps-22	0	0	1.81442	0.984	0.69
P0-P0.a	WBGene00004433	rpl-21	0	0	1.798	0.988	0.828
P0-P0.a	WBGene00004444	rpl-30	0	0	1.79776	0.974	0.653
P0-P0.a	WBGene00004426	rpl-14	0	0	1.78253	0.988	0.789
P0-P0.a	WBGene00004447	rpl-33	0	0	1.78057	0.99	0.818
P0-P0.a	WBGene00004486	rps-17	0	0	1.77769	0.982	0.717
P0-P0.a	WBGene00004445	rpl-31	0	0	1.76209	0.984	0.752
P0-P0.a	WBGene00021350	Y37E3.8	0	0	1.74933	0.994	0.892
P0-P0.a	WBGene00004446	rpl-32	0	0	1.74779	0.995	0.884
P0-P0.a	WBGene00004440	rpl-26	0	0	1.74458	0.986	0.76
P0-P0.a	WBGene00004478	rps-9	0	0	1.74388	0.997	0.899
P0-P0.a	WBGene00004492	rps-23	0	0	1.7315	0.996	0.905
P0-P0.a	WBGene00004427	rpl-15	0	0	1.72807	0.992	0.798
P0-P0.a	WBGene00004480	rps-11	0	0	1.71806	0.995	0.928
P0-P0.a	WBGene00004484	rps-15	0	0	1.71689	0.995	0.872
P0-P0.a	WBGene00004497	rps-28	0	0	1.70791	0.992	0.841
P0-P0.a	WBGene00004472	rps-3	0	0	1.70553	0.994	0.878
P0-P0.a	WBGene00004432	rpl-20	0	0	1.69419	0.992	0.84
P0-P0.a	WBGene00004425	rpl-13	0	0	1.66623	0.995	0.91
P0-P0.a	WBGene00004477	rps-8	0	0	1.66266	0.992	0.915
P0-P0.a	WBGene00004496	rps-27	0	0	1.65312	0.984	0.816
P0-P0.a	WBGene00004470	rps-1	0	0	1.6489	0.992	0.876
P0-P0.a	WBGene00006728	ubq-2	0	0	1.64135	0.991	0.862
P0-P0.a	WBGene00001853	hil-2	0	0	-1.63557	0.961	0.997
P0-P0.a	WBGene00004414	rpl-3	0	0	1.62964	0.991	0.825
P0-P0.a	WBGene00004449	rpl-35	0	0	1.62704	0.994	0.884
P0-P0.a	WBGene00004479	rps-10	0	0	1.61817	0.993	0.914
P0-P0.a	WBGene00004428	rpl-16	0	0	1.60452	0.994	0.896
P0-P0.a	WBGene00004495	rps-26	0	0	1.59499	0.996	0.93
P0-P0.a	WBGene00016493	C37A2.7	0	0	1.59489	0.983	0.789
P0-P0.a	WBGene00004417	rpl-6	0	0	1.58146	0.99	0.85
P0-P0.a	WBGene00004418	rpl-7	0	0	1.57559	0.993	0.881
P0-P0.a	WBGene00004436	rpl-24.1	0	0	1.56566	0.994	0.894
P0-P0.a	WBGene00010556	rack-1	0	0	1.55379	0.987	0.836
P0-P0.a	WBGene00004421	rpl-10	0	0	1.5429	0.994	0.93
P0-P0.a	WBGene00004493	rps-24	0	0	1.53969	0.99	0.857
P0-P0.a	WBGene00004487	rps-18	0	0	1.52518	0.995	0.922
P0-P0.a	WBGene00004499	rps-30	0	0	1.52412	0.991	0.91
P0-P0.a	WBGene00001898	his-24	0	0	-1.52311	0.943	1
P0-P0.a	WBGene00004488	rps-19	0	0	1.52284	0.992	0.916
P0-P0.a	WBGene00004435	rpl-23	0	0	1.51865	0.988	0.819
P0-P0.a	WBGene00004448	rpl-34	0	0	1.51147	0.986	0.826
P0-P0.a	WBGene00004473	rps-4	0	0	1.49411	0.991	0.865
P0-P0.a	WBGene00004471	rps-2	0	0	1.48931	0.988	0.85
P0-P0.a	WBGene00006725	ubl-1	0	0	1.48002	0.989	0.841
P0-P0.a	WBGene00004429	rpl-17	0	0	1.46469	0.996	0.923
P0-P0.a	WBGene00004450	rpl-36	0	0	1.45523	0.993	0.93
P0-P0.a	WBGene00004431	rpl-19	0	0	1.43758	0.994	0.929
P0-P0.a	WBGene00004498	rps-29	0	0	1.43252	0.987	0.883
P0-P0.a	WBGene00004413	rpl-2	0	0	1.41298	0.993	0.925
P0-P0.a	WBGene00004489	rps-20	0	0	1.41029	0.99	0.88
P0-P0.a	WBGene00004416	rpl-5	0	0	1.37967	0.993	0.936
P0-P0.a	WBGene00004430	rpl-18	0	0	1.3751	0.994	0.936
P0-P0.a	WBGene00023068	rpl-41.2	0	0	1.22756	0.995	0.971
P0-P0.a	WBGene00001168	eef-1A.1	0	0	1.12674	0.999	0.989
P0-P0.a	WBGene00004419	rpl-7A	3.30628e-299	6.13976e-295	1.31162	0.995	0.937
P0-P0.a	WBGene00004412	rpl-1	1.34022e-296	2.4888e-292	1.35074	0.989	0.89
P0-P0.a	WBGene00004482	rps-13	2.39409e-296	4.44583e-292	1.36424	0.987	0.868
P0-P0.a	WBGene00004442	rpl-28	9.62063e-295	1.78655e-290	1.56189	0.979	0.742
P0-P0.a	WBGene00011156	rbm-3.2	6.09193e-294	1.13127e-289	1.05577	0.996	0.991
P0-P0.a	WBGene00004410	rla-2	9.78553e-294	1.81717e-289	1.49286	0.983	0.812
P0-P0.a	WBGene00004481	rps-12	1.78208e-284	3.30932e-280	1.29664	0.991	0.891
P0-P0.a	WBGene00004415	rpl-4	5.78948e-281	1.07511e-276	1.42644	0.978	0.851
P0-P0.a	WBGene00004490	rps-21	2.93415e-277	5.44872e-273	1.67871	0.956	0.61
P0-P0.a	WBGene00001821	ham-2	2.27415e-276	4.22309e-272	-1.69116	0.028	0.472
P0-P0.a	WBGene00004749	sdn-1	6.86093e-276	1.27408e-271	-1.54685	0.692	0.961
P0-P0.a	WBGene00019831	R02F2.1	6.07759e-268	1.12861e-263	-2.09519	0.629	0.9
P0-P0.a	WBGene00004456	rpl-43	3.60186e-267	6.68866e-263	1.21868	0.988	0.925
P0-P0.a	WBGene00004453	rpl-39	5.21353e-264	9.68152e-260	1.59655	0.95	0.621
P0-P0.a	WBGene00019908	R05H11.2	8.13962e-260	1.51153e-255	1.86847	0.865	0.26
P0-P0.a	WBGene00008865	F15G9.1	2.7396e-249	5.08743e-245	-1.71484	0.512	0.88
P0-P0.a	WBGene00004485	rps-16	1.14333e-247	2.12317e-243	1.44172	0.953	0.598
P0-P0.a	WBGene00003909	pag-3	1.64504e-247	3.05484e-243	-1.80192	0.016	0.411
P0-P0.a	WBGene00004441	rpl-27	1.53365e-244	2.84798e-240	1.24362	0.981	0.806
P0-P0.a	WBGene00009482	F36G3.1	5.84855e-244	1.08607e-239	2.16949	0.673	0.032
P0-P0.a	WBGene00009958	madd-4	2.34302e-236	4.351e-232	-1.90646	0.012	0.382
P0-P0.a	WBGene00016321	tppp-1	3.60744e-222	6.69901e-218	1.57249	0.709	0.091
P0-P0.a	WBGene00004439	rpl-25.2	3.28347e-220	6.09741e-216	1.28076	0.956	0.675
P0-P0.a	WBGene00011888	cutl-15	5.13928e-213	9.54364e-209	-1.30108	0.008	0.339
P0-P0.a	WBGene00008555	F07C6.4	2.0301e-210	3.7699e-206	-1.74177	0.182	0.615
P0-P0.a	WBGene00003902	pab-1	2.31424e-209	4.29755e-205	1.05014	0.978	0.826
P0-P0.a	WBGene00002994	lin-5	3.07993e-209	5.71944e-205	-1.44169	0.72	0.901
P0-P0.a	WBGene00001949	hlh-2	3.92111e-198	7.2815e-194	-1.22508	0.804	0.937
P0-P0.a	WBGene00001858	hil-7	1.75537e-192	3.25971e-188	-2.6646	0.35	0.73
P0-P0.a	WBGene00013418	Y65A5A.1	2.8895e-180	5.36581e-176	-2.3754	0.169	0.601
P0-P0.a	WBGene00004114	pqn-25	2.6167e-174	4.85922e-170	-1.33765	0.025	0.337
P0-P0.a	WBGene00045056	F13H10.9	2.77682e-174	5.15655e-170	1.3835	0.654	0.105
P0-P0.a	WBGene00020245	T05B11.1	4.1191e-169	7.64917e-165	-1.49759	0.162	0.566
P0-P0.a	WBGene00021019	W04B5.2	5.68427e-165	1.05557e-160	-1.22172	0.031	0.338
P0-P0.a	WBGene00008438	DH11.5	7.36915e-165	1.36845e-160	-1.45907	0.034	0.34
P0-P0.a	WBGene00012813	Y43F8B.2	4.79553e-158	8.90529e-154	-1.09354	0.893	0.994
P0-P0.a	WBGene00006978	zig-1	9.14203e-153	1.69768e-148	-1.06262	0.013	0.271
P0-P0.a	WBGene00004438	rpl-25.1	2.23886e-152	4.15756e-148	1.13172	0.868	0.466
P0-P0.a	WBGene00001854	hil-3	1.58178e-151	2.93736e-147	-1.21859	0.79	0.956
P0-P0.a	WBGene00019801	aak-1	2.06832e-148	3.84088e-144	1.11763	0.772	0.259
P0-P0.a	WBGene00004443	rpl-29	1.59004e-140	2.95271e-136	1.15342	0.831	0.384
P0-P0.a	WBGene00019780	M60.4	1.19619e-138	2.22132e-134	1.5893	0.455	0.019
P0-P0.a	WBGene00012317	ztf-6	1.34642e-138	2.5003e-134	1.03909	0.783	0.298
P0-P0.a	WBGene00000149	apl-1	1.15505e-136	2.14492e-132	1.01279	0.827	0.379
P0-P0.a	WBGene00006523	tam-1	8.11418e-136	1.5068e-131	-1.29581	0.285	0.608
P0-P0.a	WBGene00009700	lurp-1	4.6507e-135	8.63635e-131	1.20257	0.517	0.061
P0-P0.a	WBGene00004928	soc-1	1.5346e-132	2.84975e-128	-1.26487	0.043	0.32
P0-P0.a	WBGene00001934	his-60	5.51264e-130	1.0237e-125	-1.05817	0.72	0.878
P0-P0.a	WBGene00022038	Y65B4BL.6	5.88466e-128	1.09278e-123	1.21773	0.449	0.028
P0-P0.a	WBGene00011952	T23F6.5	4.58422e-127	8.51289e-123	-1.01856	0.025	0.271
P0-P0.a	WBGene00001462	flp-19	8.72466e-125	1.62017e-120	-1.36928	0.011	0.227
P0-P0.a	WBGene00013603	soem-1	5.92996e-120	1.10119e-115	-1.15031	0.256	0.581
P0-P0.a	WBGene00009888	F49E2.5	3.64454e-117	6.76792e-113	1.02069	0.869	0.557
P0-P0.a	WBGene00021095	mlt-8	4.47798e-117	8.3156e-113	-1.03525	0.506	0.826
P0-P0.a	WBGene00021009	afd-1	8.94844e-116	1.66173e-111	1.01819	0.411	0.023
P0-P0.a	WBGene00017570	F18E9.4	6.10742e-113	1.13415e-108	-1.51875	0.155	0.462
P0-P0.a	WBGene00004816	skr-10	1.80413e-108	3.35027e-104	1.33855	0.509	0.112
P0-P0.a	WBGene00022518	zfh-2	2.41349e-105	4.48186e-101	-1.15243	0.29	0.568
P0-P0.a	WBGene00004858	sma-4	1.12962e-104	2.0977e-100	-1.01523	0.094	0.364
P0-P0.a	WBGene00009306	maph-1.1	7.39703e-99	1.37363e-94	-1.07878	0.529	0.708
P0-P0.a	WBGene00001760	gst-12	2.11413e-95	3.92594e-91	-1.06898	0.135	0.401
P0-P0.a	WBGene00013489	col-42	4.34264e-95	8.06428e-91	1.18266	0.328	0.007
P0-P0.a	WBGene00003112	mab-21	1.34744e-89	2.5022e-85	-1.19304	0.066	0.295
P0-P0.a	WBGene00010681	mak-1	1.07762e-88	2.00114e-84	-1.00528	0.151	0.407
P0-P0.a	WBGene00000289	cam-1	3.25138e-87	6.03781e-83	-1.00625	0.34	0.592
P0-P0.a	WBGene00003681	nhr-91	3.52554e-87	6.54693e-83	-1.01663	0.415	0.647
P0-P0.a	WBGene00008927	snx-17	5.212e-85	9.67868e-81	-1.053	0.2	0.457
P0-P0.a	WBGene00012322	W07A12.4	7.96531e-79	1.47916e-74	1.01772	0.277	0.003
P0-P0.a	WBGene00008450	E01G6.2	4.22755e-76	7.85056e-72	-1.16578	0.447	0.628
P0-P0.a	WBGene00000677	col-103	8.90412e-69	1.65349e-64	1.19647	0.251	0.005
P0-P0.a	WBGene00019628	pup-2	3.79148e-67	7.04078e-63	-1.00099	0.514	0.66
P0-P0.a	WBGene00001958	hlh-14	4.26835e-52	7.92633e-48	-1.17203	0.451	0.625
P0-P0.a	WBGene00000561	cnd-1	2.21017e-46	4.10429e-42	1.61392	0.296	0.074
P0-P0.a	WBGene00045272	F59C12.4	6.99158e-10	1.29834e-05	-1.17654	0.204	0.282
P0-P0.p	WBGene00012420	Y7A9D.1	0	0	-4.64505	0.162	0.973
P0-P0.p	WBGene00016289	lntl-1	0	0	-4.36086	0.107	0.993
P0-P0.p	WBGene00044390	ZK177.11	0	0	-4.26268	0.007	0.569
P0-P0.p	WBGene00001858	hil-7	0	0	-4.18299	0.35	0.821
P0-P0.p	WBGene00009496	F36H1.11	0	0	-4.16973	0.015	0.779
P0-P0.p	WBGene00044553	T23B12.11	0	0	-3.73365	0.02	0.695
P0-P0.p	WBGene00044068	syd-9	0	0	-3.66555	0.06	0.925
P0-P0.p	WBGene00001210	egl-46	0	0	-3.43584	0.095	0.86
P0-P0.p	WBGene00018271	ctsa-1.1	0	0	-3.42896	0.041	0.586
P0-P0.p	WBGene00000516	cki-1	0	0	-3.25047	0.056	0.734
P0-P0.p	WBGene00000561	cnd-1	0	0	-3.18911	0.296	0.961
P0-P0.p	WBGene00010970	glb-20	0	0	3.1467	0.99	0.563
P0-P0.p	WBGene00013819	Y116F11A.6	0	0	-3.14599	0.009	0.501
P0-P0.p	WBGene00012113	T28B8.1	0	0	-2.77475	0.555	0.943
P0-P0.p	WBGene00006789	unc-54	0	0	2.69525	0.991	0.939
P0-P0.p	WBGene00011383	T02E9.5	0	0	-2.68243	0.589	0.911
P0-P0.p	WBGene00000468	ces-1	0	0	-2.60867	0.11	0.854
P0-P0.p	WBGene00001249	elt-1	0	0	-2.59548	0.015	0.711
P0-P0.p	WBGene00009554	F39B2.3	0	0	-2.51269	0.219	0.848
P0-P0.p	WBGene00006790	unc-55	0	0	-2.47189	0.023	0.62
P0-P0.p	WBGene00003171	mec-7	0	0	-2.38327	0.016	0.516
P0-P0.p	WBGene00011283	ttbk-7	0	0	-2.368	0.012	0.537
P0-P0.p	WBGene00006876	vab-10	0	0	2.34729	0.987	0.748
P0-P0.p	WBGene00001475	fmi-1	0	0	-2.33441	0.06	0.571
P0-P0.p	WBGene00021614	Y47A7.2	0	0	-2.30951	0.648	0.965
P0-P0.p	WBGene00044728	Y53F4B.45	0	0	-2.25763	0.231	0.757
P0-P0.p	WBGene00000870	cyd-1	0	0	2.22896	0.783	0.122
P0-P0.p	WBGene00008450	E01G6.2	0	0	-2.22224	0.447	0.85
P0-P0.p	WBGene00003989	pfn-1	0	0	-2.1995	0.761	0.963
P0-P0.p	WBGene00001950	hlh-3	0	0	2.19922	0.761	0.136
P0-P0.p	WBGene00009293	F31D4.8	0	0	-2.11354	0.07	0.588
P0-P0.p	WBGene00004494	rps-25	0	0	2.0347	0.997	0.833
P0-P0.p	WBGene00000431	ceh-6	0	0	1.98123	0.842	0.268
P0-P0.p	WBGene00015687	chdp-1	0	0	-1.95851	0.898	0.982
P0-P0.p	WBGene00000464	ceh-44	0	0	-1.95774	0.258	0.737
P0-P0.p	WBGene00011564	ugt-50	0	0	-1.93789	0.848	0.974
P0-P0.p	WBGene00020833	T26C12.3	0	0	-1.93621	0.023	0.497
P0-P0.p	WBGene00019831	R02F2.1	0	0	-1.91019	0.629	0.876
P0-P0.p	WBGene00004408	rla-0	0	0	1.90959	0.994	0.787
P0-P0.p	WBGene00004451	rpl-37	0	0	1.90932	0.959	0.587
P0-P0.p	WBGene00019282	mps-2	0	0	-1.86051	0.931	0.98
P0-P0.p	WBGene00003159	mcm-7	0	0	1.8584	0.885	0.224
P0-P0.p	WBGene00001853	hil-2	0	0	-1.80725	0.961	0.993
P0-P0.p	WBGene00004454	rpl-36.A	0	0	1.78127	0.982	0.696
P0-P0.p	WBGene00004409	rla-1	0	0	1.7597	0.959	0.579
P0-P0.p	WBGene00004483	rps-14	0	0	1.74373	0.996	0.873
P0-P0.p	WBGene00004469	rps-0	0	0	1.73374	0.988	0.75
P0-P0.p	WBGene00004476	rps-7	0	0	1.725	0.994	0.832
P0-P0.p	WBGene00004452	rpl-38	0	0	1.71257	0.992	0.834
P0-P0.p	WBGene00004391	rnr-1	0	0	1.71135	0.929	0.396
P0-P0.p	WBGene00004447	rpl-33	0	0	1.71108	0.99	0.768
P0-P0.p	WBGene00006802	unc-69	0	0	-1.70649	0.596	0.874
P0-P0.p	WBGene00004423	rpl-11.2	0	0	1.70041	0.99	0.809
P0-P0.p	WBGene00000802	crt-1	0	0	-1.68183	0.911	0.972
P0-P0.p	WBGene00000777	cpn-1	0	0	-1.67959	0.588	0.894
P0-P0.p	WBGene00003150	mbk-2	0	0	-1.67372	0.723	0.899
P0-P0.p	WBGene00012179	W01D2.1	0	0	1.67159	0.975	0.678
P0-P0.p	WBGene00006725	ubl-1	0	0	1.66953	0.989	0.744
P0-P0.p	WBGene00004491	rps-22	0	0	1.66281	0.984	0.697
P0-P0.p	WBGene00004420	rpl-9	0	0	1.65392	0.98	0.764
P0-P0.p	WBGene00004434	rpl-22	0	0	1.64743	0.98	0.748
P0-P0.p	WBGene00004474	rps-5	0	0	1.64446	0.993	0.876
P0-P0.p	WBGene00004445	rpl-31	0	0	1.63271	0.984	0.73
P0-P0.p	WBGene00004477	rps-8	0	0	1.62557	0.992	0.845
P0-P0.p	WBGene00004492	rps-23	0	0	1.60661	0.996	0.885
P0-P0.p	WBGene00004475	rps-6	0	0	1.60055	0.968	0.648
P0-P0.p	WBGene00004490	rps-21	0	0	1.59955	0.956	0.593
P0-P0.p	WBGene00004497	rps-28	0	0	1.58851	0.992	0.83
P0-P0.p	WBGene00004444	rpl-30	0	0	1.58169	0.974	0.666
P0-P0.p	WBGene00004486	rps-17	0	0	1.58146	0.982	0.724
P0-P0.p	WBGene00004440	rpl-26	0	0	1.58034	0.986	0.766
P0-P0.p	WBGene00004433	rpl-21	0	0	1.57951	0.988	0.827
P0-P0.p	WBGene00004472	rps-3	0	0	1.56432	0.994	0.862
P0-P0.p	WBGene00004426	rpl-14	0	0	1.55721	0.988	0.802
P0-P0.p	WBGene00021350	Y37E3.8	0	0	1.5569	0.994	0.873
P0-P0.p	WBGene00004480	rps-11	0	0	1.55481	0.995	0.913
P0-P0.p	WBGene00020379	T09B4.5	0	0	-1.554	0.728	0.909
P0-P0.p	WBGene00004427	rpl-15	0	0	1.54929	0.992	0.817
P0-P0.p	WBGene00004449	rpl-35	0	0	1.5478	0.994	0.869
P0-P0.p	WBGene00000301	cav-1	0	0	-1.54021	0.744	0.976
P0-P0.p	WBGene00004484	rps-15	0	0	1.53857	0.995	0.873
P0-P0.p	WBGene00004478	rps-9	0	0	1.53744	0.997	0.892
P0-P0.p	WBGene00010556	rack-1	0	0	1.52217	0.987	0.787
P0-P0.p	WBGene00004425	rpl-13	0	0	1.51282	0.995	0.881
P0-P0.p	WBGene00004432	rpl-20	0	0	1.50797	0.992	0.816
P0-P0.p	WBGene00004446	rpl-32	0	0	1.50787	0.995	0.9
P0-P0.p	WBGene00004436	rpl-24.1	0	0	1.50586	0.994	0.857
P0-P0.p	WBGene00004414	rpl-3	0	0	1.49887	0.991	0.809
P0-P0.p	WBGene00001915	his-41	0	0	-1.49106	0.951	0.98
P0-P0.p	WBGene00004418	rpl-7	0	0	1.48779	0.993	0.85
P0-P0.p	WBGene00004442	rpl-28	0	0	1.48704	0.979	0.709
P0-P0.p	WBGene00004470	rps-1	0	0	1.48224	0.992	0.858
P0-P0.p	WBGene00004428	rpl-16	0	0	1.48115	0.994	0.878
P0-P0.p	WBGene00004479	rps-10	0	0	1.46553	0.993	0.894
P0-P0.p	WBGene00022748	oaz-1	0	0	-1.46445	0.899	0.952
P0-P0.p	WBGene00004450	rpl-36	0	0	1.44048	0.993	0.874
P0-P0.p	WBGene00004415	rpl-4	0	0	1.43625	0.978	0.79
P0-P0.p	WBGene00004499	rps-30	0	0	1.42946	0.991	0.887
P0-P0.p	WBGene00006728	ubq-2	0	0	1.42389	0.991	0.867
P0-P0.p	WBGene00004495	rps-26	0	0	1.41927	0.996	0.899
P0-P0.p	WBGene00004487	rps-18	0	0	1.40394	0.995	0.881
P0-P0.p	WBGene00004421	rpl-10	0	0	1.39968	0.994	0.897
P0-P0.p	WBGene00004485	rps-16	0	0	1.39728	0.953	0.588
P0-P0.p	WBGene00004410	rla-2	0	0	1.39148	0.983	0.776
P0-P0.p	WBGene00004435	rpl-23	0	0	1.38908	0.988	0.799
P0-P0.p	WBGene00003955	pcn-1	0	0	1.37677	0.978	0.651
P0-P0.p	WBGene00004417	rpl-6	0	0	1.3669	0.99	0.846
P0-P0.p	WBGene00004496	rps-27	0	0	1.36597	0.984	0.819
P0-P0.p	WBGene00004448	rpl-34	0	0	1.35398	0.986	0.821
P0-P0.p	WBGene00016493	C37A2.7	0	0	1.35262	0.983	0.79
P0-P0.p	WBGene00004471	rps-2	0	0	1.34764	0.988	0.812
P0-P0.p	WBGene00004489	rps-20	0	0	1.32958	0.99	0.859
P0-P0.p	WBGene00004488	rps-19	0	0	1.3176	0.992	0.914
P0-P0.p	WBGene00004493	rps-24	0	0	1.31441	0.99	0.856
P0-P0.p	WBGene00001682	gpc-2	0	0	-1.31055	0.907	0.968
P0-P0.p	WBGene00004416	rpl-5	0	0	1.30545	0.993	0.903
P0-P0.p	WBGene00004430	rpl-18	0	0	1.30501	0.994	0.892
P0-P0.p	WBGene00004429	rpl-17	0	0	1.30385	0.996	0.925
P0-P0.p	WBGene00004473	rps-4	0	0	1.29424	0.991	0.866
P0-P0.p	WBGene00001972	hmg-1.2	0	0	-1.27429	0.896	0.968
P0-P0.p	WBGene00004431	rpl-19	0	0	1.26159	0.994	0.919
P0-P0.p	WBGene00004413	rpl-2	0	0	1.25247	0.993	0.901
P0-P0.p	WBGene00004481	rps-12	0	0	1.20381	0.991	0.851
P0-P0.p	WBGene00004498	rps-29	0	0	1.19638	0.987	0.898
P0-P0.p	WBGene00004419	rpl-7A	0	0	1.18362	0.995	0.905
P0-P0.p	WBGene00023068	rpl-41.2	0	0	1.17038	0.995	0.948
P0-P0.p	WBGene00004482	rps-13	0	0	1.15687	0.987	0.869
P0-P0.p	WBGene00014505	T05E11.9	0	0	-1.14877	0.991	0.996
P0-P0.p	WBGene00004412	rpl-1	0	0	1.11781	0.989	0.893
P0-P0.p	WBGene00001168	eef-1A.1	0	0	1.0411	0.999	0.981
P0-P0.p	WBGene00001999	hrp-1	0	0	-1.02806	0.985	0.996
P0-P0.p	WBGene00018846	eef-1B.1	0	0	1.01986	0.992	0.898
P0-P0.p	WBGene00015741	C13F10.1	6.39774e-308	1.18806e-303	-2.4916	0.008	0.44
P0-P0.p	WBGene00004456	rpl-43	3.71073e-307	6.89083e-303	1.09871	0.988	0.909
P0-P0.p	WBGene00002255	lbp-3	4.65973e-305	8.65311e-301	-3.27803	0.008	0.437
P0-P0.p	WBGene00002980	lgg-1	7.3028e-303	1.35613e-298	-1.20175	0.909	0.955
P0-P0.p	WBGene00016841	magu-3	1.0415e-300	1.93407e-296	-1.74944	0.013	0.443
P0-P0.p	WBGene00004453	rpl-39	1.71752e-295	3.18944e-291	1.4046	0.95	0.609
P0-P0.p	WBGene00020710	T23B3.2	2.33552e-295	4.33705e-291	1.48577	0.803	0.221
P0-P0.p	WBGene00017900	F28E10.1	1.50761e-293	2.79962e-289	-2.86806	0.008	0.423
P0-P0.p	WBGene00021019	W04B5.2	3.07452e-289	5.70938e-285	-1.87899	0.031	0.465
P0-P0.p	WBGene00004267	rab-3	1.18131e-284	2.1937e-280	-2.68286	0.008	0.413
P0-P0.p	WBGene00019867	R04B3.2	7.72435e-281	1.43441e-276	-1.87493	0.02	0.433
P0-P0.p	WBGene00017032	D1044.7	6.14612e-278	1.14133e-273	-2.0627	0.072	0.536
P0-P0.p	WBGene00012980	efhd-1	1.06208e-275	1.97228e-271	1.48262	0.719	0.14
P0-P0.p	WBGene00004441	rpl-27	1.19783e-274	2.22438e-270	1.08558	0.981	0.809
P0-P0.p	WBGene00017699	flcn-1	6.90901e-273	1.283e-268	-1.71228	0.351	0.739
P0-P0.p	WBGene00015934	ceh-48	7.18292e-273	1.33387e-268	-1.69227	0.019	0.423
P0-P0.p	WBGene00007750	syg-2	1.18527e-269	2.20104e-265	-1.78575	0.148	0.608
P0-P0.p	WBGene00010045	F54C9.11	1.19429e-269	2.2178e-265	-1.6593	0.068	0.504
P0-P0.p	WBGene00004215	ptp-3	4.15924e-268	7.72372e-264	-1.78745	0.197	0.636
P0-P0.p	WBGene00019511	lido-8	8.95525e-265	1.66299e-260	-1.89321	0.253	0.678
P0-P0.p	WBGene00000411	cdl-1	8.85148e-263	1.64372e-258	1.2366	0.93	0.563
P0-P0.p	WBGene00020588	T19H12.2	6.27369e-258	1.16502e-253	1.47354	0.715	0.166
P0-P0.p	WBGene00018175	F38B6.6	7.47272e-258	1.38768e-253	-1.67608	0.238	0.679
P0-P0.p	WBGene00011952	T23F6.5	2.84284e-257	5.27916e-253	-1.48418	0.025	0.419
P0-P0.p	WBGene00019908	R05H11.2	2.81358e-254	5.22481e-250	1.38748	0.865	0.369
P0-P0.p	WBGene00003961	pct-1	3.4359e-254	6.38046e-250	-1.88336	0.482	0.824
P0-P0.p	WBGene00008865	F15G9.1	9.41488e-254	1.74834e-249	-1.89871	0.512	0.816
P0-P0.p	WBGene00006730	uev-1	2.65793e-250	4.93578e-246	-1.10569	0.871	0.943
P0-P0.p	WBGene00011014	hpo-30	3.78188e-249	7.02296e-245	-1.6944	0.007	0.365
P0-P0.p	WBGene00004439	rpl-25.2	6.69565e-249	1.24338e-244	1.14092	0.956	0.661
P0-P0.p	WBGene00003158	mcm-6	9.21694e-249	1.71159e-244	1.3248	0.686	0.141
P0-P0.p	WBGene00002038	hum-5	8.84116e-248	1.6418e-243	-1.51197	0.037	0.43
P0-P0.p	WBGene00009700	lurp-1	7.59137e-246	1.40972e-241	1.44215	0.517	0.015
P0-P0.p	WBGene00004363	ric-3	3.27897e-245	6.08905e-241	-1.74173	0.026	0.404
P0-P0.p	WBGene00050939	C05G5.7	2.42e-243	4.49394e-239	-1.80953	0.046	0.446
P0-P0.p	WBGene00016549	C40A11.6	2.70246e-239	5.01847e-235	-1.61542	0.01	0.362
P0-P0.p	WBGene00018710	F52G3.1	1.74279e-233	3.23636e-229	-1.4937	0.608	0.831
P0-P0.p	WBGene00013048	Y50E8A.5	5.26675e-232	9.78036e-228	-1.51491	0.1	0.507
P0-P0.p	WBGene00019760	calu-1	2.17604e-231	4.0409e-227	-1.38924	0.925	0.944
P0-P0.p	WBGene00016890	lst-5	3.63831e-231	6.75633e-227	-1.53627	0.032	0.4
P0-P0.p	WBGene00284844	H38K22.9	6.81552e-229	1.26564e-224	-1.37456	0.017	0.368
P0-P0.p	WBGene00006649	tth-1	4.12757e-228	7.6649e-224	1.23606	0.704	0.183
P0-P0.p	WBGene00022455	tyms-1	2.37621e-227	4.41262e-223	1.18418	0.827	0.313
P0-P0.p	WBGene00000524	clc-3	2.6518e-219	4.92439e-215	-1.5026	0.026	0.376
P0-P0.p	WBGene00016547	C40A11.4	1.49084e-216	2.76848e-212	-1.4021	0.033	0.383
P0-P0.p	WBGene00004816	skr-10	9.69862e-215	1.80103e-210	1.65713	0.509	0.045
P0-P0.p	WBGene00008310	C54E10.6	1.60027e-213	2.9717e-209	-1.32303	0.036	0.388
P0-P0.p	WBGene00010609	dut-1	4.662e-209	8.65733e-205	1.13535	0.795	0.298
P0-P0.p	WBGene00015678	mcp-1	4.22943e-208	7.85405e-204	-1.56045	0.048	0.398
P0-P0.p	WBGene00008745	F13E6.1	2.61584e-206	4.85762e-202	-1.55458	0.432	0.72
P0-P0.p	WBGene00011221	R10E12.2	2.99156e-205	5.55533e-201	-1.42287	0.009	0.317
P0-P0.p	WBGene00001186	egl-18	3.57459e-205	6.63801e-201	-1.34293	0.513	0.771
P0-P0.p	WBGene00003243	mig-10	1.53334e-203	2.84741e-199	-1.30531	0.013	0.324
P0-P0.p	WBGene00007119	calf-1	1.25728e-202	2.33477e-198	-1.47828	0.029	0.357
P0-P0.p	WBGene00019780	M60.4	3.07371e-202	5.70788e-198	1.57223	0.455	0.018
P0-P0.p	WBGene00004438	rpl-25.1	5.41968e-202	1.00643e-197	1.11352	0.868	0.454
P0-P0.p	WBGene00002251	lat-1	7.62179e-201	1.41537e-196	-1.54813	0.245	0.622
P0-P0.p	WBGene00003155	mcm-3	1.13251e-199	2.10307e-195	1.09764	0.775	0.296
P0-P0.p	WBGene00001824	hbl-1	6.74458e-199	1.25247e-194	-1.48514	0.433	0.722
P0-P0.p	WBGene00007266	C03A3.1	1.00451e-197	1.86537e-193	-1.32398	0.019	0.33
P0-P0.p	WBGene00018606	F48E3.6	1.89091e-197	3.51142e-193	-1.24244	0.027	0.347
P0-P0.p	WBGene00022038	Y65B4BL.6	1.6693e-196	3.09989e-192	1.26746	0.449	0.02
P0-P0.p	WBGene00007531	C11H1.7	1.04083e-195	1.93283e-191	-1.36482	0.469	0.746
P0-P0.p	WBGene00003245	mig-13	3.02884e-195	5.62455e-191	-1.41387	0.094	0.465
P0-P0.p	WBGene00004443	rpl-29	3.69105e-195	6.85428e-191	1.1395	0.831	0.371
P0-P0.p	WBGene00000220	atf-2	4.22186e-194	7.83999e-190	1.25908	0.712	0.217
P0-P0.p	WBGene00011995	rsf-1	4.93039e-193	9.15573e-189	-1.3224	0.419	0.719
P0-P0.p	WBGene00003738	nid-1	5.38205e-189	9.99448e-185	1.14611	0.484	0.047
P0-P0.p	WBGene00010579	K05C4.2	5.21659e-187	9.6872e-183	-1.3029	0.558	0.782
P0-P0.p	WBGene00000168	apx-1	9.81834e-187	1.82327e-182	1.12662	0.476	0.046
P0-P0.p	WBGene00013962	ZK287.1	3.83754e-186	7.12632e-182	-1.46095	0.012	0.301
P0-P0.p	WBGene00006780	unc-44	4.20473e-186	7.80819e-182	-1.57212	0.498	0.743
P0-P0.p	WBGene00010674	K08E7.6	4.36106e-184	8.09849e-180	-1.34917	0.106	0.459
P0-P0.p	WBGene00003681	nhr-91	7.14765e-184	1.32732e-179	-1.45686	0.415	0.707
P0-P0.p	WBGene00013665	hlh-32	6.29468e-183	1.16892e-178	-1.88086	0.018	0.318
P0-P0.p	WBGene00004368	ric-19	9.20113e-182	1.70865e-177	-1.34622	0.013	0.297
P0-P0.p	WBGene00019759	M03F4.6	3.81439e-181	7.08332e-177	-1.23898	0.747	0.886
P0-P0.p	WBGene00021486	lbp-9	1.57782e-180	2.93002e-176	1.02436	0.842	0.399
P0-P0.p	WBGene00000403	casy-1	4.76011e-180	8.83953e-176	-1.27445	0.017	0.306
P0-P0.p	WBGene00020246	clic-1	7.39018e-180	1.37236e-175	-1.11705	0.703	0.843
P0-P0.p	WBGene00001854	hil-3	5.16091e-179	9.58382e-175	-1.26984	0.79	0.908
P0-P0.p	WBGene00019641	K10G6.4	3.03219e-178	5.63078e-174	-1.16505	0.046	0.366
P0-P0.p	WBGene00010051	F54D5.5	8.08096e-178	1.50063e-173	-1.30532	0.634	0.796
P0-P0.p	WBGene00000248	ben-1	2.39615e-177	4.44964e-173	-1.33424	0.618	0.795
P0-P0.p	WBGene00009939	ztf-11	1.7084e-176	3.17249e-172	1.09289	0.679	0.21
P0-P0.p	WBGene00010059	F54E4.3	2.36454e-176	4.39096e-172	-1.17577	0.009	0.28
P0-P0.p	WBGene00219559	linc-5	5.57612e-176	1.03548e-171	-1.20449	0.036	0.338
P0-P0.p	WBGene00006959	xbp-1	1.09684e-173	2.03683e-169	-1.06529	0.892	0.922
P0-P0.p	WBGene00003154	mcm-2	3.18995e-173	5.92374e-169	1.0083	0.719	0.253
P0-P0.p	WBGene00013518	Y73F8A.5	7.49817e-173	1.39241e-168	-1.25813	0.065	0.386
P0-P0.p	WBGene00003954	pcm-1	4.26943e-172	7.92832e-168	-1.53693	0.377	0.664
P0-P0.p	WBGene00002217	klp-4	3.49242e-171	6.48542e-167	-1.28867	0.014	0.286
P0-P0.p	WBGene00019855	R03H10.2	1.64033e-170	3.04609e-166	1.00591	0.508	0.08
P0-P0.p	WBGene00006568	thk-1	2.29194e-170	4.25613e-166	1.06841	0.666	0.21
P0-P0.p	WBGene00013603	soem-1	2.81452e-170	5.22656e-166	-1.32441	0.256	0.599
P0-P0.p	WBGene00022410	Y97E10C.1	2.83393e-170	5.2626e-166	-1.55235	0.009	0.273
P0-P0.p	WBGene00011235	suro-1	4.861e-170	9.02687e-166	-1.13141	0.013	0.281
P0-P0.p	WBGene00007653	cysl-1	3.98212e-168	7.3948e-164	-1.20055	0.027	0.309
P0-P0.p	WBGene00001679	gpb-1	9.0537e-168	1.68127e-163	-1.18988	0.592	0.783
P0-P0.p	WBGene00000794	crn-1	6.33568e-167	1.17654e-162	1.00173	0.579	0.143
P0-P0.p	WBGene00002253	lbp-1	2.72301e-166	5.05662e-162	-2.25791	0.008	0.264
P0-P0.p	WBGene00001911	his-37	6.74048e-166	1.25171e-161	-1.66556	0.658	0.828
P0-P0.p	WBGene00016071	C24H12.1	9.5248e-166	1.76876e-161	-1.16686	0.024	0.304
P0-P0.p	WBGene00013317	Y57G11C.22	4.17949e-163	7.76131e-159	-1.16597	0.013	0.272
P0-P0.p	WBGene00002125	inx-3	1.03448e-161	1.92103e-157	-1.35737	0.276	0.601
P0-P0.p	WBGene00006561	tcl-2	1.97329e-159	3.66441e-155	-1.25905	0.448	0.7
P0-P0.p	WBGene00021475	tbca-1	3.86916e-159	7.18504e-155	-1.27959	0.644	0.795
P0-P0.p	WBGene00006970	zag-1	8.84287e-159	1.64212e-154	-1.22683	0.531	0.761
P0-P0.p	WBGene00001958	hlh-14	1.24456e-155	2.31115e-151	1.40022	0.451	0.062
P0-P0.p	WBGene00019628	pup-2	3.03418e-155	5.63448e-151	-1.15506	0.514	0.74
P0-P0.p	WBGene00012193	vps-25	2.46256e-153	4.57298e-149	-1.23554	0.413	0.674
P0-P0.p	WBGene00016889	lst-6	1.03216e-150	1.91673e-146	-1.53399	0.177	0.486
P0-P0.p	WBGene00009951	F53A2.3	1.29913e-147	2.41249e-143	-1.33142	0.114	0.418
P0-P0.p	WBGene00007984	irx-1	3.17074e-146	5.88807e-142	-1.29998	0.451	0.696
P0-P0.p	WBGene00045056	F13H10.9	3.67257e-146	6.81997e-142	-1.12154	0.654	0.797
P0-P0.p	WBGene00001934	his-60	1.19301e-142	2.21541e-138	-1.05627	0.72	0.841
P0-P0.p	WBGene00007296	arrd-25	1.75174e-141	3.25298e-137	-1.04931	0.019	0.258
P0-P0.p	WBGene00044698	K09F5.6	5.87943e-140	1.09181e-135	-1.21108	0.407	0.657
P0-P0.p	WBGene00003929	pat-2	7.54106e-138	1.40037e-133	-1.18461	0.007	0.223
P0-P0.p	WBGene00013489	col-42	3.22676e-137	5.99209e-133	1.17023	0.328	0.009
P0-P0.p	WBGene00019434	nmtn-1	5.38101e-136	9.99253e-132	-1.20877	0.135	0.428
P0-P0.p	WBGene00001428	fkb-3	2.56899e-135	4.77062e-131	-1.09326	0.008	0.223
P0-P0.p	WBGene00010558	ptp-4	2.61841e-135	4.86239e-131	-1.13891	0.006	0.217
P0-P0.p	WBGene00021468	epg-2	4.75263e-135	8.82564e-131	-1.08882	0.024	0.261
P0-P0.p	WBGene00000368	ccb-1	1.29337e-134	2.4018e-130	-1.02259	0.031	0.275
P0-P0.p	WBGene00004719	sad-1	2.31074e-133	4.29104e-129	-1.21504	0.126	0.415
P0-P0.p	WBGene00016292	tbc-7	6.85653e-132	1.27326e-127	-1.06309	0.013	0.231
P0-P0.p	WBGene00022255	tmed-13	2.53112e-124	4.7003e-120	-1.01047	0.066	0.326
P0-P0.p	WBGene00012317	ztf-6	2.51767e-123	4.67531e-119	-1.00616	0.783	0.839
P0-P0.p	WBGene00015480	C05D10.4	1.73294e-119	3.21807e-115	-1.12914	0.005	0.191
P0-P0.p	WBGene00004077	pop-1	3.74923e-119	6.96232e-115	-1.42625	0.442	0.64
P0-P0.p	WBGene00006839	unc-115	2.57041e-118	4.77325e-114	-1.20745	0.383	0.613
P0-P0.p	WBGene00008451	cest-3	3.43123e-117	6.37179e-113	-1.20804	0.217	0.487
P0-P0.p	WBGene00010221	F57G12.1	7.71753e-117	1.43315e-112	-1.30338	0.375	0.606
P0-P0.p	WBGene00006769	unc-33	1.42948e-115	2.65455e-111	-1.08047	0.053	0.288
P0-P0.p	WBGene00021890	Y54G2A.26	2.74832e-114	5.10363e-110	-1.21564	0.365	0.605
P0-P0.p	WBGene00010981	blos-8	3.86287e-112	7.17335e-108	-1.00729	0.448	0.655
P0-P0.p	WBGene00021547	Y44E3A.1	1.0869e-111	2.01837e-107	-1.02998	0.314	0.574
P0-P0.p	WBGene00017644	exc-9	1.14994e-111	2.13545e-107	-1.105	0.211	0.482
P0-P0.p	WBGene00007583	C14B4.2	8.04015e-110	1.49306e-105	-1.21881	0.239	0.494
P0-P0.p	WBGene00001856	hil-5	2.2821e-109	4.23786e-105	-1.72597	0.08	0.326
P0-P0.p	WBGene00006776	unc-40	2.55318e-108	4.74125e-104	-1.0435	0.59	0.719
P0-P0.p	WBGene00011168	R09D1.12	5.16705e-108	9.59521e-104	-1.05477	0.001	0.164
P0-P0.p	WBGene00000238	bar-1	4.24884e-107	7.8901e-103	-1.19201	0.13	0.382
P0-P0.p	WBGene00271642	R106.8	2.23585e-105	4.15198e-101	-1.3138	0.199	0.445
P0-P0.p	WBGene00044949	Y49A10A.2	1.74575e-100	3.24185e-96	-1.00333	0.147	0.396
P0-P0.p	WBGene00019279	K01A2.4	1.49625e-98	2.77854e-94	-1.14325	0.269	0.506
P0-P0.p	WBGene00022836	ZK973.11	2.29023e-98	4.25296e-94	-1.01569	0.475	0.645
P0-P0.p	WBGene00000225	atgp-2	1.72927e-96	3.21126e-92	-1.17331	0.2	0.435
P0-P0.p	WBGene00000677	col-103	3.14858e-95	5.84692e-91	1.15476	0.251	0.012
P0-P0.p	WBGene00000387	cdc-25.2	3.2679e-95	6.06849e-91	-1.18455	0.138	0.372
P0-P0.p	WBGene00009958	madd-4	2.54095e-93	4.71854e-89	-1.14701	0.012	0.173
P0-P0.p	WBGene00044443	ZC21.10	3.21865e-93	5.97704e-89	-1.09947	0.754	0.817
P0-P0.p	WBGene00010113	F55D12.5	3.02879e-91	5.62447e-87	-1.00604	0.05	0.248
P0-P0.p	WBGene00019357	cpg-8	6.59326e-91	1.22437e-86	-1.59526	0.008	0.16
P0-P0.p	WBGene00019403	K05B2.2	7.73956e-91	1.43724e-86	-1.01105	0.447	0.623
P0-P0.p	WBGene00009553	hinf-1	4.15018e-90	7.70688e-86	-1.05996	0.421	0.598
P0-P0.p	WBGene00015064	B0228.7	2.26513e-89	4.20634e-85	-1.00856	0.22	0.455
P0-P0.p	WBGene00008555	F07C6.4	1.81854e-88	3.37703e-84	-1.04631	0.182	0.411
P0-P0.p	WBGene00001909	his-35	9.3065e-85	1.72822e-80	-1.0303	0.616	0.732
P0-P0.p	WBGene00009482	F36G3.1	1.03452e-82	1.9211e-78	-1.17845	0.673	0.747
P0-P0.p	WBGene00015216	valv-1	6.24507e-76	1.15971e-71	-1.12478	0.02	0.168
P0-P0.p	WBGene00000157	aps-2	3.40689e-75	6.3266e-71	-1.01941	0.296	0.488
P0-P0.p	WBGene00006766	unc-30	4.78042e-64	8.87724e-60	-2.64949	0.002	0.102
P0-P0.p	WBGene00003143	max-1	5.45429e-64	1.01286e-59	-1.33795	0.016	0.141
P0-P0.p	WBGene00001961	hlh-17	3.47344e-63	6.45018e-59	-1.10578	0.034	0.179
P0-P0.p	WBGene00044077	pacs-1	1.44155e-50	2.67697e-46	-1.42123	0.132	0.289
P0-P0.p	WBGene00235164	K09F6.13	7.73336e-50	1.43608e-45	-2.07025	0.041	0.166
P0-P0.p	WBGene00020921	W01C8.5	1.26601e-37	2.35098e-33	-1.2606	0.254	0.374
P0-P0.p	WBGene00304812	ZK380.6	1.13018e-19	2.09874e-15	-1.67037	0.485	0.53
P0-P0.p	WBGene00011231	R11A5.3	3.61263e-18	6.70865e-14	-1.37279	0.045	0.113
P0-P0.p	WBGene00045272	F59C12.4	3.0122e-12	5.59366e-08	-1.35552	0.204	0.281
P0.a-P0.aa/P1.aaa	WBGene00007652	C17G1.5	2.79341e-304	5.18736e-300	2.95383	0.987	0.338
P0.a-P0.aa/P1.aaa	WBGene00001858	hil-7	1.55551e-288	2.88858e-284	-3.46427	0.73	0.989
P0.a-P0.aa/P1.aaa	WBGene00001971	hmg-1.1	1.08075e-212	2.00695e-208	-1.05795	0.998	0.996
P0.a-P0.aa/P1.aaa	WBGene00001475	fmi-1	4.04202e-200	7.50603e-196	-2.70248	0.63	0.924
P0.a-P0.aa/P1.aaa	WBGene00000516	cki-1	1.14136e-196	2.1195e-192	-3.10349	0.115	0.72
P0.a-P0.aa/P1.aaa	WBGene00020867	shc-2	5.06065e-183	9.39762e-179	2.40468	0.654	0.067
P0.a-P0.aa/P1.aaa	WBGene00001949	hlh-2	9.99661e-181	1.85637e-176	1.57541	0.937	0.422
P0.a-P0.aa/P1.aaa	WBGene00006743	unc-3	3.22796e-172	5.99432e-168	-3.36976	0.184	0.701
P0.a-P0.aa/P1.aaa	WBGene00000870	cyd-1	9.21964e-155	1.71209e-150	1.34918	0.88	0.237
P0.a-P0.aa/P1.aaa	WBGene00003681	nhr-91	1.44019e-154	2.67443e-150	1.69766	0.647	0.1
P0.a-P0.aa/P1.aaa	WBGene00021095	mlt-8	4.16115e-152	7.72726e-148	1.55655	0.826	0.265
P0.a-P0.aa/P1.aaa	WBGene00044068	syd-9	1.49404e-149	2.77443e-145	-3.46329	0.143	0.626
P0.a-P0.aa/P1.aaa	WBGene00003924	pas-3	3.98271e-147	7.39589e-143	1.25021	0.944	0.471
P0.a-P0.aa/P1.aaa	WBGene00010970	glb-20	2.85123e-144	5.29473e-140	1.06505	0.984	0.325
P0.a-P0.aa/P1.aaa	WBGene00000217	asp-4	1.10842e-143	2.05834e-139	-2.24299	0.919	0.944
P0.a-P0.aa/P1.aaa	WBGene00012853	Y44A6D.2	4.79965e-140	8.91295e-136	-4.10043	0.003	0.47
P0.a-P0.aa/P1.aaa	WBGene00017570	F18E9.4	2.95363e-136	5.48489e-132	1.94085	0.462	0.012
P0.a-P0.aa/P1.aaa	WBGene00001385	far-1	3.29785e-136	6.12411e-132	-4.81733	0.003	0.459
P0.a-P0.aa/P1.aaa	WBGene00006876	vab-10	7.20211e-130	1.33743e-125	1.24111	0.986	0.549
P0.a-P0.aa/P1.aaa	WBGene00001210	egl-46	1.3205e-126	2.45218e-122	-3.57502	0.073	0.519
P0.a-P0.aa/P1.aaa	WBGene00016903	marc-4	1.41652e-126	2.63047e-122	1.99689	0.547	0.075
P0.a-P0.aa/P1.aaa	WBGene00018572	lin-42	9.37432e-125	1.74081e-120	1.43246	0.676	0.169
P0.a-P0.aa/P1.aaa	WBGene00004335	ref-2	3.41447e-122	6.34067e-118	2.47536	0.436	0.019
P0.a-P0.aa/P1.aaa	WBGene00011915	ctf-8	8.57055e-122	1.59155e-117	1.15223	0.86	0.308
P0.a-P0.aa/P1.aaa	WBGene00019628	pup-2	6.43419e-119	1.19483e-114	1.51178	0.66	0.174
P0.a-P0.aa/P1.aaa	WBGene00017132	tofu-6	1.21011e-118	2.24718e-114	1.16367	0.857	0.333
P0.a-P0.aa/P1.aaa	WBGene00003171	mec-7	2.29026e-117	4.25301e-113	-3.92646	0.133	0.567
P0.a-P0.aa/P1.aaa	WBGene00011300	R107.5	3.48051e-117	6.46331e-113	1.04887	0.979	0.677
P0.a-P0.aa/P1.aaa	WBGene00003953	pbs-7	1.23711e-114	2.29732e-110	1.10831	0.897	0.423
P0.a-P0.aa/P1.aaa	WBGene00003000	lin-11	1.68775e-108	3.13415e-104	-2.63506	0.001	0.378
P0.a-P0.aa/P1.aaa	WBGene00001957	hlh-13	4.14323e-108	7.69397e-104	-3.8323	0.005	0.383
P0.a-P0.aa/P1.aaa	WBGene00007352	cdc-48.1	2.02196e-107	3.75478e-103	1.13619	0.835	0.349
P0.a-P0.aa/P1.aaa	WBGene00022518	zfh-2	6.86531e-106	1.27489e-101	1.25375	0.568	0.118
P0.a-P0.aa/P1.aaa	WBGene00012420	Y7A9D.1	1.1508e-105	2.13704e-101	-3.11618	0.078	0.481
P0.a-P0.aa/P1.aaa	WBGene00016449	tost-1	2.32712e-105	4.32146e-101	1.0099	0.939	0.494
P0.a-P0.aa/P1.aaa	WBGene00003926	pas-5	3.09516e-104	5.74771e-100	1.03964	0.878	0.405
P0.a-P0.aa/P1.aaa	WBGene00003923	pas-2	6.77192e-104	1.25755e-99	1.05279	0.883	0.426
P0.a-P0.aa/P1.aaa	WBGene00017360	F10E9.11	6.00965e-101	1.11599e-96	1.17298	0.71	0.231
P0.a-P0.aa/P1.aaa	WBGene00000584	cog-1	4.13411e-100	7.67704e-96	-2.53708	0.037	0.409
P0.a-P0.aa/P1.aaa	WBGene00004502	rpt-2	2.65176e-97	4.92431e-93	1.05648	0.83	0.387
P0.a-P0.aa/P1.aaa	WBGene00013418	Y65A5A.1	1.00067e-95	1.85824e-91	1.9528	0.601	0.185
P0.a-P0.aa/P1.aaa	WBGene00004889	smp-1	8.35809e-93	1.5521e-88	1.51536	0.548	0.137
P0.a-P0.aa/P1.aaa	WBGene00004463	rpn-7	4.29218e-92	7.97059e-88	1.0398	0.803	0.359
P0.a-P0.aa/P1.aaa	WBGene00017166	aldo-2	1.05668e-89	1.96225e-85	1.02383	0.736	0.272
P0.a-P0.aa/P1.aaa	WBGene00050939	C05G5.7	6.81567e-89	1.26567e-84	1.30726	0.57	0.15
P0.a-P0.aa/P1.aaa	WBGene00004461	rpn-5	1.6819e-86	3.12328e-82	1.01427	0.717	0.274
P0.a-P0.aa/P1.aaa	WBGene00020588	T19H12.2	1.91477e-84	3.55573e-80	1.17001	0.527	0.133
P0.a-P0.aa/P1.aaa	WBGene00011763	T14B1.1	3.78131e-84	7.0219e-80	-1.7469	0.008	0.318
P0.a-P0.aa/P1.aaa	WBGene00003909	pag-3	4.94885e-83	9.19002e-79	1.28571	0.411	0.058
P0.a-P0.aa/P1.aaa	WBGene00044553	T23B12.11	3.68303e-82	6.83939e-78	-2.04867	0.144	0.49
P0.a-P0.aa/P1.aaa	WBGene00003112	mab-21	1.07472e-79	1.99576e-75	1.38323	0.295	0.009
P0.a-P0.aa/P1.aaa	WBGene00017380	F11D5.1	1.29448e-75	2.40386e-71	1.00678	0.39	0.062
P0.a-P0.aa/P1.aaa	WBGene00021838	Y54E10BL.3	2.17e-75	4.02969e-71	-2.0852	0.065	0.379
P0.a-P0.aa/P1.aaa	WBGene00011977	T24B8.3	1.32181e-74	2.45461e-70	-1.02338	0.918	0.881
P0.a-P0.aa/P1.aaa	WBGene00011952	T23F6.5	1.21e-71	2.24697e-67	1.03062	0.271	0.008
P0.a-P0.aa/P1.aaa	WBGene00003772	nlr-1	1.79351e-71	3.33055e-67	-2.01412	0.011	0.285
P0.a-P0.aa/P1.aaa	WBGene00000170	aqp-2	2.55591e-71	4.74632e-67	-1.62743	0.78	0.798
P0.a-P0.aa/P1.aaa	WBGene00013962	ZK287.1	7.72366e-71	1.43428e-66	-1.95646	0.082	0.388
P0.a-P0.aa/P1.aaa	WBGene00014569	bkip-1	7.07151e-70	1.31318e-65	-1.74691	0.027	0.307
P0.a-P0.aa/P1.aaa	WBGene00004928	soc-1	2.19473e-69	4.07561e-65	1.13946	0.32	0.033
P0.a-P0.aa/P1.aaa	WBGene00010990	tceb-3	1.1073e-68	2.05626e-64	1.13211	0.405	0.081
P0.a-P0.aa/P1.aaa	WBGene00008450	E01G6.2	2.71176e-68	5.03574e-64	1.06729	0.628	0.252
P0.a-P0.aa/P1.aaa	WBGene00006761	unc-24	2.1354e-67	3.96544e-63	-1.61782	0.004	0.256
P0.a-P0.aa/P1.aaa	WBGene00016841	magu-3	7.75357e-64	1.43984e-59	-1.61056	0.044	0.315
P0.a-P0.aa/P1.aaa	WBGene00013819	Y116F11A.6	4.84734e-62	9.00152e-58	-2.03909	0.015	0.262
P0.a-P0.aa/P1.aaa	WBGene00006942	wrk-1	5.35188e-61	9.93845e-57	1.00647	0.468	0.138
P0.a-P0.aa/P1.aaa	WBGene00006978	zig-1	4.98035e-59	9.24851e-55	-1.68653	0.271	0.533
P0.a-P0.aa/P1.aaa	WBGene00013665	hlh-32	5.92581e-59	1.10042e-54	-2.26611	0.667	0.719
P0.a-P0.aa/P1.aaa	WBGene00007055	tag-196	6.97125e-59	1.29456e-54	-1.7696	0.141	0.418
P0.a-P0.aa/P1.aaa	WBGene00000237	bam-2	7.89239e-59	1.46562e-54	-1.47156	0.043	0.298
P0.a-P0.aa/P1.aaa	WBGene00004368	ric-19	9.37144e-58	1.74028e-53	-1.52285	0.116	0.393
P0.a-P0.aa/P1.aaa	WBGene00006802	unc-69	6.14303e-56	1.14076e-51	-1.18685	0.73	0.778
P0.a-P0.aa/P1.aaa	WBGene00008589	nlp-57	1.36784e-54	2.54008e-50	-2.55505	0.034	0.27
P0.a-P0.aa/P1.aaa	WBGene00018606	F48E3.6	1.65629e-54	3.07573e-50	-1.72742	0.033	0.266
P0.a-P0.aa/P1.aaa	WBGene00015934	ceh-48	1.5197e-53	2.82209e-49	-1.40524	0.051	0.292
P0.a-P0.aa/P1.aaa	WBGene00018468	cla-1	1.16401e-52	2.16157e-48	-1.64636	0.012	0.223
P0.a-P0.aa/P1.aaa	WBGene00022410	Y97E10C.1	1.30751e-50	2.42804e-46	-1.68819	0.04	0.267
P0.a-P0.aa/P1.aaa	WBGene00016292	tbc-7	1.19224e-49	2.21399e-45	-1.36883	0.023	0.235
P0.a-P0.aa/P1.aaa	WBGene00016549	C40A11.6	2.81429e-46	5.22613e-42	-1.3987	0.038	0.247
P0.a-P0.aa/P1.aaa	WBGene00004363	ric-3	5.77254e-46	1.07196e-41	-1.44471	0.139	0.379
P0.a-P0.aa/P1.aaa	WBGene00000980	dhs-17	8.02259e-45	1.48979e-40	-1.48341	0	0.17
P0.a-P0.aa/P1.aaa	WBGene00007266	C03A3.1	1.98798e-44	3.69168e-40	-1.33078	0.042	0.25
P0.a-P0.aa/P1.aaa	WBGene00019381	K04C2.3	2.59068e-44	4.8109e-40	-1.31094	0.082	0.303
P0.a-P0.aa/P1.aaa	WBGene00009482	F36G3.1	3.04929e-44	5.66254e-40	-1.90657	0.032	0.23
P0.a-P0.aa/P1.aaa	WBGene00045056	F13H10.9	3.09483e-44	5.7471e-40	-1.49696	0.105	0.336
P0.a-P0.aa/P1.aaa	WBGene00011392	sbt-1	5.22176e-43	9.69681e-39	-1.46961	0.002	0.168
P0.a-P0.aa/P1.aaa	WBGene00011564	ugt-50	2.49794e-41	4.63868e-37	-1.1883	0.838	0.831
P0.a-P0.aa/P1.aaa	WBGene00010311	F59B2.9	3.6042e-41	6.693e-37	-1.24884	0.037	0.229
P0.a-P0.aa/P1.aaa	WBGene00195084	C43C3.4	3.78235e-40	7.02383e-36	-1.10875	0.008	0.172
P0.a-P0.aa/P1.aaa	WBGene00015280	C01B10.6	4.40968e-40	8.18878e-36	-1.15899	0.001	0.155
P0.a-P0.aa/P1.aaa	WBGene00020853	fbxa-137	2.0212e-39	3.75337e-35	-1.09707	0.016	0.185
P0.a-P0.aa/P1.aaa	WBGene00010944	M176.5	2.6604e-39	4.94036e-35	-1.24252	0.017	0.186
P0.a-P0.aa/P1.aaa	WBGene00002251	lat-1	2.98027e-39	5.53436e-35	-1.3561	0.072	0.274
P0.a-P0.aa/P1.aaa	WBGene00013317	Y57G11C.22	3.26192e-39	6.05739e-35	-1.47201	0.116	0.324
P0.a-P0.aa/P1.aaa	WBGene00018462	F45E1.1	4.21723e-39	7.8314e-35	-1.4646	0.062	0.256
P0.a-P0.aa/P1.aaa	WBGene00021475	tbca-1	4.25976e-39	7.91038e-35	-1.43928	0.602	0.667
P0.a-P0.aa/P1.aaa	WBGene00271642	R106.8	3.79462e-36	7.0466e-32	-1.0401	0.151	0.37
P0.a-P0.aa/P1.aaa	WBGene00003170	mec-6	6.0859e-36	1.13015e-31	-1.02585	0.016	0.172
P0.a-P0.aa/P1.aaa	WBGene00018198	F39E9.6	2.39107e-35	4.44021e-31	-1.10156	0.001	0.137
P0.a-P0.aa/P1.aaa	WBGene00001745	gsa-1	1.46715e-34	2.72449e-30	-1.27182	0.258	0.44
P0.a-P0.aa/P1.aaa	WBGene00002261	ldb-1	2.31949e-33	4.3073e-29	-1.24126	0.105	0.293
P0.a-P0.aa/P1.aaa	WBGene00009274	F30F8.5	2.94168e-33	5.4627e-29	-1.14041	0.08	0.264
P0.a-P0.aa/P1.aaa	WBGene00007119	calf-1	4.17201e-33	7.74743e-29	-1.31665	0.152	0.34
P0.a-P0.aa/P1.aaa	WBGene00000679	col-105	1.09149e-32	2.02689e-28	-1.53632	0	0.125
P0.a-P0.aa/P1.aaa	WBGene00019641	K10G6.4	2.12014e-30	3.9371e-26	-1.22098	0.133	0.318
P0.a-P0.aa/P1.aaa	WBGene00016033	C24A3.2	2.26488e-30	4.20588e-26	-1.21519	0	0.116
P0.a-P0.aa/P1.aaa	WBGene00006985	zig-8	3.24336e-30	6.02292e-26	-1.62341	0.073	0.244
P0.a-P0.aa/P1.aaa	WBGene00004267	rab-3	3.22439e-29	5.9877e-25	-1.03357	0.007	0.128
P0.a-P0.aa/P1.aaa	WBGene00011732	arrd-17	6.75938e-29	1.25522e-24	-1.03754	0.006	0.124
P0.a-P0.aa/P1.aaa	WBGene00012193	vps-25	1.44426e-28	2.68198e-24	-1.10273	0.495	0.59
P0.a-P0.aa/P1.aaa	WBGene00016459	C35E7.7	2.37012e-28	4.40131e-24	-1.421	0.086	0.252
P0.a-P0.aa/P1.aaa	WBGene00019541	K08F11.1	9.87433e-28	1.83366e-23	-1.0378	0.023	0.156
P0.a-P0.aa/P1.aaa	WBGene00001137	eat-6	7.91503e-27	1.46982e-22	-1.18401	0.105	0.267
P0.a-P0.aa/P1.aaa	WBGene00008760	F13E9.11	1.06466e-26	1.97708e-22	-1.06267	0.003	0.109
P0.a-P0.aa/P1.aaa	WBGene00050903	Y17D7C.4	1.15855e-25	2.15142e-21	-1.01434	0.006	0.112
P0.a-P0.aa/P1.aaa	WBGene00020390	T10B5.4	2.14742e-25	3.98775e-21	-1.07414	0.041	0.177
P0.a-P0.aa/P1.aaa	WBGene00003564	ncs-2	8.82424e-25	1.63866e-20	-1.27244	0.184	0.339
P0.a-P0.aa/P1.aaa	WBGene00006780	unc-44	3.49181e-24	6.4843e-20	-1.05132	0.566	0.62
P0.a-P0.aa/P1.aaa	WBGene00015613	C08F1.10	1.02433e-23	1.90217e-19	-1.26574	0.09	0.237
P0.a-P0.aa/P1.aaa	WBGene00077486	sls-1.9	1.98405e-23	3.68437e-19	-1.0725	0.043	0.171
P0.a-P0.aa/P1.aaa	WBGene00018271	ctsa-1.1	7.18633e-23	1.3345e-18	-1.68521	0.064	0.201
P0.a-P0.aa/P1.aaa	WBGene00017834	F26F12.3	4.11465e-20	7.6409e-16	-1.18299	0.097	0.226
P0.a-P0.aa/P1.aaa	WBGene00021019	W04B5.2	1.20583e-19	2.23923e-15	-1.06609	0.338	0.459
P0.a-P0.aa/P1.aaa	WBGene00019593	K09F6.10	1.67367e-19	3.108e-15	-1.42693	0.021	0.118
P0.a-P0.aa/P1.aaa	WBGene00000554	cnb-1	2.07823e-19	3.85928e-15	-1.12467	0.198	0.33
P0.a-P0.aa/P1.aaa	WBGene00002019	hsp-16.48	4.79405e-19	8.90255e-15	-1.57252	0.462	0.505
P0.a-P0.aa/P1.aaa	WBGene00016635	C44B11.6	8.17653e-19	1.51838e-14	-1.13884	0.131	0.26
P0.a-P0.aa/P1.aaa	WBGene00002038	hum-5	9.48281e-19	1.76096e-14	-1.05321	0.104	0.23
P0.a-P0.aa/P1.aaa	WBGene00019317	K02E10.1	1.10928e-18	2.05993e-14	-1.13922	0.115	0.242
P0.a-P0.aa/P1.aaa	WBGene00235164	K09F6.13	1.91756e-17	3.56091e-13	-2.08128	0.138	0.265
P0.a-P0.aa/P1.aaa	WBGene00001961	hlh-17	3.43901e-16	6.38625e-12	-1.59719	0.695	0.644
P0.a-P0.aa/P1.aaa	WBGene00003143	max-1	1.44119e-13	2.6763e-09	-1.40263	0.094	0.193
P0.a-P0.aa/P1.aaa	WBGene00010221	F57G12.1	3.09424e-12	5.74601e-08	-1.04038	0.252	0.339
P0.a-P0.aa/P1.aaa	WBGene00004114	pqn-25	4.70144e-12	8.73058e-08	-1.3493	0.337	0.4
P0.a-P0.aa/P1.aaa	WBGene00004836	sls-2.4	2.79925e-11	5.19821e-07	-1.2615	0.125	0.215
P0.a-P0.aa/P1.aaa	WBGene00007860	rilp-1	9.88928e-11	1.83644e-06	-1.08855	0.197	0.283
P0.a-P0.aa/P1.aaa	WBGene00006970	zag-1	2.43876e-10	4.52878e-06	-1.09083	0.348	0.413
P0.a-P0.aa/P1.aaa	WBGene00304812	ZK380.6	6.66792e-10	1.23823e-05	-1.8378	0.414	0.483
P0.a-P0.aa/P1.aaa	WBGene00000961	dgn-1	2.09288e-08	0.000388647	-1.44446	0.212	0.275
P0.a-P0.ap/P1/aap	WBGene00000516	cki-1	3.0165e-111	5.60164e-107	-4.04815	0.115	0.711
P0.a-P0.ap/P1/aap	WBGene00007652	C17G1.5	1.8903e-106	3.51029e-102	2.96763	0.987	0.232
P0.a-P0.ap/P1/aap	WBGene00003772	nlr-1	4.53767e-99	8.42645e-95	-2.96829	0.011	0.439
P0.a-P0.ap/P1/aap	WBGene00010970	glb-20	6.0268e-98	1.11918e-93	2.98196	0.984	0.195
P0.a-P0.ap/P1/aap	WBGene00001858	hil-7	1.10965e-95	2.06062e-91	-3.22946	0.73	0.951
P0.a-P0.ap/P1/aap	WBGene00006789	unc-54	8.71017e-94	1.61748e-89	2.69922	0.996	0.447
P0.a-P0.ap/P1/aap	WBGene00006876	vab-10	2.96881e-91	5.51307e-87	2.55303	0.986	0.297
P0.a-P0.ap/P1/aap	WBGene00000431	ceh-6	4.27085e-90	7.93097e-86	2.20617	0.952	0.167
P0.a-P0.ap/P1/aap	WBGene00011038	R05H5.3	4.15645e-79	7.71854e-75	1.79709	0.981	0.313
P0.a-P0.ap/P1/aap	WBGene00003924	pas-3	1.23793e-78	2.29884e-74	1.93669	0.944	0.203
P0.a-P0.ap/P1/aap	WBGene00011915	ctf-8	5.55664e-74	1.03187e-69	1.91157	0.86	0.106
P0.a-P0.ap/P1/aap	WBGene00001949	hlh-2	3.30401e-71	6.13555e-67	1.82023	0.937	0.211
P0.a-P0.ap/P1/aap	WBGene00000870	cyd-1	6.52662e-71	1.21199e-66	1.69851	0.88	0.122
P0.a-P0.ap/P1/aap	WBGene00017132	tofu-6	1.00609e-68	1.8683e-64	1.48332	0.857	0.114
P0.a-P0.ap/P1/aap	WBGene00017546	rpa-1	1.69432e-65	3.14636e-61	1.74209	0.809	0.098
P0.a-P0.ap/P1/aap	WBGene00019282	mps-2	2.60004e-65	4.82828e-61	1.99538	0.852	0.15
P0.a-P0.ap/P1/aap	WBGene00003950	pbs-4	2.23651e-64	4.15319e-60	1.62517	0.894	0.191
P0.a-P0.ap/P1/aap	WBGene00007352	cdc-48.1	2.25451e-64	4.18663e-60	1.62002	0.835	0.126
P0.a-P0.ap/P1/aap	WBGene00009367	F33H2.3	2.16479e-63	4.02001e-59	1.37868	0.981	0.35
P0.a-P0.ap/P1/aap	WBGene00001170	egl-1	2.51691e-63	4.6739e-59	-4.28918	0.008	0.289
P0.a-P0.ap/P1/aap	WBGene00016449	tost-1	3.09061e-59	5.73927e-55	1.45862	0.939	0.28
P0.a-P0.ap/P1/aap	WBGene00020867	shc-2	3.36319e-59	6.24545e-55	2.54538	0.654	0.024
P0.a-P0.ap/P1/aap	WBGene00003948	pbs-2	9.84617e-58	1.82843e-53	1.41327	0.93	0.28
P0.a-P0.ap/P1/aap	WBGene00018572	lin-42	2.41894e-57	4.49197e-53	1.63001	0.676	0.037
P0.a-P0.ap/P1/aap	WBGene00001385	far-1	3.08136e-57	5.72208e-53	-4.88767	0.003	0.244
P0.a-P0.ap/P1/aap	WBGene00017166	aldo-2	3.93887e-57	7.31449e-53	1.51457	0.736	0.077
P0.a-P0.ap/P1/aap	WBGene00004502	rpt-2	5.00127e-57	9.28735e-53	1.45992	0.83	0.167
P0.a-P0.ap/P1/aap	WBGene00003926	pas-5	5.38666e-57	1.0003e-52	1.31825	0.878	0.179
P0.a-P0.ap/P1/aap	WBGene00006381	tac-1	1.57442e-56	2.9237e-52	1.57463	0.784	0.118
P0.a-P0.ap/P1/aap	WBGene00003949	pbs-3	1.9653e-56	3.64956e-52	1.32946	0.832	0.15
P0.a-P0.ap/P1/aap	WBGene00003927	pas-6	2.14903e-56	3.99075e-52	1.55277	0.828	0.159
P0.a-P0.ap/P1/aap	WBGene00003923	pas-2	2.40375e-56	4.46376e-52	1.45803	0.883	0.215
P0.a-P0.ap/P1/aap	WBGene00003953	pbs-7	5.54337e-56	1.0294e-51	1.37204	0.897	0.228
P0.a-P0.ap/P1/aap	WBGene00019628	pup-2	8.54803e-56	1.58737e-51	2.05886	0.66	0.041
P0.a-P0.ap/P1/aap	WBGene00021095	mlt-8	1.73083e-54	3.21415e-50	1.23837	0.826	0.138
P0.a-P0.ap/P1/aap	WBGene00003048	lit-1	1.79015e-52	3.3243e-48	1.27958	0.739	0.102
P0.a-P0.ap/P1/aap	WBGene00008218	nasp-2	3.3547e-52	6.22968e-48	1.46179	0.8	0.154
P0.a-P0.ap/P1/aap	WBGene00023068	rpl-41.2	3.70816e-52	6.88606e-48	-1.31738	0.971	0.915
P0.a-P0.ap/P1/aap	WBGene00021959	Y57E12AL.6	4.55963e-52	8.46723e-48	1.27309	0.844	0.183
P0.a-P0.ap/P1/aap	WBGene00004503	rpt-3	4.93995e-52	9.17348e-48	1.37636	0.708	0.077
P0.a-P0.ap/P1/aap	WBGene00004467	rpn-11	7.45783e-52	1.38492e-47	1.23527	0.885	0.232
P0.a-P0.ap/P1/aap	WBGene00004459	rpn-2	1.98287e-51	3.68219e-47	1.48819	0.704	0.081
P0.a-P0.ap/P1/aap	WBGene00000220	atf-2	5.62258e-51	1.04411e-46	1.60053	0.659	0.053
P0.a-P0.ap/P1/aap	WBGene00004504	rpt-4	1.27271e-50	2.36342e-46	1.2806	0.794	0.142
P0.a-P0.ap/P1/aap	WBGene00013418	Y65A5A.1	1.27541e-50	2.36844e-46	3.0989	0.601	0.033
P0.a-P0.ap/P1/aap	WBGene00021270	pid-3	1.42285e-50	2.64223e-46	1.52072	0.692	0.077
P0.a-P0.ap/P1/aap	WBGene00003947	pbs-1	3.21768e-50	5.97524e-46	1.27123	0.832	0.183
P0.a-P0.ap/P1/aap	WBGene00004506	rpt-6	4.54317e-50	8.43667e-46	1.2002	0.839	0.175
P0.a-P0.ap/P1/aap	WBGene00000064	act-2	9.309e-50	1.72868e-45	1.08189	0.991	0.504
P0.a-P0.ap/P1/aap	WBGene00001491	frm-4	2.30509e-49	4.28055e-45	1.26229	0.711	0.093
P0.a-P0.ap/P1/aap	WBGene00001971	hmg-1.1	5.32617e-49	9.8907e-45	-1.09747	0.998	0.984
P0.a-P0.ap/P1/aap	WBGene00016981	rpn-13	6.24421e-49	1.15955e-44	1.21557	0.74	0.11
P0.a-P0.ap/P1/aap	WBGene00008450	E01G6.2	8.01433e-49	1.48826e-44	1.70167	0.628	0.045
P0.a-P0.ap/P1/aap	WBGene00004461	rpn-5	1.19981e-48	2.22804e-44	1.36174	0.717	0.102
P0.a-P0.ap/P1/aap	WBGene00003681	nhr-91	1.36566e-48	2.53603e-44	1.60257	0.647	0.061
P0.a-P0.ap/P1/aap	WBGene00017032	D1044.7	3.14129e-48	5.83337e-44	1.73012	0.77	0.167
P0.a-P0.ap/P1/aap	WBGene00022798	fahd-1	5.65288e-48	1.04974e-43	1.72388	0.575	0.02
P0.a-P0.ap/P1/aap	WBGene00000405	cdk-1	8.72835e-48	1.62085e-43	1.14569	0.971	0.386
P0.a-P0.ap/P1/aap	WBGene00004464	rpn-8	1.08395e-47	2.0129e-43	1.3721	0.767	0.146
P0.a-P0.ap/P1/aap	WBGene00022518	zfh-2	2.69804e-47	5.01027e-43	1.65469	0.568	0.016
P0.a-P0.ap/P1/aap	WBGene00019767	rpa-2	3.66163e-47	6.79964e-43	1.15535	0.947	0.337
P0.a-P0.ap/P1/aap	WBGene00009692	F44E5.5	9.36415e-47	1.73892e-42	-1.25878	0.998	0.923
P0.a-P0.ap/P1/aap	WBGene00022455	tyms-1	1.15301e-46	2.14114e-42	1.35415	0.65	0.065
P0.a-P0.ap/P1/aap	WBGene00003036	lin-53	1.99766e-46	3.70965e-42	1.14856	0.941	0.305
P0.a-P0.ap/P1/aap	WBGene00014209	ZK1067.3	2.20313e-46	4.09122e-42	1.52223	0.583	0.033
P0.a-P0.ap/P1/aap	WBGene00003367	mix-1	3.02811e-46	5.6232e-42	1.09201	0.979	0.423
P0.a-P0.ap/P1/aap	WBGene00002994	lin-5	3.65942e-46	6.79554e-42	1.2503	0.901	0.289
P0.a-P0.ap/P1/aap	WBGene00004305	ran-4	4.48719e-46	8.33272e-42	1.24459	0.719	0.11
P0.a-P0.ap/P1/aap	WBGene00009691	F44E5.4	1.92162e-45	3.56845e-41	-1.20817	0.999	0.931
P0.a-P0.ap/P1/aap	WBGene00016903	marc-4	2.39694e-45	4.45111e-41	2.31649	0.547	0.016
P0.a-P0.ap/P1/aap	WBGene00001950	hlh-3	4.39368e-45	8.15906e-41	1.98996	0.542	0.016
P0.a-P0.ap/P1/aap	WBGene00003925	pas-4	1.75958e-44	3.26753e-40	1.15531	0.835	0.207
P0.a-P0.ap/P1/aap	WBGene00017360	F10E9.11	5.39444e-44	1.00175e-39	1.20327	0.71	0.114
P0.a-P0.ap/P1/aap	WBGene00001958	hlh-14	1.01426e-43	1.88348e-39	1.80982	0.625	0.073
P0.a-P0.ap/P1/aap	WBGene00008386	cdc-5L	1.13854e-43	2.11427e-39	1.16719	0.89	0.272
P0.a-P0.ap/P1/aap	WBGene00008053	cdc-48.2	2.20069e-43	4.08667e-39	1.46182	0.613	0.069
P0.a-P0.ap/P1/aap	WBGene00004749	sdn-1	3.58836e-43	6.66359e-39	1.03237	0.961	0.341
P0.a-P0.ap/P1/aap	WBGene00004463	rpn-7	3.94045e-43	7.31741e-39	1.12301	0.803	0.191
P0.a-P0.ap/P1/aap	WBGene00004462	rpn-6.1	4.40694e-43	8.18368e-39	1.06669	0.675	0.102
P0.a-P0.ap/P1/aap	WBGene00004874	smc-4	5.16467e-43	9.5908e-39	1.20533	0.725	0.134
P0.a-P0.ap/P1/aap	WBGene00050939	C05G5.7	5.36888e-43	9.97e-39	1.73926	0.57	0.041
P0.a-P0.ap/P1/aap	WBGene00006536	tbb-1	6.15856e-43	1.14364e-38	1.05382	0.958	0.358
P0.a-P0.ap/P1/aap	WBGene00018778	F53H1.4	6.45186e-43	1.19811e-38	1.10127	0.787	0.175
P0.a-P0.ap/P1/aap	WBGene00019831	R02F2.1	9.87043e-43	1.83294e-38	1.20097	0.9	0.337
P0.a-P0.ap/P1/aap	WBGene00012239	W04A8.4	1.01445e-42	1.88382e-38	1.07501	0.888	0.264
P0.a-P0.ap/P1/aap	WBGene00011532	chaf-1	1.79607e-41	3.3353e-37	1.14326	0.758	0.167
P0.a-P0.ap/P1/aap	WBGene00015565	C07D8.6	3.3617e-41	6.24268e-37	1.50685	0.538	0.028
P0.a-P0.ap/P1/aap	WBGene00003952	pbs-6	6.06788e-41	1.1268e-36	1.18083	0.678	0.114
P0.a-P0.ap/P1/aap	WBGene00020588	T19H12.2	7.18244e-41	1.33378e-36	1.53269	0.527	0.024
P0.a-P0.ap/P1/aap	WBGene00004468	rpn-12	7.52178e-40	1.3968e-35	1.20563	0.613	0.077
P0.a-P0.ap/P1/aap	WBGene00000275	bub-1	8.96119e-40	1.66409e-35	1.06228	0.7	0.126
P0.a-P0.ap/P1/aap	WBGene00008722	F12F6.7	1.06328e-39	1.97451e-35	1.19518	0.584	0.057
P0.a-P0.ap/P1/aap	WBGene00004501	rpt-1	4.24701e-39	7.8867e-35	1.17419	0.613	0.081
P0.a-P0.ap/P1/aap	WBGene00007500	nasp-1	4.6956e-39	8.71973e-35	1.30869	0.583	0.065
P0.a-P0.ap/P1/aap	WBGene00013209	bub-3	1.73777e-38	3.22703e-34	1.11275	0.61	0.085
P0.a-P0.ap/P1/aap	WBGene00018238	F40F4.7	1.87409e-38	3.48019e-34	1.04415	0.555	0.049
P0.a-P0.ap/P1/aap	WBGene00015551	C06G3.5	2.32959e-38	4.32606e-34	1.03183	0.743	0.171
P0.a-P0.ap/P1/aap	WBGene00013924	rad-23	5.03861e-38	9.35671e-34	1.07613	0.674	0.126
P0.a-P0.ap/P1/aap	WBGene00004134	myrf-1	1.09583e-37	2.03495e-33	1.09039	0.627	0.098
P0.a-P0.ap/P1/aap	WBGene00006795	unc-61	1.57082e-37	2.91702e-33	1.03106	0.65	0.11
P0.a-P0.ap/P1/aap	WBGene00011156	rbm-3.2	1.60075e-37	2.97259e-33	-1.07247	0.991	0.951
P0.a-P0.ap/P1/aap	WBGene00006699	uba-1	3.56886e-37	6.62737e-33	1.05988	0.633	0.102
P0.a-P0.ap/P1/aap	WBGene00017570	F18E9.4	2.92196e-36	5.42607e-32	1.88439	0.462	0.012
P0.a-P0.ap/P1/aap	WBGene00004335	ref-2	3.96924e-35	7.37088e-31	2.59144	0.436	0.004
P0.a-P0.ap/P1/aap	WBGene00004498	rps-29	1.07719e-34	2.00034e-30	-1.38051	0.883	0.817
P0.a-P0.ap/P1/aap	WBGene00000224	atgp-1	1.15137e-34	2.1381e-30	-1.6804	0.006	0.167
P0.a-P0.ap/P1/aap	WBGene00004889	smp-1	1.49698e-34	2.77989e-30	1.4305	0.548	0.069
P0.a-P0.ap/P1/aap	WBGene00003922	pas-1	3.08275e-34	5.72467e-30	1.15486	0.517	0.049
P0.a-P0.ap/P1/aap	WBGene00012648	Y39A1A.9	3.55332e-34	6.59852e-30	1.29509	0.522	0.053
P0.a-P0.ap/P1/aap	WBGene00003928	pas-7	6.1437e-34	1.14089e-29	1.1158	0.526	0.057
P0.a-P0.ap/P1/aap	WBGene00003157	mcm-5	8.48604e-34	1.57586e-29	1.07586	0.575	0.085
P0.a-P0.ap/P1/aap	WBGene00000257	bmk-1	2.7529e-33	5.11214e-29	1.03992	0.666	0.146
P0.a-P0.ap/P1/aap	WBGene00000289	cam-1	3.83976e-33	7.13044e-29	1.08861	0.592	0.098
P0.a-P0.ap/P1/aap	WBGene00008118	madf-8	9.97828e-33	1.85297e-28	1.13426	0.572	0.089
P0.a-P0.ap/P1/aap	WBGene00006942	wrk-1	1.3451e-32	2.49784e-28	1.483	0.468	0.033
P0.a-P0.ap/P1/aap	WBGene00010609	dut-1	1.89608e-32	3.52102e-28	1.12878	0.574	0.098
P0.a-P0.ap/P1/aap	WBGene00002018	hsp-16.41	1.89778e-32	3.52418e-28	1.32015	0.82	0.374
P0.a-P0.ap/P1/aap	WBGene00006856	usp-14	5.913e-32	1.09804e-27	1.21095	0.468	0.037
P0.a-P0.ap/P1/aap	WBGene00021614	Y47A7.2	4.02939e-31	7.48258e-27	-3.18779	0.374	0.589
P0.a-P0.ap/P1/aap	WBGene00004453	rpl-39	5.89749e-31	1.09516e-26	-1.80727	0.621	0.695
P0.a-P0.ap/P1/aap	WBGene00017571	jmjd-3.1	6.41045e-31	1.19042e-26	1.18834	0.517	0.069
P0.a-P0.ap/P1/aap	WBGene00001760	gst-12	2.59626e-30	4.82126e-26	1.3061	0.401	0.008
P0.a-P0.ap/P1/aap	WBGene00008710	F11E6.7	3.37561e-30	6.2685e-26	1.08629	0.489	0.057
P0.a-P0.ap/P1/aap	WBGene00003909	pag-3	1.29233e-29	2.39985e-25	1.7037	0.411	0.02
P0.a-P0.ap/P1/aap	WBGene00008107	aspm-1	2.3744e-29	4.40926e-25	1.1852	0.452	0.041
P0.a-P0.ap/P1/aap	WBGene00011815	bath-43	2.70731e-29	5.02748e-25	1.04237	0.439	0.033
P0.a-P0.ap/P1/aap	WBGene00003210	mel-28	4.12599e-29	7.66197e-25	1.09304	0.466	0.053
P0.a-P0.ap/P1/aap	WBGene00010681	mak-1	1.77182e-28	3.29027e-24	1.16133	0.407	0.02
P0.a-P0.ap/P1/aap	WBGene00004858	sma-4	2.47673e-28	4.59928e-24	1.30286	0.364	0
P0.a-P0.ap/P1/aap	WBGene00012936	pola-1	3.46584e-28	6.43607e-24	1.08279	0.478	0.065
P0.a-P0.ap/P1/aap	WBGene00013665	hlh-32	3.97549e-28	7.38249e-24	-2.47933	0.667	0.711
P0.a-P0.ap/P1/aap	WBGene00003056	lon-2	9.85046e-28	1.82923e-23	-1.32276	0	0.11
P0.a-P0.ap/P1/aap	WBGene00012650	orc-1	3.91812e-27	7.27596e-23	1.02089	0.418	0.033
P0.a-P0.ap/P1/aap	WBGene00013241	ung-1	4.51074e-27	8.37645e-23	1.14494	0.383	0.016
P0.a-P0.ap/P1/aap	WBGene00010944	M176.5	5.6955e-27	1.05766e-22	-1.59663	0.017	0.175
P0.a-P0.ap/P1/aap	WBGene00001458	flp-15	5.77393e-27	1.07222e-22	-1.9506	0.004	0.126
P0.a-P0.ap/P1/aap	WBGene00004771	sem-2	5.85838e-27	1.0879e-22	-1.83918	0.004	0.126
P0.a-P0.ap/P1/aap	WBGene00000237	bam-2	9.01097e-27	1.67334e-22	-1.87614	0.043	0.24
P0.a-P0.ap/P1/aap	WBGene00021913	cec-8	1.21125e-26	2.24929e-22	1.02031	0.468	0.065
P0.a-P0.ap/P1/aap	WBGene00021460	zwl-1	1.43546e-26	2.66565e-22	1.12991	0.369	0.012
P0.a-P0.ap/P1/aap	WBGene00022410	Y97E10C.1	3.14134e-26	5.83346e-22	-1.84771	0.04	0.232
P0.a-P0.ap/P1/aap	WBGene00001475	fmi-1	4.56673e-26	8.48041e-22	-2.11309	0.63	0.691
P0.a-P0.ap/P1/aap	WBGene00017380	F11D5.1	1.91458e-25	3.55538e-21	1.09423	0.39	0.028
P0.a-P0.ap/P1/aap	WBGene00004446	rpl-32	2.8075e-25	5.21353e-21	-1.30862	0.884	0.801
P0.a-P0.ap/P1/aap	WBGene00002263	lea-1	2.94669e-25	5.472e-21	1.0165	0.389	0.028
P0.a-P0.ap/P1/aap	WBGene00004499	rps-30	4.90297e-25	9.10481e-21	-1.0493	0.91	0.797
P0.a-P0.ap/P1/aap	WBGene00010990	tceb-3	8.23493e-25	1.52923e-20	1.16517	0.405	0.041
P0.a-P0.ap/P1/aap	WBGene00019403	K05B2.2	3.38303e-24	6.28228e-20	1.06647	0.42	0.053
P0.a-P0.ap/P1/aap	WBGene00006410	nck-1	2.96175e-23	5.49997e-19	1.01366	0.358	0.024
P0.a-P0.ap/P1/aap	WBGene00008419	wdr-23	2.98805e-23	5.54881e-19	1.04311	0.35	0.02
P0.a-P0.ap/P1/aap	WBGene00003229	mex-3	3.94738e-23	7.33028e-19	-2.05658	0.051	0.236
P0.a-P0.ap/P1/aap	WBGene00003133	mat-2	4.10351e-23	7.62022e-19	1.05166	0.333	0.012
P0.a-P0.ap/P1/aap	WBGene00002217	klp-4	4.21573e-23	7.82861e-19	-1.16135	0.003	0.106
P0.a-P0.ap/P1/aap	WBGene00012853	Y44A6D.2	4.60349e-23	8.54869e-19	-1.41755	0.003	0.106
P0.a-P0.ap/P1/aap	WBGene00010061	F54E12.2	7.65669e-23	1.42185e-18	1.079	0.329	0.012
P0.a-P0.ap/P1/aap	WBGene00004928	soc-1	8.39804e-23	1.55952e-18	1.3197	0.32	0.008
P0.a-P0.ap/P1/aap	WBGene00008438	DH11.5	2.06583e-22	3.83625e-18	1.25848	0.34	0.02
P0.a-P0.ap/P1/aap	WBGene00001934	his-60	4.50573e-22	8.36714e-18	-1.36706	0.878	0.764
P0.a-P0.ap/P1/aap	WBGene00012179	W01D2.1	6.72651e-22	1.24911e-17	-1.78866	0.651	0.671
P0.a-P0.ap/P1/aap	WBGene00006743	unc-3	1.14327e-21	2.12305e-17	-2.25245	0.184	0.402
P0.a-P0.ap/P1/aap	WBGene00003112	mab-21	2.93473e-21	5.44979e-17	1.33364	0.295	0.004
P0.a-P0.ap/P1/aap	WBGene00002251	lat-1	4.34736e-20	8.07306e-16	-1.81226	0.072	0.256
P0.a-P0.ap/P1/aap	WBGene00004486	rps-17	2.13081e-19	3.95691e-15	-1.20273	0.717	0.707
P0.a-P0.ap/P1/aap	WBGene00004496	rps-27	2.61198e-19	4.85044e-15	-1.32584	0.816	0.715
P0.a-P0.ap/P1/aap	WBGene00006593	tol-1	1.56051e-18	2.89787e-14	-1.41839	0.023	0.15
P0.a-P0.ap/P1/aap	WBGene00006728	ubq-2	3.54805e-17	6.58873e-13	-1.06092	0.862	0.744
P0.a-P0.ap/P1/aap	WBGene00004836	sls-2.4	5.11444e-17	9.49751e-13	-2.01466	0.125	0.309
P0.a-P0.ap/P1/aap	WBGene00016653	ssb-1	1.37127e-16	2.54645e-12	-1.62459	0.063	0.22
P0.a-P0.ap/P1/aap	WBGene00077486	sls-1.9	1.40885e-15	2.61623e-11	-1.43845	0.043	0.179
P0.a-P0.ap/P1/aap	WBGene00000517	cki-2	1.46832e-15	2.72666e-11	-1.17905	0.01	0.102
P0.a-P0.ap/P1/aap	WBGene00001961	hlh-17	3.41892e-15	6.34893e-11	-2.36726	0.695	0.646
P0.a-P0.ap/P1/aap	WBGene00010288	F58H1.5	4.84662e-14	9.00018e-10	-1.85248	0.114	0.272
P0.a-P0.ap/P1/aap	WBGene00004445	rpl-31	5.34712e-14	9.92959e-10	-1.28445	0.752	0.675
P0.a-P0.ap/P1/aap	WBGene00004426	rpl-14	1.24946e-13	2.32025e-09	-1.12706	0.789	0.703
P0.a-P0.ap/P1/aap	WBGene00008589	nlp-57	4.68633e-13	8.70251e-09	-2.00674	0.034	0.146
P0.a-P0.ap/P1/aap	WBGene00004443	rpl-29	6.28516e-13	1.16715e-08	-1.91172	0.384	0.476
P0.a-P0.ap/P1/aap	WBGene00004497	rps-28	1.73369e-12	3.21946e-08	-1.03633	0.841	0.711
P0.a-P0.ap/P1/aap	WBGene00004408	rla-0	3.23809e-11	6.01314e-07	-1.11251	0.813	0.695
P0.a-P0.ap/P1/aap	WBGene00018271	ctsa-1.1	3.80416e-11	7.06433e-07	-2.27522	0.064	0.187
P0.a-P0.ap/P1/aap	WBGene00001423	fib-1	4.62278e-11	8.58451e-07	-1.5948	0.127	0.264
P0.a-P0.ap/P1/aap	WBGene00008578	F08G2.7	6.20998e-11	1.15319e-06	-1.12607	0.023	0.11
P0.a-P0.ap/P1/aap	WBGene00019541	K08F11.1	6.86428e-10	1.2747e-05	-1.14226	0.023	0.106
P0.a-P0.ap/P1/aap	WBGene00016493	C37A2.7	1.38579e-09	2.57341e-05	-1.05784	0.789	0.65
P0.a-P0.ap/P1/aap	WBGene00007856	C31H5.5	1.69903e-09	3.1551e-05	-1.54308	0.081	0.195
P0.a-P0.ap/P1/aap	WBGene00004454	rpl-36.A	2.7254e-09	5.06106e-05	-1.24766	0.682	0.602
P0.a-P0.ap/P1/aap	WBGene00004490	rps-21	9.84105e-09	0.000182748	-1.34866	0.61	0.549
P0.a-P0.ap/P1/aap	WBGene00001933	his-59	2.04036e-08	0.000378895	-1.48164	0.44	0.467
P0.a-P0.ap/P1/aap	WBGene00015779	lrch-1	2.72869e-08	0.000506718	-1.4843	0.096	0.203
P0.a-P0.ap/P1/aap	WBGene00000072	add-1	4.84038e-08	0.000898858	-1.31409	0.046	0.134
P0.a-P0.ap/P1/aap	WBGene00012420	Y7A9D.1	2.91546e-07	0.00541402	-1.76064	0.078	0.175
P0.a-P0.ap/P1/aap	WBGene00007055	tag-196	3.1842e-07	0.00591307	-1.57409	0.141	0.244
P0.a-P0.p	WBGene00012420	Y7A9D.1	0	0	-5.41889	0.078	0.973
P0.a-P0.p	WBGene00000561	cnd-1	0	0	-4.80303	0.074	0.961
P0.a-P0.p	WBGene00016289	lntl-1	0	0	-4.79315	0.096	0.993
P0.a-P0.p	WBGene00001210	egl-46	0	0	-3.73775	0.073	0.86
P0.a-P0.p	WBGene00044068	syd-9	0	0	-3.31772	0.143	0.925
P0.a-P0.p	WBGene00021614	Y47A7.2	0	0	-3.14497	0.374	0.965
P0.a-P0.p	WBGene00000468	ces-1	0	0	-3.04746	0.058	0.854
P0.a-P0.p	WBGene00000870	cyd-1	0	0	2.60871	0.88	0.122
P0.a-P0.p	WBGene00000431	ceh-6	0	0	2.39509	0.952	0.268
P0.a-P0.p	WBGene00004391	rnr-1	6.88867e-301	1.27923e-296	2.17288	0.953	0.396
P0.a-P0.p	WBGene00010970	glb-20	6.80974e-299	1.26457e-294	2.88901	0.984	0.563
P0.a-P0.p	WBGene00009554	F39B2.3	2.90946e-297	5.40286e-293	-2.73479	0.119	0.848
P0.a-P0.p	WBGene00009496	F36H1.11	1.36111e-289	2.52759e-285	-4.13548	0.029	0.779
P0.a-P0.p	WBGene00000777	cpn-1	1.21711e-283	2.26017e-279	-2.40079	0.284	0.894
P0.a-P0.p	WBGene00003989	pfn-1	5.20401e-283	9.66384e-279	-1.99361	0.707	0.963
P0.a-P0.p	WBGene00006789	unc-54	3.195e-272	5.93311e-268	2.16327	0.996	0.939
P0.a-P0.p	WBGene00007652	C17G1.5	5.02933e-272	9.33946e-268	2.11563	0.987	0.545
P0.a-P0.p	WBGene00009482	F36G3.1	7.40322e-268	1.37478e-263	-3.34794	0.032	0.747
P0.a-P0.p	WBGene00020867	shc-2	1.9974e-267	3.70917e-263	2.69249	0.654	0.04
P0.a-P0.p	WBGene00045056	F13H10.9	1.70316e-263	3.16277e-259	-2.50504	0.105	0.797
P0.a-P0.p	WBGene00019282	mps-2	7.12831e-258	1.32373e-253	-1.6955	0.852	0.98
P0.a-P0.p	WBGene00001249	elt-1	1.80913e-256	3.35956e-252	-2.60793	0.012	0.711
P0.a-P0.p	WBGene00044728	Y53F4B.45	5.30086e-248	9.8437e-244	-2.66164	0.086	0.757
P0.a-P0.p	WBGene00019760	calu-1	1.94072e-244	3.60392e-240	-2.10416	0.768	0.944
P0.a-P0.p	WBGene00006876	vab-10	5.62665e-241	1.04487e-236	2.05909	0.986	0.748
P0.a-P0.p	WBGene00001958	hlh-14	2.05172e-225	3.81004e-221	2.57225	0.625	0.062
P0.a-P0.p	WBGene00000516	cki-1	1.9145e-223	3.55522e-219	-2.88658	0.115	0.734
P0.a-P0.p	WBGene00012317	ztf-6	2.72381e-220	5.05811e-216	-2.04526	0.298	0.839
P0.a-P0.p	WBGene00007984	irx-1	1.96846e-214	3.65543e-210	-2.27398	0.069	0.696
P0.a-P0.p	WBGene00003150	mbk-2	7.39087e-210	1.37248e-205	-1.80801	0.55	0.899
P0.a-P0.p	WBGene00006790	unc-55	4.95537e-207	9.20212e-203	-2.48805	0.016	0.62
P0.a-P0.p	WBGene00011564	ugt-50	2.97803e-205	5.5302e-201	-1.53521	0.838	0.974
P0.a-P0.p	WBGene00015687	chdp-1	5.35551e-203	9.94519e-199	-1.72522	0.953	0.982
P0.a-P0.p	WBGene00044553	T23B12.11	3.82983e-192	7.112e-188	-3.16179	0.144	0.695
P0.a-P0.p	WBGene00018519	F46H5.3	1.38992e-190	2.58108e-186	-1.30083	0.895	0.979
P0.a-P0.p	WBGene00044390	ZK177.11	3.73866e-189	6.94269e-185	-4.28872	0.004	0.569
P0.a-P0.p	WBGene00003159	mcm-7	4.88653e-183	9.07429e-179	1.56249	0.746	0.224
P0.a-P0.p	WBGene00001961	hlh-17	5.28024e-181	9.80541e-177	2.08274	0.695	0.179
P0.a-P0.p	WBGene00001186	egl-18	4.06758e-179	7.55349e-175	-1.70438	0.233	0.771
P0.a-P0.p	WBGene00001821	ham-2	6.30178e-179	1.17024e-174	1.68687	0.472	0.026
P0.a-P0.p	WBGene00003955	pcn-1	4.83078e-178	8.97077e-174	1.21385	0.952	0.651
P0.a-P0.p	WBGene00002251	lat-1	4.93783e-176	9.16955e-172	-1.97077	0.072	0.622
P0.a-P0.p	WBGene00011283	ttbk-7	1.46166e-172	2.71431e-168	-2.37685	0.008	0.537
P0.a-P0.p	WBGene00009367	F33H2.3	1.15228e-170	2.13979e-166	1.07216	0.981	0.738
P0.a-P0.p	WBGene00018175	F38B6.6	1.7409e-169	3.23285e-165	-1.8314	0.145	0.679
P0.a-P0.p	WBGene00018271	ctsa-1.1	1.17652e-166	2.18479e-162	-3.38224	0.064	0.586
P0.a-P0.p	WBGene00019511	lido-8	1.41075e-166	2.61976e-162	-1.98197	0.169	0.678
P0.a-P0.p	WBGene00011915	ctf-8	4.0233e-165	7.47126e-161	1.41465	0.86	0.424
P0.a-P0.p	WBGene00000217	asp-4	8.75454e-163	1.62572e-158	-1.17664	0.919	0.976
P0.a-P0.p	WBGene00021095	mlt-8	9.26246e-160	1.72004e-155	1.4534	0.826	0.358
P0.a-P0.p	WBGene00020833	T26C12.3	7.92616e-158	1.47189e-153	-2.01033	0.003	0.497
P0.a-P0.p	WBGene00001824	hbl-1	9.1899e-157	1.70656e-152	-1.71525	0.26	0.722
P0.a-P0.p	WBGene00007750	syg-2	3.64152e-156	6.7623e-152	-1.8764	0.101	0.608
P0.a-P0.p	WBGene00008386	cdc-5L	6.15992e-155	1.1439e-150	1.27731	0.89	0.494
P0.a-P0.p	WBGene00016449	tost-1	1.8134e-153	3.36749e-149	1.14603	0.939	0.638
P0.a-P0.p	WBGene00013819	Y116F11A.6	1.74853e-152	3.24703e-148	-3.07056	0.015	0.501
P0.a-P0.p	WBGene00009293	F31D4.8	6.48215e-152	1.20373e-147	-2.02127	0.092	0.588
P0.a-P0.p	WBGene00003961	pct-1	2.07689e-150	3.85678e-146	-1.90233	0.457	0.824
P0.a-P0.p	WBGene00000411	cdl-1	1.38699e-148	2.57565e-144	1.27687	0.896	0.563
P0.a-P0.p	WBGene00017699	flcn-1	8.03845e-144	1.49274e-139	-1.53387	0.317	0.739
P0.a-P0.p	WBGene00009188	lsy-22	2.55146e-140	4.73806e-136	1.33427	0.688	0.213
P0.a-P0.p	WBGene00019867	R04B3.2	9.79651e-133	1.81921e-128	-1.9446	0.002	0.433
P0.a-P0.p	WBGene00015741	C13F10.1	6.18646e-132	1.14882e-127	-2.48144	0.008	0.44
P0.a-P0.p	WBGene00006970	zag-1	4.33914e-131	8.05779e-127	-1.45566	0.348	0.761
P0.a-P0.p	WBGene00002255	lbp-3	6.45691e-131	1.19905e-126	-3.22947	0.007	0.437
P0.a-P0.p	WBGene00021050	W05H9.3	2.6375e-130	4.89785e-126	-1.47009	0.489	0.839
P0.a-P0.p	WBGene00001950	hlh-3	1.32612e-128	2.46261e-124	1.61613	0.542	0.136
P0.a-P0.p	WBGene00004215	ptp-3	2.03972e-127	3.78775e-123	-1.56452	0.195	0.636
P0.a-P0.p	WBGene00017900	F28E10.1	2.82198e-126	5.24041e-122	-2.853	0.006	0.423
P0.a-P0.p	WBGene00003909	pag-3	5.39577e-124	1.00199e-119	1.68077	0.411	0.053
P0.a-P0.p	WBGene00019759	M03F4.6	8.68897e-124	1.61354e-119	-1.32251	0.597	0.886
P0.a-P0.p	WBGene00004267	rab-3	2.66501e-122	4.94892e-118	-2.71051	0.007	0.413
P0.a-P0.p	WBGene00000220	atf-2	5.68616e-117	1.05592e-112	1.33063	0.659	0.217
P0.a-P0.p	WBGene00009306	maph-1.1	2.79388e-116	5.18824e-112	1.26826	0.708	0.32
P0.a-P0.p	WBGene00007531	C11H1.7	3.91962e-114	7.27873e-110	-1.30475	0.384	0.746
P0.a-P0.p	WBGene00010045	F54C9.11	5.05965e-113	9.39577e-109	-1.45243	0.087	0.504
P0.a-P0.p	WBGene00020245	T05B11.1	7.56908e-113	1.40558e-108	1.40445	0.566	0.169
P0.a-P0.p	WBGene00016841	magu-3	5.88169e-112	1.09223e-107	-1.60351	0.044	0.443
P0.a-P0.p	WBGene00004093	ppw-1	7.14025e-109	1.32594e-104	-1.7353	0.077	0.474
P0.a-P0.p	WBGene00000802	crt-1	1.11561e-105	2.0717e-101	-1.0268	0.954	0.972
P0.a-P0.p	WBGene00017570	F18E9.4	3.4695e-105	6.44286e-101	1.56566	0.462	0.106
P0.a-P0.p	WBGene00013665	hlh-32	3.90084e-104	7.24385e-100	2.11733	0.667	0.318
P0.a-P0.p	WBGene00008438	DH11.5	2.66033e-103	4.94023e-99	1.39597	0.34	0.037
P0.a-P0.p	WBGene00000524	clc-3	3.40005e-103	6.31389e-99	-1.54117	0.014	0.376
P0.a-P0.p	WBGene00018710	F52G3.1	4.25905e-103	7.90905e-99	-1.16994	0.586	0.831
P0.a-P0.p	WBGene00000238	bar-1	7.64716e-102	1.42008e-97	-1.50252	0.022	0.382
P0.a-P0.p	WBGene00015934	ceh-48	1.01384e-101	1.8827e-97	-1.54701	0.051	0.423
P0.a-P0.p	WBGene00011014	hpo-30	7.34914e-101	1.36474e-96	-1.62562	0.011	0.365
P0.a-P0.p	WBGene00008450	E01G6.2	9.28166e-100	1.7236e-95	-1.05646	0.628	0.85
P0.a-P0.p	WBGene00020588	T19H12.2	6.17478e-98	1.14666e-93	1.1937	0.527	0.166
P0.a-P0.p	WBGene00000464	ceh-44	1.22738e-96	2.27925e-92	-1.22253	0.427	0.737
P0.a-P0.p	WBGene00219559	linc-5	1.53931e-94	2.85849e-90	-1.284	0.007	0.338
P0.a-P0.p	WBGene00011888	cutl-15	1.7909e-94	3.32571e-90	1.14501	0.339	0.046
P0.a-P0.p	WBGene00010221	F57G12.1	1.52258e-93	2.82743e-89	-1.44278	0.252	0.606
P0.a-P0.p	WBGene00011995	rsf-1	1.81393e-92	3.36846e-88	-1.10599	0.383	0.719
P0.a-P0.p	WBGene00016547	C40A11.4	2.69622e-92	5.00688e-88	-1.33718	0.039	0.383
P0.a-P0.p	WBGene00003171	mec-7	2.87396e-92	5.33695e-88	-1.60842	0.133	0.516
P0.a-P0.p	WBGene00003243	mig-10	1.74544e-90	3.24127e-86	-1.31896	0.005	0.324
P0.a-P0.p	WBGene00022798	fahd-1	2.21894e-90	4.12057e-86	1.0882	0.575	0.22
P0.a-P0.p	WBGene00007985	swah-1	3.77979e-89	7.01906e-85	-1.24532	0.023	0.349
P0.a-P0.p	WBGene00017644	exc-9	2.72139e-87	5.05362e-83	-1.26214	0.125	0.482
P0.a-P0.p	WBGene00016890	lst-5	3.81842e-87	7.09081e-83	-1.38336	0.061	0.4
P0.a-P0.p	WBGene00008366	tpra-1	8.03846e-86	1.49274e-81	1.01863	0.292	0.032
P0.a-P0.p	WBGene00016549	C40A11.6	1.02873e-85	1.91034e-81	-1.48344	0.038	0.362
P0.a-P0.p	WBGene00011221	R10E12.2	6.30333e-85	1.17053e-80	-1.39962	0.01	0.317
P0.a-P0.p	WBGene00009951	F53A2.3	1.53984e-83	2.85948e-79	-1.31692	0.08	0.418
P0.a-P0.p	WBGene00016889	lst-6	1.7239e-82	3.20129e-78	-1.45505	0.151	0.486
P0.a-P0.p	WBGene00018606	F48E3.6	3.73821e-82	6.94186e-78	-1.17116	0.033	0.347
P0.a-P0.p	WBGene00022518	zfh-2	4.60069e-82	8.54349e-78	1.06122	0.568	0.229
P0.a-P0.p	WBGene00008451	cest-3	5.77394e-82	1.07222e-77	-1.2306	0.136	0.487
P0.a-P0.p	WBGene00003954	pcm-1	7.32381e-82	1.36003e-77	-1.26917	0.349	0.664
P0.a-P0.p	WBGene00000248	ben-1	1.70139e-80	3.15948e-76	-1.06417	0.6	0.795
P0.a-P0.p	WBGene00002217	klp-4	2.5088e-79	4.65885e-75	-1.32339	0.003	0.286
P0.a-P0.p	WBGene00002038	hum-5	1.64173e-77	3.04869e-73	-1.21971	0.104	0.43
P0.a-P0.p	WBGene00011235	suro-1	1.54683e-76	2.87247e-72	-1.15231	0.005	0.281
P0.a-P0.p	WBGene00008310	C54E10.6	2.41831e-76	4.49081e-72	-1.15394	0.07	0.388
P0.a-P0.p	WBGene00016539	madd-2	2.12018e-75	3.93717e-71	-1.14746	0.118	0.452
P0.a-P0.p	WBGene00015779	lrch-1	2.76943e-73	5.14283e-69	-1.10329	0.096	0.409
P0.a-P0.p	WBGene00004928	soc-1	2.01055e-72	3.73359e-68	1.19414	0.32	0.067
P0.a-P0.p	WBGene00001760	gst-12	3.38204e-72	6.28045e-68	1.02494	0.401	0.119
P0.a-P0.p	WBGene00016321	tppp-1	3.6521e-72	6.78194e-68	-2.17906	0.091	0.393
P0.a-P0.p	WBGene00007266	C03A3.1	4.01111e-71	7.44863e-67	-1.18964	0.042	0.33
P0.a-P0.p	WBGene00002253	lbp-1	2.67331e-69	4.96434e-65	-2.15851	0.007	0.264
P0.a-P0.p	WBGene00019902	R05G6.10	3.23227e-69	6.00232e-65	-1.01874	0.023	0.292
P0.a-P0.p	WBGene00010990	tceb-3	2.42468e-65	4.50264e-61	1.05235	0.405	0.13
P0.a-P0.p	WBGene00016576	lido-9	2.96116e-64	5.49888e-60	-1.08617	0.065	0.341
P0.a-P0.p	WBGene00019279	K01A2.4	4.40079e-63	8.17227e-59	-1.10407	0.209	0.506
P0.a-P0.p	WBGene00017032	D1044.7	5.5269e-63	1.02635e-58	1.1701	0.77	0.536
P0.a-P0.p	WBGene00001428	fkb-3	4.6046e-61	8.55075e-57	-1.11498	0	0.223
P0.a-P0.p	WBGene00271642	R106.8	1.47597e-60	2.74088e-56	-1.11709	0.151	0.445
P0.a-P0.p	WBGene00006496	cgef-1	5.23074e-60	9.71348e-56	-1.04768	0.313	0.588
P0.a-P0.p	WBGene00003929	pat-2	2.18438e-59	4.05639e-55	-1.19563	0.003	0.223
P0.a-P0.p	WBGene00009553	hinf-1	2.45067e-59	4.55089e-55	-1.00871	0.335	0.598
P0.a-P0.p	WBGene00013934	ZK131.11	7.14918e-59	1.3276e-54	-1.02618	0.033	0.278
P0.a-P0.p	WBGene00004077	pop-1	2.51802e-58	4.67596e-54	-1.1806	0.418	0.64
P0.a-P0.p	WBGene00019434	nmtn-1	1.51644e-57	2.81603e-53	-1.01287	0.15	0.428
P0.a-P0.p	WBGene00019801	aak-1	6.59406e-57	1.22452e-52	-1.06552	0.259	0.543
P0.a-P0.p	WBGene00006702	ubc-3	6.60286e-57	1.22615e-52	-1.05725	0.253	0.525
P0.a-P0.p	WBGene00010558	ptp-4	1.06839e-56	1.98401e-52	-1.12723	0.004	0.217
P0.a-P0.p	WBGene00010113	F55D12.5	4.38853e-55	8.1495e-51	-1.05331	0.023	0.248
P0.a-P0.p	WBGene00022410	Y97E10C.1	2.37632e-54	4.41282e-50	-1.36927	0.04	0.273
P0.a-P0.p	WBGene00004363	ric-3	2.7478e-53	5.10267e-49	-1.1842	0.139	0.404
P0.a-P0.p	WBGene00001137	eat-6	3.05628e-53	5.67551e-49	-1.07391	0.105	0.359
P0.a-P0.p	WBGene00001462	flp-19	2.07841e-51	3.85961e-47	1.1774	0.227	0.04
P0.a-P0.p	WBGene00016292	tbc-7	5.35452e-50	9.94334e-46	-1.00097	0.023	0.231
P0.a-P0.p	WBGene00015480	C05D10.4	8.87047e-48	1.64725e-43	-1.11101	0.007	0.191
P0.a-P0.p	WBGene00001858	hil-7	3.19508e-47	5.93327e-43	-1.51839	0.73	0.821
P0.a-P0.p	WBGene00015216	valv-1	4.61209e-45	8.56465e-41	-1.21998	0	0.168
P0.a-P0.p	WBGene00013962	ZK287.1	2.16226e-44	4.01532e-40	-1.1361	0.082	0.301
P0.a-P0.p	WBGene00004889	smp-1	9.77716e-44	1.81562e-39	1.00501	0.548	0.327
P0.a-P0.p	WBGene00022727	prkl-1	2.37745e-43	4.41492e-39	-1.03852	0.04	0.238
P0.a-P0.p	WBGene00011168	R09D1.12	9.70984e-43	1.80312e-38	-1.05217	0.002	0.164
P0.a-P0.p	WBGene00019357	cpg-8	1.76527e-38	3.2781e-34	-1.5034	0.007	0.16
P0.a-P0.p	WBGene00013418	Y65A5A.1	1.94026e-38	3.60307e-34	1.66032	0.601	0.478
P0.a-P0.p	WBGene00020921	W01C8.5	5.60186e-38	1.04027e-33	-1.29857	0.166	0.374
P0.a-P0.p	WBGene00006766	unc-30	2.95471e-24	5.48689e-20	-2.65308	0.005	0.102
P0.a-P0.p	WBGene00044077	pacs-1	5.07785e-17	9.42957e-13	-1.153	0.165	0.289
P0.a-P0.p	WBGene00304812	ZK380.6	5.1392e-13	9.5435e-09	-1.09155	0.414	0.53
P0.aa/P1.aaa-AVF	WBGene00003752	nlp-14	4.85107e-231	9.00844e-227	-6.83036	0.004	0.711
P0.aa/P1.aaa-AVF	WBGene00003685	nhr-95	1.13619e-227	2.1099e-223	-3.91591	0.115	0.829
P0.aa/P1.aaa-AVF	WBGene00022500	lfi-1	1.30385e-222	2.42124e-218	-3.79006	0.028	0.731
P0.aa/P1.aaa-AVF	WBGene00006744	unc-4	1.60918e-216	2.98825e-212	-3.86785	0.018	0.708
P0.aa/P1.aaa-AVF	WBGene00011392	sbt-1	2.77859e-210	5.15984e-206	-3.43105	0.168	0.839
P0.aa/P1.aaa-AVF	WBGene00001898	his-24	1.66452e-209	3.09102e-205	3.30396	0.953	0.567
P0.aa/P1.aaa-AVF	WBGene00019947	htz-1	2.81085e-204	5.21975e-200	2.48909	0.972	0.476
P0.aa/P1.aaa-AVF	WBGene00012853	Y44A6D.2	3.14506e-201	5.84037e-197	-2.78591	0.47	0.969
P0.aa/P1.aaa-AVF	WBGene00014307	F07H5.3	5.22491e-192	9.70266e-188	-4.10139	0.125	0.763
P0.aa/P1.aaa-AVF	WBGene00010329	pcdr-1	5.65363e-191	1.04988e-186	-3.45607	0.011	0.626
P0.aa/P1.aaa-AVF	WBGene00004207	ptb-1	1.52286e-189	2.82795e-185	-3.30313	0.029	0.656
P0.aa/P1.aaa-AVF	WBGene00000301	cav-1	2.79762e-187	5.19519e-183	2.18494	0.972	0.591
P0.aa/P1.aaa-AVF	WBGene00016033	C24A3.2	4.44915e-185	8.26208e-181	-3.14351	0.116	0.756
P0.aa/P1.aaa-AVF	WBGene00000217	asp-4	1.06211e-183	1.97233e-179	3.02257	0.944	0.262
P0.aa/P1.aaa-AVF	WBGene00003175	mec-12	4.13338e-180	7.67568e-176	-3.83739	0.044	0.659
P0.aa/P1.aaa-AVF	WBGene00020379	T09B4.5	2.93226e-173	5.44521e-169	3.39992	0.745	0.025
P0.aa/P1.aaa-AVF	WBGene00016114	flp-27	1.47018e-165	2.73012e-161	-5.06213	0.003	0.543
P0.aa/P1.aaa-AVF	WBGene00003010	lin-24	1.18156e-161	2.19416e-157	-3.01683	0.008	0.548
P0.aa/P1.aaa-AVF	WBGene00022099	Y69A2AR.28	4.59056e-156	8.52468e-152	3.15269	0.709	0.031
P0.aa/P1.aaa-AVF	WBGene00001853	hil-2	4.58993e-149	8.5235e-145	2.30786	0.95	0.561
P0.aa/P1.aaa-AVF	WBGene00007860	rilp-1	1.06766e-148	1.98264e-144	-2.4174	0.283	0.805
P0.aa/P1.aaa-AVF	WBGene00020929	W02C12.2	1.83686e-142	3.41104e-138	-2.95616	0.01	0.496
P0.aa/P1.aaa-AVF	WBGene00021548	trx-4	5.39091e-139	1.00109e-134	-3.23883	0.047	0.549
P0.aa/P1.aaa-AVF	WBGene00022144	pghm-1	6.92585e-135	1.28613e-130	-2.90203	0.009	0.473
P0.aa/P1.aaa-AVF	WBGene00000405	cdk-1	1.02428e-134	1.90209e-130	2.87525	0.626	0.013
P0.aa/P1.aaa-AVF	WBGene00013553	Y75B8A.18	3.11384e-134	5.7824e-130	2.81895	0.611	0.004
P0.aa/P1.aaa-AVF	WBGene00011977	T24B8.3	1.76828e-133	3.2837e-129	1.9458	0.881	0.384
P0.aa/P1.aaa-AVF	WBGene00001189	egl-21	2.47753e-131	4.60078e-127	-3.27121	0.018	0.482
P0.aa/P1.aaa-AVF	WBGene00019432	knl-2	3.04138e-131	5.64785e-127	2.56992	0.648	0.04
P0.aa/P1.aaa-AVF	WBGene00020390	T10B5.4	1.85361e-130	3.44216e-126	-2.5005	0.177	0.693
P0.aa/P1.aaa-AVF	WBGene00001854	hil-3	7.33466e-130	1.36205e-125	2.78653	0.839	0.298
P0.aa/P1.aaa-AVF	WBGene00001682	gpc-2	6.61741e-128	1.22885e-123	-1.19669	0.953	0.942
P0.aa/P1.aaa-AVF	WBGene00011038	R05H5.3	8.52548e-128	1.58318e-123	3.05507	0.616	0.025
P0.aa/P1.aaa-AVF	WBGene00022271	cpx-1	5.90134e-127	1.09588e-122	-2.60304	0.073	0.568
P0.aa/P1.aaa-AVF	WBGene00015687	chdp-1	1.26603e-126	2.35102e-122	-1.47451	0.835	0.927
P0.aa/P1.aaa-AVF	WBGene00011732	arrd-17	5.51963e-125	1.025e-120	-2.35071	0.124	0.638
P0.aa/P1.aaa-AVF	WBGene00006527	tax-6	1.47614e-120	2.74119e-116	-2.68025	0.07	0.542
P0.aa/P1.aaa-AVF	WBGene00003171	mec-7	7.91866e-120	1.4705e-115	-1.46946	0.567	0.958
P0.aa/P1.aaa-AVF	WBGene00003143	max-1	1.10434e-118	2.05076e-114	-2.05688	0.193	0.719
P0.aa/P1.aaa-AVF	WBGene00000868	cyb-3	8.04838e-118	1.49458e-113	2.3239	0.627	0.052
P0.aa/P1.aaa-AVF	WBGene00001885	his-11	1.11538e-117	2.07126e-113	2.24424	0.703	0.112
P0.aa/P1.aaa-AVF	WBGene00004391	rnr-1	2.04051e-114	3.78922e-110	2.96554	0.548	0.007
P0.aa/P1.aaa-AVF	WBGene00007984	irx-1	2.63315e-114	4.88975e-110	-2.49358	0.038	0.479
P0.aa/P1.aaa-AVF	WBGene00017993	cec-5	1.82496e-113	3.38896e-109	1.71613	0.825	0.342
P0.aa/P1.aaa-AVF	WBGene00003404	mpz-1	2.32973e-113	4.32631e-109	-2.56404	0.018	0.429
P0.aa/P1.aaa-AVF	WBGene00003367	mix-1	2.48985e-113	4.62365e-109	2.19117	0.681	0.116
P0.aa/P1.aaa-AVF	WBGene00001878	his-4	2.64753e-113	4.91646e-109	2.27697	0.662	0.095
P0.aa/P1.aaa-AVF	WBGene00007653	cysl-1	8.56104e-113	1.58979e-108	-2.42648	0.16	0.628
P0.aa/P1.aaa-AVF	WBGene00022410	Y97E10C.1	4.16291e-112	7.73052e-108	-2.05335	0.267	0.737
P0.aa/P1.aaa-AVF	WBGene00004131	pqn-44	6.7237e-110	1.24859e-105	-2.42099	0.297	0.743
P0.aa/P1.aaa-AVF	WBGene00018468	cla-1	3.28724e-109	6.1044e-105	-2.14941	0.223	0.701
P0.aa/P1.aaa-AVF	WBGene00012989	Y48C3A.5	7.68319e-109	1.42677e-104	-2.75439	0.004	0.384
P0.aa/P1.aaa-AVF	WBGene00000089	aex-6	2.28225e-107	4.23814e-103	-2.29698	0.111	0.561
P0.aa/P1.aaa-AVF	WBGene00003909	pag-3	2.30054e-107	4.27211e-103	-2.3367	0.058	0.494
P0.aa/P1.aaa-AVF	WBGene00001187	egl-19	5.6316e-107	1.04579e-102	-2.7817	0.017	0.408
P0.aa/P1.aaa-AVF	WBGene00004921	snt-1	1.22796e-105	2.28032e-101	-2.48937	0.033	0.443
P0.aa/P1.aaa-AVF	WBGene00004888	smo-1	2.8098e-105	5.21781e-101	1.97235	0.771	0.271
P0.aa/P1.aaa-AVF	WBGene00010796	clip-1	3.66114e-105	6.79874e-101	-2.43728	0.043	0.46
P0.aa/P1.aaa-AVF	WBGene00000037	ace-3	7.7186e-104	1.43334e-99	-2.45991	0.001	0.362
P0.aa/P1.aaa-AVF	WBGene00006777	unc-41	1.16136e-103	2.15665e-99	-2.33276	0.06	0.485
P0.aa/P1.aaa-AVF	WBGene00007176	kcnl-1	1.3972e-103	2.59459e-99	-2.71253	0.002	0.363
P0.aa/P1.aaa-AVF	WBGene00010316	F59B8.1	4.38352e-103	8.14019e-99	-2.63928	0	0.357
P0.aa/P1.aaa-AVF	WBGene00011036	edc-3	6.97031e-103	1.29439e-98	-2.54901	0.056	0.467
P0.aa/P1.aaa-AVF	WBGene00001976	hmg-11	1.15328e-102	2.14164e-98	1.16042	0.956	0.799
P0.aa/P1.aaa-AVF	WBGene00011156	rbm-3.2	1.99753e-102	3.70941e-98	1.4276	0.95	0.595
P0.aa/P1.aaa-AVF	WBGene00004364	ric-4	2.18859e-101	4.06421e-97	-2.17823	0.194	0.64
P0.aa/P1.aaa-AVF	WBGene00015704	tiam-1	4.35964e-101	8.09585e-97	-2.31194	0.014	0.385
P0.aa/P1.aaa-AVF	WBGene00010051	F54D5.5	9.25552e-101	1.71875e-96	2.23694	0.503	0.007
P0.aa/P1.aaa-AVF	WBGene00016449	tost-1	1.80029e-99	3.34313e-95	2.42338	0.494	0.006
P0.aa/P1.aaa-AVF	WBGene00006066	sto-4	1.9687e-99	3.65588e-95	-2.16539	0.054	0.464
P0.aa/P1.aaa-AVF	WBGene00002189	kin-1	2.12804e-99	3.95178e-95	-2.56175	0.01	0.371
P0.aa/P1.aaa-AVF	WBGene00018869	rfip-1	3.10482e-99	5.76565e-95	-2.33284	0.017	0.384
P0.aa/P1.aaa-AVF	WBGene00011474	aldo-1	4.96785e-99	9.2253e-95	-2.59336	0.015	0.381
P0.aa/P1.aaa-AVF	WBGene00017317	attf-2	1.5488e-98	2.87613e-94	1.64131	0.77	0.281
P0.aa/P1.aaa-AVF	WBGene00004032	pkc-1	1.91395e-98	3.5542e-94	-2.33152	0.011	0.374
P0.aa/P1.aaa-AVF	WBGene00017671	pgal-1	3.35199e-98	6.22464e-94	-2.70823	0.019	0.391
P0.aa/P1.aaa-AVF	WBGene00022829	ZK867.2	6.05815e-98	1.125e-93	-2.28863	0.055	0.46
P0.aa/P1.aaa-AVF	WBGene00006876	vab-10	7.41083e-98	1.37619e-93	3.95483	0.549	0.055
P0.aa/P1.aaa-AVF	WBGene00002048	ida-1	8.22841e-98	1.52802e-93	-2.38452	0.014	0.378
P0.aa/P1.aaa-AVF	WBGene00001906	his-32	1.5821e-97	2.93796e-93	2.17993	0.545	0.039
P0.aa/P1.aaa-AVF	WBGene00006789	unc-54	3.26531e-97	6.06369e-93	3.99636	0.66	0.144
P0.aa/P1.aaa-AVF	WBGene00019324	K02F2.5	1.01782e-96	1.89009e-92	-2.47438	0.031	0.412
P0.aa/P1.aaa-AVF	WBGene00004392	rnr-2	1.47551e-96	2.74002e-92	2.29342	0.584	0.077
P0.aa/P1.aaa-AVF	WBGene00003955	pcn-1	4.37572e-96	8.12572e-92	2.3617	0.524	0.031
P0.aa/P1.aaa-AVF	WBGene00019720	M01H9.4	8.93076e-96	1.65844e-91	-2.35779	0.054	0.448
P0.aa/P1.aaa-AVF	WBGene00004267	rab-3	1.05235e-95	1.95421e-91	-2.10764	0.128	0.564
P0.aa/P1.aaa-AVF	WBGene00001934	his-60	1.96144e-95	3.6424e-91	1.60911	0.808	0.287
P0.aa/P1.aaa-AVF	WBGene00006741	unc-1	6.37975e-95	1.18472e-90	-2.16539	0.047	0.44
P0.aa/P1.aaa-AVF	WBGene00001820	ham-1	1.00793e-94	1.87173e-90	-2.71653	0.005	0.345
P0.aa/P1.aaa-AVF	WBGene00019282	mps-2	5.04983e-94	9.37754e-90	2.19837	0.551	0.051
P0.aa/P1.aaa-AVF	WBGene00004916	snr-3	8.05443e-94	1.49571e-89	1.785	0.714	0.219
P0.aa/P1.aaa-AVF	WBGene00018569	F47F2.1	7.20322e-92	1.33764e-87	-2.37602	0.001	0.324
P0.aa/P1.aaa-AVF	WBGene00010944	M176.5	1.68766e-90	3.13399e-86	-2.04978	0.186	0.604
P0.aa/P1.aaa-AVF	WBGene00001484	fox-1	3.12706e-90	5.80695e-86	-2.17183	0.05	0.426
P0.aa/P1.aaa-AVF	WBGene00000516	cki-1	3.38082e-90	6.27818e-86	1.96489	0.72	0.231
P0.aa/P1.aaa-AVF	WBGene00000277	cab-1	3.43498e-90	6.37875e-86	-2.57431	0.013	0.351
P0.aa/P1.aaa-AVF	WBGene00001210	egl-46	7.10827e-90	1.32001e-85	3.1815	0.519	0.051
P0.aa/P1.aaa-AVF	WBGene00006513	rimb-1	3.15064e-89	5.85075e-85	-2.46832	0.117	0.513
P0.aa/P1.aaa-AVF	WBGene00009367	F33H2.3	3.93373e-89	7.30494e-85	2.1125	0.595	0.115
P0.aa/P1.aaa-AVF	WBGene00009119	ndk-1	5.67009e-89	1.05294e-84	1.23892	0.916	0.598
P0.aa/P1.aaa-AVF	WBGene00003036	lin-53	6.47533e-89	1.20247e-84	1.96683	0.513	0.04
P0.aa/P1.aaa-AVF	WBGene00044176	C30G7.2	1.55158e-88	2.88129e-84	-2.2363	0.004	0.323
P0.aa/P1.aaa-AVF	WBGene00012391	Y6B3B.7	4.95445e-88	9.20041e-84	-2.31002	0.093	0.49
P0.aa/P1.aaa-AVF	WBGene00017900	F28E10.1	5.70307e-88	1.05906e-83	-2.02526	0.02	0.368
P0.aa/P1.aaa-AVF	WBGene00000220	atf-2	7.08278e-88	1.31527e-83	2.76494	0.445	0.003
P0.aa/P1.aaa-AVF	WBGene00000036	ace-2	1.5602e-87	2.89729e-83	-2.15286	0.015	0.347
P0.aa/P1.aaa-AVF	WBGene00000235	baf-1	8.55892e-87	1.58939e-82	1.84991	0.567	0.082
P0.aa/P1.aaa-AVF	WBGene00001899	his-25	1.14349e-86	2.12346e-82	2.215	0.449	0.007
P0.aa/P1.aaa-AVF	WBGene00004923	snt-3	1.4582e-86	2.70788e-82	-2.21861	0.034	0.384
P0.aa/P1.aaa-AVF	WBGene00017193	F07C3.2	7.94885e-86	1.4761e-81	-2.03951	0.049	0.412
P0.aa/P1.aaa-AVF	WBGene00013665	hlh-32	8.7583e-86	1.62642e-81	2.03141	0.719	0.231
P0.aa/P1.aaa-AVF	WBGene00012289	W05H12.1	3.4022e-85	6.31789e-81	-2.09084	0.135	0.528
P0.aa/P1.aaa-AVF	WBGene00000912	daf-16	8.67042e-85	1.6101e-80	-2.11303	0.051	0.409
P0.aa/P1.aaa-AVF	WBGene00006749	unc-9	1.05513e-84	1.95938e-80	-1.98246	0.033	0.385
P0.aa/P1.aaa-AVF	WBGene00019767	rpa-2	3.99281e-82	7.41464e-78	1.93824	0.523	0.07
P0.aa/P1.aaa-AVF	WBGene00000411	cdl-1	7.62587e-81	1.41612e-76	2.46481	0.426	0.009
P0.aa/P1.aaa-AVF	WBGene00004340	rfc-4	5.45612e-80	1.0132e-75	1.88179	0.428	0.01
P0.aa/P1.aaa-AVF	WBGene00006812	unc-80	6.05613e-80	1.12462e-75	-1.98216	0.03	0.359
P0.aa/P1.aaa-AVF	WBGene00003372	mlc-4	7.73677e-80	1.43672e-75	1.7338	0.611	0.149
P0.aa/P1.aaa-AVF	WBGene00013038	ani-1	2.75681e-79	5.1194e-75	1.79429	0.417	0.006
P0.aa/P1.aaa-AVF	WBGene00011955	cdka-1	7.16801e-79	1.3311e-74	-1.93199	0.016	0.323
P0.aa/P1.aaa-AVF	WBGene00004914	snr-1	1.73195e-78	3.21623e-74	1.50504	0.693	0.231
P0.aa/P1.aaa-AVF	WBGene00019760	calu-1	1.11728e-77	2.0748e-73	1.81112	0.522	0.073
P0.aa/P1.aaa-AVF	WBGene00000099	air-2	1.5018e-76	2.78885e-72	1.70887	0.404	0.004
P0.aa/P1.aaa-AVF	WBGene00008443	pde-3	1.1617e-75	2.15727e-71	-2.18597	0.01	0.295
P0.aa/P1.aaa-AVF	WBGene00021116	ncs-6	4.59035e-74	8.52428e-70	-2.15107	0.004	0.274
P0.aa/P1.aaa-AVF	WBGene00009180	nurf-1	5.5874e-74	1.03758e-69	1.65666	0.925	0.67
P0.aa/P1.aaa-AVF	WBGene00018639	tbc-16	2.30601e-73	4.28225e-69	-1.91637	0.018	0.307
P0.aa/P1.aaa-AVF	WBGene00003576	ndc-80	2.53117e-73	4.70038e-69	1.81946	0.395	0.007
P0.aa/P1.aaa-AVF	WBGene00001961	hlh-17	4.5934e-73	8.52995e-69	1.93807	0.644	0.179
P0.aa/P1.aaa-AVF	WBGene00086559	Y43F8B.20	5.57959e-73	1.03613e-68	-2.16533	0	0.26
P0.aa/P1.aaa-AVF	WBGene00004042	plk-1	1.42108e-72	2.63894e-68	1.72775	0.4	0.012
P0.aa/P1.aaa-AVF	WBGene00012113	T28B8.1	1.50705e-72	2.7986e-68	1.48523	0.76	0.368
P0.aa/P1.aaa-AVF	WBGene00001949	hlh-2	2.2664e-72	4.20871e-68	1.84406	0.422	0.025
P0.aa/P1.aaa-AVF	WBGene00004924	snt-4	3.88452e-72	7.21356e-68	-1.87305	0.021	0.314
P0.aa/P1.aaa-AVF	WBGene00021648	mis-12	1.15582e-71	2.14635e-67	1.66158	0.388	0.006
P0.aa/P1.aaa-AVF	WBGene00015803	C15H9.9	1.50533e-71	2.7954e-67	-2.00181	0.005	0.271
P0.aa/P1.aaa-AVF	WBGene00003966	pdl-1	1.84169e-71	3.42002e-67	-1.89359	0.063	0.391
P0.aa/P1.aaa-AVF	WBGene00006721	ubh-1	2.53692e-71	4.71106e-67	-1.96589	0.191	0.542
P0.aa/P1.aaa-AVF	WBGene00006384	taf-3	4.15355e-71	7.71314e-67	-1.9994	0.052	0.365
P0.aa/P1.aaa-AVF	WBGene00020612	arrd-22	5.54596e-71	1.02988e-66	-1.96836	0.018	0.299
P0.aa/P1.aaa-AVF	WBGene00006833	unc-108	1.81437e-70	3.36928e-66	-1.72013	0.435	0.699
P0.aa/P1.aaa-AVF	WBGene00004910	snf-11	5.0966e-70	9.46438e-66	-2.18459	0.001	0.253
P0.aa/P1.aaa-AVF	WBGene00000584	cog-1	1.37184e-69	2.54751e-65	2.4602	0.409	0.028
P0.aa/P1.aaa-AVF	WBGene00007067	4R79.2	2.0259e-69	3.7621e-65	-2.07508	0	0.249
P0.aa/P1.aaa-AVF	WBGene00001511	fzy-1	2.32387e-69	4.31543e-65	1.73157	0.376	0.006
P0.aa/P1.aaa-AVF	WBGene00010785	top-2	5.26457e-69	9.7763e-65	1.70112	0.391	0.013
P0.aa/P1.aaa-AVF	WBGene00013899	ZC443.4	5.65965e-69	1.051e-64	-1.78778	0.047	0.362
P0.aa/P1.aaa-AVF	WBGene00001938	his-64	1.13878e-68	2.11472e-64	1.48669	0.512	0.08
P0.aa/P1.aaa-AVF	WBGene00018078	F35H12.6	1.18598e-68	2.20237e-64	-1.79145	0.001	0.249
P0.aa/P1.aaa-AVF	WBGene00007710	rsa-1	3.4319e-68	6.37303e-64	1.65828	0.377	0.009
P0.aa/P1.aaa-AVF	WBGene00003000	lin-11	3.55327e-68	6.59841e-64	-1.38713	0.378	0.746
P0.aa/P1.aaa-AVF	WBGene00001933	his-59	4.35543e-68	8.08803e-64	1.72171	0.494	0.082
P0.aa/P1.aaa-AVF	WBGene00012776	Y42A5A.1	1.1887e-67	2.20742e-63	-2.11434	0	0.243
P0.aa/P1.aaa-AVF	WBGene00017032	D1044.7	1.30484e-67	2.4231e-63	2.22946	0.551	0.131
P0.aa/P1.aaa-AVF	WBGene00006869	vab-2	1.57761e-67	2.92961e-63	1.714	0.483	0.073
P0.aa/P1.aaa-AVF	WBGene00015515	spdl-1	1.60953e-67	2.9889e-63	1.58573	0.372	0.007
P0.aa/P1.aaa-AVF	WBGene00044001	C09G4.4	2.04937e-67	3.80567e-63	1.78349	0.375	0.01
P0.aa/P1.aaa-AVF	WBGene00000863	cya-1	2.07148e-67	3.84674e-63	1.56177	0.377	0.01
P0.aa/P1.aaa-AVF	WBGene00009304	eva-1	2.5442e-67	4.72457e-63	-1.93267	0.064	0.39
P0.aa/P1.aaa-AVF	WBGene00008218	nasp-2	2.78015e-67	5.16273e-63	1.7227	0.422	0.037
P0.aa/P1.aaa-AVF	WBGene00006808	unc-76	8.76903e-67	1.62841e-62	-1.77648	0.249	0.583
P0.aa/P1.aaa-AVF	WBGene00235325	C08D8.7	6.85299e-66	1.2726e-61	-1.88099	0	0.237
P0.aa/P1.aaa-AVF	WBGene00013819	Y116F11A.6	8.90209e-66	1.65312e-61	-1.78598	0.262	0.622
P0.aa/P1.aaa-AVF	WBGene00044553	T23B12.11	1.76003e-65	3.26837e-61	1.81039	0.49	0.083
P0.aa/P1.aaa-AVF	WBGene00002047	icp-1	1.82378e-65	3.38675e-61	1.60006	0.379	0.016
P0.aa/P1.aaa-AVF	WBGene00011734	mlc-5	1.98697e-65	3.6898e-61	1.53776	0.535	0.126
P0.aa/P1.aaa-AVF	WBGene00004302	ran-1	4.21379e-65	7.82501e-61	1.54459	0.7	0.321
P0.aa/P1.aaa-AVF	WBGene00004336	ret-1	5.77348e-65	1.07214e-60	-1.36624	0.573	0.769
P0.aa/P1.aaa-AVF	WBGene00011532	chaf-1	2.59966e-64	4.82757e-60	1.65057	0.351	0.004
P0.aa/P1.aaa-AVF	WBGene00023067	rpl-41.1	3.29258e-64	6.11432e-60	1.1413	0.784	0.378
P0.aa/P1.aaa-AVF	WBGene00003161	mdf-2	5.59768e-64	1.03949e-59	1.58935	0.355	0.007
P0.aa/P1.aaa-AVF	WBGene00013711	Y106G6G.2	6.66903e-64	1.23844e-59	-1.73394	0.01	0.257
P0.aa/P1.aaa-AVF	WBGene00018222	F40A3.7	1.06217e-63	1.97245e-59	-1.7171	0	0.229
P0.aa/P1.aaa-AVF	WBGene00008386	cdc-5L	4.45348e-63	8.27011e-59	1.24818	0.719	0.31
P0.aa/P1.aaa-AVF	WBGene00000875	cyk-4	4.9329e-63	9.16039e-59	1.45403	0.397	0.03
P0.aa/P1.aaa-AVF	WBGene00000554	cnb-1	7.00235e-63	1.30034e-58	-1.49738	0.33	0.655
P0.aa/P1.aaa-AVF	WBGene00302980	F53E2.2	7.9953e-63	1.48473e-58	1.19168	0.736	0.339
P0.aa/P1.aaa-AVF	WBGene00007296	arrd-25	8.48164e-63	1.57504e-58	-1.81805	0.054	0.345
P0.aa/P1.aaa-AVF	WBGene00004873	smc-3	5.02761e-62	9.33627e-58	1.43351	0.469	0.077
P0.aa/P1.aaa-AVF	WBGene00020854	T27C4.1	1.08199e-61	2.00925e-57	-1.89763	0.091	0.403
P0.aa/P1.aaa-AVF	WBGene00004387	rnp-4	1.35464e-61	2.51557e-57	1.24295	0.641	0.225
P0.aa/P1.aaa-AVF	WBGene00001831	hcp-3	1.51551e-61	2.81431e-57	1.4089	0.373	0.019
P0.aa/P1.aaa-AVF	WBGene00002177	jkk-1	4.38587e-61	8.14456e-57	-1.89817	0.049	0.338
P0.aa/P1.aaa-AVF	WBGene00001833	hcp-6	4.61025e-61	8.56124e-57	1.46369	0.354	0.012
P0.aa/P1.aaa-AVF	WBGene00045056	F13H10.9	4.98245e-61	9.25241e-57	1.95103	0.336	0.004
P0.aa/P1.aaa-AVF	WBGene00001880	his-6	5.15249e-61	9.56817e-57	1.48878	0.428	0.055
P0.aa/P1.aaa-AVF	WBGene00018778	F53H1.4	6.97501e-61	1.29526e-56	1.53354	0.437	0.061
P0.aa/P1.aaa-AVF	WBGene00001840	hel-1	2.34313e-60	4.35119e-56	1.1542	0.735	0.348
P0.aa/P1.aaa-AVF	WBGene00006974	zen-4	4.52927e-60	8.41086e-56	1.48225	0.334	0.006
P0.aa/P1.aaa-AVF	WBGene00000403	casy-1	4.87275e-60	9.0487e-56	-1.97945	0.093	0.396
P0.aa/P1.aaa-AVF	WBGene00019188	H11E01.3	1.60904e-59	2.98799e-55	-1.7096	0.007	0.237
P0.aa/P1.aaa-AVF	WBGene00019496	frpr-14	1.83137e-59	3.40086e-55	-1.75239	0.001	0.217
P0.aa/P1.aaa-AVF	WBGene00002210	kin-29	2.3847e-59	4.42838e-55	-1.63958	0.01	0.243
P0.aa/P1.aaa-AVF	WBGene00017132	tofu-6	5.81867e-59	1.08053e-54	1.57075	0.333	0.007
P0.aa/P1.aaa-AVF	WBGene00006536	tbb-1	1.01009e-58	1.87573e-54	1.31452	0.632	0.229
P0.aa/P1.aaa-AVF	WBGene00013766	prmt-1	1.02825e-58	1.90945e-54	1.15742	0.58	0.164
P0.aa/P1.aaa-AVF	WBGene00006730	uev-1	1.21738e-58	2.26068e-54	1.33761	0.56	0.161
P0.aa/P1.aaa-AVF	WBGene00022623	ZC487.1	1.26708e-58	2.35297e-54	-1.63538	0.002	0.217
P0.aa/P1.aaa-AVF	WBGene00000881	cyn-5	2.09368e-58	3.88797e-54	1.21843	0.577	0.164
P0.aa/P1.aaa-AVF	WBGene00003156	mcm-4	2.63892e-58	4.90048e-54	1.51258	0.323	0.004
P0.aa/P1.aaa-AVF	WBGene00004874	smc-4	3.00533e-58	5.58089e-54	1.44143	0.325	0.004
P0.aa/P1.aaa-AVF	WBGene00020557	T19B4.3	3.31219e-58	6.15074e-54	-1.73863	0.23	0.546
P0.aa/P1.aaa-AVF	WBGene00000980	dhs-17	4.1295e-58	7.66849e-54	-1.46881	0.17	0.515
P0.aa/P1.aaa-AVF	WBGene00001051	cks-1	6.79054e-58	1.261e-53	1.55754	0.338	0.012
P0.aa/P1.aaa-AVF	WBGene00004955	spd-5	7.34902e-58	1.36471e-53	1.37388	0.352	0.018
P0.aa/P1.aaa-AVF	WBGene00001958	hlh-14	9.25598e-58	1.71884e-53	2.95776	0.329	0.009
P0.aa/P1.aaa-AVF	WBGene00017568	F18E9.1	9.86432e-58	1.8318e-53	-1.62224	0.017	0.253
P0.aa/P1.aaa-AVF	WBGene00017350	F10E7.9	1.02636e-57	1.90594e-53	-1.68021	0.075	0.363
P0.aa/P1.aaa-AVF	WBGene00012274	W05B5.1	1.09003e-57	2.02419e-53	-1.58761	0.195	0.515
P0.aa/P1.aaa-AVF	WBGene00021811	ral-1	1.23452e-57	2.2925e-53	1.32804	0.52	0.126
P0.aa/P1.aaa-AVF	WBGene00000275	bub-1	2.58854e-57	4.80691e-53	1.4511	0.317	0.003
P0.aa/P1.aaa-AVF	WBGene00044418	C08G5.7	3.96468e-57	7.36242e-53	-1.54643	0.004	0.217
P0.aa/P1.aaa-AVF	WBGene00001088	dpy-30	5.01694e-57	9.31646e-53	1.15893	0.737	0.369
P0.aa/P1.aaa-AVF	WBGene00016359	fbxb-88	7.42065e-57	1.37801e-52	1.65096	0.349	0.019
P0.aa/P1.aaa-AVF	WBGene00002026	hsp-70	8.02956e-57	1.49109e-52	-3.90243	0.056	0.327
P0.aa/P1.aaa-AVF	WBGene00011447	T04F8.9	9.30075e-57	1.72715e-52	1.6643	0.325	0.009
P0.aa/P1.aaa-AVF	WBGene00011995	rsf-1	9.40201e-57	1.74595e-52	1.51102	0.398	0.049
P0.aa/P1.aaa-AVF	WBGene00000257	bmk-1	1.84024e-56	3.41732e-52	1.53042	0.316	0.004
P0.aa/P1.aaa-AVF	WBGene00018854	nlf-1	3.13642e-56	5.82432e-52	-1.59532	0.041	0.305
P0.aa/P1.aaa-AVF	WBGene00000098	air-1	6.38137e-56	1.18502e-51	1.44823	0.31	0.003
P0.aa/P1.aaa-AVF	WBGene00019025	srb-16	6.51868e-56	1.21052e-51	-1.70082	0	0.202
P0.aa/P1.aaa-AVF	WBGene00000865	cyb-1	1.14898e-55	2.13365e-51	1.39475	0.369	0.031
P0.aa/P1.aaa-AVF	WBGene00001684	gpd-2	1.71862e-55	3.19147e-51	-2.11375	0.056	0.323
P0.aa/P1.aaa-AVF	WBGene00017741	F23C8.13	2.10196e-55	3.90335e-51	-1.7225	0.004	0.211
P0.aa/P1.aaa-AVF	WBGene00010970	glb-20	4.08372e-55	7.58346e-51	4.91005	0.325	0.015
P0.aa/P1.aaa-AVF	WBGene00011564	ugt-50	6.68661e-55	1.2417e-50	1.24384	0.831	0.481
P0.aa/P1.aaa-AVF	WBGene00012972	rsa-2	8.58784e-55	1.59476e-50	1.42607	0.325	0.012
P0.aa/P1.aaa-AVF	WBGene00017850	F27B10.1	9.5626e-55	1.77577e-50	-5.13889	0.004	0.208
P0.aa/P1.aaa-AVF	WBGene00001892	his-18	1.03617e-54	1.92416e-50	1.4368	0.461	0.092
P0.aa/P1.aaa-AVF	WBGene00006817	unc-85	1.39329e-54	2.58734e-50	1.40533	0.402	0.057
P0.aa/P1.aaa-AVF	WBGene00004344	rgs-1	1.94959e-54	3.62039e-50	-1.59925	0.09	0.378
P0.aa/P1.aaa-AVF	WBGene00004917	snr-4	2.98517e-54	5.54346e-50	1.19477	0.626	0.24
P0.aa/P1.aaa-AVF	WBGene00014848	VM106R.1	3.69494e-54	6.8615e-50	-1.75494	0.012	0.231
P0.aa/P1.aaa-AVF	WBGene00012765	Y41E3.7	5.80314e-54	1.07764e-49	-1.81234	0.092	0.369
P0.aa/P1.aaa-AVF	WBGene00001172	egl-3	7.73938e-54	1.4372e-49	-1.74217	0.033	0.278
P0.aa/P1.aaa-AVF	WBGene00010139	F56A8.3	8.18563e-54	1.52007e-49	1.12689	0.676	0.301
P0.aa/P1.aaa-AVF	WBGene00001980	hmr-1	6.07829e-53	1.12874e-48	-1.77453	0.059	0.318
P0.aa/P1.aaa-AVF	WBGene00017546	rpa-1	7.34846e-53	1.36461e-48	1.57696	0.335	0.024
P0.aa/P1.aaa-AVF	WBGene00019479	K07C11.7	9.97973e-53	1.85324e-48	-1.82622	0.053	0.314
P0.aa/P1.aaa-AVF	WBGene00011915	ctf-8	1.61297e-52	2.99528e-48	1.76859	0.308	0.01
P0.aa/P1.aaa-AVF	WBGene00001518	gar-2	1.81761e-52	3.3753e-48	-1.78192	0.004	0.201
P0.aa/P1.aaa-AVF	WBGene00001869	him-10	2.37005e-52	4.40118e-48	1.39152	0.287	0
P0.aa/P1.aaa-AVF	WBGene00003802	npp-16	7.34697e-52	1.36433e-47	1.26918	0.381	0.049
P0.aa/P1.aaa-AVF	WBGene00019904	twk-49	1.12141e-51	2.08246e-47	-1.7601	0.027	0.256
P0.aa/P1.aaa-AVF	WBGene00044411	R12B2.8	1.5091e-51	2.8024e-47	-2.04089	0.006	0.205
P0.aa/P1.aaa-AVF	WBGene00000294	cas-1	2.69742e-51	5.00911e-47	1.26993	0.355	0.036
P0.aa/P1.aaa-AVF	WBGene00001881	his-7	3.49525e-51	6.49068e-47	1.35839	0.388	0.054
P0.aa/P1.aaa-AVF	WBGene00004900	snf-1	4.33751e-51	8.05475e-47	-1.61118	0.018	0.234
P0.aa/P1.aaa-AVF	WBGene00001002	div-1	4.49013e-51	8.33818e-47	1.30655	0.298	0.007
P0.aa/P1.aaa-AVF	WBGene00009179	kbp-3	5.16723e-51	9.59554e-47	1.39743	0.293	0.006
P0.aa/P1.aaa-AVF	WBGene00003777	nmy-2	6.51068e-51	1.20903e-46	1.24747	0.45	0.097
P0.aa/P1.aaa-AVF	WBGene00018871	F55C12.4	7.21276e-51	1.33941e-46	-1.46733	0.006	0.204
P0.aa/P1.aaa-AVF	WBGene00000280	cah-2	9.73057e-51	1.80697e-46	-1.46032	0.004	0.195
P0.aa/P1.aaa-AVF	WBGene00013150	pole-4	1.04866e-50	1.94736e-46	1.31788	0.293	0.006
P0.aa/P1.aaa-AVF	WBGene00004918	snr-5	3.07403e-50	5.70847e-46	1.07514	0.602	0.214
P0.aa/P1.aaa-AVF	WBGene00006970	zag-1	3.33246e-50	6.18838e-46	1.51825	0.413	0.076
P0.aa/P1.aaa-AVF	WBGene00022823	ZK813.4	3.75148e-50	6.96649e-46	-1.58877	0.071	0.336
P0.aa/P1.aaa-AVF	WBGene00002216	klp-3	3.8326e-50	7.11714e-46	-1.52469	0.046	0.287
P0.aa/P1.aaa-AVF	WBGene00195073	F02E11.7	4.64036e-50	8.61715e-46	-1.54787	0.001	0.185
P0.aa/P1.aaa-AVF	WBGene00008035	C39E9.12	4.71246e-50	8.75104e-46	1.29311	0.296	0.009
P0.aa/P1.aaa-AVF	WBGene00000804	csc-1	5.21699e-50	9.68795e-46	1.28644	0.293	0.007
P0.aa/P1.aaa-AVF	WBGene00009920	abts-1	6.92831e-50	1.28659e-45	-1.54341	0.095	0.372
P0.aa/P1.aaa-AVF	WBGene00004296	rad-50	1.86586e-49	3.4649e-45	1.37736	0.31	0.018
P0.aa/P1.aaa-AVF	WBGene00017980	F32B5.7	1.88066e-49	3.49239e-45	-1.53189	0.022	0.237
P0.aa/P1.aaa-AVF	WBGene00006640	tsp-14	2.10818e-49	3.91489e-45	-1.57936	0.04	0.278
P0.aa/P1.aaa-AVF	WBGene00011681	T10B10.4	3.23351e-49	6.00463e-45	-1.63559	0.004	0.192
P0.aa/P1.aaa-AVF	WBGene00014213	ZK1073.1	3.24419e-49	6.02446e-45	-1.64316	0.13	0.409
P0.aa/P1.aaa-AVF	WBGene00004114	pqn-25	3.50739e-49	6.51323e-45	1.65321	0.4	0.068
P0.aa/P1.aaa-AVF	WBGene00001911	his-37	4.89317e-49	9.08662e-45	-1.62633	0.568	0.728
P0.aa/P1.aaa-AVF	WBGene00044436	Y47G6A.31	5.17045e-49	9.60153e-45	1.56667	0.292	0.01
P0.aa/P1.aaa-AVF	WBGene00020736	T23F2.3	6.24593e-49	1.15987e-44	-1.74111	0.004	0.189
P0.aa/P1.aaa-AVF	WBGene00004316	rbf-1	9.80552e-49	1.82088e-44	-1.37001	0.014	0.217
P0.aa/P1.aaa-AVF	WBGene00001679	gpb-1	9.95019e-49	1.84775e-44	-1.08472	0.656	0.79
P0.aa/P1.aaa-AVF	WBGene00019020	F57H12.5	1.07767e-48	2.00123e-44	-1.84688	0	0.177
P0.aa/P1.aaa-AVF	WBGene00002068	ify-1	2.30268e-48	4.27607e-44	1.29538	0.281	0.006
P0.aa/P1.aaa-AVF	WBGene00006407	lim-9	3.23341e-48	6.00444e-44	-1.5262	0.036	0.265
P0.aa/P1.aaa-AVF	WBGene00018018	F33G12.6	8.35138e-48	1.55085e-43	-1.67815	0.034	0.257
P0.aa/P1.aaa-AVF	WBGene00003406	mrg-1	8.42251e-48	1.56406e-43	1.07965	0.547	0.174
P0.aa/P1.aaa-AVF	WBGene00008819	shw-1	9.34726e-48	1.73579e-43	-1.65224	0.003	0.182
P0.aa/P1.aaa-AVF	WBGene00021475	tbca-1	1.42333e-47	2.64313e-43	1.35534	0.667	0.307
P0.aa/P1.aaa-AVF	WBGene00001385	far-1	1.44752e-47	2.68805e-43	-1.27152	0.459	0.772
P0.aa/P1.aaa-AVF	WBGene00008555	F07C6.4	2.58659e-47	4.80331e-43	1.41171	0.341	0.04
P0.aa/P1.aaa-AVF	WBGene00004919	snr-6	2.99573e-47	5.56308e-43	1.00106	0.673	0.296
P0.aa/P1.aaa-AVF	WBGene00022277	homt-1	5.43439e-47	1.00917e-42	1.24689	0.299	0.018
P0.aa/P1.aaa-AVF	WBGene00022357	kbp-4	8.58007e-47	1.59332e-42	1.27954	0.269	0.004
P0.aa/P1.aaa-AVF	WBGene00021559	Y45G5AM.7	1.07801e-46	2.00187e-42	1.23571	0.311	0.025
P0.aa/P1.aaa-AVF	WBGene00020245	T05B11.1	1.63579e-46	3.03765e-42	-1.33034	0.218	0.521
P0.aa/P1.aaa-AVF	WBGene00019296	mcu-1	2.4025e-46	4.46145e-42	-1.45587	0.022	0.226
P0.aa/P1.aaa-AVF	WBGene00008118	madf-8	2.78303e-46	5.1681e-42	1.36326	0.264	0.003
P0.aa/P1.aaa-AVF	WBGene00001808	gut-2	2.88684e-46	5.36087e-42	1.02587	0.447	0.104
P0.aa/P1.aaa-AVF	WBGene00015971	swsn-2.2	3.14608e-46	5.84228e-42	1.16994	0.355	0.051
P0.aa/P1.aaa-AVF	WBGene00010291	F58H10.1	3.86496e-46	7.17723e-42	-2.1562	0.006	0.186
P0.aa/P1.aaa-AVF	WBGene00020392	knl-3	5.21813e-46	9.69007e-42	1.21836	0.256	0
P0.aa/P1.aaa-AVF	WBGene00019317	K02E10.1	6.02726e-46	1.11926e-41	-1.37189	0.242	0.533
P0.aa/P1.aaa-AVF	WBGene00022376	Y94H6A.3	7.33125e-46	1.36141e-41	1.14561	0.416	0.085
P0.aa/P1.aaa-AVF	WBGene00015063	B0228.6	1.01955e-45	1.89331e-41	-1.41859	0.047	0.278
P0.aa/P1.aaa-AVF	WBGene00015477	attf-4	1.02697e-45	1.90709e-41	1.13386	0.518	0.162
P0.aa/P1.aaa-AVF	WBGene00000279	cah-1	1.1104e-45	2.06202e-41	-1.49488	0.02	0.22
P0.aa/P1.aaa-AVF	WBGene00004700	rsp-3	1.17021e-45	2.17308e-41	1.05534	0.693	0.351
P0.aa/P1.aaa-AVF	WBGene00021359	Y37E11AL.3	1.17187e-45	2.17615e-41	1.24946	0.267	0.006
P0.aa/P1.aaa-AVF	WBGene00013898	ZC443.3	5.11227e-45	9.49349e-41	-1.61302	0.101	0.357
P0.aa/P1.aaa-AVF	WBGene00006658	twk-3	6.32857e-45	1.17522e-40	-1.34889	0	0.164
P0.aa/P1.aaa-AVF	WBGene00016209	C29E4.12	8.08325e-45	1.50106e-40	1.20423	0.335	0.043
P0.aa/P1.aaa-AVF	WBGene00009558	F39B2.8	1.02184e-44	1.89756e-40	-1.38286	0.018	0.216
P0.aa/P1.aaa-AVF	WBGene00006795	unc-61	1.99384e-44	3.70256e-40	1.24078	0.254	0.003
P0.aa/P1.aaa-AVF	WBGene00001832	hcp-4	2.07631e-44	3.85571e-40	1.22625	0.255	0.003
P0.aa/P1.aaa-AVF	WBGene00002229	klp-19	2.07949e-44	3.86161e-40	1.18965	0.262	0.006
P0.aa/P1.aaa-AVF	WBGene00021050	W05H9.3	2.14104e-44	3.9759e-40	2.28206	0.331	0.049
P0.aa/P1.aaa-AVF	WBGene00003159	mcm-7	3.06117e-44	5.6846e-40	1.51607	0.247	0
P0.aa/P1.aaa-AVF	WBGene00010174	F56H9.2	3.58235e-44	6.65243e-40	1.14914	0.357	0.057
P0.aa/P1.aaa-AVF	WBGene00022043	psf-3	4.58411e-44	8.5127e-40	1.19276	0.249	0.001
P0.aa/P1.aaa-AVF	WBGene00002241	kup-1	5.55935e-44	1.03237e-39	1.13286	0.304	0.028
P0.aa/P1.aaa-AVF	WBGene00009531	F38B2.4	6.37087e-44	1.18307e-39	-1.31491	0.01	0.189
P0.aa/P1.aaa-AVF	WBGene00007881	nlp-35	9.47096e-44	1.75876e-39	-1.4469	0.001	0.162
P0.aa/P1.aaa-AVF	WBGene00019953	wapl-1	1.02421e-43	1.90195e-39	1.16396	0.361	0.06
P0.aa/P1.aaa-AVF	WBGene00001992	hot-7	1.08375e-43	2.01253e-39	-1.33835	0.001	0.162
P0.aa/P1.aaa-AVF	WBGene00012317	ztf-6	1.2804e-43	2.37769e-39	1.12164	0.383	0.076
P0.aa/P1.aaa-AVF	WBGene00018214	F39H12.3	1.73428e-43	3.22057e-39	-1.32163	0.003	0.167
P0.aa/P1.aaa-AVF	WBGene00005011	F26F4.8	1.9258e-43	3.5762e-39	1.31427	0.253	0.004
P0.aa/P1.aaa-AVF	WBGene00012152	cnc-10	2.91636e-43	5.41568e-39	-1.55866	0	0.158
P0.aa/P1.aaa-AVF	WBGene00004698	rsp-1	3.32932e-43	6.18255e-39	1.05982	0.532	0.183
P0.aa/P1.aaa-AVF	WBGene00002985	lig-1	3.74264e-43	6.95009e-39	1.09124	0.249	0.003
P0.aa/P1.aaa-AVF	WBGene00022774	swsn-6	4.83388e-43	8.97652e-39	1.09239	0.399	0.085
P0.aa/P1.aaa-AVF	WBGene00020490	tmc-1	5.68558e-43	1.05581e-38	-1.32934	0.006	0.176
P0.aa/P1.aaa-AVF	WBGene00020064	kbp-1	1.08461e-42	2.01413e-38	1.24664	0.243	0.001
P0.aa/P1.aaa-AVF	WBGene00006816	unc-84	1.56758e-42	2.91099e-38	1.18958	0.284	0.021
P0.aa/P1.aaa-AVF	WBGene00012148	inos-1	1.90005e-42	3.5284e-38	-1.47966	0.04	0.25
P0.aa/P1.aaa-AVF	WBGene00021941	lgc-33	2.47099e-42	4.58863e-38	-1.39416	0.062	0.292
P0.aa/P1.aaa-AVF	WBGene00018281	tbc-18	9.45062e-42	1.75498e-37	-1.18023	0.005	0.168
P0.aa/P1.aaa-AVF	WBGene00006742	unc-2	1.65716e-41	3.07734e-37	-1.54252	0.108	0.354
P0.aa/P1.aaa-AVF	WBGene00219559	linc-5	2.36075e-41	4.38391e-37	-1.53865	0.103	0.347
P0.aa/P1.aaa-AVF	WBGene00000773	cpf-1	2.42276e-41	4.49906e-37	1.12456	0.344	0.057
P0.aa/P1.aaa-AVF	WBGene00006772	unc-36	2.52532e-41	4.68952e-37	-1.46431	0.045	0.256
P0.aa/P1.aaa-AVF	WBGene00001374	exp-2	2.62171e-41	4.86851e-37	-1.3464	0.004	0.162
P0.aa/P1.aaa-AVF	WBGene00022455	tyms-1	3.77778e-41	7.01533e-37	1.22108	0.237	0.003
P0.aa/P1.aaa-AVF	WBGene00000168	apx-1	4.95112e-41	9.19423e-37	1.38965	0.241	0.004
P0.aa/P1.aaa-AVF	WBGene00015613	C08F1.10	5.68605e-41	1.0559e-36	1.64838	0.237	0.003
P0.aa/P1.aaa-AVF	WBGene00021095	mlt-8	1.12429e-40	2.0878e-36	1.18992	0.265	0.016
P0.aa/P1.aaa-AVF	WBGene00013200	Y54E5A.5	1.26903e-40	2.35659e-36	1.03649	0.427	0.112
P0.aa/P1.aaa-AVF	WBGene00013209	bub-3	1.82025e-40	3.3802e-36	1.10726	0.269	0.019
P0.aa/P1.aaa-AVF	WBGene00019087	F59A6.5	2.24455e-40	4.16813e-36	1.06322	0.249	0.009
P0.aa/P1.aaa-AVF	WBGene00001935	his-61	2.35933e-40	4.38127e-36	1.16817	0.357	0.068
P0.aa/P1.aaa-AVF	WBGene00006943	wrm-1	3.07514e-40	5.71054e-36	1.14308	0.268	0.019
P0.aa/P1.aaa-AVF	WBGene00001890	his-16	3.70575e-40	6.88159e-36	1.28867	0.266	0.019
P0.aa/P1.aaa-AVF	WBGene00017166	aldo-2	4.17897e-40	7.76035e-36	1.14163	0.272	0.021
P0.aa/P1.aaa-AVF	WBGene00021270	pid-3	4.39052e-40	8.1532e-36	1.2052	0.233	0.003
P0.aa/P1.aaa-AVF	WBGene00007041	tag-180	5.15117e-40	9.56572e-36	-1.30595	0.044	0.251
P0.aa/P1.aaa-AVF	WBGene00009100	rgef-1	6.93564e-40	1.28795e-35	-1.32819	0.005	0.162
P0.aa/P1.aaa-AVF	WBGene00006793	unc-59	8.11567e-40	1.50708e-35	1.09116	0.316	0.045
P0.aa/P1.aaa-AVF	WBGene00004767	sel-10	8.72679e-40	1.62056e-35	1.10186	0.309	0.042
P0.aa/P1.aaa-AVF	WBGene00018985	F56F10.2	1.00817e-39	1.87218e-35	-1.39448	0.041	0.244
P0.aa/P1.aaa-AVF	WBGene00003563	ncs-1	1.52154e-39	2.8255e-35	-1.15951	0	0.144
P0.aa/P1.aaa-AVF	WBGene00007614	gnrr-2	1.93022e-39	3.58442e-35	-1.29964	0.004	0.155
P0.aa/P1.aaa-AVF	WBGene00000413	cdt-1	2.12233e-39	3.94116e-35	1.15671	0.226	0.001
P0.aa/P1.aaa-AVF	WBGene00003157	mcm-5	2.59003e-39	4.80968e-35	1.1022	0.232	0.004
P0.aa/P1.aaa-AVF	WBGene00002023	hsp-25	3.10287e-39	5.76203e-35	-1.66237	0.012	0.179
P0.aa/P1.aaa-AVF	WBGene00009274	F30F8.5	5.528e-39	1.02655e-34	-1.43485	0.264	0.506
P0.aa/P1.aaa-AVF	WBGene00018606	F48E3.6	5.55918e-39	1.03234e-34	1.58161	0.266	0.022
P0.aa/P1.aaa-AVF	WBGene00004952	spd-1	8.23305e-39	1.52888e-34	1.13834	0.231	0.006
P0.aa/P1.aaa-AVF	WBGene00000870	cyd-1	1.06955e-38	1.98616e-34	1.70125	0.237	0.009
P0.aa/P1.aaa-AVF	WBGene00006743	unc-3	1.62336e-38	3.01457e-34	1.22639	0.701	0.448
P0.aa/P1.aaa-AVF	WBGene00010685	aipl-1	2.40805e-38	4.47176e-34	1.02732	0.275	0.027
P0.aa/P1.aaa-AVF	WBGene00012100	sipa-1	4.2302e-38	7.85548e-34	-1.12533	0.004	0.153
P0.aa/P1.aaa-AVF	WBGene00002073	ima-2	4.43706e-38	8.23961e-34	1.11882	0.223	0.003
P0.aa/P1.aaa-AVF	WBGene00010737	K10C8.4	5.81541e-38	1.07992e-33	-1.07215	0.002	0.144
P0.aa/P1.aaa-AVF	WBGene00000801	cars-2	7.07443e-38	1.31372e-33	1.01639	0.264	0.022
P0.aa/P1.aaa-AVF	WBGene00001891	his-17	7.68231e-38	1.42661e-33	1.01148	0.31	0.048
P0.aa/P1.aaa-AVF	WBGene00002251	lat-1	9.35972e-38	1.7381e-33	1.33634	0.274	0.03
P0.aa/P1.aaa-AVF	WBGene00016549	C40A11.6	9.77232e-38	1.81472e-33	1.41684	0.247	0.016
P0.aa/P1.aaa-AVF	WBGene00006774	unc-38	1.66172e-37	3.08581e-33	-1.13123	0.004	0.152
P0.aa/P1.aaa-AVF	WBGene00015011	B0041.8	1.72574e-37	3.20469e-33	1.09697	0.272	0.028
P0.aa/P1.aaa-AVF	WBGene00010626	K07C5.3	2.55022e-37	4.73575e-33	1.05064	0.334	0.062
P0.aa/P1.aaa-AVF	WBGene00009444	erh-2	3.01584e-37	5.60042e-33	1.03494	0.23	0.007
P0.aa/P1.aaa-AVF	WBGene00021027	W04C9.5	3.81904e-37	7.09196e-33	-1.06388	0.001	0.138
P0.aa/P1.aaa-AVF	WBGene00021185	Y9C12A.1	4.3774e-37	8.12883e-33	-1.12287	0	0.135
P0.aa/P1.aaa-AVF	WBGene00012951	Y47H9C.8	5.95332e-37	1.10553e-32	1.05977	0.279	0.033
P0.aa/P1.aaa-AVF	WBGene00019286	K01A12.2	8.25139e-37	1.53228e-32	-1.25926	0.021	0.19
P0.aa/P1.aaa-AVF	WBGene00008450	E01G6.2	8.64027e-37	1.6045e-32	1.18365	0.252	0.022
P0.aa/P1.aaa-AVF	WBGene00002231	knl-1	9.41813e-37	1.74895e-32	1.0732	0.225	0.007
P0.aa/P1.aaa-AVF	WBGene00006436	ttn-1	1.30122e-36	2.41637e-32	-1.29073	0.002	0.14
P0.aa/P1.aaa-AVF	WBGene00015750	C14A11.5	2.25381e-36	4.18533e-32	-1.14751	0.003	0.141
P0.aa/P1.aaa-AVF	WBGene00020274	T05H4.11	2.49336e-36	4.63018e-32	1.11214	0.325	0.062
P0.aa/P1.aaa-AVF	WBGene00017360	F10E9.11	2.59763e-36	4.82381e-32	1.10247	0.231	0.01
P0.aa/P1.aaa-AVF	WBGene00003516	nab-1	3.81854e-36	7.09103e-32	-1.35794	0.073	0.286
P0.aa/P1.aaa-AVF	WBGene00000472	cey-1	5.09488e-36	9.46119e-32	-1.15841	0.57	0.692
P0.aa/P1.aaa-AVF	WBGene00001877	his-3	5.8347e-36	1.0835e-31	1.08755	0.268	0.03
P0.aa/P1.aaa-AVF	WBGene00011337	T01G1.2	5.96204e-36	1.10715e-31	-1.70843	0.004	0.143
P0.aa/P1.aaa-AVF	WBGene00015650	pkg-2	6.42887e-36	1.19384e-31	-1.37014	0.001	0.134
P0.aa/P1.aaa-AVF	WBGene00012628	Y38H6C.16	8.60639e-36	1.59821e-31	1.0301	0.208	0.001
P0.aa/P1.aaa-AVF	WBGene00022694	gcna-1	8.85078e-36	1.64359e-31	1.10066	0.224	0.009
P0.aa/P1.aaa-AVF	WBGene00001794	gta-1	9.97653e-36	1.85264e-31	-1.36898	0.018	0.179
P0.aa/P1.aaa-AVF	WBGene00000552	cmd-1	1.4292e-35	2.65402e-31	-1.00847	0.741	0.802
P0.aa/P1.aaa-AVF	WBGene00006633	tsp-7	2.14699e-35	3.98696e-31	-1.81348	0.03	0.207
P0.aa/P1.aaa-AVF	WBGene00001340	etr-1	2.62891e-35	4.88188e-31	-1.50743	0.141	0.359
P0.aa/P1.aaa-AVF	WBGene00015945	C18A3.9	4.32828e-35	8.03761e-31	1.07491	0.226	0.012
P0.aa/P1.aaa-AVF	WBGene00006779	unc-43	4.45158e-35	8.26658e-31	-1.45585	0.194	0.423
P0.aa/P1.aaa-AVF	WBGene00019319	K02E10.5	4.77172e-35	8.86108e-31	-1.15615	0	0.128
P0.aa/P1.aaa-AVF	WBGene00004184	T19D2.2	5.73681e-35	1.06533e-30	-1.27405	0.018	0.179
P0.aa/P1.aaa-AVF	WBGene00021913	cec-8	1.03521e-34	1.92239e-30	1.00528	0.252	0.024
P0.aa/P1.aaa-AVF	WBGene00044698	K09F5.6	1.10979e-34	2.06087e-30	1.17425	0.311	0.06
P0.aa/P1.aaa-AVF	WBGene00000121	aly-2	1.1691e-34	2.17101e-30	1.00488	0.263	0.031
P0.aa/P1.aaa-AVF	WBGene00015408	C03H5.6	1.28873e-34	2.39317e-30	-1.14138	0.005	0.143
P0.aa/P1.aaa-AVF	WBGene00004181	pri-2	1.57005e-34	2.91558e-30	1.01974	0.201	0.001
P0.aa/P1.aaa-AVF	WBGene00003222	mes-4	1.73908e-34	3.22946e-30	1.01296	0.216	0.009
P0.aa/P1.aaa-AVF	WBGene00013273	marc-5	1.95917e-34	3.63819e-30	-1.23631	0.041	0.223
P0.aa/P1.aaa-AVF	WBGene00045340	T10G3.8	2.22636e-34	4.13435e-30	-1.2631	0.004	0.14
P0.aa/P1.aaa-AVF	WBGene00004855	sma-1	2.297e-34	4.26553e-30	1.05803	0.216	0.009
P0.aa/P1.aaa-AVF	WBGene00020160	igcm-3	3.76263e-34	6.98721e-30	-1.38355	0.177	0.406
P0.aa/P1.aaa-AVF	WBGene00018654	F49H12.3	3.99098e-34	7.41125e-30	-1.28101	0.048	0.234
P0.aa/P1.aaa-AVF	WBGene00011352	rskn-1	5.40412e-34	1.00354e-29	-1.31314	0.033	0.205
P0.aa/P1.aaa-AVF	WBGene00011283	ttbk-7	1.02307e-33	1.89985e-29	-1.31094	0.087	0.296
P0.aa/P1.aaa-AVF	WBGene00013534	acr-24	1.39241e-33	2.58571e-29	-1.25026	0.035	0.211
P0.aa/P1.aaa-AVF	WBGene00003600	nhr-1	1.42218e-33	2.64099e-29	-1.14864	0.04	0.219
P0.aa/P1.aaa-AVF	WBGene00016971	toe-2	1.71359e-33	3.18214e-29	1.02474	0.198	0.003
P0.aa/P1.aaa-AVF	WBGene00011304	mnk-1	1.81174e-33	3.36441e-29	1.06882	0.324	0.071
P0.aa/P1.aaa-AVF	WBGene00020131	gcy-28	4.95169e-33	9.19529e-29	-1.35904	0.042	0.217
P0.aa/P1.aaa-AVF	WBGene00000886	cyn-10	6.00038e-33	1.11427e-28	1.0175	0.225	0.016
P0.aa/P1.aaa-AVF	WBGene00006959	xbp-1	7.92812e-33	1.47225e-28	-1.38192	0.803	0.832
P0.aa/P1.aaa-AVF	WBGene00011026	R05D7.1	9.53507e-33	1.77066e-28	-1.08517	0.008	0.143
P0.aa/P1.aaa-AVF	WBGene00006831	unc-104	1.35305e-32	2.51262e-28	-1.27728	0.089	0.298
P0.aa/P1.aaa-AVF	WBGene00002018	hsp-16.41	1.57001e-32	2.9155e-28	-1.40721	0.492	0.698
P0.aa/P1.aaa-AVF	WBGene00003636	nhr-46	1.8533e-32	3.44158e-28	-1.1832	0.004	0.132
P0.aa/P1.aaa-AVF	WBGene00003153	mca-3	2.75201e-32	5.11048e-28	-1.47016	0.191	0.408
P0.aa/P1.aaa-AVF	WBGene00009673	F43G9.13	2.8035e-32	5.2061e-28	-1.27806	0.037	0.205
P0.aa/P1.aaa-AVF	WBGene00019228	H23L24.1	3.26288e-32	6.05917e-28	-1.57945	0	0.118
P0.aa/P1.aaa-AVF	WBGene00015291	C01B12.8	6.82731e-32	1.26783e-27	1.03341	0.193	0.004
P0.aa/P1.aaa-AVF	WBGene00022817	upp-1	7.10629e-32	1.31964e-27	-1.40371	0.064	0.25
P0.aa/P1.aaa-AVF	WBGene00007652	C17G1.5	7.29979e-32	1.35557e-27	1.23252	0.338	0.086
P0.aa/P1.aaa-AVF	WBGene00006751	unc-11	8.51163e-32	1.58061e-27	-1.33754	0.057	0.238
P0.aa/P1.aaa-AVF	WBGene00004897	snb-1	8.61467e-32	1.59974e-27	-1.22272	0.477	0.619
P0.aa/P1.aaa-AVF	WBGene00011963	T23G5.3	8.89628e-32	1.65204e-27	1.08107	0.193	0.004
P0.aa/P1.aaa-AVF	WBGene00015328	C02B10.3	1.12269e-31	2.08483e-27	1.02622	0.341	0.089
P0.aa/P1.aaa-AVF	WBGene00019347	mbl-1	1.69873e-31	3.15455e-27	-1.43953	0.104	0.305
P0.aa/P1.aaa-AVF	WBGene00007261	lron-3	1.85597e-31	3.44654e-27	-1.16962	0.128	0.348
P0.aa/P1.aaa-AVF	WBGene00001522	gbh-1	4.57101e-31	8.48837e-27	-1.23839	0.004	0.125
P0.aa/P1.aaa-AVF	WBGene00020865	T27E4.7	9.57302e-31	1.77771e-26	-1.19934	0.003	0.121
P0.aa/P1.aaa-AVF	WBGene00013882	msa-1	9.86748e-31	1.83239e-26	-1.63183	0.077	0.278
P0.aa/P1.aaa-AVF	WBGene00015158	B0361.4	1.11912e-30	2.07821e-26	-1.36703	0.002	0.118
P0.aa/P1.aaa-AVF	WBGene00011888	cutl-15	2.13007e-30	3.95554e-26	-1.23732	0.296	0.501
P0.aa/P1.aaa-AVF	WBGene00010873	trpa-2	2.72146e-30	5.05375e-26	-1.0397	0.008	0.134
P0.aa/P1.aaa-AVF	WBGene00012037	T26E3.4	3.15363e-30	5.8563e-26	1.01197	0.312	0.071
P0.aa/P1.aaa-AVF	WBGene00013361	fars-2	3.9294e-30	7.2969e-26	-1.18263	0.022	0.167
P0.aa/P1.aaa-AVF	WBGene00001669	gpa-7	9.32831e-30	1.73227e-25	-1.14225	0.055	0.231
P0.aa/P1.aaa-AVF	WBGene00010059	F54E4.3	1.41188e-29	2.62186e-25	-1.33682	0.246	0.445
P0.aa/P1.aaa-AVF	WBGene00006752	unc-13	1.61906e-29	3.00659e-25	-1.23331	0.031	0.185
P0.aa/P1.aaa-AVF	WBGene00004740	scd-2	2.1305e-29	3.95634e-25	-1.04169	0	0.107
[truncated: 7,654 more rows]
