# Supplementary material for: A gene expression atlas of a juvenile nervous system
Source: bioRxiv. 2025 Nov 22:2025.11.21.689793. Preprint. [Version 1] doi: 10.1101/2025.11.21.689793 (PMC12667811; doi:10.1101/2025.11.21.689793)
Supplement: Supplement 18 — Supplemental Table 18. Enrichment test results for cell surface and secreted molecules in postsynaptic outputs vs adjacent, non-synaptic neurons for each nerve ring neuron in L1 and L4. [file media-18.csv]

neuron	id	gene_short_name	p_val	p_val_adj	avg_log2FC	pct.1	pct.2	L1	Embryo	comp	artifact	L1.TPM	embryo.TPM	max.pct	pct6.L1	pct6.Embryo
ASG	WBGene00014505	T05E11.9	1.59595859393056e-246	3.12233339316574e-242	-7.78151485648089	0.009	0.761	0.192858141275715	42.6164648714876	L1-Embryo	FALSE	19.2858690867709	4263.91222393291	0.761	0.00510204081632653	0.0239043824701195
ASG	WBGene00194657	T07D10.10	1.60950591226077e-210	3.14883736674697e-206	-7.35304635392432	0.02	0.789	0.215761919540922	35.4096540455638	L1-Embryo	FALSE	21.5762534402305	3542.55234114396	0.789	0.00510204081632653	0.0239043824701195
ASG	WBGene00001858	hil-7	7.46711705384599e-204	1.46086678041443e-199	-6.37009861324667	0.13	0.984	3.06983532019559	253.991572354788	L1-Embryo	FALSE	306.984406837134	25412.3700366171	0.984	0.00510204081632653	0.0239043824701195
ASG	WBGene00000301	cav-1	1.23271742206302e-172	2.41168836452409e-168	-7.61126133063203	0.003	0.51	0.103928156878325	20.4835708111619	L1-Embryo	FALSE	10.3928453044629	2049.13247678033	0.51	0.00510204081632653	0.0239043824701195
ASG	WBGene00194710	mks-2	3.64566452201777e-156	7.13237807087557e-152	-4.34734170619564	0.159	0.88	2.18245572754254	44.43814709083	L1-Embryo	FALSE	218.246194693357	4446.1671984937	0.88	0.00510204081632653	0.0239043824701195
ASG	WBGene00003934	pat-10	6.3524351668425e-145	1.24279041604107e-140	-4.57131113022377	0.036	0.534	1.25011717416187	29.7364841577296	L1-Embryo	FALSE	125.012073664767	2975.02324151014	0.534	0.00510204081632653	0.0239043824701195
ASG	WBGene00008484	E04D5.5	7.34630017298937e-137	1.43723016584364e-132	-4.6068133974741	0.127	0.797	2.14694522511672	52.3297783418109	L1-Embryo	FALSE	214.695134331271	5235.38537934167	0.797	0.00510204081632653	0.0239043824701195
ASG	WBGene00012239	W04A8.4	5.92791501458916e-126	1.15973729345422e-121	-7.60547402641274	0.002	0.378	0.0667979258609059	13.1704655902487	L1-Embryo	FALSE	6.6798116216392	1317.87043058895	0.378	0.00510204081632653	0.0239043824701195
ASG	WBGene00008453	E02A10.3	4.27915486163756e-123	8.37173857130772e-119	-5.6485961318498	0.043	0.594	0.562550504029531	28.2587623894355	L1-Embryo	FALSE	56.2552107141803	2827.33410425995	0.594	0.00510204081632653	0.0239043824701195
ASG	WBGene00009144	del-3	5.89529383063533e-123	1.1533552850255e-118	-9.10384747501555	0.004	0.454	0.0258007038808705	14.6597775748566	L1-Embryo	FALSE	2.58007774056913	1466.73511514339	0.454	0.00510204081632653	0.0239043824701195
ASG	WBGene00015790	C15C7.4	9.01340751404218e-122	1.76338304604721e-117	6.60859506989477	0.947	0.06	187.432634622185	1.91672610161871	L1-Embryo	FALSE	18743.2469132079	191.669279272115	0.947	0.00510204081632653	0.0239043824701195
ASG	WBGene00008760	F13E9.11	1.52282864454708e-115	2.97926196019191e-111	-6.40119415232879	0.022	0.462	0.283833468251883	24.0570459549152	L1-Embryo	FALSE	28.3834277098222	2407.08598292957	0.462	0.00510204081632653	0.0239043824701195
ASG	WBGene00011428	nlp-80	1.37783845691212e-114	2.69560315710288e-110	10.2754346707927	0.906	0.004	83.3160391751719	0.0632391070638083	L1-Embryo	FALSE	8331.61307551284	6.32881862453196	0.906	0.00510204081632653	0.0239043824701195
ASG	WBGene00000779	cpn-3	8.87867138061252e-114	1.73702326890303e-109	-5.01255525774692	0.006	0.255	0.305759743254638	9.89329739193255	L1-Embryo	FALSE	30.5760614584755	989.890713844119	0.255	0.00510204081632653	0.0239043824701195
ASG	WBGene00020527	T15B7.15	2.32241361254131e-110	4.54356999157582e-106	-6.89162032762699	0.016	0.462	0.151476515060972	18.0827816693352	L1-Embryo	FALSE	15.1476946726856	1808.99920370548	0.462	0.00510204081632653	0.0239043824701195
ASG	WBGene00045482	T03F6.9	2.34057894101042e-108	4.57910864019278e-104	4.99444781519764	0.904	0.08	75.534673770342	2.3656028502373	L1-Embryo	FALSE	7553.48307358611	236.578112380206	0.904	0.00510204081632653	0.0239043824701195
ASG	WBGene00017014	dylt-2	2.81694463550853e-106	5.51107048490889e-102	-3.56036384804427	0.189	0.769	2.13664909005296	25.2123716007219	L1-Embryo	FALSE	213.663544901588	2522.38638394311	0.769	0.00510204081632653	0.0239043824701195
ASG	WBGene00021416	mksr-2	3.67041508497255e-106	7.1808000722403e-102	-3.39707549455368	0.281	0.841	3.44937837736875	36.3430942768238	L1-Embryo	FALSE	344.937767399577	3636.1642171683	0.841	0.00510204081632653	0.0239043824701195
ASG	WBGene00008051	lron-4	9.93509676675218e-104	1.9437023314474e-99	5.79186489518207	0.875	0.032	46.1435450524098	0.828917918603913	L1-Embryo	FALSE	4614.35770140185	82.8427995222452	0.875	0.00510204081632653	0.0239043824701195
ASG	WBGene00007271	C03C10.5	3.79480193491492e-103	7.42415050546755e-99	-15.6857877866203	0	0.335	0	44.8174045856233	L1-Embryo	FALSE	0	4484.47547801245	0.335	0.00510204081632653	0.0239043824701195
ASG	WBGene00044387	C27A2.8	1.6540993299346e-102	3.23607992908405e-98	-3.79376741333976	0.316	0.845	4.69676396894322	65.1461246534236	L1-Embryo	FALSE	469.677735341253	6517.3954815145	0.845	0.00510204081632653	0.0239043824701195
ASG	WBGene00001537	gcy-11	9.9181130007569e-101	1.94037962746808e-96	3.76898191778637	0.904	0.191	59.6127440234497	4.36890739574031	L1-Embryo	FALSE	5961.27885830915	437.038943245167	0.904	0.00510204081632653	0.0239043824701195
ASG	WBGene00021268	capa-1	4.83614889594043e-100	9.46144170001785e-96	2.45949655620553	0.963	0.622	262.978274443514	47.8082501216701	L1-Embryo	FALSE	26297.8525475156	4782.62996399403	0.963	0.00510204081632653	0.0239043824701195
ASG	WBGene00009692	F44E5.5	1.36721798454325e-98	2.67482526496042e-94	6.16888490586747	0.854	0.092	141.193152308752	1.95845804262064	L1-Embryo	FALSE	14119.3015766542	195.957624405005	0.854	0.00510204081632653	0.0239043824701195
ASG	WBGene00010234	ttr-50	2.1365081217252e-97	4.17986448934319e-93	-12.0506925051166	0	0.127	0	3.60356786151171	L1-Embryo	FALSE	0	360.544598812837	0.127	0.00510204081632653	0.0239043824701195
ASG	WBGene00022951	C30E1.9	3.2003241162189e-97	6.26111410097065e-93	4.19093056520729	0.898	0.315	105.356251827298	5.76458381095989	L1-Embryo	FALSE	10535.628044444	576.715508164225	0.898	0.00510204081632653	0.0239043824701195
ASG	WBGene00009691	F44E5.4	3.20295729381528e-96	6.26626564962022e-92	5.88128569411862	0.853	0.1	139.766838529767	2.36718967786783	L1-Embryo	FALSE	13976.665611955	236.810708599026	0.853	0.00510204081632653	0.0239043824701195
ASG	WBGene00012420	Y7A9D.1	3.17463698220839e-95	6.2108597919925e-91	-5.6210854329924	0.011	0.331	0.187212088375229	9.2518884352628	L1-Embryo	FALSE	18.7212621877545	925.740180744332	0.331	0.00510204081632653	0.0239043824701195
ASG	WBGene00001448	flp-5	3.50288703523719e-92	6.85304819573804e-88	5.99588119925521	0.811	0.02	47.498709951182	0.740318470863536	L1-Embryo	FALSE	4749.8760680547	74.0893023957258	0.811	0.00510204081632653	0.0239043824701195
ASG	WBGene00004452	rpl-38	3.56550918337539e-85	6.97556216635561e-81	4.58194512656218	0.804	0.084	44.5100812929582	1.85452106008739	L1-Embryo	FALSE	4451.01510958175	185.517201312743	0.804	0.00510204081632653	0.0239043824701195
ASG	WBGene00018258	F41B4.2	9.23645511400702e-85	1.80702007850433e-80	8.13723607043501	0.766	0.004	32.3661015293111	0.110976705989413	L1-Embryo	FALSE	3236.61635006541	11.1062833800979	0.766	0.00510204081632653	0.0239043824701195
ASG	WBGene00002253	lbp-1	1.06144786386724e-82	2.07661660086987e-78	-4.27790352066465	0.005	0.147	0.184978834094275	3.60089894843904	L1-Embryo	FALSE	18.4979361232438	360.242138439932	0.147	0.00510204081632653	0.0239043824701195
ASG	WBGene00021349	arl-13	8.93697645944913e-82	1.74843007452663e-77	-3.96429992772073	0.096	0.558	1.02861382989083	16.0648522154729	L1-Embryo	FALSE	102.861676115379	1607.3609654123	0.558	0.00510204081632653	0.0239043824701195
ASG	WBGene00016463	C35E7.11	1.07259910684436e-81	2.0984328926303e-77	-3.39306470543283	0.168	0.669	2.09844833380275	22.0500725456686	L1-Embryo	FALSE	209.84543137961	2205.90737377836	0.669	0.00510204081632653	0.0239043824701195
ASG	WBGene00003591	nex-4	2.20995448876174e-81	4.32355496181346e-77	5.82908706892508	0.766	0.024	29.5485311172354	0.515794469621143	L1-Embryo	FALSE	2954.85592738544	51.5667543138102	0.766	0.00510204081632653	0.0239043824701195
ASG	WBGene00009216	F28D1.6	3.52493817812844e-81	6.89618905169048e-77	3.08645960651449	0.856	0.163	40.8772417108098	4.80854865694404	L1-Embryo	FALSE	4087.72832187907	481.013202009265	0.856	0.00510204081632653	0.0239043824701195
ASG	WBGene00004622	rrn-3.1	4.72394445948473e-78	9.24192494053593e-74	4.77848118867814	0.87	0.446	336.568078366166	12.2593299487948	L1-Embryo	FALSE	33656.7612691071	1226.61572986586	0.87	0.00510204081632653	0.0239043824701195
ASG	WBGene00003851	odr-4	5.84384182648328e-78	1.14328921493319e-73	-3.46369759010185	0.128	0.598	1.44197933162426	15.9141418440632	L1-Embryo	FALSE	144.197906809076	1592.16511484938	0.598	0.00510204081632653	0.0239043824701195
ASG	WBGene00022733	tmem-17	1.02888195403888e-77	2.01290465488167e-73	-4.39094179498963	0.056	0.466	0.488795876456545	10.2687865978074	L1-Embryo	FALSE	48.8797269388668	1027.3492143566	0.466	0.00510204081632653	0.0239043824701195
ASG	WBGene00009304	eva-1	4.20235384734639e-77	8.22148506694847e-73	-6.89727064728206	0.006	0.303	0.0532564516749538	6.44568062687608	L1-Embryo	FALSE	5.32566034410097	644.918495944771	0.303	0.00510204081632653	0.0239043824701195
ASG	WBGene00012132	ifta-2	1.21773665057939e-76	2.38237998319353e-72	-2.83184888082762	0.347	0.789	4.9463170588119	35.2191553967807	L1-Embryo	FALSE	494.633115443802	3523.75504298547	0.789	0.00510204081632653	0.0239043824701195
ASG	WBGene00219758	linc-11	5.05674867132084e-76	9.89302310057208e-72	-5.31253555965625	0.031	0.39	0.310987643323877	12.3885913331749	L1-Embryo	FALSE	31.0988529552053	1239.59692584703	0.39	0.00510204081632653	0.0239043824701195
ASG	WBGene00009562	flp-22	1.83590822975669e-74	3.59177086069599e-70	13.0207608523248	0.702	0	33.1096589897236	0	L1-Embryo	FALSE	3310.96222965654	0	0.702	0.00510204081632653	0.0239043824701195
ASG	WBGene00000188	arl-3	2.49009496278063e-74	4.87162178518402e-70	-2.59399666379477	0.449	0.821	6.94214044892599	41.9156413826321	L1-Embryo	FALSE	694.216023209295	4193.61493689124	0.821	0.00510204081632653	0.0239043824701195
ASG	WBGene00011434	T04D3.5	2.85393676778831e-74	5.58344189250104e-70	-4.57941131575059	0.031	0.367	0.299881362096801	7.1858585055204	L1-Embryo	FALSE	29.9877843902152	718.9894680576	0.367	0.00510204081632653	0.0239043824701195
ASG	WBGene00004497	rps-28	1.45617999386882e-73	2.84887054000496e-69	4.27814491263378	0.753	0.068	27.1328791763179	1.39450652116294	L1-Embryo	FALSE	2713.28753563255	139.469081349176	0.753	0.00510204081632653	0.0239043824701195
ASG	WBGene00010495	K02B12.2	1.68168321271189e-73	3.29004503734954e-69	-12.9023043283179	0	0.251	0	6.50590060104442	L1-Embryo	FALSE	0	650.914767812425	0.251	0.00510204081632653	0.0239043824701195
ASG	WBGene00020854	T27C4.1	3.67304858202019e-73	7.1859522458643e-69	2.63573432754979	0.854	0.307	45.1512401564001	7.26113555593061	L1-Embryo	FALSE	4515.13127763948	726.431565539114	0.854	0.00510204081632653	0.0239043824701195
ASG	WBGene00011383	T02E9.5	2.45528681051924e-71	4.80352311609985e-67	-4.57731495591371	0.03	0.355	0.418420784542911	10.0053239706978	L1-Embryo	FALSE	41.8411443784871	1001.09577638395	0.355	0.00510204081632653	0.0239043824701195
ASG	WBGene00020825	tmem-231	1.07772368776365e-70	2.1084586227408e-66	-3.19760456859329	0.152	0.606	2.02019114403252	18.5377401603126	L1-Embryo	FALSE	202.017717112273	1854.72630591718	0.606	0.00510204081632653	0.0239043824701195
ASG	WBGene00004494	rps-25	2.37822406516735e-70	4.65275756109341e-66	3.26428799648935	0.81	0.211	43.4749905423303	4.52081595081727	L1-Embryo	FALSE	4347.50530226963	452.180950148504	0.81	0.00510204081632653	0.0239043824701195
ASG	WBGene00000534	cpi-2	4.35092300474402e-70	8.51214576648119e-66	-2.78115563865099	0.238	0.669	3.16529491616225	21.7601857283491	L1-Embryo	FALSE	316.529956359824	2177.07578854408	0.669	0.00510204081632653	0.0239043824701195
ASG	WBGene00010965	ctc-2	1.94796386128037e-69	3.81099649820892e-65	-2.3780644954239	0.334	0.769	9.46215157569902	49.1883775737063	L1-Embryo	FALSE	946.213033486594	4921.0738856955	0.769	0.00510204081632653	0.0239043824701195
ASG	WBGene00004498	rps-29	2.88489213338256e-68	5.64400296974964e-64	3.47752959931041	0.763	0.124	29.4857571255407	2.64319968606624	L1-Embryo	FALSE	2948.5774916509	264.411022977975	0.763	0.00510204081632653	0.0239043824701195
ASG	WBGene00021350	Y37E3.8	5.86899956569511e-68	1.14821107503259e-63	3.55023883621634	0.776	0.143	35.1530404112473	2.99687097937627	L1-Embryo	FALSE	3515.3044089362	299.81967761264	0.776	0.00510204081632653	0.0239043824701195
ASG	WBGene00004155	pqn-73	1.1688842925724e-67	2.28680522998864e-63	-10.4505067048158	0.001	0.211	0.00388993657847402	6.62916386001202	L1-Embryo	FALSE	0.388994766370996	663.225727083232	0.211	0.00510204081632653	0.0239043824701195
ASG	WBGene00002017	hsp-16.11	7.5971779794887e-67	1.48631189990717e-62	14.5697707417594	0.656	0	96.8858804067768	0	L1-Embryo	FALSE	9688.60143861419	0	0.656	0.00510204081632653	0.0239043824701195
ASG	WBGene00016634	C44B11.4	1.1879745438461e-66	2.32415339758051e-62	7.69605104903545	0.665	0.008	19.0902948227615	0.0880799205163546	L1-Embryo	FALSE	1909.02856623364	8.81384923709346	0.665	0.00510204081632653	0.0239043824701195
ASG	WBGene00001971	hmg-1.1	1.83424775359794e-66	3.58852230513901e-62	-2.51827405446905	0.329	0.705	5.11910673114196	29.3280612542647	L1-Embryo	FALSE	511.91125736245	2934.14563557671	0.705	0.00510204081632653	0.0239043824701195
ASG	WBGene00012760	Y41C4A.17	2.00314739773986e-66	3.91895756893825e-62	9.91106422378339	0.641	0.004	36.5913947035836	0.0340227476090514	L1-Embryo	FALSE	3659.14735398137	3.40201001148049	0.641	0.00510204081632653	0.0239043824701195
ASG	WBGene00022503	ZC13.2	8.13425585554541e-66	1.5913858155789e-61	-3.31265479368279	0.082	0.486	1.07422496581802	10.6778873222074	L1-Embryo	FALSE	107.422802706001	1068.36577519487	0.486	0.00510204081632653	0.0239043824701195
ASG	WBGene00004336	ret-1	3.08674093953751e-65	6.03889997411118e-61	-2.96513345423759	0.162	0.574	2.1980288542072	17.1670116930832	L1-Embryo	FALSE	219.803511797731	1717.56076409944	0.574	0.00510204081632653	0.0239043824701195
ASG	WBGene00021396	cutl-24	1.37623094851458e-64	2.69245822767393e-60	-12.57276484833	0	0.227	0	5.17652008736465	L1-Embryo	FALSE	0	517.925312671579	0.227	0.00510204081632653	0.0239043824701195
ASG	WBGene00011289	R102.2	4.78327954360271e-64	9.35800809910433e-60	4.73650528491611	0.702	0.092	103.448827228761	3.87661680008721	L1-Embryo	FALSE	10344.8985273481	387.856200130176	0.702	0.00510204081632653	0.0239043824701195
ASG	WBGene00008226	C50B8.4	1.04804875216498e-63	2.05040257873556e-59	-3.63148303365389	0.073	0.45	0.784062494344945	9.72363941704035	L1-Embryo	FALSE	78.40647287047	972.853799808038	0.45	0.00510204081632653	0.0239043824701195
ASG	WBGene00045336	R11D1.12	1.60658238666631e-63	3.14311778127397e-59	-6.84616338757425	0.004	0.247	0.0765598566452002	8.9023443701784	L1-Embryo	FALSE	7.65600748194705	890.621342781539	0.247	0.00510204081632653	0.0239043824701195
ASG	WBGene00000286	cal-2	2.54654502257434e-63	4.98206068216444e-59	11.9679956975824	0.639	0	15.9598510148008	0	L1-Embryo	FALSE	1595.98833776125	0	0.639	0.00510204081632653	0.0239043824701195
ASG	WBGene00023068	rpl-41.2	7.25254808239183e-63	1.41888850683914e-58	2.68355867405733	0.807	0.239	43.0852013034328	6.70265665902362	L1-Embryo	FALSE	4308.52793665164	670.4940774184	0.807	0.00510204081632653	0.0239043824701195
ASG	WBGene00012179	W01D2.1	3.02884001072584e-62	5.92562259698403e-58	3.79260927969056	0.715	0.084	21.6789477468932	1.56048175213037	L1-Embryo	FALSE	2167.89989927161	156.12522406825	0.715	0.00510204081632653	0.0239043824701195
ASG	WBGene00000492	che-13	3.88556922791839e-62	7.60172763749954e-58	-3.01394769413072	0.148	0.574	1.80434355596371	14.5778622841258	L1-Embryo	FALSE	180.434432506734	1458.57319890735	0.574	0.00510204081632653	0.0239043824701195
ASG	WBGene00019282	mps-2	4.46697157339768e-62	8.73918318619522e-58	-9.0767125452632	0.001	0.163	0.00535816090771532	3.34836703271145	L1-Embryo	FALSE	0.535817617698172	334.997975715466	0.163	0.00510204081632653	0.0239043824701195
ASG	WBGene00017180	F02E11.2	9.91063373067086e-62	1.93891638306845e-57	6.78668863695014	0.634	0.008	15.7165296440383	0.138374403008598	L1-Embryo	FALSE	1571.6526226441	13.848179387411	0.634	0.00510204081632653	0.0239043824701195
ASG	WBGene00219950	F46A8.13	1.75351924092509e-61	3.43058504294585e-57	7.42234250688223	0.634	0.012	40.8906228158434	0.234404284266541	L1-Embryo	FALSE	4089.06723099193	23.4295742051731	0.634	0.00510204081632653	0.0239043824701195
ASG	WBGene00001546	gcy-21	2.52103088707293e-61	4.93214482746948e-57	4.8953484447852	0.667	0.036	19.9015683955701	0.664758765462992	L1-Embryo	FALSE	1990.16010068327	66.4821486658826	0.667	0.00510204081632653	0.0239043824701195
ASG	WBGene00019324	K02F2.5	7.8891946837737e-61	1.54344204793349e-56	2.48089056619868	0.806	0.255	34.7838408514864	6.22712963375869	L1-Embryo	FALSE	3478.38658801562	622.830772824509	0.806	0.00510204081632653	0.0239043824701195
ASG	WBGene00018772	F53G12.4	9.13782727954153e-61	1.7877245289695e-56	-3.3130003710309	0.092	0.478	1.01135207921539	10.055596158201	L1-Embryo	FALSE	101.135496128717	1006.1033050116	0.478	0.00510204081632653	0.0239043824701195
ASG	WBGene00007892	C33B4.4	1.35277061796617e-60	2.64656043698902e-56	6.69755092471154	0.628	0.008	17.1969179548762	0.161710541074641	L1-Embryo	FALSE	1719.69433098434	16.1836042862477	0.628	0.00510204081632653	0.0239043824701195
ASG	WBGene00022441	Y110A2AL.4	3.61159826575102e-60	7.0657308471153e-56	-12.0934280280514	0	0.135	0	3.7120292824353	L1-Embryo	FALSE	0	371.365813828048	0.135	0.00510204081632653	0.0239043824701195
ASG	WBGene00011392	sbt-1	4.3603576915911e-60	8.53060378782883e-56	1.4881764662518	0.918	0.821	98.4561423324554	35.0922737031196	L1-Embryo	FALSE	9845.60883289142	3510.71412599443	0.918	0.00510204081632653	0.0239043824701195
ASG	WBGene00004483	rps-14	5.74055354155034e-60	1.12308189486891e-55	2.83586870943252	0.787	0.215	34.5322769503072	4.83277399761845	L1-Embryo	FALSE	3453.22867197806	483.55030576171	0.787	0.00510204081632653	0.0239043824701195
ASG	WBGene00004426	rpl-14	1.26881673196731e-59	2.48231305442085e-55	4.00925812565197	0.702	0.072	20.2452931364663	1.25330562551426	L1-Embryo	FALSE	2024.53104849454	125.418029002932	0.702	0.00510204081632653	0.0239043824701195
ASG	WBGene00004496	rps-27	1.30620164255094e-59	2.55545289348665e-55	2.96232489872286	0.748	0.155	25.1920975305873	3.228454926099	L1-Embryo	FALSE	2519.21377216273	322.994028443238	0.748	0.00510204081632653	0.0239043824701195
ASG	WBGene00015339	C02E7.6	5.10784831659787e-59	9.99299444659207e-55	-3.00040860958165	0.037	0.227	0.801404765061038	6.41587479502943	L1-Embryo	FALSE	80.1407048841435	641.851362737841	0.227	0.00510204081632653	0.0239043824701195
ASG	WBGene00003111	mab-20	5.54882342323929e-59	1.08557181452253e-54	-3.88660093714577	0.031	0.319	0.425379055329089	6.30017062791866	L1-Embryo	FALSE	42.5380267540933	630.376847266778	0.319	0.00510204081632653	0.0239043824701195
ASG	WBGene00019364	mksr-1	6.35379127955263e-59	1.24305572593168e-54	-3.00679928955609	0.124	0.522	1.48408975436438	11.9316559237705	L1-Embryo	FALSE	148.409398360688	1193.76287257398	0.522	0.00510204081632653	0.0239043824701195
ASG	WBGene00010981	blos-8	2.30610187640825e-58	4.5116577110051e-54	-3.71885543417964	0.042	0.359	0.450083000013914	5.93345795567341	L1-Embryo	FALSE	45.008428262512	593.603982409832	0.359	0.00510204081632653	0.0239043824701195
ASG	WBGene00013289	tag-273	4.53477195663254e-58	8.87182785595589e-54	-4.50279419021915	0.017	0.223	0.19310106370547	4.39314327712324	L1-Embryo	FALSE	19.3101613989725	439.518194471361	0.223	0.00510204081632653	0.0239043824701195
ASG	WBGene00000277	cab-1	6.39462549900686e-58	1.2510445326257e-53	2.08268371247474	0.865	0.482	54.0226251009572	12.7496000515987	L1-Embryo	FALSE	5402.26347980086	1275.37061711848	0.865	0.00510204081632653	0.0239043824701195
ASG	WBGene00022144	pghm-1	8.43054589674912e-58	1.64935199924e-53	2.00177441093558	0.867	0.506	51.1364697498469	12.7646318197085	L1-Embryo	FALSE	5113.64712221593	1276.90125021129	0.867	0.00510204081632653	0.0239043824701195
ASG	WBGene00004453	rpl-39	3.00494416402972e-57	5.87887276250773e-53	3.72638711798013	0.673	0.064	18.993054292777	1.43104254884628	L1-Embryo	FALSE	1899.30978845516	143.215316536612	0.673	0.00510204081632653	0.0239043824701195
ASG	WBGene00045190	R01H2.8	3.91897824829093e-57	7.66708904495638e-53	-2.52715925605024	0.297	0.677	3.86631539619769	22.2877331485761	L1-Embryo	FALSE	386.632641411984	2230.03110818251	0.677	0.00510204081632653	0.0239043824701195
ASG	WBGene00021643	ccep-290	1.34229795267081e-56	2.62607171460518e-52	-3.26427193653117	0.082	0.438	1.18207617569346	11.3618558220725	L1-Embryo	FALSE	118.207517150835	1136.74914728753	0.438	0.00510204081632653	0.0239043824701195
ASG	WBGene00017295	F09E10.5	2.85917302355981e-56	5.59368610329241e-52	-7.55232845916928	0.002	0.215	0.0251270246818715	4.87211473697162	L1-Embryo	FALSE	2.51270962868942	487.431352927711	0.215	0.00510204081632653	0.0239043824701195
ASG	WBGene00002043	hyl-1	9.7111232714342e-56	1.89988415682339e-51	-4.99265939517797	0.01	0.227	0.186738575705617	5.96839562080186	L1-Embryo	FALSE	18.6739107858553	597.182307903421	0.227	0.00510204081632653	0.0239043824701195
ASG	WBGene00006728	ubq-2	9.71836186492912e-56	1.90130031525473e-51	3.07407111019954	0.738	0.155	23.7852246105111	2.82047425451706	L1-Embryo	FALSE	2378.52160746137	282.183080651348	0.738	0.00510204081632653	0.0239043824701195
ASG	WBGene00004495	rps-26	1.61607516261265e-55	3.16168944813538e-51	2.46845200654524	0.798	0.255	33.6630494824835	6.07857491823591	L1-Embryo	FALSE	3366.31410400266	608.014556448299	0.798	0.00510204081632653	0.0239043824701195
ASG	WBGene00004436	rpl-24.1	1.8592843673362e-55	3.63750393625655e-51	2.69134006709504	0.77	0.207	29.3903872060316	4.54635526459305	L1-Embryo	FALSE	2939.04363246445	454.789653168731	0.77	0.00510204081632653	0.0239043824701195
ASG	WBGene00004445	rpl-31	3.37633829740841e-55	6.60546824504982e-51	3.29782630615932	0.708	0.1	21.8054572585321	2.21338250451454	L1-Embryo	FALSE	2180.54786018392	221.403244108379	0.708	0.00510204081632653	0.0239043824701195
ASG	WBGene00008288	C54C6.6	5.56415402917765e-55	1.08857109426832e-50	-3.09298430193882	0.193	0.59	2.51386239137992	21.4530371981945	L1-Embryo	FALSE	251.386955518765	2146.07366627098	0.59	0.00510204081632653	0.0239043824701195
ASG	WBGene00016292	tbc-7	1.53529524642275e-54	3.00365162010146e-50	-3.86162451411602	0.049	0.367	0.536368831585962	7.80539158106487	L1-Embryo	FALSE	53.6370360087759	781.007147118632	0.367	0.00510204081632653	0.0239043824701195
ASG	WBGene00004480	rps-11	2.39641955779449e-54	4.68835522286914e-50	2.54676084250762	0.784	0.235	33.302143257341	5.69545176895868	L1-Embryo	FALSE	3330.2167551174	569.763765415408	0.784	0.00510204081632653	0.0239043824701195
ASG	WBGene00017671	pgal-1	2.68398763070821e-54	5.25095340071755e-50	2.2310972192289	0.808	0.275	31.7435029566627	6.7574574806833	L1-Embryo	FALSE	3174.34706819071	675.944536639985	0.808	0.00510204081632653	0.0239043824701195
ASG	WBGene00019342	K02F6.8	6.42548226730865e-54	1.25708135077626e-49	3.79179972184977	0.644	0.056	15.0879468275524	1.08547061094132	L1-Embryo	FALSE	1508.79705453122	108.606076336422	0.644	0.00510204081632653	0.0239043824701195
ASG	WBGene00004490	rps-21	6.42703761349448e-54	1.25738563870406e-49	4.68011038355491	0.604	0.028	13.9007050479854	0.538278703414325	L1-Embryo	FALSE	1390.07253824368	53.8287444055209	0.604	0.00510204081632653	0.0239043824701195
ASG	WBGene00006063	sto-1	1.11923081902393e-53	2.18966317433843e-49	-7.89997885014656	0.004	0.195	0.0374281161403206	9.13893791855524	L1-Embryo	FALSE	3.74282228000283	914.398225280694	0.195	0.00510204081632653	0.0239043824701195
ASG	WBGene00021199	Y17G9B.2	1.40089956964562e-53	2.74071991805469e-49	-12.0064996957092	0	0.175	0	3.49473627456798	L1-Embryo	FALSE	0	349.654758431113	0.175	0.00510204081632653	0.0239043824701195
ASG	WBGene00017156	F01E11.3	6.16310674484434e-53	1.20575020356135e-48	-3.38692757688466	0.072	0.402	0.801791136970493	8.39232453408197	L1-Embryo	FALSE	80.1793421851942	839.674701567944	0.402	0.00510204081632653	0.0239043824701195
ASG	WBGene00011763	T14B1.1	2.14998807394749e-52	4.20623666787086e-48	-3.24812186332006	0.112	0.482	1.35612791850867	12.8890461360621	L1-Embryo	FALSE	135.612741032255	1289.53333348106	0.482	0.00510204081632653	0.0239043824701195
ASG	WBGene00019482	K07C11.10	2.34673719925719e-52	4.59115665662676e-48	-2.96171352406814	0.253	0.622	3.05733620369791	23.8207785653393	L1-Embryo	FALSE	305.734491625465	2383.30209714962	0.622	0.00510204081632653	0.0239043824701195
ASG	WBGene00004470	rps-1	4.61938867891212e-52	9.03737201142367e-48	2.59333032086254	0.76	0.187	25.9591297706658	4.29765671134874	L1-Embryo	FALSE	2595.91528688473	429.892852357486	0.76	0.00510204081632653	0.0239043824701195
ASG	WBGene00003657	nhr-67	5.1815851536571e-52	1.01372531946148e-47	-9.75198776444166	0.002	0.195	0.00672533316942155	6.52825502714285	L1-Embryo	FALSE	0.672535233474815	653.188178667112	0.195	0.00510204081632653	0.0239043824701195
ASG	WBGene00004429	rpl-17	1.04409179494826e-51	2.04266118763678e-47	2.787048513939	0.747	0.175	23.9805187196763	3.47048757198474	L1-Embryo	FALSE	2398.05554580541	347.191177144201	0.747	0.00510204081632653	0.0239043824701195
ASG	WBGene00000217	asp-4	1.39236427788213e-51	2.72402147324859e-47	-7.8575984516355	0.001	0.171	0.0227363672741824	5.46668126725719	L1-Embryo	FALSE	2.27364320664973	547.03165808765	0.171	0.00510204081632653	0.0239043824701195
ASG	WBGene00009212	atz-1	2.13469995895248e-51	4.17632699969464e-47	-11.5757238990601	0	0.112	0	2.59158622031031	L1-Embryo	FALSE	0	259.226691990145	0.112	0.00510204081632653	0.0239043824701195
ASG	WBGene00011155	rbm-3.1	2.25725326224086e-51	4.41609028224801e-47	-6.83300257941847	0.002	0.171	0.0361672535463312	4.21635089183211	L1-Embryo	FALSE	3.61673566129315	421.819831164167	0.171	0.00510204081632653	0.0239043824701195
ASG	WBGene00004413	rpl-2	4.02293096439287e-51	7.87046213873822e-47	2.66862093769174	0.724	0.163	21.3269215299533	3.35038263157843	L1-Embryo	FALSE	2132.69165217175	335.183718260357	0.724	0.00510204081632653	0.0239043824701195
ASG	WBGene00004492	rps-23	7.11637163459826e-51	1.3922469465928e-46	2.8118402504303	0.726	0.155	25.1924158983782	3.58388196314136	L1-Embryo	FALSE	2519.24578779201	358.490979322633	0.726	0.00510204081632653	0.0239043824701195
ASG	WBGene00044020	ZK856.14	1.39037612309392e-50	2.72013184722094e-46	-5.12421280525363	0.01	0.239	0.133586333721943	4.68479228236088	L1-Embryo	FALSE	13.3586714405791	468.748494345554	0.239	0.00510204081632653	0.0239043824701195
ASG	WBGene00006538	tbb-4	2.1532515172257e-50	4.21262126830037e-46	-2.62385474485054	0.181	0.55	2.2076271383338	13.6089567797986	L1-Embryo	FALSE	220.762905668332	1361.418728149	0.55	0.00510204081632653	0.0239043824701195
ASG	WBGene00021641	Y47G6A.15	3.59685969808212e-50	7.03689631332785e-46	-6.19579952631804	0.012	0.235	0.0848265243138516	6.27638359663862	L1-Embryo	FALSE	8.48267660458226	627.945635889464	0.235	0.00510204081632653	0.0239043824701195
ASG	WBGene00019339	K02F6.5	4.08978177657385e-50	8.00124906768907e-46	3.92870437216839	0.611	0.048	13.8366961489648	0.90467556464115	L1-Embryo	FALSE	1383.67355796955	90.502892806767	0.611	0.00510204081632653	0.0239043824701195
ASG	WBGene00004430	rpl-18	8.08576913329851e-50	1.58189987323852e-45	2.93740451627967	0.704	0.124	19.6580253363792	2.56234183866788	L1-Embryo	FALSE	1965.80497568546	256.350647143708	0.704	0.00510204081632653	0.0239043824701195
ASG	WBGene00004447	rpl-33	9.45519818072968e-50	1.84981497207795e-45	3.28257952075971	0.668	0.076	16.9361757442134	1.73654891893961	L1-Embryo	FALSE	1693.6209101684	173.676898124013	0.668	0.00510204081632653	0.0239043824701195
ASG	WBGene00021915	Y55D5A.1	1.30741270070663e-49	2.55782220766245e-45	-3.42509677718449	0.116	0.47	1.17548955275847	12.6314362553313	L1-Embryo	FALSE	117.549290257634	1263.80243927157	0.47	0.00510204081632653	0.0239043824701195
ASG	WBGene00001753	gst-5	1.88054389248621e-49	3.67909607126002e-45	3.23392291873095	0.656	0.092	27.4882214138944	2.91782796517414	L1-Embryo	FALSE	2748.8263775475	291.914044491381	0.656	0.00510204081632653	0.0239043824701195
ASG	WBGene00004423	rpl-11.2	3.08399782568388e-49	6.03353334616794e-45	2.80507436791748	0.706	0.147	21.0568223292833	3.00901395232715	L1-Embryo	FALSE	2105.6788075902	301.008528700341	0.706	0.00510204081632653	0.0239043824701195
ASG	WBGene00015613	C08F1.10	3.22614315620595e-49	6.31162647080133e-45	-11.9026182177131	0	0.131	0	3.25166652854172	L1-Embryo	FALSE	0	325.383835579911	0.131	0.00510204081632653	0.0239043824701195
ASG	WBGene00006787	unc-52	5.14451940641426e-49	1.00647377667088e-44	-5.80409986393458	0.006	0.135	0.0490727829065393	2.78541019429141	L1-Embryo	FALSE	4.90729227503043	278.700024993854	0.135	0.00510204081632653	0.0239043824701195
ASG	WBGene00004450	rpl-36	5.84930322885794e-49	1.14435768369377e-44	2.65158985270144	0.719	0.163	21.9287128294342	3.48598758468319	L1-Embryo	FALSE	2192.86955154066	348.836302401337	0.719	0.00510204081632653	0.0239043824701195
ASG	WBGene00001853	hil-2	6.84582816703868e-49	1.33931782259945e-44	-2.14941753372056	0.153	0.359	3.54170177213522	15.7125000706056	L1-Embryo	FALSE	354.167240521503	1572.09801485236	0.359	0.00510204081632653	0.0239043824701195
ASG	WBGene00004410	rla-2	1.61524356036249e-48	3.16006250149317e-44	3.30350243552126	0.652	0.084	15.7602141278948	1.59238102526792	L1-Embryo	FALSE	1576.02274406938	159.329985043995	0.652	0.00510204081632653	0.0239043824701195
ASG	WBGene00017353	F10E9.1	2.88632473022446e-48	5.64680570221113e-44	4.52991280039217	0.569	0.024	11.3647261109831	0.488000908022586	L1-Embryo	FALSE	1136.47041315899	48.7677381815239	0.569	0.00510204081632653	0.0239043824701195
ASG	WBGene00010962	ctc-3	2.88809983117907e-48	5.65027850971874e-44	-2.2883029889324	0.372	0.737	11.2817589197317	55.1094391359921	L1-Embryo	FALSE	1128.171484004	5513.21159141772	0.737	0.00510204081632653	0.0239043824701195
ASG	WBGene00004434	rpl-22	3.56420570996489e-48	6.97301205097532e-44	3.1575794913709	0.656	0.1	17.5574861192032	1.96370841814863	L1-Embryo	FALSE	1755.75015173434	196.434573684657	0.656	0.00510204081632653	0.0239043824701195
ASG	WBGene00011500	T05G5.5	6.101381895232e-48	1.19367435398319e-43	-2.30754367636641	0.357	0.681	5.51291184731296	27.2913172983845	L1-Embryo	FALSE	551.290345491146	2730.40903279406	0.681	0.00510204081632653	0.0239043824701195
ASG	WBGene00004449	rpl-35	8.07273771527308e-48	1.57935040661603e-43	2.61048266079545	0.713	0.159	22.1222107833517	3.61854297025326	L1-Embryo	FALSE	2212.22224961773	361.938252211171	0.713	0.00510204081632653	0.0239043824701195
ASG	WBGene00004491	rps-22	1.0879344721392e-47	2.12843500129314e-43	3.70074457151714	0.616	0.06	15.2327812619366	1.16758616317731	L1-Embryo	FALSE	1523.28202983481	116.791229342486	0.616	0.00510204081632653	0.0239043824701195
ASG	WBGene00010898	nphp-1	1.60889373542025e-47	3.14763970397618e-43	-3.2051671977078	0.125	0.466	1.33262415891234	12.2940638975264	L1-Embryo	FALSE	133.262358374705	1230.0915696601	0.466	0.00510204081632653	0.0239043824701195
ASG	WBGene00004473	rps-4	1.95811845117027e-47	3.83086293786952e-43	2.71019506204478	0.707	0.151	18.6149817424461	2.84068955466627	L1-Embryo	FALSE	1861.4964181959	284.225176975831	0.707	0.00510204081632653	0.0239043824701195
ASG	WBGene00016600	ets-5	2.2847455137305e-47	4.46987612306235e-43	-2.23671021347561	0.348	0.685	4.97583157550055	23.4521669808885	L1-Embryo	FALSE	497.584138246181	2346.32474466795	0.685	0.00510204081632653	0.0239043824701195
ASG	WBGene00016025	xbx-4	2.40284709408898e-47	4.70093005487569e-43	-3.12455106271876	0.108	0.446	1.16756393529771	10.1861628954057	L1-Embryo	FALSE	116.756726252977	1019.14102508032	0.446	0.00510204081632653	0.0239043824701195
ASG	WBGene00004479	rps-10	4.45417685872204e-47	8.71415160640381e-43	2.52357547078337	0.717	0.183	22.4587101576698	3.90198986747073	L1-Embryo	FALSE	2245.87438957065	390.429032892012	0.717	0.00510204081632653	0.0239043824701195
ASG	WBGene00007191	lgc-20	6.99728953868063e-47	1.36894972534748e-42	-2.74459114477786	0.185	0.542	2.32617937135742	15.5917632061283	L1-Embryo	FALSE	232.618600032081	1559.97400272223	0.542	0.00510204081632653	0.0239043824701195
ASG	WBGene00007531	C11H1.7	1.33568887370834e-46	2.613141712523e-42	-3.11037703680789	0.082	0.375	0.864441167642549	7.46874484302274	L1-Embryo	FALSE	86.4443631059139	747.22918466111	0.375	0.00510204081632653	0.0239043824701195
ASG	WBGene00006839	unc-115	1.69812271513638e-46	3.32220727989281e-42	-3.04642212215661	0.085	0.371	0.936392317844429	7.7391447683842	L1-Embryo	FALSE	93.6390613528741	774.309291120755	0.371	0.00510204081632653	0.0239043824701195
ASG	WBGene00004499	rps-30	1.85223538839943e-46	3.62371331386464e-42	2.55098351977251	0.712	0.179	20.8033991249879	3.54602526984198	L1-Embryo	FALSE	2080.34435029681	354.81531967415	0.712	0.00510204081632653	0.0239043824701195
ASG	WBGene00004456	rpl-43	2.07180584933006e-46	4.05328096362933e-42	2.73855196396249	0.702	0.155	19.7873352679072	2.96098174425781	L1-Embryo	FALSE	1978.73613932694	296.217236325036	0.702	0.00510204081632653	0.0239043824701195
ASG	WBGene00001172	egl-3	2.54995156919753e-46	4.98872524997805e-42	3.65697162609956	0.594	0.06	13.0928129535021	1.03402947017394	L1-Embryo	FALSE	1309.27678744423	103.452200445908	0.594	0.00510204081632653	0.0239043824701195
ASG	WBGene00019391	irld-11	2.77105911854143e-46	5.42130005951446e-42	-3.57976186581478	0.091	0.414	1.0266396885892	12.2815294763261	L1-Embryo	FALSE	102.662288433445	1228.6811816204	0.414	0.00510204081632653	0.0239043824701195
ASG	WBGene00043308	tmem-107	5.06807115673934e-46	9.91517441104485e-42	-3.24262305281422	0.056	0.351	0.755893830645726	7.15870152305776	L1-Embryo	FALSE	75.5895984732634	716.264825497484	0.351	0.00510204081632653	0.0239043824701195
ASG	WBGene00004363	ric-3	5.35725509453246e-46	1.04809338669433e-41	-5.12171820884801	0.018	0.247	0.123150378771833	4.3133436252341	L1-Embryo	FALSE	12.3150729716116	431.56885134451	0.247	0.00510204081632653	0.0239043824701195
ASG	WBGene00017143	EEED8.15	1.13103318311083e-45	2.21275331943804e-41	-9.09476436015616	0.001	0.163	0.00455702109353924	2.95254572247227	L1-Embryo	FALSE	0.455703407978027	295.437042089426	0.163	0.00510204081632653	0.0239043824701195
ASG	WBGene00004446	rpl-32	1.23057976412877e-45	2.40750625054152e-41	2.25576537634384	0.751	0.255	26.0681334487627	5.45448760526185	L1-Embryo	FALSE	2606.81353400877	545.625918054805	0.751	0.00510204081632653	0.0239043824701195
ASG	WBGene00004418	rpl-7	1.5253217196977e-45	2.98413941241659e-41	2.91423651023524	0.685	0.147	20.2652413869298	2.68443768416342	L1-Embryo	FALSE	2026.52649526236	268.56606492576	0.685	0.00510204081632653	0.0239043824701195
ASG	WBGene00012833	Y43F8C.11	1.57695318942199e-45	3.08515121978518e-41	5.69042836235608	0.526	0.012	9.40919336841931	0.178238442460931	L1-Embryo	FALSE	940.919607933507	17.8307468343687	0.526	0.00510204081632653	0.0239043824701195
ASG	WBGene00004432	rpl-20	1.84871306741166e-45	3.61682224508417e-41	2.44704242265336	0.7	0.143	19.1420156795195	3.50655483688591	L1-Embryo	FALSE	1914.20596957926	350.784331838373	0.7	0.00510204081632653	0.0239043824701195
ASG	WBGene00004567	rrn-2.1	2.48490189833969e-45	4.86146207391177e-41	6.26602109348662	0.499	0.012	12.1528482725412	0.153939945112335	L1-Embryo	FALSE	1215.28172083523	15.4018279296087	0.499	0.00510204081632653	0.0239043824701195
ASG	WBGene00013098	Y51H4A.1	3.57202660542904e-45	6.98831285086137e-41	-4.83684422029291	0.01	0.207	0.128153161428259	3.68270655010466	L1-Embryo	FALSE	12.8153526629079	368.485308896653	0.207	0.00510204081632653	0.0239043824701195
ASG	WBGene00020190	guk-1	4.05235726617565e-45	7.92803175554604e-41	-1.81210689856435	0.418	0.749	8.26236236076608	29.0126787965197	L1-Embryo	FALSE	826.236662751105	2902.48489020128	0.749	0.00510204081632653	0.0239043824701195
ASG	WBGene00004454	rpl-36.A	4.29611344977583e-45	8.40491635314143e-41	2.78527439479275	0.654	0.108	15.8555065111029	2.29614535242516	L1-Embryo	FALSE	1585.55319649889	229.733314930682	0.654	0.00510204081632653	0.0239043824701195
ASG	WBGene00016711	fbxc-53	7.06247034185697e-45	1.3817016976809e-40	-11.7502117933303	0	0.159	0	2.9252824265272	L1-Embryo	FALSE	0	292.711560125779	0.159	0.00510204081632653	0.0239043824701195
ASG	WBGene00014569	bkip-1	9.46929929064648e-45	1.85257371322208e-40	-3.03346200989929	0.051	0.323	0.72729942761021	5.95790335820607	L1-Embryo	FALSE	72.7301500211033	596.105444837749	0.323	0.00510204081632653	0.0239043824701195
ASG	WBGene00219707	linc-8	1.12773847968536e-44	2.20630756165644e-40	-4.81369870200241	0.02	0.251	0.181338619084046	5.11978744320794	L1-Embryo	FALSE	18.1339135848609	512.285396833335	0.251	0.00510204081632653	0.0239043824701195
ASG	WBGene00010974	bbs-5	1.3300724167609e-44	2.60215367615103e-40	-2.0765260901878	0.299	0.649	4.12941443471409	17.417074205521	L1-Embryo	FALSE	412.941566925448	1742.61164398164	0.649	0.00510204081632653	0.0239043824701195
ASG	WBGene00016397	maph-9	2.10430670182014e-44	4.11686563144091e-40	-3.11234576202355	0.126	0.462	1.44607718465463	12.5088651036613	L1-Embryo	FALSE	144.607693279887	1251.54817144984	0.462	0.00510204081632653	0.0239043824701195
ASG	WBGene00004451	rpl-37	6.10707265145078e-44	1.19478769352983e-39	7.67955287022326	0.498	0.004	10.5048238713661	0.0472605426455507	L1-Embryo	FALSE	1050.48538071886	4.72972210374274	0.498	0.00510204081632653	0.0239043824701195
ASG	WBGene00004924	snt-4	1.17679608690902e-43	2.30228386442881e-39	4.91199241421706	0.526	0.028	10.0589561594231	0.330159093611033	L1-Embryo	FALSE	1005.89414432951	33.0399178848109	0.526	0.00510204081632653	0.0239043824701195
ASG	WBGene00017907	F28F9.3	2.0792475740409e-43	4.06783995385363e-39	5.64165075863143	0.509	0.012	10.0029386460896	0.196397803395385	L1-Embryo	FALSE	1000.2943049014	19.6452213272911	0.509	0.00510204081632653	0.0239043824701195
ASG	WBGene00011977	T24B8.3	5.590797259579e-43	1.09378357586404e-38	-2.48832813802452	0.267	0.574	3.51115730336277	19.7028500585348	L1-Embryo	FALSE	351.115677604251	1971.06208150043	0.574	0.00510204081632653	0.0239043824701195
ASG	WBGene00014454	MTCE.7	5.86377756135842e-43	1.14718944210416e-38	4.782898193509	0.452	0.04	18.7974443690333	0.678861718907456	L1-Embryo	FALSE	1879.74545551631	67.9262562175631	0.452	0.00510204081632653	0.0239043824701195
ASG	WBGene00004421	rpl-10	6.7827021515597e-43	1.32696784893114e-38	2.41399617906792	0.737	0.195	24.1691553021244	4.53116422948577	L1-Embryo	FALSE	2416.91549058747	453.346854357368	0.737	0.00510204081632653	0.0239043824701195
ASG	WBGene00011892	erh-1	1.82467469643204e-42	3.56979357609964e-38	-4.43643618985111	0.012	0.179	0.133881644996062	2.91324865408847	L1-Embryo	FALSE	13.3882026521466	291.465346682155	0.179	0.00510204081632653	0.0239043824701195
ASG	WBGene00022842	ZK994.6	2.16185720497367e-42	4.22945743581048e-38	5.18086439358152	0.509	0.016	9.32702718668077	0.253166362964722	L1-Embryo	FALSE	932.701475753203	25.3179627882545	0.509	0.00510204081632653	0.0239043824701195
ASG	WBGene00017120	tctn-1	4.43779296946928e-42	8.6820981654697e-38	-2.86931800825996	0.127	0.45	1.62555469885074	11.8804771814022	L1-Embryo	FALSE	162.555933122894	1188.75247043909	0.45	0.00510204081632653	0.0239043824701195
ASG	WBGene00219313	C17E4.20	4.48951831329576e-42	8.78329362813183e-38	-3.2920918249107	0.049	0.303	0.62058452698059	6.08316594647089	L1-Embryo	FALSE	62.0575762332917	608.626911067881	0.303	0.00510204081632653	0.0239043824701195
ASG	WBGene00014294	C53C7.5	5.32311726025063e-42	1.04141466079543e-37	2.56520128660746	0.662	0.163	20.062614299521	3.38604482151284	L1-Embryo	FALSE	2006.25680161725	338.758007279119	0.662	0.00510204081632653	0.0239043824701195
ASG	WBGene00004488	rps-19	8.56791034478728e-42	1.67622597985418e-37	2.31150110209312	0.69	0.195	20.5791382810734	4.14186955066829	L1-Embryo	FALSE	2057.91609536911	414.40449096158	0.69	0.00510204081632653	0.0239043824701195
ASG	WBGene00013962	ZK287.1	1.36216018232572e-41	2.66493018070204e-37	-3.51738154252215	0.06	0.343	0.599509927969089	6.87064537329218	L1-Embryo	FALSE	59.9507263632408	687.363059936492	0.343	0.00510204081632653	0.0239043824701195
ASG	WBGene00001972	hmg-1.2	1.65503905995209e-41	3.23791841689026e-37	-2.85841294172186	0.134	0.426	1.48234266270358	10.7523852093193	L1-Embryo	FALSE	148.23363538266	1075.82812180455	0.426	0.00510204081632653	0.0239043824701195
ASG	WBGene00004428	rpl-16	2.42807853202099e-41	4.75029284004586e-37	2.61616528239718	0.666	0.151	17.942047226192	2.92251476201211	L1-Embryo	FALSE	1794.20229240507	292.387233380899	0.666	0.00510204081632653	0.0239043824701195
ASG	WBGene00004433	rpl-21	2.81680459855711e-41	5.51079651661714e-37	2.36973542228457	0.694	0.195	21.570691409891	4.16970164234576	L1-Embryo	FALSE	2157.07226173216	417.21855500587	0.694	0.00510204081632653	0.0239043824701195
ASG	WBGene00004478	rps-9	8.68308257067277e-41	1.69875827412642e-36	2.0386286182963	0.736	0.243	24.2964331501904	5.90985302651513	L1-Embryo	FALSE	2429.64721252259	591.234590043815	0.736	0.00510204081632653	0.0239043824701195
ASG	WBGene00004448	rpl-34	1.1278107570493e-40	2.20644896509125e-36	2.57341410626497	0.645	0.139	15.1425914633813	2.5402071920249	L1-Embryo	FALSE	1514.25894466035	254.123371950446	0.645	0.00510204081632653	0.0239043824701195
ASG	WBGene00004415	rpl-4	1.4537503552015e-40	2.84411719491622e-36	3.7202826474521	0.565	0.048	12.2749807054939	0.927411646373264	L1-Embryo	FALSE	1227.49542745207	92.7731932930776	0.565	0.00510204081632653	0.0239043824701195
ASG	WBGene00018352	fbxc-20	3.23832663601431e-40	6.3354622306984e-36	-8.03024677135628	0.001	0.143	0.0203430654558474	5.53647691295426	L1-Embryo	FALSE	2.03431234279186	554.030423840708	0.143	0.00510204081632653	0.0239043824701195
ASG	WBGene00004484	rps-15	3.62026456709675e-40	7.08268559906807e-36	2.43781938503844	0.666	0.159	17.5788422624423	3.24056628459762	L1-Embryo	FALSE	1757.88923572472	324.246846806434	0.666	0.00510204081632653	0.0239043824701195
ASG	WBGene00018068	F35H10.2	8.11412475524661e-40	1.58744736711645e-35	4.8157421846639	0.472	0.004	9.48774970582685	0.332930117968239	L1-Embryo	FALSE	948.773952228724	33.3188501402936	0.472	0.00510204081632653	0.0239043824701195
ASG	WBGene00001824	hbl-1	2.29939340962766e-39	4.49853326659556e-35	-4.61673459852738	0.005	0.147	0.117669651911782	2.90383386427932	L1-Embryo	FALSE	11.766998723752	290.589559725334	0.147	0.00510204081632653	0.0239043824701195
ASG	WBGene00012226	W03G11.4	4.2656279545528e-39	8.34527453028709e-35	-3.76232667034917	0.022	0.203	0.283489096024129	3.85444285783856	L1-Embryo	FALSE	28.3489903889104	385.634806853147	0.203	0.00510204081632653	0.0239043824701195
ASG	WBGene00009803	F47B8.2	5.99870313857854e-39	1.17358628203151e-34	5.09261831454948	0.475	0.012	10.174449039507	0.294221901570108	L1-Embryo	FALSE	1017.44342012963	29.4450243980085	0.475	0.00510204081632653	0.0239043824701195
ASG	WBGene00000829	ctb-1	1.09166102473493e-38	2.13572562879142e-34	-1.63294465568954	0.21	0.498	5.34865544498431	16.5872612271823	L1-Embryo	FALSE	534.86163214651	1659.57750137518	0.498	0.00510204081632653	0.0239043824701195
ASG	WBGene00016248	C30B5.7	2.00287828446685e-38	3.91843107573095e-34	11.0735117418006	0.45	0	8.58504262567256	0	L1-Embryo	FALSE	858.503906642039	0	0.45	0.00510204081632653	0.0239043824701195
ASG	WBGene00015514	nlp-77	3.92401872356941e-38	7.6769502307912e-34	-2.03723594496669	0.045	0.124	0.956959414293882	3.9274263463223	L1-Embryo	FALSE	95.696214136171	392.917579306462	0.124	0.00510204081632653	0.0239043824701195
ASG	WBGene00012016	inpp-1	5.68765166978182e-38	1.11273217267612e-33	-2.90246388810892	0.105	0.402	1.26017397633855	9.42472321294993	L1-Embryo	FALSE	126.017756748344	942.899456429544	0.402	0.00510204081632653	0.0239043824701195
ASG	WBGene00004444	rpl-30	5.79429109827649e-38	1.13359511046681e-33	3.74229096279685	0.53	0.044	10.5158857039242	0.781865002633594	L1-Embryo	FALSE	1051.59051381291	78.2365519597213	0.53	0.00510204081632653	0.0239043824701195
ASG	WBGene00004489	rps-20	8.60996811745632e-38	1.68445416249915e-33	2.21050386405143	0.686	0.179	18.7967966118571	4.05741365021482	L1-Embryo	FALSE	1879.68260748278	405.917264062778	0.686	0.00510204081632653	0.0239043824701195
ASG	WBGene00023036	F39E9.10	1.02624799006916e-37	2.0077515677713e-33	-4.67238221699252	0.014	0.175	0.112221253873638	2.87925539654234	L1-Embryo	FALSE	11.2221573672959	288.074185260924	0.175	0.00510204081632653	0.0239043824701195
ASG	WBGene00020397	pcbd-1	1.61594166184957e-37	3.1614282672425e-33	-3.63486451887271	0.042	0.251	0.404232454041088	5.02809026384342	L1-Embryo	FALSE	40.4233605991007	503.118423654808	0.251	0.00510204081632653	0.0239043824701195
ASG	WBGene00022568	ZC239.5	1.87522914373221e-37	3.66869829679769e-33	10.9023303869827	0.443	0	7.62441126014326	0	L1-Embryo	FALSE	762.442861481901	0	0.443	0.00510204081632653	0.0239043824701195
ASG	WBGene00020379	T09B4.5	2.46041741758813e-37	4.81356063576941e-33	-11.0981296516784	0	0.112	0	1.86008757642234	L1-Embryo	FALSE	0	186.142856685288	0.112	0.00510204081632653	0.0239043824701195
ASG	WBGene00269373	M01D1.12	2.46062040414531e-37	4.81395775866989e-33	-11.2881176310675	0	0.135	0	2.12246350939053	L1-Embryo	FALSE	0	212.401353937082	0.135	0.00510204081632653	0.0239043824701195
ASG	WBGene00004424	rpl-12	2.90017989147629e-37	5.67391193968422e-33	1.47129137426637	0.849	0.51	54.3216572118305	19.5879347720892	L1-Embryo	FALSE	5432.17111423918	1959.60993448269	0.849	0.00510204081632653	0.0239043824701195
ASG	WBGene00021468	epg-2	2.91821372481168e-37	5.70919333122157e-33	-3.50718671509566	0.045	0.243	0.424375719156498	4.83092458999349	L1-Embryo	FALSE	42.4376928509114	483.407064736293	0.243	0.00510204081632653	0.0239043824701195
ASG	WBGene00004443	rpl-29	3.02272013977411e-37	5.91364968145407e-33	3.71187626432251	0.497	0.036	9.38223420011952	0.712092621115175	L1-Embryo	FALSE	938.224120698217	71.2545287599187	0.497	0.00510204081632653	0.0239043824701195
ASG	WBGene00019899	R05G6.5	5.38976193860942e-37	1.05445302566955e-32	-4.17949198838693	0.036	0.255	0.380416985563475	6.90448859780904	L1-Embryo	FALSE	38.0418069645942	690.849681466221	0.255	0.00510204081632653	0.0239043824701195
ASG	WBGene00004346	rgs-3	6.19052319833274e-37	1.21111395852182e-32	-2.08534349943161	0.421	0.685	7.44994696954525	31.6154209624633	L1-Embryo	FALSE	744.996382704636	3162.76985631131	0.685	0.00510204081632653	0.0239043824701195
ASG	WBGene00010959	nduo-1	6.58826148275332e-37	1.28892747648586e-32	-1.30375771575795	0.263	0.574	7.27610287839371	17.9607073884917	L1-Embryo	FALSE	727.608281708714	1796.99914981464	0.574	0.00510204081632653	0.0239043824701195
ASG	WBGene00011564	ugt-50	6.7546511524845e-37	1.32147995147207e-32	-2.46291277268848	0.171	0.466	2.21879596451775	12.2335636315209	L1-Embryo	FALSE	221.880228746833	1223.91150157914	0.466	0.00510204081632653	0.0239043824701195
ASG	WBGene00021019	W04B5.2	8.32991402511409e-37	1.62966437987332e-32	-3.48798926004476	0.026	0.227	0.360473590365631	4.05003809064523	L1-Embryo	FALSE	36.0464084474226	405.233246180545	0.227	0.00510204081632653	0.0239043824701195
ASG	WBGene00004487	rps-18	8.35596435889072e-37	1.63476086717338e-32	2.21126593951662	0.673	0.167	18.4753829450284	3.98586127301437	L1-Embryo	FALSE	1847.53672255235	398.773969429677	0.673	0.00510204081632653	0.0239043824701195
ASG	WBGene00016619	C43H6.6	1.02398207123298e-36	2.00331852416021e-32	-3.27912687452283	0.053	0.303	0.552135444846059	5.36422617829497	L1-Embryo	FALSE	55.2137018278313	536.757447022173	0.303	0.00510204081632653	0.0239043824701195
ASG	WBGene00001207	egl-43	1.06555532022517e-36	2.08465242848853e-32	-4.2802084155797	0.002	0.143	0.11349344056111	2.217707001858	L1-Embryo	FALSE	11.3493763985809	221.887474651222	0.143	0.00510204081632653	0.0239043824701195
ASG	WBGene00006960	xbx-1	1.71322282707177e-36	3.35174913888321e-32	-3.35881198381557	0.057	0.311	0.59150624668163	6.07297595351445	L1-Embryo	FALSE	59.1503559536688	607.54544721639	0.311	0.00510204081632653	0.0239043824701195
ASG	WBGene00004474	rps-5	2.03585966883449e-36	3.9829558561078e-32	1.99193532303477	0.692	0.203	20.647550823467	5.18705321323884	L1-Embryo	FALSE	2064.7570654658	518.921763641769	0.692	0.00510204081632653	0.0239043824701195
ASG	WBGene00007490	mks-5	2.08750757735112e-36	4.08399982432973e-32	-3.07293491349291	0.082	0.355	0.869046217133805	7.31605157937001	L1-Embryo	FALSE	86.9048693673503	732.088947338716	0.355	0.00510204081632653	0.0239043824701195
ASG	WBGene00003963	pdi-2	2.88764050418353e-36	5.64937988238466e-32	-2.945651723918	0.098	0.299	1.0016889789537	7.71981452203058	L1-Embryo	FALSE	100.169183348833	772.337832910261	0.299	0.00510204081632653	0.0239043824701195
ASG	WBGene00015580	cls-1	2.90497453530551e-36	5.68329218087169e-32	-11.0038174168376	0	0.116	0	1.74212669204218	L1-Embryo	FALSE	0	174.337913549537	0.116	0.00510204081632653	0.0239043824701195
ASG	WBGene00013378	emc-3	3.16762582108136e-36	6.19714315636357e-32	-3.82337440854672	0.035	0.239	0.299458821199148	4.2472886251878	L1-Embryo	FALSE	29.9459674573393	424.972614018526	0.239	0.00510204081632653	0.0239043824701195
ASG	WBGene00010742	K10D6.2	3.50225416949764e-36	6.85181005720518e-32	-2.66182243570755	0.082	0.351	1.02550356174654	6.49111133045437	L1-Embryo	FALSE	102.55064841461	649.484358616624	0.351	0.00510204081632653	0.0239043824701195
ASG	WBGene00019760	calu-1	3.51922772090061e-36	6.88501711316995e-32	-4.52836374852799	0.007	0.135	0.119462600664324	2.77243911831269	L1-Embryo	FALSE	11.9462941099467	277.340841028586	0.135	0.00510204081632653	0.0239043824701195
ASG	WBGene00000239	bas-1	4.8797028293975e-36	9.54665061543327e-32	-4.69152619596515	0.011	0.183	0.121812071463673	3.16559514427194	L1-Embryo	FALSE	12.1812418594153	316.714951441621	0.183	0.00510204081632653	0.0239043824701195
ASG	WBGene00004440	rpl-26	6.32310435720911e-36	1.23705213644439e-31	2.42778706319029	0.615	0.131	14.426572948972	2.67735691007193	L1-Embryo	FALSE	1442.65886216328	267.851524777283	0.615	0.00510204081632653	0.0239043824701195
ASG	WBGene00003636	nhr-46	6.99655123804855e-36	1.36880528421182e-31	-4.24528784671316	0.015	0.191	0.188239605206845	3.58215740885867	L1-Embryo	FALSE	18.8240141637297	358.443975854783	0.191	0.00510204081632653	0.0239043824701195
ASG	WBGene00007266	C03A3.1	9.3717128570392e-36	1.83348190335115e-31	-4.3280433386045	0.009	0.171	0.13603498815348	2.74535162305529	L1-Embryo	FALSE	13.6035375815312	274.696803042209	0.171	0.00510204081632653	0.0239043824701195
ASG	WBGene00004427	rpl-15	9.91859608569875e-36	1.9404741382061e-31	2.17545327871207	0.686	0.219	18.459423625014	4.08260954035477	L1-Embryo	FALSE	1845.94012484566	408.498214896882	0.686	0.00510204081632653	0.0239043824701195
ASG	WBGene00011121	R07E5.17	1.99628593379416e-35	3.9055338008749e-31	-2.66888785320862	0.131	0.422	1.51843423520603	9.65773549584086	L1-Embryo	FALSE	151.843856232073	966.210748189331	0.422	0.00510204081632653	0.0239043824701195
ASG	WBGene00018727	jbts-14	3.3541904746577e-35	6.56213824462032e-31	-2.80921998815695	0.127	0.418	1.34396761995849	9.42191926464887	L1-Embryo	FALSE	134.397144989192	942.688787629301	0.418	0.00510204081632653	0.0239043824701195
ASG	WBGene00206380	C42D4.18	3.85616168267786e-35	7.54419471599096e-31	-2.37097713950876	0.101	0.378	1.33639456453101	6.91346850214248	L1-Embryo	FALSE	133.639837288335	691.655224095061	0.378	0.00510204081632653	0.0239043824701195
ASG	WBGene00004476	rps-7	9.5829253952602e-35	1.87480352432871e-30	2.11938663540943	0.674	0.211	18.6156099781304	4.28049632502984	L1-Embryo	FALSE	1861.5641961153	428.32502390057	0.674	0.00510204081632653	0.0239043824701195
ASG	WBGene00004368	ric-19	1.25553092376698e-34	2.45632069925772e-30	-3.02568955038973	0.054	0.299	0.599054452954368	4.88147798662364	L1-Embryo	FALSE	59.9056160092728	488.410647379094	0.299	0.00510204081632653	0.0239043824701195
ASG	WBGene00001169	eef-1A.2	1.7409613149029e-34	3.40601671647603e-30	2.31263568895392	0.621	0.147	14.350513489656	2.88483581026025	L1-Embryo	FALSE	1435.05135884495	288.650257349801	0.621	0.00510204081632653	0.0239043824701195
ASG	WBGene00002059	ife-1	1.9057814950462e-34	3.72847091690839e-30	-4.32696308618559	0.015	0.187	0.160947479485003	3.24328551416829	L1-Embryo	FALSE	16.0947938140497	324.486130027707	0.187	0.00510204081632653	0.0239043824701195
ASG	WBGene00010288	F58H1.5	2.09460887945966e-34	4.09789281177488e-30	-6.80347507350351	0.003	0.139	0.0227447123124738	2.63156447458856	L1-Embryo	FALSE	2.27447771285697	263.259824227837	0.139	0.00510204081632653	0.0239043824701195
ASG	WBGene00021272	Y23H5B.1	2.10989081728634e-34	4.12779039493901e-30	-7.38156872212219	0.003	0.139	0.0204318372191212	3.54488240325319	L1-Embryo	FALSE	2.04318954441672	354.700795840868	0.139	0.00510204081632653	0.0239043824701195
ASG	WBGene00021950	cutl-26	2.337711441316e-34	4.57349866379063e-30	-4.73271737539985	0.019	0.195	0.160876769888723	4.29605812935513	L1-Embryo	FALSE	16.0877228342715	429.86850325735	0.195	0.00510204081632653	0.0239043824701195
ASG	WBGene00006815	unc-83	2.79867030557508e-34	5.47531858582709e-30	-6.47453310426057	0.004	0.143	0.0522973111518773	4.72222304578452	L1-Embryo	FALSE	5.22974601846498	472.56476233708	0.143	0.00510204081632653	0.0239043824701195
ASG	WBGene00004425	rpl-13	4.82388375897223e-34	9.43744618605327e-30	1.84955711389539	0.684	0.183	18.6651916865319	5.17542329319471	L1-Embryo	FALSE	1866.52238108486	517.818249876704	0.684	0.00510204081632653	0.0239043824701195
ASG	WBGene00004412	rpl-1	7.47631128877812e-34	1.46266554053655e-29	2.22212313687581	0.634	0.143	14.5127988440276	3.10666417859717	L1-Embryo	FALSE	1451.28358286896	310.834499876577	0.634	0.00510204081632653	0.0239043824701195
ASG	WBGene00019428	dgk-5	7.79277406586652e-34	1.52457831824613e-29	4.09930155706588	0.457	0.032	8.32764905373725	0.481923912943617	L1-Embryo	FALSE	832.758210094653	48.2281781202322	0.457	0.00510204081632653	0.0239043824701195
ASG	WBGene00004486	rps-17	8.26342270544368e-34	1.616656018093e-29	2.05489743669126	0.68	0.199	19.5767139433385	4.70766452955046	L1-Embryo	FALSE	1957.67697315214	471.01278183804	0.68	0.00510204081632653	0.0239043824701195
ASG	WBGene00002125	inx-3	8.45479841979701e-34	1.65409676284909e-29	-8.14481071549374	0.001	0.108	0.00503457747811973	1.66162364317348	L1-Embryo	FALSE	0.503459182526346	166.26872264849	0.108	0.00510204081632653	0.0239043824701195
ASG	WBGene00013336	pnc-2	9.07326942029006e-34	1.77509442938555e-29	-3.04841515205455	0.309	0.57	4.24626011674909	35.1324720446473	L1-Embryo	FALSE	424.626784463486	3514.56318400632	0.57	0.00510204081632653	0.0239043824701195
ASG	WBGene00000914	daf-19	1.22616410153184e-33	2.39886744823689e-29	-2.93489432002595	0.049	0.283	0.734227503541226	5.61715794437963	L1-Embryo	FALSE	73.4229595885135	561.930857437235	0.283	0.00510204081632653	0.0239043824701195
ASG	WBGene00021629	scpl-3	1.43675289731056e-33	2.81086336829837e-29	-4.03251748457478	0.024	0.215	0.218129044311964	3.57955341987067	L1-Embryo	FALSE	21.8129665918994	358.109355455712	0.215	0.00510204081632653	0.0239043824701195
ASG	WBGene00014079	ZK792.7	1.45810108934326e-33	2.85262897119115e-29	-2.58656826114118	0.113	0.39	1.20379584645513	7.23194236636567	L1-Embryo	FALSE	120.379927693804	723.47060041485	0.39	0.00510204081632653	0.0239043824701195
ASG	WBGene00000881	cyn-5	1.5174556093151e-33	2.96875015406407e-29	-2.53455129055596	0.107	0.319	1.11519508922187	6.4623455307111	L1-Embryo	FALSE	111.51982672173	646.501048485414	0.319	0.00510204081632653	0.0239043824701195
ASG	WBGene00020790	T25B6.4	1.62551577160108e-33	3.18015905556036e-29	10.6001442172052	0.406	0	6.18340832509695	0	L1-Embryo	FALSE	618.341720054263	0	0.406	0.00510204081632653	0.0239043824701195
ASG	WBGene00017894	F28B12.1	2.3844187791636e-33	4.66487689955566e-29	4.23478375371886	0.449	0.024	7.70493918720353	0.405295639290654	L1-Embryo	FALSE	770.495061099372	40.5197320069957	0.449	0.00510204081632653	0.0239043824701195
ASG	WBGene00008971	F20C5.6	2.62355814045632e-33	5.13272914598874e-29	-3.72618541347359	0.025	0.199	0.243763511710381	3.23325390309646	L1-Embryo	FALSE	24.3764206368504	323.450162149306	0.199	0.00510204081632653	0.0239043824701195
ASG	WBGene00001898	his-24	2.716332786426e-33	5.31423346336382e-29	-2.21580431933908	0.254	0.363	4.83771291904358	22.4731009409114	L1-Embryo	FALSE	483.772233240513	2248.23989083484	0.363	0.00510204081632653	0.0239043824701195
ASG	WBGene00000102	akt-1	2.86491150425118e-33	5.60491286691702e-29	4.02914148809922	0.445	0.024	7.48399180918145	0.454464061494852	L1-Embryo	FALSE	748.399340658194	45.4816766098065	0.445	0.00510204081632653	0.0239043824701195
ASG	WBGene00020163	T02G5.3	4.32590288214805e-33	8.46319639863445e-29	-2.43545811203817	0.203	0.494	2.39934378969795	12.9795318372597	L1-Embryo	FALSE	239.935062715956	1298.53579396699	0.494	0.00510204081632653	0.0239043824701195
ASG	WBGene00014307	F07H5.3	5.15040608096197e-33	1.0076254456794e-28	-1.22250687165167	0.756	0.865	28.8301826342563	67.2737632032761	L1-Embryo	FALSE	2883.02437259664	6730.20142259239	0.865	0.00510204081632653	0.0239043824701195
ASG	WBGene00013272	aqp-12	1.38192340830748e-32	2.70359495601275e-28	-2.40221101282022	0.159	0.442	1.61340328505612	8.52916517425018	L1-Embryo	FALSE	161.340788280616	853.397327374657	0.442	0.00510204081632653	0.0239043824701195
ASG	WBGene00000036	ace-2	1.55015957547523e-32	3.03273219345974e-28	-9.48126018557475	0.001	0.127	0.00241299698085818	2.32843000937785	L1-Embryo	FALSE	0.241300385722758	232.994392102986	0.127	0.00510204081632653	0.0239043824701195
ASG	WBGene00001189	egl-21	1.7614511978018e-32	3.44610312337943e-28	1.59165419585313	0.78	0.446	32.5214638055172	10.7866206818395	L1-Embryo	FALSE	3252.14109814579	1079.03203408844	0.78	0.00510204081632653	0.0239043824701195
ASG	WBGene00020581	T19D12.6	2.0238547233856e-32	3.95946938083158e-28	-2.27348430715623	0.165	0.462	2.21328765743539	10.7011388023282	L1-Embryo	FALSE	221.329396468884	1070.61396460844	0.462	0.00510204081632653	0.0239043824701195
ASG	WBGene00013463	kdp-1	2.41211341512187e-32	4.71905868534442e-28	-3.05693004790417	0.054	0.243	0.643433301980097	5.35774351221525	L1-Embryo	FALSE	64.3435135585818	535.936554655295	0.243	0.00510204081632653	0.0239043824701195
ASG	WBGene00010239	F58B4.6	2.46116793504217e-32	4.81502894811649e-28	1.88591385601506	0.619	0.155	13.9195792101012	3.76249880837938	L1-Embryo	FALSE	1391.95588021653	376.330392185525	0.619	0.00510204081632653	0.0239043824701195
ASG	WBGene00020604	T20B12.7	3.22199933847534e-32	6.30351950579315e-28	-3.08011925138756	0.014	0.159	0.267912267884644	2.26889920465968	L1-Embryo	FALSE	26.7913031359996	226.999217703146	0.159	0.00510204081632653	0.0239043824701195
ASG	WBGene00004207	ptb-1	4.50021259832793e-32	8.80421592736875e-28	-2.24947652054695	0.201	0.498	2.73960084809627	13.0271429613946	L1-Embryo	FALSE	273.960865519574	1303.33417914376	0.498	0.00510204081632653	0.0239043824701195
ASG	WBGene00003000	lin-11	7.93375414741192e-32	1.55215966139967e-27	-1.86124517683046	0.312	0.598	4.83075574364287	17.5502605949661	L1-Embryo	FALSE	483.076950995141	1756.09038214511	0.598	0.00510204081632653	0.0239043824701195
ASG	WBGene00010556	rack-1	1.01806365847932e-31	1.99173974144895e-27	2.10690986180539	0.621	0.155	14.4440075199828	3.34929892767096	L1-Embryo	FALSE	1444.40232423272	335.114630015986	0.621	0.00510204081632653	0.0239043824701195
ASG	WBGene00022051	rep-1	1.12002400538983e-31	2.19121496414467e-27	-3.97127344883718	0.011	0.159	0.160897669345417	2.53296281674407	L1-Embryo	FALSE	16.0898127858967	253.437198050398	0.159	0.00510204081632653	0.0239043824701195
ASG	WBGene00000170	aqp-2	1.15033696192798e-31	2.2505192323159e-27	-2.146414258564	0.341	0.574	5.37142478057332	23.7804772819226	L1-Embryo	FALSE	537.143571486504	2379.33246245275	0.574	0.00510204081632653	0.0239043824701195
ASG	WBGene00006725	ubl-1	1.37070121378854e-31	2.68163985465589e-27	1.9203950956737	0.663	0.203	16.3984765252403	4.32842538993835	L1-Embryo	FALSE	1639.84947808936	433.003347258895	0.663	0.00510204081632653	0.0239043824701195
ASG	WBGene00011917	T22C1.6	1.78082396969722e-31	3.48400401431565e-27	-3.22209498305657	0.043	0.255	0.463853118005693	4.33235410372174	L1-Embryo	FALSE	46.38544398579	433.437522769314	0.255	0.00510204081632653	0.0239043824701195
ASG	WBGene00000241	bbs-1	2.94293180985017e-31	5.75755179279088e-27	-2.8988929616513	0.061	0.291	0.7042362508946	5.2549314192889	L1-Embryo	FALSE	70.4238257771792	525.785856472019	0.291	0.00510204081632653	0.0239043824701195
ASG	WBGene00011300	R107.5	3.52061600815278e-31	6.88773315835009e-27	3.92402901458885	0.445	0.044	10.3684017541708	0.679135928790036	L1-Embryo	FALSE	1036.83891686653	67.9465663678035	0.445	0.00510204081632653	0.0239043824701195
ASG	WBGene00016494	C37A2.8	4.81091693124423e-31	9.41207788428621e-27	-3.16464016123216	0.046	0.243	0.455721574782875	4.09013819339732	L1-Embryo	FALSE	45.5722873462449	409.242249413148	0.243	0.00510204081632653	0.0239043824701195
ASG	WBGene00004477	rps-8	4.98137690814076e-31	9.74556578308659e-27	1.93925709208937	0.676	0.215	19.1493949189455	4.98945536718363	L1-Embryo	FALSE	1914.93687994515	499.124187305661	0.676	0.00510204081632653	0.0239043824701195
ASG	WBGene00019641	K10G6.4	5.73509937149422e-31	1.12201484103913e-26	-5.03046526074815	0.004	0.131	0.0603479395659824	1.99615480613518	L1-Embryo	FALSE	6.03481115408039	199.726725450426	0.131	0.00510204081632653	0.0239043824701195
ASG	WBGene00011328	T01D3.3	6.37559464300805e-31	1.2473213359581e-26	-11.5588783114555	0	0.112	0	2.56145537106252	L1-Embryo	FALSE	0	256.313683535452	0.112	0.00510204081632653	0.0239043824701195
ASG	WBGene00000903	daf-7	6.62666891007488e-31	1.29644150556705e-26	3.27461045563237	0.488	0.076	20.3607797868257	2.10006844017459	L1-Embryo	FALSE	2036.07246176086	210.123017617185	0.488	0.00510204081632653	0.0239043824701195
ASG	WBGene00010960	atp-6	8.72569367677565e-31	1.70709471092439e-26	-1.18322555239614	0.486	0.737	22.9559131695965	52.1271344612881	L1-Embryo	FALSE	2295.5842821939	5215.08255191871	0.737	0.00510204081632653	0.0239043824701195
ASG	WBGene00003886	osm-6	1.20222088196224e-30	2.35202493347093e-26	-2.40573148355875	0.146	0.422	1.75368130103277	9.29335228652614	L1-Embryo	FALSE	175.36862985361	929.847490236778	0.422	0.00510204081632653	0.0239043824701195
ASG	WBGene00018187	twf-2	1.3153297703043e-30	2.57331116262333e-26	-2.37076650734434	0.163	0.446	1.9136774605658	9.89825731382875	L1-Embryo	FALSE	191.366318412166	990.312702311741	0.446	0.00510204081632653	0.0239043824701195
ASG	WBGene00004417	rpl-6	1.50517029423069e-30	2.94471516363293e-26	1.90022361211105	0.638	0.171	15.5103059187155	4.15148321796981	L1-Embryo	FALSE	1551.02852199295	415.163321900385	0.638	0.00510204081632653	0.0239043824701195
ASG	WBGene00020736	T23F2.3	1.60405006598723e-30	3.13816354909742e-26	2.66056930227117	0.523	0.104	10.510592592906	1.65847580865176	L1-Embryo	FALSE	1051.06225451678	165.8937844984	0.523	0.00510204081632653	0.0239043824701195
ASG	WBGene00004416	rpl-5	2.19754043801617e-30	4.29926811293484e-26	1.9296226161722	0.662	0.191	17.1647714840512	4.5019543603125	L1-Embryo	FALSE	1716.47555000313	450.422922984788	0.662	0.00510204081632653	0.0239043824701195
ASG	WBGene00015299	C01F1.4	2.57594770923069e-30	5.03958409833892e-26	4.56892012978994	0.399	0.012	6.68125914302132	0.277550409117015	L1-Embryo	FALSE	668.123435019228	27.7765812963465	0.399	0.00510204081632653	0.0239043824701195
ASG	WBGene00004431	rpl-19	3.73132430474689e-30	7.29996286980681e-26	1.89942910266923	0.652	0.203	16.8706637103408	4.51841542551729	L1-Embryo	FALSE	1687.06732296604	451.976404821972	0.652	0.00510204081632653	0.0239043824701195
ASG	WBGene00007751	C26G2.2	6.63267121960501e-30	1.29761579740352e-25	-3.54958029589391	0.031	0.219	0.453588101328844	5.31716227532683	L1-Embryo	FALSE	45.3589393928613	531.851996057905	0.219	0.00510204081632653	0.0239043824701195
ASG	WBGene00045495	F11C1.7	7.17435463994681e-30	1.40359074175919e-25	-2.93354726629037	0.054	0.271	0.639198738649069	4.88590490133631	L1-Embryo	FALSE	63.9200560187463	488.810187353887	0.271	0.00510204081632653	0.0239043824701195
ASG	WBGene00010683	K08F8.7	7.58846756882078e-30	1.4846077951641e-25	-3.87859627386933	0.024	0.191	0.245427603525926	3.61844040060773	L1-Embryo	FALSE	24.5428302926247	361.992087028347	0.191	0.00510204081632653	0.0239043824701195
ASG	WBGene00003142	mau-8	9.06925037018636e-30	1.77430814242326e-25	-3.72011331403437	0.026	0.199	0.228213663943251	3.01473392525188	L1-Embryo	FALSE	22.8214314288638	301.630650526733	0.199	0.00510204081632653	0.0239043824701195
ASG	WBGene00018803	fbxa-24	1.11155837459944e-29	2.17465280406634e-25	4.00824503598644	0.416	0.032	8.61962275586369	0.531725148822824	L1-Embryo	FALSE	861.959340489556	53.1770864950377	0.416	0.00510204081632653	0.0239043824701195
ASG	WBGene00012753	Y41C4A.6	1.12095844972909e-29	2.19304311105e-25	1.00810930753519	0.929	0.562	125.246231415427	62.2685408639629	L1-Embryo	FALSE	12524.6290630785	6228.77438933183	0.929	0.00510204081632653	0.0239043824701195
ASG	WBGene00006802	unc-69	1.14496444124548e-29	2.24000843285265e-25	-2.05055947682641	0.223	0.498	2.73003111734191	11.3091454512562	L1-Embryo	FALSE	273.00345243973	1131.45288891502	0.498	0.00510204081632653	0.0239043824701195
ASG	WBGene00004475	rps-6	1.38567749258184e-29	2.71093944648711e-25	2.87102974846318	0.496	0.068	9.06147179723032	1.2347367165354	L1-Embryo	FALSE	906.14976199014	123.523211025818	0.496	0.00510204081632653	0.0239043824701195
ASG	WBGene00004442	rpl-28	2.16725512754454e-29	4.24001793152813e-25	2.39501554638337	0.537	0.096	10.0719905718423	1.91106742616654	L1-Embryo	FALSE	1007.20149014375	191.139923500847	0.537	0.00510204081632653	0.0239043824701195
ASG	WBGene00004414	rpl-3	2.21837940122204e-29	4.34003746055081e-25	1.79684879046406	0.673	0.219	17.8789626234578	5.14187144981799	L1-Embryo	FALSE	1787.89276084022	514.423069273825	0.673	0.00510204081632653	0.0239043824701195
ASG	WBGene00011060	R06C1.6	3.37160275899019e-29	6.5962036376884e-25	3.28491806505827	0.428	0.036	7.52494855938073	0.768151823949751	L1-Embryo	FALSE	752.493536758278	76.8741616580931	0.428	0.00510204081632653	0.0239043824701195
ASG	WBGene00001911	his-37	4.74657380453241e-29	9.28619699118721e-25	-1.50253151642112	0.486	0.713	11.2777571564965	31.9527610712819	L1-Embryo	FALSE	1127.77892949637	3196.95827864199	0.713	0.00510204081632653	0.0239043824701195
ASG	WBGene00004471	rps-2	5.21899218450967e-29	1.02104363097747e-24	2.15283869110841	0.571	0.135	11.8964164773814	2.67135098827167	L1-Embryo	FALSE	1189.64069975036	267.302638068372	0.571	0.00510204081632653	0.0239043824701195
ASG	WBGene00016016	C23G10.10	5.83199245931611e-29	1.1409710047406e-24	-3.26175020042588	0.006	0.135	0.238869777183744	2.29528147538982	L1-Embryo	FALSE	23.8870457896086	229.587939521012	0.135	0.00510204081632653	0.0239043824701195
ASG	WBGene00007176	kcnl-1	5.84767288785671e-29	1.14403872378029e-24	2.30819967108374	0.494	0.08	9.4124785235934	1.89668232378422	L1-Embryo	FALSE	941.247071073017	189.701926497141	0.494	0.00510204081632653	0.0239043824701195
ASG	WBGene00008764	dylt-1	6.12541078434218e-29	1.19837536584871e-24	-3.79942481775485	0.017	0.171	0.199107402925434	2.78007896186659	L1-Embryo	FALSE	19.9107970326082	278.099810317406	0.171	0.00510204081632653	0.0239043824701195
ASG	WBGene00007217	tads-1	6.97969988214044e-29	1.36550848494196e-24	-2.7932465583678	0.065	0.279	0.676849159007649	4.69374714510854	L1-Embryo	FALSE	67.6851087839256	469.570841154618	0.279	0.00510204081632653	0.0239043824701195
ASG	WBGene00016028	flp-24	7.8881851359124e-29	1.5432445399899e-24	6.30705020484465	0.355	0.008	8.66179246906027	0.105421425225492	L1-Embryo	FALSE	866.179608647508	10.5493455632806	0.355	0.00510204081632653	0.0239043824701195
ASG	WBGene00008338	pafo-1	8.38326048438066e-29	1.64010108116423e-24	-2.89633846525497	0.021	0.175	0.393440328274609	2.93164551214681	L1-Embryo	FALSE	39.3441449469975	293.382626212884	0.175	0.00510204081632653	0.0239043824701195
ASG	WBGene00012807	Y43F4B.10	9.50997393727417e-29	1.86053130108832e-24	-4.21700970121156	0.017	0.151	0.134273529894319	2.50893492036873	L1-Embryo	FALSE	13.4273912536485	250.991857112553	0.151	0.00510204081632653	0.0239043824701195
ASG	WBGene00010349	dyf-18	9.80157257434431e-29	1.91757965844472e-24	-2.42864979406995	0.133	0.39	1.48859739415621	8.01504347857272	L1-Embryo	FALSE	148.858190635228	801.895124554122	0.39	0.00510204081632653	0.0239043824701195
ASG	WBGene00014938	mdt-9	1.1227120204661e-28	2.19647379683987e-24	-2.96056080636771	0.054	0.251	0.495042162224106	3.85617453716431	L1-Embryo	FALSE	49.5043572956404	385.857212517323	0.251	0.00510204081632653	0.0239043824701195
ASG	WBGene00010326	F59C6.5	1.35898862301678e-28	2.65872534207004e-24	-2.95459002927027	0.028	0.183	0.450194330502226	3.49256623003317	L1-Embryo	FALSE	45.0195613430694	349.455846672835	0.183	0.00510204081632653	0.0239043824701195
ASG	WBGene00001460	flp-17	1.95087705728246e-28	3.81669587486741e-24	10.4191505320227	0.358	0	5.45425470608857	0	L1-Embryo	FALSE	545.424614653055	0	0.358	0.00510204081632653	0.0239043824701195
ASG	WBGene00011966	T23G7.3	3.06443466325103e-28	5.99525997518431e-24	-2.68036530197993	0.049	0.227	0.673315259940179	4.31754008020377	L1-Embryo	FALSE	67.330664556041	431.905570251901	0.227	0.00510204081632653	0.0239043824701195
ASG	WBGene00003371	mlc-3	3.25573445514299e-28	6.36951888804175e-24	-2.15325806640029	0.013	0.112	0.691574700575574	3.07613873682024	L1-Embryo	FALSE	69.1576671370875	307.792624035548	0.112	0.00510204081632653	0.0239043824701195
ASG	WBGene00010964	ctc-1	3.27327475135213e-28	6.4038347235453e-24	-1.32490710535472	0.379	0.653	13.0266873065081	32.6321807025739	L1-Embryo	FALSE	1302.66349762305	3264.55632687698	0.653	0.00510204081632653	0.0239043824701195
ASG	WBGene00007119	calf-1	3.53583282586674e-28	6.91750334052568e-24	-2.69506040537568	0.085	0.307	0.87497567720674	5.66769782586257	L1-Embryo	FALSE	87.4973797870731	567.113695567109	0.307	0.00510204081632653	0.0239043824701195
ASG	WBGene00044029	C05D12.7	4.22562892664678e-28	8.26702043209175e-24	10.4573620171247	0.355	0	5.60067005001199	0	L1-Embryo	FALSE	560.065753492391	0	0.355	0.00510204081632653	0.0239043824701195
ASG	WBGene00017850	F27B10.1	4.90358905385426e-28	9.59338162496048e-24	4.81613449382041	0.367	0.008	5.93124438909928	0.206591092613254	L1-Embryo	FALSE	593.1261291494	20.6568210971557	0.367	0.00510204081632653	0.0239043824701195
ASG	WBGene00016635	C44B11.6	5.06316961385224e-28	9.90558503254052e-24	-2.19804007008523	0.14	0.386	1.70040231728255	7.80230824208222	L1-Embryo	FALSE	170.040716295561	780.533941306706	0.386	0.00510204081632653	0.0239043824701195
ASG	WBGene00018634	pigx-1	9.14321816968221e-28	1.78877920271663e-23	-3.19786205507859	0.017	0.167	0.257818424937968	2.36955503568817	L1-Embryo	FALSE	25.781915964868	237.093633076203	0.167	0.00510204081632653	0.0239043824701195
ASG	WBGene00045366	Y17D7C.3	9.26093582237385e-28	1.81180948428922e-23	-2.67573503850728	0.065	0.267	0.840515951092105	5.37204509198726	L1-Embryo	FALSE	84.051834632849	537.445580678276	0.267	0.00510204081632653	0.0239043824701195
ASG	WBGene00021838	Y54E10BL.3	1.0835431886663e-27	2.11984389430675e-23	-2.1517539365378	0.179	0.446	2.21169563958438	9.82785549490542	L1-Embryo	FALSE	221.170194230101	983.155914294041	0.446	0.00510204081632653	0.0239043824701195
ASG	WBGene00004482	rps-13	1.34494844709392e-27	2.63125714189455e-23	1.92199116156864	0.615	0.167	13.7610385845162	3.62764143877116	L1-Embryo	FALSE	1376.10580697519	362.994766967402	0.615	0.00510204081632653	0.0239043824701195
ASG	WBGene00022418	igcm-4	1.67742280403984e-27	3.28170997382354e-23	-4.8365169896354	0.009	0.143	0.093934815755174	2.7041927599089	L1-Embryo	FALSE	9.3935083443239	270.575678629272	0.143	0.00510204081632653	0.0239043824701195
ASG	WBGene00004677	rrn-3.56	1.74904564726542e-27	3.42183290431008e-23	11.0374214837555	0.307	0	8.37292335882198	0	L1-Embryo	FALSE	837.290338676485	0	0.307	0.00510204081632653	0.0239043824701195
ASG	WBGene00022419	Y102A11A.9	1.80183331943222e-27	3.52510670613719e-23	-2.00471982647694	0.207	0.474	2.63272560833947	10.5648395030833	L1-Embryo	FALSE	263.272257773352	1056.97857913278	0.474	0.00510204081632653	0.0239043824701195
ASG	WBGene00249817	F42G8.19	2.08174592077748e-27	4.07272771940907e-23	-2.62548790603125	0.161	0.414	1.8206102411479	11.2361214986404	L1-Embryo	FALSE	182.061542938007	1124.01354539051	0.414	0.00510204081632653	0.0239043824701195
ASG	WBGene00003975	pen-2	2.23666892108488e-27	4.37581907721045e-23	-3.02432470743178	0.04	0.223	0.459329119399625	3.74004906812262	L1-Embryo	FALSE	45.9330428359697	374.086774376021	0.223	0.00510204081632653	0.0239043824701195
ASG	WBGene00000584	cog-1	3.41245282734001e-27	6.67612271140799e-23	-6.93080149963462	0.002	0.104	0.0120741334275574	1.57287183816576	L1-Embryo	FALSE	1.20741678354752	157.312003061299	0.104	0.00510204081632653	0.0239043824701195
ASG	WBGene00004469	rps-0	4.26183441816683e-27	8.33785285570158e-23	1.83174462071504	0.632	0.179	14.6378224120704	4.10838067825206	L1-Embryo	FALSE	1463.77953053815	411.039404590284	0.632	0.00510204081632653	0.0239043824701195
ASG	WBGene00006911	vha-2	4.49722120278733e-27	8.79836356113313e-23	-2.05556560625237	0.176	0.394	2.06233038427814	8.57279409840794	L1-Embryo	FALSE	206.23362613454	857.612497514153	0.394	0.00510204081632653	0.0239043824701195
ASG	WBGene00000403	casy-1	6.26944998713392e-27	1.22655519548288e-22	1.60014223007884	0.658	0.255	15.8469583839621	5.22332781407165	L1-Embryo	FALSE	1584.69553380503	522.599058890199	0.658	0.00510204081632653	0.0239043824701195
ASG	WBGene00021726	bath-10	7.48330769964056e-27	1.46403431835768e-22	-5.2062983601165	0.003	0.108	0.0423570542967986	1.59119723789403	L1-Embryo	FALSE	4.23571750026073	159.157717118222	0.108	0.00510204081632653	0.0239043824701195
ASG	WBGene00000182	arf-1.2	7.50890377345381e-27	1.4690419342385e-22	-2.05247119150635	0.134	0.351	1.67314278420938	6.94000556854719	L1-Embryo	FALSE	167.314317942735	694.348328574458	0.351	0.00510204081632653	0.0239043824701195
ASG	WBGene00001117	dyf-1	7.54682914476037e-27	1.47646165388092e-22	-1.91754444951322	0.199	0.466	2.73269608858286	10.3227942012041	L1-Embryo	FALSE	273.270387600568	1032.82151147228	0.466	0.00510204081632653	0.0239043824701195
ASG	WBGene00000953	del-2	8.32873553191266e-27	1.62943381946339e-22	-2.29647236203225	0.134	0.386	1.56848697713996	7.70546542142507	L1-Embryo	FALSE	156.849144689103	770.896578345545	0.386	0.00510204081632653	0.0239043824701195
ASG	WBGene00019185	H10E21.5	1.38589349745057e-26	2.71136203841229e-22	2.0894409726154	0.533	0.127	10.4881960209843	2.46064518459649	L1-Embryo	FALSE	1048.8199672784	246.10023724425	0.533	0.00510204081632653	0.0239043824701195
ASG	WBGene00004435	rpl-23	2.02828169797296e-26	3.9681303139143e-22	1.8682353620769	0.613	0.183	13.4285789016183	3.67444743087564	L1-Embryo	FALSE	1342.85658400142	367.565315847601	0.613	0.00510204081632653	0.0239043824701195
ASG	WBGene00019607	K10B2.4	2.61195368144681e-26	5.11002618238254e-22	-2.11618407345533	0.127	0.367	1.5525066176504	6.73052822156927	L1-Embryo	FALSE	155.250666908889	673.379398826333	0.367	0.00510204081632653	0.0239043824701195
ASG	WBGene00043992	bbs-4	3.20533834430649e-26	6.27092393680121e-22	-1.83477859178828	0.195	0.454	2.71168613474272	9.67208541829385	L1-Embryo	FALSE	271.167413240107	967.713465489342	0.454	0.00510204081632653	0.0239043824701195
ASG	WBGene00001999	hrp-1	4.11370818131687e-26	8.04805868592833e-22	-1.43728894115539	0.356	0.562	5.08912772547717	13.7802612830191	L1-Embryo	FALSE	508.911196504122	1378.72447272943	0.562	0.00510204081632653	0.0239043824701195
ASG	WBGene00011156	rbm-3.2	4.29989975694423e-26	8.41232388448569e-22	1.53244950075639	0.704	0.315	26.2222376323327	9.06107348139313	L1-Embryo	FALSE	2622.23079856343	906.454650966412	0.704	0.00510204081632653	0.0239043824701195
ASG	WBGene00004512	rrn-1.1	4.96140911921585e-26	9.70650080083389e-22	5.22227888932798	0.338	0.008	7.12306117777526	0.18685001175104	L1-Embryo	FALSE	712.299426260723	18.6995024007979	0.338	0.00510204081632653	0.0239043824701195
ASG	WBGene00003836	nxt-1	5.55800468138521e-26	1.0873680358662e-21	-4.18949783017891	0.011	0.124	0.111014309541849	2.03708349775957	L1-Embryo	FALSE	11.1014625901715	203.836072646899	0.124	0.00510204081632653	0.0239043824701195
ASG	WBGene00012548	Y37D8A.6	5.75095452301311e-26	1.12511674288229e-21	2.46287706936034	0.456	0.076	7.51238341679879	1.35879994125579	L1-Embryo	FALSE	751.237018919368	135.940848497683	0.456	0.00510204081632653	0.0239043824701195
ASG	WBGene00016009	C23F12.4	6.64417263046929e-26	1.29986593342501e-21	-2.91405170107958	0.043	0.219	0.491440484423963	3.70656956036479	L1-Embryo	FALSE	49.1431351751733	370.860263805439	0.219	0.00510204081632653	0.0239043824701195
ASG	WBGene00010864	xbx-3	8.7259872889098e-26	1.70715215320231e-21	1.47738293675207	0.613	0.187	12.5141043429086	4.49063306273233	L1-Embryo	FALSE	1251.40992084475	449.070992073675	0.613	0.00510204081632653	0.0239043824701195
ASG	WBGene00001129	dyf-13	1.41255358127021e-25	2.76351982639704e-21	-2.17477380007561	0.154	0.402	1.7747752815216	8.01323131224428	L1-Embryo	FALSE	177.478033913689	801.728881873451	0.402	0.00510204081632653	0.0239043824701195
ASG	WBGene00004736	sca-1	1.70544924167492e-25	3.33654089641282e-21	-2.88934118064731	0.048	0.215	0.543756317725191	4.03118104269004	L1-Embryo	FALSE	54.3753494506249	403.379134340979	0.215	0.00510204081632653	0.0239043824701195
ASG	WBGene00050939	C05G5.7	1.92981839546341e-25	3.77549670888462e-21	6.89535559474816	0.317	0.004	11.2525291746182	0.0905469032959073	L1-Embryo	FALSE	1125.25165234513	9.06171757603439	0.317	0.00510204081632653	0.0239043824701195
ASG	WBGene00004215	ptp-3	2.10940384287214e-25	4.12683767819505e-21	-2.22885581436847	0.108	0.335	1.4131445069151	6.62428734033155	L1-Embryo	FALSE	141.31485339834	662.766192006202	0.335	0.00510204081632653	0.0239043824701195
ASG	WBGene00010059	F54E4.3	2.34758291494276e-25	4.59281121479402e-21	-3.12144294681611	0.057	0.263	0.672103052187946	5.8524457582138	L1-Embryo	FALSE	67.2064171321019	585.606798949685	0.263	0.00510204081632653	0.0239043824701195
ASG	WBGene00001946	his-72	4.11605941315686e-25	8.05265863590009e-21	-1.36437667969671	0.457	0.653	7.89191748574577	20.3171356223465	L1-Embryo	FALSE	789.189963054451	2032.63006283312	0.653	0.00510204081632653	0.0239043824701195
ASG	WBGene00001119	dyf-3	4.27617113661137e-25	8.36590121166648e-21	-1.83836079173773	0.296	0.534	3.70680301325373	13.2547134980036	L1-Embryo	FALSE	370.678947394503	1326.11678122314	0.534	0.00510204081632653	0.0239043824701195
ASG	WBGene00004481	rps-12	4.9361797521254e-25	9.65714206705814e-21	1.56379273036718	0.662	0.247	17.7720107289268	6.00787550272386	L1-Embryo	FALSE	1777.20359351535	601.050441673959	0.662	0.00510204081632653	0.0239043824701195
ASG	WBGene00017597	F19C7.8	5.76974429520163e-25	1.12879277391325e-20	3.55376068020088	0.388	0.04	7.1474305605563	0.604729596819445	L1-Embryo	FALSE	714.745092874291	60.4995305642586	0.388	0.00510204081632653	0.0239043824701195
ASG	WBGene00010316	F59B8.1	6.29099663950255e-25	1.23077058255228e-20	4.08203555273116	0.341	0.012	4.94480208504258	0.288033145811313	L1-Embryo	FALSE	494.478591331874	28.825668519542	0.341	0.00510204081632653	0.0239043824701195
ASG	WBGene00020390	T10B5.4	6.63529712350718e-25	1.29812952924294e-20	-1.63597960773296	0.336	0.574	5.11778530177375	15.9046594685807	L1-Embryo	FALSE	511.779988603661	1591.09737481733	0.574	0.00510204081632653	0.0239043824701195
ASG	WBGene00008025	C39B10.5	7.8057342232289e-25	1.5271138434325e-20	3.6351034292918	0.365	0.024	5.91091118652167	0.47183488951614	L1-Embryo	FALSE	591.092803097242	47.1896058522621	0.365	0.00510204081632653	0.0239043824701195
ASG	WBGene00044144	M153.4	7.93208203003843e-25	1.55183252835672e-20	-1.85190926776468	0.391	0.586	5.93984313146082	21.4405879466932	L1-Embryo	FALSE	593.984952521881	2144.86448632494	0.586	0.00510204081632653	0.0239043824701195
ASG	WBGene00009271	glna-3	8.41460156155394e-25	1.64623264950241e-20	-4.08972723568606	0.004	0.112	0.116082534127893	1.98699730959353	L1-Embryo	FALSE	11.6082864930787	198.762607779677	0.112	0.00510204081632653	0.0239043824701195
ASG	WBGene00007710	rsa-1	8.59935361206832e-25	1.68237754066505e-20	-4.49145329187839	0.005	0.112	0.0626186209178779	1.42367186837989	L1-Embryo	FALSE	6.26187993635089	142.463152763012	0.112	0.00510204081632653	0.0239043824701195
ASG	WBGene00009945	bath-38	8.95262560336077e-25	1.7514916730415e-20	-2.97278092124748	0.039	0.195	0.393978503014107	3.0956119892596	L1-Embryo	FALSE	39.3979625743122	309.740700665934	0.195	0.00510204081632653	0.0239043824701195
ASG	WBGene00002182	kap-1	9.91924243079221e-25	1.94060058916019e-20	-3.11668057007459	0.031	0.199	0.361537185785027	3.1393285730779	L1-Embryo	FALSE	36.1538216065322	314.108121720355	0.199	0.00510204081632653	0.0239043824701195
ASG	WBGene00013899	ZC443.4	1.84221747403158e-24	3.60411426619539e-20	4.65670144011925	0.342	0.012	4.90019738157168	0.190320104362569	L1-Embryo	FALSE	490.020081262882	19.046780972055	0.342	0.00510204081632653	0.0239043824701195
ASG	WBGene00018051	che-10	2.15541581113627e-24	4.216855492907e-20	-2.62355798918067	0.068	0.271	0.838506722602212	5.16870530951083	L1-Embryo	FALSE	83.8489382220902	517.037593457675	0.271	0.00510204081632653	0.0239043824701195
ASG	WBGene00022836	ZK973.11	2.40447428527545e-24	4.70411349171288e-20	-2.31297108095414	0.099	0.295	1.12593478743654	5.59507154148176	L1-Embryo	FALSE	112.593799603712	559.835915385824	0.295	0.00510204081632653	0.0239043824701195
ASG	WBGene00022522	ZC132.3	4.01544077124287e-24	7.85580832485955e-20	2.30350662360166	0.426	0.064	7.04599495856027	1.42349631856605	L1-Embryo	FALSE	704.601066491064	142.392576691644	0.426	0.00510204081632653	0.0239043824701195
ASG	WBGene00020920	set-20	4.30482423600434e-24	8.42195813531888e-20	-3.21269173373044	0.017	0.143	0.227555521333182	2.11351790837923	L1-Embryo	FALSE	22.7556169803046	211.46865939971	0.143	0.00510204081632653	0.0239043824701195
ASG	WBGene00219421	Y66D12A.30	9.10901480843559e-24	1.78208765712234e-19	-5.06552484229687	0.004	0.108	0.0564719269617078	1.91556085659766	L1-Embryo	FALSE	5.64720878909728	191.665500466183	0.108	0.00510204081632653	0.0239043824701195
ASG	WBGene00004420	rpl-9	1.08305169364446e-23	2.11888233344601e-19	1.82034452823012	0.622	0.179	14.4844131565967	4.09756673041302	L1-Embryo	FALSE	1448.4424621313	409.988064075161	0.622	0.00510204081632653	0.0239043824701195
ASG	WBGene00003681	nhr-91	1.82021690552807e-23	3.56107235397512e-19	-3.80034987058669	0.01	0.108	0.128160297226075	1.79341630265107	L1-Embryo	FALSE	12.8156289674213	179.427947715906	0.108	0.00510204081632653	0.0239043824701195
ASG	WBGene00013490	Y70C5A.2	2.02117501445922e-23	3.95422679828803e-19	5.97931771059696	0.313	0.004	4.82883915952173	0.0725694671224029	L1-Embryo	FALSE	482.885292036855	7.23621730209643	0.313	0.00510204081632653	0.0239043824701195
ASG	WBGene00004408	rla-0	2.7961062895712e-23	5.47030234491709e-19	1.75775526556049	0.644	0.219	17.5025633696698	5.1719138013327	L1-Embryo	FALSE	1750.25834352736	517.412614805554	0.644	0.00510204081632653	0.0239043824701195
ASG	WBGene00017298	toca-1	3.08636261495098e-23	6.0381598198901e-19	-4.55648026447568	0.014	0.139	0.0919751231534371	2.18027607222497	L1-Embryo	FALSE	9.19753852569239	218.156438642643	0.139	0.00510204081632653	0.0239043824701195
ASG	WBGene00018042	mks-3	3.16060827365628e-23	6.18341402658115e-19	-2.40162705932154	0.082	0.287	1.03566160600782	5.47293212463996	L1-Embryo	FALSE	103.566455735498	547.60252971079	0.287	0.00510204081632653	0.0239043824701195
ASG	WBGene00002084	ins-1	3.60176915155195e-23	7.04650116809624e-19	-2.94013506845139	0.011	0.127	0.324799098936144	2.49532049502666	L1-Embryo	FALSE	32.4800024523122	249.676094826516	0.127	0.00510204081632653	0.0239043824701195
ASG	WBGene00016167	vps-22	3.69145593460749e-23	7.2219643904661e-19	-3.74006238278067	0.023	0.159	0.194637168537244	2.60811699250987	L1-Embryo	FALSE	19.463772319897	260.959975164613	0.159	0.00510204081632653	0.0239043824701195
ASG	WBGene00000242	bbs-2	4.99342202962022e-23	9.76913085874901e-19	-1.93800314734298	0.131	0.363	1.71039602895103	6.55308289696945	L1-Embryo	FALSE	171.038117321143	655.617634125151	0.363	0.00510204081632653	0.0239043824701195
ASG	WBGene00016493	C37A2.7	5.64871457708669e-23	1.10511451986124e-18	1.64593928548625	0.591	0.179	12.4548171942067	3.97607861604066	L1-Embryo	FALSE	1245.48421538264	397.801257377603	0.591	0.00510204081632653	0.0239043824701195
ASG	WBGene00001499	fsn-1	6.92979090167381e-23	1.35574429200346e-18	-4.74524376507881	0.006	0.108	0.0494161675535668	1.3441696838685	L1-Embryo	FALSE	4.94163083758824	134.484404156941	0.108	0.00510204081632653	0.0239043824701195
ASG	WBGene00044771	tmem-218	7.090340614229e-23	1.38715423776776e-18	-1.83338194596925	0.177	0.422	2.46151370727042	8.77117951037089	L1-Embryo	FALSE	246.152072189898	877.518967651622	0.422	0.00510204081632653	0.0239043824701195
ASG	WBGene00004131	pqn-44	9.53908544623854e-23	1.86622667670211e-18	2.16866402846348	0.46	0.12	12.0544110433795	2.67730544040443	L1-Embryo	FALSE	1205.43717507094	267.811344906898	0.46	0.00510204081632653	0.0239043824701195
ASG	WBGene00009739	F45H10.2	1.07719047975179e-22	2.1074154545864e-18	-2.61578461272813	0.048	0.199	0.512060402486817	3.13993549728795	L1-Embryo	FALSE	51.206186171636	314.214545897369	0.199	0.00510204081632653	0.0239043824701195
ASG	WBGene00001854	hil-3	1.10938738670022e-22	2.1704054833403e-18	-2.40902984150546	0.075	0.191	0.974794862081335	5.17783394453696	L1-Embryo	FALSE	97.4787106834472	518.007002031669	0.191	0.00510204081632653	0.0239043824701195
ASG	WBGene00018608	F48E3.9	1.17999539338514e-22	2.30854298761869e-18	-2.30524860407596	0.154	0.386	1.85879769861279	9.18737502984417	L1-Embryo	FALSE	185.879862289555	919.252430631658	0.386	0.00510204081632653	0.0239043824701195
ASG	WBGene00000883	cyn-7	1.20602071840903e-22	2.35945893349542e-18	1.49975303934319	0.628	0.279	13.584173266479	4.79986934731019	L1-Embryo	FALSE	1358.4197071676	480.087519594863	0.628	0.00510204081632653	0.0239043824701195
ASG	WBGene00194866	Y41C4A.22	1.40935487404487e-22	2.75726187558138e-18	1.63671857717862	0.483	0.108	9.12674972383449	2.93133433345183	L1-Embryo	FALSE	912.677573252951	293.163279792058	0.483	0.00510204081632653	0.0239043824701195
ASG	WBGene00012216	W02D9.10	1.54564741021876e-22	3.02390459335199e-18	6.1165833117069	0.299	0.004	5.57138077187312	0.0763230602494237	L1-Embryo	FALSE	557.1386115616	7.63822937443512	0.299	0.00510204081632653	0.0239043824701195
ASG	WBGene00001385	far-1	1.57944951184591e-22	3.09003502497534e-18	-3.37800024597165	0.018	0.155	0.661801178447558	6.88514937637318	L1-Embryo	FALSE	66.1803064396612	688.825173476875	0.155	0.00510204081632653	0.0239043824701195
ASG	WBGene00003739	nlp-1	1.63189587321143e-22	3.19264108635085e-18	9.91619870930451	0.292	0	3.84860719379553	0	L1-Embryo	FALSE	384.861378848122	0	0.292	0.00510204081632653	0.0239043824701195
ASG	WBGene00016005	ift-74	2.36483376460223e-22	4.6265607770678e-18	-1.93218943635737	0.256	0.486	3.53855220003321	13.5035768865685	L1-Embryo	FALSE	353.856228392153	1351.03261855723	0.486	0.00510204081632653	0.0239043824701195
ASG	WBGene00008720	F12F6.1	2.4753020656742e-22	4.842680961285e-18	-3.03291659146438	0.024	0.159	0.321916553038431	2.6377424212039	L1-Embryo	FALSE	32.1917470410957	263.870988001246	0.159	0.00510204081632653	0.0239043824701195
ASG	WBGene00019355	K03B4.4	2.86791727856349e-22	5.61079336378162e-18	4.84413768954404	0.307	0.008	4.55464981268514	0.15461671589454	L1-Embryo	FALSE	455.466279216869	15.4736712241997	0.307	0.00510204081632653	0.0239043824701195
ASG	WBGene00003052	lmn-1	3.06856796244084e-22	6.00334636171926e-18	-2.01309957328592	0.181	0.406	2.04155094734278	8.24013834161696	L1-Embryo	FALSE	204.153311373463	824.251322538818	0.406	0.00510204081632653	0.0239043824701195
ASG	WBGene00044304	F52B10.3	3.21093193420803e-22	6.2818672360846e-18	-5.0435111397427	0.007	0.116	0.0480492304560538	1.60871443603126	L1-Embryo	FALSE	4.80493673829793	160.959139014415	0.116	0.00510204081632653	0.0239043824701195
ASG	WBGene00002994	lin-5	3.7413809515532e-22	7.31963769361868e-18	-3.46758829924388	0.026	0.167	0.234646510405255	2.60116869440524	L1-Embryo	FALSE	23.4647179082463	260.280537627427	0.167	0.00510204081632653	0.0239043824701195
ASG	WBGene00000266	bre-1	4.80571202402487e-22	9.40189500380226e-18	-2.59425589325711	0.066	0.231	0.74628027288367	4.50776951931882	L1-Embryo	FALSE	74.6282399574616	451.00787250088	0.231	0.00510204081632653	0.0239043824701195
ASG	WBGene00000164	apm-3	5.58729972892725e-22	1.09309931896733e-17	-2.23640670105322	0.052	0.207	0.651084603335386	3.06807640041287	L1-Embryo	FALSE	65.1086458745185	306.956541586748	0.207	0.00510204081632653	0.0239043824701195
ASG	WBGene00004392	rnr-2	6.4557549293082e-22	1.26300389436986e-17	-3.10265774519276	0.03	0.143	0.272979356248378	2.34821239857692	L1-Embryo	FALSE	27.2980134163522	234.900495629987	0.143	0.00510204081632653	0.0239043824701195
ASG	WBGene00009878	F49C12.9	8.0980950518136e-22	1.58431131593681e-17	-3.04458496618953	0.017	0.131	0.229214430504704	1.89430139201572	L1-Embryo	FALSE	22.9215083701997	189.534094761187	0.131	0.00510204081632653	0.0239043824701195
ASG	WBGene00015155	B0353.1	9.17221699386913e-22	1.79445253268056e-17	-3.36959089496891	0.005	0.104	0.152266859706719	1.57861866705308	L1-Embryo	FALSE	15.2267293624864	157.957038838776	0.104	0.00510204081632653	0.0239043824701195
ASG	WBGene00018565	F47E1.1	9.2937244785006e-22	1.81822425697386e-17	10.0002815993754	0.286	0	4.07962732471087	0	L1-Embryo	FALSE	407.963895051261	0	0.286	0.00510204081632653	0.0239043824701195
ASG	WBGene00001186	egl-18	1.22040528756387e-21	2.38760090458996e-17	-3.11058910022748	0.019	0.135	0.259800570479354	2.247349623648	L1-Embryo	FALSE	25.9801310838628	224.878883644527	0.135	0.00510204081632653	0.0239043824701195
ASG	WBGene00012140	T28F4.5	1.31194854369318e-21	2.56669613088133e-17	3.98661592735454	0.332	0.016	5.14521114302603	0.320642455673678	L1-Embryo	FALSE	514.521527230415	32.0628488488419	0.332	0.00510204081632653	0.0239043824701195
ASG	WBGene00018572	lin-42	1.48028905032345e-21	2.89603749805279e-17	3.51975300778502	0.353	0.048	7.28757831247613	0.631467823854797	L1-Embryo	FALSE	728.755793749294	63.1812964370487	0.353	0.00510204081632653	0.0239043824701195
ASG	WBGene00020931	cytb-5.2	1.56326607114532e-21	3.0583737415887e-17	-2.45201637477845	0.068	0.219	0.732703080002047	4.00987597665709	L1-Embryo	FALSE	73.2705168001775	401.150716815621	0.219	0.00510204081632653	0.0239043824701195
ASG	WBGene00007261	lron-3	2.0617500454849e-21	4.03360778898665e-17	-3.44863222796844	0.032	0.171	0.334295337091333	3.65512510518202	L1-Embryo	FALSE	33.4291916966928	365.747057742181	0.171	0.00510204081632653	0.0239043824701195
ASG	WBGene00008920	eef-1G	2.40092300630458e-21	4.69716576953429e-17	1.81803166230754	0.605	0.199	14.4411939301704	4.09189012862972	L1-Embryo	FALSE	1444.12066081134	409.402068441028	0.605	0.00510204081632653	0.0239043824701195
ASG	WBGene00020100	mks-1	2.98430432833621e-21	5.83849298795696e-17	-2.22749681500889	0.169	0.39	1.82024913776202	8.52460180464916	L1-Embryo	FALSE	182.02437918244	852.855758168848	0.39	0.00510204081632653	0.0239043824701195
ASG	WBGene00000289	cam-1	3.58181269890505e-21	7.00745836413784e-17	-3.43937695364666	0.012	0.112	0.176712323990458	1.92224211950298	L1-Embryo	FALSE	17.6712827571369	192.334147320835	0.112	0.00510204081632653	0.0239043824701195
ASG	WBGene00019220	pfd-2	4.90486608006934e-21	9.59587999904766e-17	-4.03448463161844	0.016	0.131	0.134236315929522	2.20968829612324	L1-Embryo	FALSE	13.4236698465639	220.995128542309	0.131	0.00510204081632653	0.0239043824701195
ASG	WBGene00004826	skr-20	6.82410243365743e-21	1.33506740012074e-16	-2.81222864063305	0.042	0.199	0.446492830032643	3.13801453208238	L1-Embryo	FALSE	44.6494102412865	313.963775389405	0.199	0.00510204081632653	0.0239043824701195
ASG	WBGene00021913	cec-8	7.42098488417646e-21	1.45184148274028e-16	-2.64792585672117	0.056	0.223	0.648409862617874	4.06535513821474	L1-Embryo	FALSE	64.8411710405407	406.745253152691	0.223	0.00510204081632653	0.0239043824701195
ASG	WBGene00194689	Y38H6C.24	9.50480321081475e-21	1.8595197001638e-16	-1.11601912657507	0.594	0.781	17.9100365607766	38.8175170575988	L1-Embryo	FALSE	1791.008322662	3883.55773014607	0.781	0.00510204081632653	0.0239043824701195
ASG	WBGene00018295	oac-29	1.12937647199904e-20	2.20951212981891e-16	-3.49080174005845	0.039	0.195	0.400117866608151	4.50362217105107	L1-Embryo	FALSE	40.0119006832642	450.599613865498	0.195	0.00510204081632653	0.0239043824701195
ASG	WBGene00022027	vps-20	1.30275926457425e-20	2.54871822521307e-16	-2.58193840680116	0.075	0.243	0.686281308160818	4.11017292332874	L1-Embryo	FALSE	68.6283263871424	411.193298205664	0.243	0.00510204081632653	0.0239043824701195
ASG	WBGene00017979	F32B5.6	1.51580821030746e-20	2.96552718264552e-16	3.39762149913349	0.321	0.028	5.37922764625355	0.506523975837312	L1-Embryo	FALSE	537.917504033239	50.6545398525427	0.321	0.00510204081632653	0.0239043824701195
ASG	WBGene00019448	frpr-13	1.59596877389253e-20	3.12235330924334e-16	5.45393915224136	0.283	0.008	4.56240076415674	0.100121775179249	L1-Embryo	FALSE	456.237038437658	9.99358641236969	0.283	0.00510204081632653	0.0239043824701195
ASG	WBGene00022280	Y74C10AL.2	1.6997271786509e-20	3.32534625231261e-16	-3.29838137152789	0.024	0.159	0.237167084316703	2.33765784116901	L1-Embryo	FALSE	23.7167760176844	233.898740233717	0.159	0.00510204081632653	0.0239043824701195
ASG	WBGene00011888	cutl-15	1.96423066315051e-20	3.84282086938766e-16	-4.60285591325583	0.012	0.116	0.102671109636188	2.51153747978136	L1-Embryo	FALSE	10.2671402220257	251.274749077497	0.116	0.00510204081632653	0.0239043824701195
ASG	WBGene00004740	scd-2	2.09206864975233e-20	4.09292310637545e-16	5.74539617113382	0.277	0.004	4.6563026781426	0.0828287680877322	L1-Embryo	FALSE	465.630104139474	8.28930505915828	0.277	0.00510204081632653	0.0239043824701195
ASG	WBGene00008110	C46C2.2	2.26957223833872e-20	4.44019112708587e-16	-2.84945988614475	0.034	0.159	0.398216382757345	2.87221149814843	L1-Embryo	FALSE	39.8217517563137	287.398370207849	0.159	0.00510204081632653	0.0239043824701195
ASG	WBGene00007862	kvs-2	3.93203590819604e-20	7.69263505079473e-16	10.0595158459133	0.266	0	4.25065070325602	0	L1-Embryo	FALSE	425.066281642676	0	0.266	0.00510204081632653	0.0239043824701195
ASG	WBGene00017423	F13C5.2	3.98373859032304e-20	7.793786178108e-16	-1.99097738434204	0.144	0.335	1.5177280278061	6.03245919151043	L1-Embryo	FALSE	151.773235290831	603.588440982059	0.335	0.00510204081632653	0.0239043824701195
ASG	WBGene00002019	hsp-16.48	3.98608509344611e-20	7.79837687681797e-16	4.11132497050575	0.337	0.044	9.61825378952345	0.552563758978457	L1-Embryo	FALSE	961.828119886816	55.2946843096173	0.337	0.00510204081632653	0.0239043824701195
ASG	WBGene00022824	ZK813.5	4.12963134847909e-20	8.07921077016449e-16	-2.03439633753248	0.128	0.335	1.56737225358862	6.42025993079433	L1-Embryo	FALSE	156.737672016304	642.329045238443	0.335	0.00510204081632653	0.0239043824701195
ASG	WBGene00021804	Y53G8AM.4	4.58901265516677e-20	8.97794435856827e-16	-3.04882024990868	0.059	0.223	0.594695772407055	4.92436818179943	L1-Embryo	FALSE	59.4693094351372	492.7045381542	0.223	0.00510204081632653	0.0239043824701195
ASG	WBGene00006459	tag-89	4.64942862169005e-20	9.0961421554744e-16	10.1412982334642	0.265	0	4.49861842948091	0	L1-Embryo	FALSE	449.860714662564	0	0.265	0.00510204081632653	0.0239043824701195
ASG	WBGene00022776	perm-3	4.93633446416043e-20	9.65744474568347e-16	-2.98063519214223	0.052	0.211	0.45637897185287	3.60508059891083	L1-Embryo	FALSE	45.6380272405843	360.723562148553	0.211	0.00510204081632653	0.0239043824701195
ASG	WBGene00008683	repo-1	6.54223232840258e-20	1.27992233272868e-15	-3.22250553572234	0.03	0.159	0.280165835709329	2.61903922734164	L1-Embryo	FALSE	28.0166634103938	261.967587437135	0.159	0.00510204081632653	0.0239043824701195
ASG	WBGene00015293	C01C4.3	7.01896551565466e-20	1.37319041348268e-15	4.76809211789335	0.281	0.008	4.16546180800273	0.14891789727929	L1-Embryo	FALSE	416.544341537614	14.9033470835753	0.281	0.00510204081632653	0.0239043824701195
ASG	WBGene00008198	C49C3.8	8.87554123680196e-20	1.73641088756794e-15	-3.08934473752349	0.017	0.124	0.217700471314117	1.85612263276239	L1-Embryo	FALSE	21.7701091699833	185.731264330547	0.124	0.00510204081632653	0.0239043824701195
ASG	WBGene00010896	M28.5	1.1585849784123e-19	2.26665565176583e-15	-2.63321416445367	0.035	0.127	0.39890525478307	2.47612625507052	L1-Embryo	FALSE	39.8906391551955	247.741061211885	0.127	0.00510204081632653	0.0239043824701195
ASG	WBGene00007534	fubl-1	1.19411040293276e-19	2.33615759229765e-15	-1.52265474273995	0.248	0.45	3.32787335684841	9.56008048051872	L1-Embryo	FALSE	332.786793444694	956.417933481973	0.45	0.00510204081632653	0.0239043824701195
ASG	WBGene00003920	par-5	1.26643655598068e-19	2.4776564781206e-15	-1.10914595941139	0.603	0.717	12.2175825497654	26.3533639654292	L1-Embryo	FALSE	1221.75630007756	2636.66116415445	0.717	0.00510204081632653	0.0239043824701195
ASG	WBGene00003885	osm-5	1.77393364619746e-19	3.47052378542071e-15	-1.67216130060224	0.236	0.45	3.0356504987341	9.67309110431601	L1-Embryo	FALSE	303.565914949262	967.745186921425	0.45	0.00510204081632653	0.0239043824701195
ASG	WBGene00010433	H40L08.1	1.91546885481087e-19	3.74742326755199e-15	-2.66253731999109	0.013	0.104	0.246963600622551	1.56503901558753	L1-Embryo	FALSE	24.6964304400036	156.611330032118	0.104	0.00510204081632653	0.0239043824701195
ASG	WBGene00018795	F54C4.4	1.93088880412843e-19	3.77759085639686e-15	-3.20486848855901	0.025	0.151	0.250020368767532	2.30920699130463	L1-Embryo	FALSE	25.0021081255955	231.003506008594	0.151	0.00510204081632653	0.0239043824701195
ASG	WBGene00009688	F44E5.1	2.04719417194224e-19	4.00513067798779e-15	-2.09430302707217	0.083	0.239	0.925524168107495	3.95181867579696	L1-Embryo	FALSE	92.5526805593625	395.353081702926	0.239	0.00510204081632653	0.0239043824701195
ASG	WBGene00006761	unc-24	2.30199586454206e-19	4.50362470939009e-15	-3.43728899328026	0.022	0.143	0.225457728528633	2.44748901918131	L1-Embryo	FALSE	22.5458371020372	244.875788944759	0.143	0.00510204081632653	0.0239043824701195
ASG	WBGene00004472	rps-3	2.3260849109068e-19	4.55075251969807e-15	1.32994264972504	0.636	0.279	15.7143089599988	6.2472557173724	L1-Embryo	FALSE	1571.43129452296	625.056403415554	0.636	0.00510204081632653	0.0239043824701195
ASG	WBGene00011433	pde-1	2.83229273598979e-19	5.54109750869042e-15	1.61948837152837	0.428	0.096	6.68627506419679	2.17234664523006	L1-Embryo	FALSE	668.628099989961	217.273745608367	0.428	0.00510204081632653	0.0239043824701195
ASG	WBGene00004493	rps-24	3.13795068764389e-19	6.1390867253065e-15	1.65481402989492	0.608	0.199	13.8520410782868	4.39539891217417	L1-Embryo	FALSE	1385.20612740595	439.654364786008	0.608	0.00510204081632653	0.0239043824701195
ASG	WBGene00019487	ephx-1	3.78628397061245e-19	7.4074859601062e-15	-4.07674273128192	0.011	0.112	0.113690232640318	1.92879048132251	L1-Embryo	FALSE	11.368002348507	192.975131609369	0.112	0.00510204081632653	0.0239043824701195
ASG	WBGene00010074	irld-34	3.9652181338966e-19	7.7575527571553e-15	2.83643084455588	0.304	0.024	3.95345611961704	0.549645864639377	L1-Embryo	FALSE	395.346738586598	54.9889224066005	0.304	0.00510204081632653	0.0239043824701195
ASG	WBGene00009274	F30F8.5	4.04076842654997e-19	7.90535934970237e-15	-3.78822274745873	0.014	0.12	0.127302956016024	1.76652623830689	L1-Embryo	FALSE	12.7303318793996	176.766977911426	0.12	0.00510204081632653	0.0239043824701195
ASG	WBGene00013236	Y56A3A.18	4.07355552415979e-19	7.96950402746621e-15	-3.60534234746432	0.02	0.131	0.200441161587984	2.44587799128277	L1-Embryo	FALSE	20.0441732789474	244.710680714947	0.131	0.00510204081632653	0.0239043824701195
ASG	WBGene00000244	bbs-8	6.66419166828437e-19	1.30378245798315e-14	-1.48656208358308	0.349	0.546	5.01127382763286	14.0410112624959	L1-Embryo	FALSE	501.125784533498	1404.70887840094	0.546	0.00510204081632653	0.0239043824701195
ASG	WBGene00012005	jun-1	7.64269199100223e-19	1.49521626111968e-14	4.73054556457112	0.268	0.008	4.16145850841794	0.15279865509641	L1-Embryo	FALSE	416.147036741577	15.2917240466703	0.268	0.00510204081632653	0.0239043824701195
ASG	WBGene00019749	M03A8.3	1.01827638016703e-18	1.99215591015877e-14	-1.31919537443961	0.492	0.633	9.29096728936497	23.1816007773383	L1-Embryo	FALSE	929.09937660343	2319.14823435193	0.633	0.00510204081632653	0.0239043824701195
ASG	WBGene00000472	cey-1	2.60579732170841e-18	5.09798188019034e-14	-1.11408935854623	0.406	0.554	6.77277931507095	14.6581019490795	L1-Embryo	FALSE	677.276397980013	1466.5070292301	0.554	0.00510204081632653	0.0239043824701195
ASG	WBGene00010054	gtf-2E2	3.31085519429924e-18	6.47735710212703e-14	-2.24004097087925	0.086	0.255	0.901174340279663	4.2572750613901	L1-Embryo	FALSE	90.1176908375565	425.917696195205	0.255	0.00510204081632653	0.0239043824701195
ASG	WBGene00000567	cnx-1	3.46306167199709e-18	6.77513385509511e-14	-2.11945362974158	0.126	0.303	1.26942071006229	5.51571648738864	L1-Embryo	FALSE	126.94243275578	551.807963734927	0.303	0.00510204081632653	0.0239043824701195
ASG	WBGene00013518	Y73F8A.5	4.49114034423281e-18	8.78646696945707e-14	-1.98460451115808	0.081	0.255	1.16032928044634	4.59143257613968	L1-Embryo	FALSE	116.03220539209	459.421618263589	0.255	0.00510204081632653	0.0239043824701195
ASG	WBGene00016097	C25E10.8	4.63328790312317e-18	9.06456445367017e-14	10.1256379593795	0.241	0	4.45004138503843	0	L1-Embryo	FALSE	445.004969364407	0	0.241	0.00510204081632653	0.0239043824701195
ASG	WBGene00003648	nhr-58	5.68854317253816e-18	1.11290658627537e-13	-3.02283339919786	0.034	0.159	0.37101414438986	3.01839009546255	L1-Embryo	FALSE	37.1015201676847	301.954761615875	0.159	0.00510204081632653	0.0239043824701195
ASG	WBGene00009975	F53C11.5	5.9101421522442e-18	1.15626021066506e-13	-2.93773974019772	0.033	0.171	0.332632231551631	2.55119254570047	L1-Embryo	FALSE	33.2633179460856	255.206516915889	0.171	0.00510204081632653	0.0239043824701195
ASG	WBGene00017316	F09G2.8	6.58039430843593e-18	1.2873883425024e-13	-2.94191133834698	0.031	0.163	0.321417182428486	2.47241195919348	L1-Embryo	FALSE	32.1418098377944	247.358987573676	0.163	0.00510204081632653	0.0239043824701195
ASG	WBGene00044762	ZK688.11	6.91566165788343e-18	1.35298004674831e-13	-2.9169229084828	0.018	0.124	0.238777497175697	1.80576582528349	L1-Embryo	FALSE	23.8778177625067	180.674941781076	0.124	0.00510204081632653	0.0239043824701195
ASG	WBGene00013638	Y105C5A.14	7.37907923593975e-18	1.44364306171925e-13	-3.07453089701879	0.026	0.135	0.238211413854818	2.00990769268462	L1-Embryo	FALSE	23.8212092691008	201.093911355496	0.135	0.00510204081632653	0.0239043824701195
ASG	WBGene00008586	snrp-40.1	9.22025627448288e-18	1.80385093753983e-13	-2.34935118152468	0.059	0.207	0.656201324003556	3.3443185014553	L1-Embryo	FALSE	65.6203193994584	334.62237005019	0.207	0.00510204081632653	0.0239043824701195
ASG	WBGene00009712	F44G4.2	9.38172777145957e-18	1.83544122120835e-13	-2.75771266948983	0.035	0.159	0.409102954505455	2.76862484254813	L1-Embryo	FALSE	40.9104120334944	277.005820406811	0.159	0.00510204081632653	0.0239043824701195
ASG	WBGene00005559	sri-47	1.10611202486372e-17	2.16399756544338e-13	-2.46249251292011	0.071	0.239	0.788908842443372	4.34891698385456	L1-Embryo	FALSE	78.891109061387	435.111190459814	0.239	0.00510204081632653	0.0239043824701195
ASG	WBGene00015539	C06E7.2	1.24495401091815e-17	2.43562802696027e-13	3.81381151667322	0.252	0.008	3.75029221720597	0.262758244460311	L1-Embryo	FALSE	375.028978617532	26.2962168269047	0.252	0.00510204081632653	0.0239043824701195
ASG	WBGene00001006	dlg-1	1.58777520033366e-17	3.10632340193277e-13	-3.36310036958691	0.017	0.104	0.175613968368555	1.81174467840153	L1-Embryo	FALSE	17.5614468819458	181.2327919876	0.104	0.00510204081632653	0.0239043824701195
ASG	WBGene00010642	mks-6	1.88013996233082e-17	3.67830582230402e-13	-2.05679464628346	0.121	0.311	1.56027935609539	6.49126589056281	L1-Embryo	FALSE	156.028380245703	649.550744000222	0.311	0.00510204081632653	0.0239043824701195
ASG	WBGene00001648	goa-1	2.22883688860003e-17	4.3604964888571e-13	-1.77352747020152	0.133	0.311	1.6857560136386	5.76233539165148	L1-Embryo	FALSE	168.576081757377	576.528408318867	0.311	0.00510204081632653	0.0239043824701195
ASG	WBGene00002177	jkk-1	2.73246076924106e-17	5.3457862489432e-13	-3.77523166078539	0.018	0.127	0.170148113589677	2.33727867689903	L1-Embryo	FALSE	17.0148598464416	233.808892052483	0.127	0.00510204081632653	0.0239043824701195
ASG	WBGene00006731	uev-2	2.77139762596038e-17	5.42196231542888e-13	3.78043269140357	0.269	0.02	3.93789068395675	0.282653952672091	L1-Embryo	FALSE	393.790190584853	28.2599916837968	0.269	0.00510204081632653	0.0239043824701195
ASG	WBGene00016977	akap-1	3.08658108301866e-17	6.03858723081771e-13	3.71399333871938	0.264	0.012	3.69638716218036	0.277759465801019	L1-Embryo	FALSE	369.636922041638	27.7775036120893	0.264	0.00510204081632653	0.0239043824701195
ASG	WBGene00000802	crt-1	3.59523478425885e-17	7.03371733192401e-13	-1.37153314647756	0.357	0.506	6.21089595196101	16.0686229692206	L1-Embryo	FALSE	621.087901547909	1607.51988496878	0.506	0.00510204081632653	0.0239043824701195
ASG	WBGene00013202	Y54E5A.7	4.44505777209796e-17	8.69631102533246e-13	-2.92448825487773	0.029	0.151	0.306809049670017	2.33177940087235	L1-Embryo	FALSE	30.6809923990365	233.302059869212	0.151	0.00510204081632653	0.0239043824701195
ASG	WBGene00020447	mob-3	6.0152187684731e-17	1.17681739986408e-12	-2.36685614902252	0.075	0.243	0.765333676275953	3.94811465374883	L1-Embryo	FALSE	76.5325324123043	395.020109033693	0.243	0.00510204081632653	0.0239043824701195
ASG	WBGene00006651	tts-2	6.80192951909491e-17	1.33072949111573e-12	-1.4867801328373	0.28	0.454	4.30337883637322	12.0591680441358	L1-Embryo	FALSE	430.338235425843	1206.44131192041	0.454	0.00510204081632653	0.0239043824701195
ASG	WBGene00018521	F46H5.5	7.43597440796917e-17	1.45477403317509e-12	-2.90143815672306	0.04	0.171	0.413403142790435	3.09119717499044	L1-Embryo	FALSE	41.3404320874263	309.21653822385	0.171	0.00510204081632653	0.0239043824701195
ASG	WBGene00001915	his-41	7.96138190165557e-17	1.5575647552399e-12	-1.08990810961815	0.686	0.769	22.0098253705577	46.8480455129276	L1-Embryo	FALSE	2200.9824893586	4687.21666013505	0.769	0.00510204081632653	0.0239043824701195
ASG	WBGene00019840	R02F11.2	1.0491107701655e-16	2.05248031075178e-12	2.97673587205299	0.28	0.028	4.11235209143053	0.518524360952221	L1-Embryo	FALSE	411.236381048875	51.8926782055408	0.28	0.00510204081632653	0.0239043824701195
ASG	WBGene00009050	F22D6.2	1.13408611067553e-16	2.2187260669256e-12	1.77744254671529	0.448	0.135	8.12900601244029	2.36749530048929	L1-Embryo	FALSE	812.902043229753	236.866918495495	0.448	0.00510204081632653	0.0239043824701195
ASG	WBGene00015864	C16D9.9	1.30644015419922e-16	2.55591951767535e-12	9.44346644572964	0.224	0	2.77306333584041	0	L1-Embryo	FALSE	277.307123829865	0	0.224	0.00510204081632653	0.0239043824701195
ASG	WBGene00009784	F46C5.9	1.35640937837127e-16	2.65367930784555e-12	-2.79835153506654	0.043	0.179	0.471617086588744	3.2827125913521	L1-Embryo	FALSE	47.16184305661	328.425437281903	0.179	0.00510204081632653	0.0239043824701195
ASG	WBGene00023414	R01H2.7	1.39949081732376e-16	2.73796383501221e-12	5.2962221012448	0.241	0.008	2.98121595072109	0.0719078627394214	L1-Embryo	FALSE	298.12200735833	7.18555990743416	0.241	0.00510204081632653	0.0239043824701195
ASG	WBGene00009373	F34D10.3	1.50357532817018e-16	2.94159477203214e-12	-2.66878453610541	0.031	0.151	0.373272029132978	2.37503473251984	L1-Embryo	FALSE	37.3273092854309	237.638595766335	0.151	0.00510204081632653	0.0239043824701195
ASG	WBGene00001475	fmi-1	1.52883307774072e-16	2.99100903329194e-12	-1.44114121938898	0.227	0.43	3.83074736145377	10.4001667546862	L1-Embryo	FALSE	383.075390524391	1040.50143045775	0.43	0.00510204081632653	0.0239043824701195
ASG	WBGene00000100	ajm-1	1.61368995176295e-16	3.15702302162903e-12	-3.84095831625445	0.014	0.108	0.13580169656088	1.95422823649428	L1-Embryo	FALSE	13.5802083557896	195.529553613732	0.108	0.00510204081632653	0.0239043824701195
ASG	WBGene00004278	rab-19	1.85466684967224e-16	3.62847022469876e-12	-2.17912681143941	0.13	0.315	1.45060618195539	6.56936304192916	L1-Embryo	FALSE	145.061031577903	657.181916370335	0.315	0.00510204081632653	0.0239043824701195
ASG	WBGene00020919	set-19	1.89119888304537e-16	3.69994149478995e-12	-3.54714529593641	0.015	0.112	0.171510556836969	2.01083419817184	L1-Embryo	FALSE	17.1511045594292	201.171593291685	0.112	0.00510204081632653	0.0239043824701195
ASG	WBGene00219300	W10G6.6	2.0081892948467e-16	3.92882153643809e-12	-3.12011054249145	0.026	0.139	0.28609698178243	2.49089235939083	L1-Embryo	FALSE	28.6097797079153	249.187137889648	0.139	0.00510204081632653	0.0239043824701195
ASG	WBGene00022593	ZC328.3	2.13857085862805e-16	4.18390002781992e-12	3.71564610931491	0.259	0.02	3.99764535093413	0.300367614008671	L1-Embryo	FALSE	399.762648007738	30.0600726039067	0.259	0.00510204081632653	0.0239043824701195
ASG	WBGene00010744	K10D6.4	2.14492888743478e-16	4.1963388753774e-12	3.44975841131538	0.281	0.028	3.99552186344157	0.361766639648795	L1-Embryo	FALSE	399.551397087939	36.2047402793571	0.281	0.00510204081632653	0.0239043824701195
ASG	WBGene00010865	M04D8.7	3.0356083379739e-16	5.93886415241213e-12	5.3936618090613	0.228	0.004	2.92135144216261	0.0655273642273013	L1-Embryo	FALSE	292.135976720066	6.54705374951582	0.228	0.00510204081632653	0.0239043824701195
ASG	WBGene00019947	htz-1	3.08308873808221e-16	6.03175480718404e-12	-1.76837017350178	0.174	0.331	2.09599723533655	7.13932313548582	L1-Embryo	FALSE	209.599883557193	714.16758188755	0.331	0.00510204081632653	0.0239043824701195
ASG	WBGene00012853	Y44A6D.2	3.64509942224839e-16	7.13127250968675e-12	-2.08586230348271	0.328	0.506	6.40483739226381	27.1900028246062	L1-Embryo	FALSE	640.476485516858	2719.9078225871	0.506	0.00510204081632653	0.0239043824701195
ASG	WBGene00016744	bbs-9	3.68419172193378e-16	7.20775268479125e-12	-1.99158151507224	0.16	0.339	1.87585056909909	7.45914305968772	L1-Embryo	FALSE	187.585591475081	746.354319436835	0.339	0.00510204081632653	0.0239043824701195
ASG	WBGene00015547	ain-1	4.11741728697273e-16	8.05531518023345e-12	-2.82635423770515	0.048	0.175	0.452189081904687	3.20933165498395	L1-Embryo	FALSE	45.2185997744623	321.126486410626	0.175	0.00510204081632653	0.0239043824701195
ASG	WBGene00020947	W02F12.2	4.82055125017988e-16	9.43092646585191e-12	3.94610882609057	0.235	0.008	3.39030019264998	0.216029748213132	L1-Embryo	FALSE	339.030548128834	21.5544163687668	0.235	0.00510204081632653	0.0239043824701195
ASG	WBGene00001996	hpl-2	4.88685814118226e-16	9.56064926740898e-12	-3.45493519040149	0.017	0.116	0.154274451976318	1.69707869962218	L1-Embryo	FALSE	15.4274891615542	169.807678493566	0.116	0.00510204081632653	0.0239043824701195
ASG	WBGene00021395	pnc-1	4.90685403129231e-16	9.59976922682027e-12	-1.97443233125034	0.15	0.323	1.63753477376373	6.43443661408961	L1-Embryo	FALSE	163.75394402818	643.673491986215	0.323	0.00510204081632653	0.0239043824701195
ASG	WBGene00006306	sue-1	5.15431543614564e-16	1.00839027192753e-11	5.72220149044157	0.227	0.004	3.37217639009692	0.0599107330078184	L1-Embryo	FALSE	337.218599986052	5.99572290745133	0.227	0.00510204081632653	0.0239043824701195
ASG	WBGene00009534	F38B7.3	5.61308311911751e-16	1.09814358142415e-11	1.34607702296667	0.612	0.303	15.4759537784377	6.08397502937681	L1-Embryo	FALSE	1547.58530894047	608.68508505246	0.612	0.00510204081632653	0.0239043824701195
ASG	WBGene00012471	Y17G7B.20	5.95413526651713e-16	1.16486702354141e-11	3.39504653350434	0.275	0.028	3.62984726105863	0.341143173574498	L1-Embryo	FALSE	362.985323233943	34.1407931072107	0.275	0.00510204081632653	0.0239043824701195
ASG	WBGene00021973	emc-2	6.8226552636528e-16	1.33478427578103e-11	-2.53117754033569	0.029	0.143	0.368538336901304	2.13124239683624	L1-Embryo	FALSE	36.853938713293	213.250472448203	0.143	0.00510204081632653	0.0239043824701195
ASG	WBGene00016173	fust-1	7.10871606045876e-16	1.39074921006815e-11	-1.66525190833631	0.159	0.327	2.02802231145124	6.4309716564304	L1-Embryo	FALSE	202.802809075004	643.437466007838	0.327	0.00510204081632653	0.0239043824701195
ASG	WBGene00015626	C09B9.1	7.23766434440853e-16	1.41597665234009e-11	9.39227350593649	0.216	0	2.67635899878809	0	L1-Embryo	FALSE	267.636225289288	0	0.216	0.00510204081632653	0.0239043824701195
ASG	WBGene00001808	gut-2	8.41603165587911e-16	1.64651243315619e-11	-2.54015210350853	0.031	0.139	0.350081426738597	2.03721170638361	L1-Embryo	FALSE	35.0082424373169	203.782779636302	0.139	0.00510204081632653	0.0239043824701195
ASG	WBGene00000670	col-95	8.44611682443099e-16	1.65239829553168e-11	2.46837182941939	0.28	0.036	4.65757226956572	0.837769422679663	L1-Embryo	FALSE	465.75855423496	83.7843554178445	0.28	0.00510204081632653	0.0239043824701195
ASG	WBGene00021548	trx-4	9.12167835588761e-16	1.78456515354585e-11	-2.4618102629042	0.014	0.112	0.3348902512957	1.84563623904999	L1-Embryo	FALSE	33.4891205639653	184.660816964059	0.112	0.00510204081632653	0.0239043824701195
ASG	WBGene00001122	dyf-6	9.16089149555579e-16	1.79223681219054e-11	-1.91248386752063	0.131	0.303	1.59504910646223	6.00388604370638	L1-Embryo	FALSE	159.503392201603	600.579489960163	0.303	0.00510204081632653	0.0239043824701195
ASG	WBGene00012340	dct-15	9.85403092396264e-16	1.92784260996405e-11	9.53459622510113	0.214	0	2.95393366085343	0	L1-Embryo	FALSE	295.394207874173	0	0.214	0.00510204081632653	0.0239043824701195
ASG	WBGene00016321	tppp-1	1.02615119583131e-15	2.00756219952437e-11	-2.03109564562004	0.347	0.49	5.01009999416835	20.4765280375226	L1-Embryo	FALSE	501.010373841732	2048.21583002485	0.49	0.00510204081632653	0.0239043824701195
ASG	WBGene00018622	nhr-190	1.07909054705933e-15	2.11113274626687e-11	-3.49126223360502	0.016	0.116	0.14728028005289	1.66180304249806	L1-Embryo	FALSE	14.7280699760672	166.291285035761	0.116	0.00510204081632653	0.0239043824701195
ASG	WBGene00043064	nbet-1	1.11215346326329e-15	2.17581703552829e-11	-2.21920046814003	0.08	0.203	0.731929015817104	3.40809537017327	L1-Embryo	FALSE	73.191137171901	340.936711224842	0.203	0.00510204081632653	0.0239043824701195
ASG	WBGene00001366	exc-5	1.5174410044219e-15	2.968721581051e-11	9.56824045983497	0.218	0	3.02365017390072	0	L1-Embryo	FALSE	302.363468779668	0	0.218	0.00510204081632653	0.0239043824701195
ASG	WBGene00018519	F46H5.3	2.18212883529247e-15	4.26911685336619e-11	-1.84917013911834	0.106	0.287	2.11256617647131	7.61050515544779	L1-Embryo	FALSE	211.256166355584	761.431400871407	0.287	0.00510204081632653	0.0239043824701195
ASG	WBGene00009732	cope-1	2.25455511467145e-15	4.41081162634322e-11	-1.8701005321584	0.119	0.275	1.35398110387398	4.94871137897467	L1-Embryo	FALSE	135.398058957003	495.090327587411	0.275	0.00510204081632653	0.0239043824701195
ASG	WBGene00021011	W03G1.5	2.47471833717913e-15	4.84153895485724e-11	9.54490645951448	0.209	0	2.97512568833477	0	L1-Embryo	FALSE	297.51025671922	0	0.209	0.00510204081632653	0.0239043824701195
ASG	WBGene00018349	F42C5.9	2.75077101568893e-15	5.38160841509382e-11	-2.01971847554845	0.089	0.231	0.974164297146612	3.94974567616168	L1-Embryo	FALSE	97.4167073243564	395.199787880062	0.231	0.00510204081632653	0.0239043824701195
ASG	WBGene00001541	gcy-15	2.77961491514298e-15	5.43803861998573e-11	3.68790664316653	0.247	0.02	4.12938909606767	0.316498722951469	L1-Embryo	FALSE	412.939211813057	31.6518347344362	0.247	0.00510204081632653	0.0239043824701195
ASG	WBGene00013481	Y69H2.3	2.8831495387229e-15	5.64059375755747e-11	9.52116942060578	0.205	0	2.92656178906445	0	L1-Embryo	FALSE	292.655039905858	0	0.205	0.00510204081632653	0.0239043824701195
ASG	WBGene00002048	ida-1	3.03982575040471e-15	5.94711509809177e-11	1.94214500780541	0.324	0.068	4.72288551078171	1.22527013619282	L1-Embryo	FALSE	472.284684279235	122.57448858784	0.324	0.00510204081632653	0.0239043824701195
ASG	WBGene00006919	vha-10	3.62059914485566e-15	7.08334016699561e-11	-1.87770751519973	0.076	0.179	0.83915090248636	3.08294190076798	L1-Embryo	FALSE	83.9153293832737	308.468312236478	0.179	0.00510204081632653	0.0239043824701195
ASG	WBGene00022465	ift-20	3.82046050446736e-15	7.47434893093994e-11	-1.04523972866997	0.485	0.622	8.61502037395291	17.7766680344068	L1-Embryo	FALSE	861.503180604272	1778.60565128548	0.622	0.00510204081632653	0.0239043824701195
ASG	WBGene00016703	rdl-1	4.18319735204003e-15	8.18400729953112e-11	2.70138182768373	0.287	0.048	4.24765297881348	0.649205146183698	L1-Embryo	FALSE	424.766508344154	64.9566335412926	0.287	0.00510204081632653	0.0239043824701195
ASG	WBGene00009558	F39B2.8	5.14414381956604e-15	1.0064002968599e-10	-2.54172106029632	0.045	0.179	0.539922045823748	3.14484283284166	L1-Embryo	FALSE	53.9923584451215	314.677960850225	0.179	0.00510204081632653	0.0239043824701195
ASG	WBGene00019466	tos-1	6.7890109546401e-15	1.32820210316579e-10	1.43810201072058	0.642	0.355	19.7857830694712	7.29832256890713	L1-Embryo	FALSE	1978.57999936589	730.24906235494	0.642	0.00510204081632653	0.0239043824701195
ASG	WBGene00000088	aex-5	7.17925672803457e-15	1.40454978627268e-10	12.2618614275668	0.203	0	19.5657047897449	0	L1-Embryo	FALSE	1956.57605465547	0	0.203	0.00510204081632653	0.0239043824701195
ASG	WBGene00008315	C54G4.5	7.28421808333398e-15	1.42508442582346e-10	2.1112806324043	0.276	0.04	3.76775776863336	0.868228179605766	L1-Embryo	FALSE	376.776850569372	86.8375989662736	0.276	0.00510204081632653	0.0239043824701195
ASG	WBGene00017990	cec-4	8.86345563307034e-15	1.73404646005388e-10	-3.17936650428036	0.015	0.108	0.187895695850973	1.70588369924901	L1-Embryo	FALSE	18.7896231301379	170.699239101715	0.108	0.00510204081632653	0.0239043824701195
ASG	WBGene00235312	F28A12.10	9.84590117645932e-15	1.9262521061625e-10	1.1649195837764	0.427	0.131	8.45331905950786	3.76648349508565	L1-Embryo	FALSE	845.334314911302	376.77751096073	0.427	0.00510204081632653	0.0239043824701195
ASG	WBGene00004321	rcan-1	9.84905454959506e-15	1.92686903208278e-10	2.52273283421832	0.296	0.056	4.87318332431186	0.844161256871437	L1-Embryo	FALSE	487.316561210495	84.4309875685178	0.296	0.00510204081632653	0.0239043824701195
ASG	WBGene00009880	F49C12.11	9.94973073334488e-15	1.94656532067159e-10	-1.60826231608561	0.08	0.191	0.976635378488779	2.97621736765882	L1-Embryo	FALSE	97.6638161627624	297.727670729127	0.191	0.00510204081632653	0.0239043824701195
ASG	WBGene00044238	C30H6.12	1.0529499297716e-14	2.05999124260515e-10	-3.31867754376013	0.036	0.159	0.334520881256782	3.34218037266705	L1-Embryo	FALSE	33.4521834548133	334.240813486948	0.159	0.00510204081632653	0.0239043824701195
ASG	WBGene00008624	crld-1	1.15291404491768e-14	2.25556103747695e-10	-2.40338562850708	0.038	0.147	0.419506022035678	2.21988283319176	L1-Embryo	FALSE	41.9507217511012	222.108565536489	0.147	0.00510204081632653	0.0239043824701195
ASG	WBGene00006709	ubc-14	1.30396458867173e-14	2.55107632127738e-10	-2.56322599023686	0.037	0.147	0.359096108254308	2.12339950931633	L1-Embryo	FALSE	35.9097131578212	212.391327586071	0.147	0.00510204081632653	0.0239043824701195
ASG	WBGene00015552	C06G3.6	1.70524032749247e-14	3.33613217670627e-10	-2.77227128498803	0.034	0.131	0.352385201789627	2.40925978538038	L1-Embryo	FALSE	35.2375672848568	241.053755859763	0.131	0.00510204081632653	0.0239043824701195
ASG	WBGene00016518	C38C5.1	2.16984683937526e-14	4.24508835655375e-10	-3.11461303931028	0.034	0.151	0.304669451245711	2.64226854114822	L1-Embryo	FALSE	30.46703194688	264.376745994686	0.151	0.00510204081632653	0.0239043824701195
ASG	WBGene00020196	T03G11.3	2.32498411559426e-14	4.5485989237486e-10	-1.47385682509281	0.245	0.414	3.14575276051887	8.73612958685738	L1-Embryo	FALSE	314.574199514622	874.06102782132	0.414	0.00510204081632653	0.0239043824701195
ASG	WBGene00008865	F15G9.1	2.34268195175386e-14	4.58322297041124e-10	-2.71581583121793	0.033	0.163	0.388516372177065	2.55401774966297	L1-Embryo	FALSE	38.8517479340528	255.556274726474	0.163	0.00510204081632653	0.0239043824701195
ASG	WBGene00006604	tra-1	2.45917819634919e-14	4.81113622333755e-10	4.52329658494303	0.212	0.008	2.88884822371844	0.121678116580135	L1-Embryo	FALSE	288.885208335835	12.1601284477657	0.212	0.00510204081632653	0.0239043824701195
ASG	WBGene00008737	gnrr-7	2.5479790150847e-14	4.98486614511171e-10	4.0245856799261	0.213	0.008	3.15424342743175	0.189877298865508	L1-Embryo	FALSE	315.424804337408	19.002466056697	0.213	0.00510204081632653	0.0239043824701195
ASG	WBGene00012117	T28B11.1	2.58349012621837e-14	5.05434008293362e-10	5.23248419888219	0.207	0.004	3.26291269100285	0.0828287680877322	L1-Embryo	FALSE	326.290708348157	8.28930505915828	0.207	0.00510204081632653	0.0239043824701195
ASG	WBGene00019988	R09F10.5	3.46012463980381e-14	6.76938784531217e-10	-2.33399545194449	0.033	0.151	0.492293703623426	2.48244705662959	L1-Embryo	FALSE	49.2295106523382	248.348948584543	0.151	0.00510204081632653	0.0239043824701195
ASG	WBGene00017138	EEED8.10	4.12173894074795e-14	8.06377006367929e-10	-2.44363291902924	0.031	0.131	0.423755829538992	2.30591555589521	L1-Embryo	FALSE	42.3752664352077	230.728041134139	0.131	0.00510204081632653	0.0239043824701195
ASG	WBGene00001121	dyf-5	4.55142599237066e-14	8.90440981147396e-10	-2.68425668077086	0.042	0.167	0.46337852889201	2.97984487346613	L1-Embryo	FALSE	46.3379849391771	298.162478568499	0.167	0.00510204081632653	0.0239043824701195
ASG	WBGene00010200	F57C7.4	4.89195258828926e-14	9.5706160437291e-10	3.41203929586725	0.216	0.012	2.96004256273844	0.274177119165093	L1-Embryo	FALSE	296.00509980354	27.4192569936111	0.216	0.00510204081632653	0.0239043824701195
ASG	WBGene00020726	T23C6.4	6.48850695866277e-14	1.26941150139278e-09	-2.25442054395791	0.084	0.235	0.902923530828803	4.30830621958257	L1-Embryo	FALSE	90.2926103909411	431.058766786606	0.235	0.00510204081632653	0.0239043824701195
ASG	WBGene00007604	xbx-9	7.43293757807127e-14	1.45417990777386e-09	3.60082734535573	0.226	0.02	3.30514721165619	0.26850274801727	L1-Embryo	FALSE	330.51566304053	26.8613117756174	0.226	0.00510204081632653	0.0239043824701195
ASG	WBGene00021382	Y37F4.1	7.89569714916136e-14	1.54471419026193e-09	9.6024180725162	0.182	0	3.09615639088987	0	L1-Embryo	FALSE	309.61546809326	0	0.182	0.00510204081632653	0.0239043824701195
ASG	WBGene00008516	F02C12.2	9.25569335037229e-14	1.81078384706684e-09	2.96633310118359	0.227	0.02	3.0097482468813	0.381225989520427	L1-Embryo	FALSE	300.975682382562	38.1216449179242	0.227	0.00510204081632653	0.0239043824701195
ASG	WBGene00015168	pdi-6	1.02603782910251e-13	2.00734040885615e-09	-1.7843708457617	0.125	0.239	1.64582421536439	5.6682862979728	L1-Embryo	FALSE	164.582890550506	567.140374236092	0.239	0.00510204081632653	0.0239043824701195
ASG	WBGene00021811	ral-1	1.20018532427126e-13	2.34804256840429e-09	-2.61811287036048	0.037	0.139	0.339317538724917	2.08446461752588	L1-Embryo	FALSE	33.9318505685406	208.520348478231	0.139	0.00510204081632653	0.0239043824701195
ASG	WBGene00009451	cids-2	1.32708741330311e-13	2.5963138153862e-09	-2.96902307434242	0.021	0.112	0.2104761288295	1.65071453721683	L1-Embryo	FALSE	21.0476728627851	165.158300238583	0.112	0.00510204081632653	0.0239043824701195
ASG	WBGene00009826	F47G4.5	1.51818796945824e-13	2.97018294344809e-09	-2.41342736921945	0.072	0.211	0.756351608212823	4.02992174496798	L1-Embryo	FALSE	75.6353763604271	403.108554017084	0.211	0.00510204081632653	0.0239043824701195
ASG	WBGene00008434	D2089.3	1.57622885852373e-13	3.08373413881583e-09	3.49639987419498	0.227	0.016	4.200364176853	0.368282146870298	L1-Embryo	FALSE	420.035865562907	36.8423031851531	0.227	0.00510204081632653	0.0239043824701195
ASG	WBGene00006712	ubc-17	1.59961352384571e-13	3.12948389805175e-09	4.86882299146693	0.199	0.004	2.70819597938628	0.0887319319603546	L1-Embryo	FALSE	270.817522155263	8.86034607434474	0.199	0.00510204081632653	0.0239043824701195
ASG	WBGene00016250	hsp-110	1.60244059872918e-13	3.13501478735376e-09	1.90219043387175	0.39	0.151	8.61056733327263	2.29988756144085	L1-Embryo	FALSE	861.055241120766	230.123878810816	0.39	0.00510204081632653	0.0239043824701195
ASG	WBGene00008777	F13H10.6	1.69094896410868e-13	3.30817255338222e-09	9.17649788525106	0.193	0	2.30444937774337	0	L1-Embryo	FALSE	230.445594478233	0	0.193	0.00510204081632653	0.0239043824701195
ASG	WBGene00009543	F38E11.6	1.79904489511727e-13	3.51965143280743e-09	2.04353285540201	0.254	0.036	3.80765511092364	0.919841328170391	L1-Embryo	FALSE	380.766596168031	92.0555206996374	0.254	0.00510204081632653	0.0239043824701195
ASG	WBGene00006917	vha-8	1.85981060712438e-13	3.63853347177814e-09	-1.66465466337324	0.043	0.159	0.916448703742697	2.90420024550437	L1-Embryo	FALSE	91.6440782225532	290.507154428388	0.159	0.00510204081632653	0.0239043824701195
ASG	WBGene00006823	unc-94	2.04448261161716e-13	3.99982578136781e-09	-2.10412371642834	0.057	0.191	0.700886701794343	3.01303986761467	L1-Embryo	FALSE	70.0888699126253	301.454256885552	0.191	0.00510204081632653	0.0239043824701195
ASG	WBGene00012281	W05E10.2	2.06366889637918e-13	4.03736182887623e-09	6.31075617576916	0.19	0.004	4.00150581417012	0.0464343093825165	L1-Embryo	FALSE	400.151284457429	4.63622759704085	0.19	0.00510204081632653	0.0239043824701195
ASG	WBGene00018710	F52G3.1	2.07451319653541e-13	4.05857761770188e-09	-1.95465354391171	0.084	0.227	0.991339370740749	3.84196977141371	L1-Embryo	FALSE	99.130273599797	384.32120174838	0.227	0.00510204081632653	0.0239043824701195
ASG	WBGene00005560	sri-48	2.20340103641543e-13	4.31073378764315e-09	-1.83354072888765	0.303	0.45	4.32303415060576	15.4068037655053	L1-Embryo	FALSE	432.304647004917	1541.3671433999	0.45	0.00510204081632653	0.0239043824701195
ASG	WBGene00016246	daf-37	2.9756254900229e-13	5.82151370868081e-09	9.28845622516519	0.18	0	2.4904736823565	0	L1-Embryo	FALSE	249.046104962097	0	0.18	0.00510204081632653	0.0239043824701195
ASG	WBGene00013595	atg-4.1	3.11616688206364e-13	6.09646888806931e-09	-2.68408440573717	0.026	0.124	0.28859501549788	1.85620249695948	L1-Embryo	FALSE	28.8595837913303	185.700271803062	0.124	0.00510204081632653	0.0239043824701195
ASG	WBGene00045161	lfor-2	3.44492571760695e-13	6.73965267392624e-09	9.10416094144942	0.179	0	2.19171127772732	0	L1-Embryo	FALSE	219.171752349409	0	0.179	0.00510204081632653	0.0239043824701195
ASG	WBGene00000475	cey-4	3.59616651937431e-13	7.0355401785039e-09	-2.02032775534792	0.151	0.299	1.65293099604525	6.70500898354274	L1-Embryo	FALSE	165.293570643827	670.809217263572	0.299	0.00510204081632653	0.0239043824701195
ASG	WBGene00019679	spcs-3	3.59936041680462e-13	7.04178871943656e-09	-2.97447411234926	0.025	0.104	0.240125233462632	1.89001147564224	L1-Embryo	FALSE	24.0125917752675	189.076199788162	0.104	0.00510204081632653	0.0239043824701195
ASG	WBGene00016456	C35E7.4	3.68319227796692e-13	7.20579737261447e-09	-2.5677239478911	0.024	0.116	0.35022537680089	2.07745029983741	L1-Embryo	FALSE	35.022637484568	207.827037492878	0.116	0.00510204081632653	0.0239043824701195
ASG	WBGene00195086	F21C10.13	4.28688914241286e-13	8.38686991821653e-09	3.59089993258723	0.203	0.012	2.56019078805895	0.208559501772664	L1-Embryo	FALSE	256.019808388971	20.8274533318189	0.203	0.00510204081632653	0.0239043824701195
ASG	WBGene00004800	sir-2.1	4.44153852455524e-13	8.68942596943988e-09	-2.15744724917446	0.033	0.135	0.42892911331129	1.91336853004537	L1-Embryo	FALSE	42.893033563981	191.424882958108	0.135	0.00510204081632653	0.0239043824701195
ASG	WBGene00007022	mdt-22	4.49800443975801e-13	8.79989588594258e-09	-2.03581265881183	0.034	0.131	0.553357057783326	2.26856356771293	L1-Embryo	FALSE	55.3358634696837	226.897486420391	0.131	0.00510204081632653	0.0239043824701195
ASG	WBGene00011223	R10H10.4	4.54390207647711e-13	8.88969002241982e-09	4.25590593232304	0.194	0.008	2.70329013975541	0.137554213450528	L1-Embryo	FALSE	270.327811348752	13.7660967775866	0.194	0.00510204081632653	0.0239043824701195
ASG	WBGene00000910	daf-14	4.74874462483941e-13	9.29044398403583e-09	3.36408223677825	0.222	0.02	3.1316237647188	0.300242987745978	L1-Embryo	FALSE	313.16326889744	30.047600305529	0.222	0.00510204081632653	0.0239043824701195
ASG	WBGene00016748	aexr-3	4.97984608207381e-13	9.74257087496921e-09	2.10381171770191	0.278	0.056	3.71913811305976	0.861444369385331	L1-Embryo	FALSE	371.914871156764	86.1886627628913	0.278	0.00510204081632653	0.0239043824701195
ASG	WBGene00001681	gpc-1	5.14273746152002e-13	1.00612515697178e-08	2.15996475900848	0.27	0.048	3.823825550682	0.851832043799652	L1-Embryo	FALSE	382.383644751992	85.184718916019	0.27	0.00510204081632653	0.0239043824701195
ASG	WBGene00000160	apb-1	5.28131075487567e-13	1.03323563608388e-08	-2.13239682366247	0.069	0.195	0.797904986843426	3.49812102628627	L1-Embryo	FALSE	79.790726065043	350.024791262609	0.195	0.00510204081632653	0.0239043824701195
ASG	WBGene00000488	che-7	6.93825873272755e-13	1.35740093847082e-08	-2.2885018791764	0.067	0.195	0.689917871702812	3.37075388010267	L1-Embryo	FALSE	68.9919837776611	337.182752321096	0.195	0.00510204081632653	0.0239043824701195
ASG	WBGene00011110	prdx-3	7.01637307858008e-13	1.37268322909341e-08	-2.92406771319215	0.024	0.104	0.235870816872607	1.79268945124974	L1-Embryo	FALSE	23.5871489038748	179.334411175841	0.104	0.00510204081632653	0.0239043824701195
ASG	WBGene00077771	C41G7.9	8.22705171537287e-13	1.60954039759555e-08	-1.87133045997683	0.125	0.279	1.47902815194716	5.41044488009604	L1-Embryo	FALSE	147.90323667655	541.290391725822	0.279	0.00510204081632653	0.0239043824701195
ASG	WBGene00009851	F48F7.6	8.29772400041586e-13	1.62336672344136e-08	-2.37016757750102	0.043	0.127	0.431920615208298	2.23344688853362	L1-Embryo	FALSE	43.1921846061766	223.470483942792	0.127	0.00510204081632653	0.0239043824701195
ASG	WBGene00011864	T20F10.2	9.4625255345987e-13	1.85124849558889e-08	-1.99971697008726	0.043	0.147	0.525929567321086	2.10272222897987	L1-Embryo	FALSE	52.5931066073887	210.3869506605	0.147	0.00510204081632653	0.0239043824701195
ASG	WBGene00044949	Y49A10A.2	9.65638357706668e-13	1.88917488301732e-08	-3.34128670538306	0.015	0.104	0.144094982021942	1.46504952656396	L1-Embryo	FALSE	14.4095392652511	146.557716152384	0.104	0.00510204081632653	0.0239043824701195
ASG	WBGene00015113	B0281.6	1.07338299080503e-12	2.09996648321096e-08	2.63515175331414	0.235	0.032	3.39892993458227	0.543272688744809	L1-Embryo	FALSE	339.893962058602	54.3393006056089	0.235	0.00510204081632653	0.0239043824701195
ASG	WBGene00010564	ath-1	1.18674942007206e-12	2.32175656542898e-08	-3.14088813735727	0.026	0.112	0.217578819934867	1.92270733306368	L1-Embryo	FALSE	21.7575067200893	192.316764266183	0.112	0.00510204081632653	0.0239043824701195
ASG	WBGene00011974	xbx-5	1.2760864862443e-12	2.49653560168834e-08	9.22410624339774	0.173	0	2.38179247147637	0	L1-Embryo	FALSE	238.179488614859	0	0.173	0.00510204081632653	0.0239043824701195
ASG	WBGene00009917	glb-18	1.29485839804267e-12	2.53326096993068e-08	-1.64289432751315	0.482	0.554	8.79848577627034	27.4756142101812	L1-Embryo	FALSE	879.849111961257	2748.49652535996	0.554	0.00510204081632653	0.0239043824701195
ASG	WBGene00016841	magu-3	1.35071607694851e-12	2.64254093294206e-08	-2.9037402060309	0.026	0.12	0.25448072578509	1.90682177605416	L1-Embryo	FALSE	25.4481450984289	190.749367301336	0.12	0.00510204081632653	0.0239043824701195
ASG	WBGene00016643	vps-45	1.4924667212227e-12	2.9198618934001e-08	-2.02473261441626	0.037	0.139	0.484067912939618	1.96922809136751	L1-Embryo	FALSE	48.4069292398362	197.018372172589	0.139	0.00510204081632653	0.0239043824701195
ASG	WBGene00002717	let-526	1.89817633507142e-12	3.71359218193372e-08	-1.34442262178388	0.108	0.251	1.87609068362211	4.76210509810265	L1-Embryo	FALSE	187.608728441205	476.419557354971	0.251	0.00510204081632653	0.0239043824701195
ASG	WBGene00006523	tam-1	1.97920178009083e-12	3.87211036256971e-08	-2.19909973852543	0.031	0.116	0.535772827016174	2.46015040016976	L1-Embryo	FALSE	53.5774353819523	246.121242775093	0.116	0.00510204081632653	0.0239043824701195
ASG	WBGene00003687	nhr-97	2.03948840412943e-12	3.99005511383881e-08	3.90118690044968	0.184	0.008	2.23793504338454	0.145859532347914	L1-Embryo	FALSE	223.793704810315	14.5789517604436	0.184	0.00510204081632653	0.0239043824701195
ASG	WBGene00003635	nhr-45	2.07096600675181e-12	4.05163789560925e-08	-2.10538631309682	0.041	0.139	0.573812035740671	2.4688626529587	L1-Embryo	FALSE	57.3813670945172	246.981266544011	0.139	0.00510204081632653	0.0239043824701195
ASG	WBGene00003637	nhr-47	2.17582338183835e-12	4.25678086422855e-08	1.41473574707912	0.536	0.279	12.6371555607379	4.73625950852249	L1-Embryo	FALSE	1263.71661340574	473.854197095222	0.536	0.00510204081632653	0.0239043824701195
ASG	WBGene00007877	nfki-1	2.18085966990779e-12	4.2666338582076e-08	3.40624154404123	0.192	0.012	2.46738503386044	0.228828114900509	L1-Embryo	FALSE	246.737233532869	22.9005705905624	0.192	0.00510204081632653	0.0239043824701195
ASG	WBGene00006982	zig-5	2.30415742828363e-12	4.5078535926941e-08	4.14979174370404	0.192	0.012	2.86204972429294	0.157301091919296	L1-Embryo	FALSE	286.20578803376	15.7213019878172	0.192	0.00510204081632653	0.0239043824701195
ASG	WBGene00045388	lfor-1	2.37273421051716e-12	4.64201720945577e-08	3.779365972142	0.182	0.008	2.20555611916288	0.156703770749297	L1-Embryo	FALSE	220.55624043836	15.6412459285878	0.182	0.00510204081632653	0.0239043824701195
ASG	WBGene00017973	ift-81	3.52808702625868e-12	6.90234945817248e-08	-1.09927459575403	0.416	0.546	7.42736048044134	15.9107302794978	L1-Embryo	FALSE	742.73430889767	1591.79874687659	0.546	0.00510204081632653	0.0239043824701195
ASG	WBGene00007256	swsn-9	3.61805297998772e-12	7.07835885004798e-08	-2.31759479242123	0.07	0.191	0.665483719725913	3.31769418970646	L1-Embryo	FALSE	66.5475083028435	331.912657587995	0.191	0.00510204081632653	0.0239043824701195
ASG	WBGene00001976	hmg-11	4.39239480103625e-12	8.59328118874732e-08	-1.34398618953239	0.252	0.39	3.01313516571811	7.6470708016861	L1-Embryo	FALSE	301.31226860327	765.088723916859	0.39	0.00510204081632653	0.0239043824701195
ASG	WBGene00004888	smo-1	5.28495881137733e-12	1.03394934185786e-07	1.07063419893646	0.459	0.191	7.48748070188379	3.56128267097495	L1-Embryo	FALSE	748.749150597785	356.216826280653	0.459	0.00510204081632653	0.0239043824701195
ASG	WBGene00020710	T23B3.2	5.82802878582089e-12	1.140195551658e-07	-1.75188041650376	0.156	0.303	2.13840284229536	7.20096211424178	L1-Embryo	FALSE	213.840893614793	720.476686265292	0.303	0.00510204081632653	0.0239043824701195
ASG	WBGene00000899	daf-3	5.88124960571007e-12	1.15060767286112e-07	-2.7615243482782	0.027	0.124	0.341806470733764	2.31961413504418	L1-Embryo	FALSE	34.1807444787016	232.037116244192	0.124	0.00510204081632653	0.0239043824701195
ASG	WBGene00018655	F49H12.4	7.78071123090252e-12	1.52221834521377e-07	2.50275557448157	0.215	0.028	2.6776595679488	0.468610539002761	L1-Embryo	FALSE	267.766719853287	46.8974222532932	0.215	0.00510204081632653	0.0239043824701195
ASG	WBGene00008265	kcnl-4	8.23577982209978e-12	1.6112479643956e-07	9.09721276212143	0.162	0	2.1811770451739	0	L1-Embryo	FALSE	218.1174515375	0	0.162	0.00510204081632653	0.0239043824701195
ASG	WBGene00004148	pqn-65	9.6075023330737e-12	1.87961175644254e-07	-2.41439678697732	0.049	0.159	0.543661092824361	2.89878748189309	L1-Embryo	FALSE	54.3662642107071	289.981636680754	0.159	0.00510204081632653	0.0239043824701195
ASG	WBGene00003053	lmp-1	1.01902717690335e-11	1.99362476889372e-07	-1.8909306418045	0.054	0.135	0.609817365126041	2.26082605206278	L1-Embryo	FALSE	60.9819102935704	226.18843476697	0.135	0.00510204081632653	0.0239043824701195
ASG	WBGene00044418	C08G5.7	1.03799435540837e-11	2.03073215692094e-07	1.84259343112247	0.259	0.052	3.15163519202056	0.874992325857428	L1-Embryo	FALSE	315.164417330316	87.5387744318752	0.259	0.00510204081632653	0.0239043824701195
ASG	WBGene00011546	T06G6.4	1.08550284273065e-11	2.12367776151824e-07	4.61882706322165	0.168	0.004	2.08260657033995	0.0808126520288016	L1-Embryo	FALSE	208.261250518869	8.08753698469601	0.168	0.00510204081632653	0.0239043824701195
ASG	WBGene00016439	C35D10.1	1.17773853561286e-11	2.30412767107299e-07	-2.42732880247477	0.024	0.112	0.308740668605962	1.66129536847155	L1-Embryo	FALSE	30.8741548430887	166.20577456155	0.112	0.00510204081632653	0.0239043824701195
ASG	WBGene00077486	sls-1.9	1.2852872697505e-11	2.51453601453987e-07	5.6896573019236	0.167	0.004	3.23765050034472	0.0587620021389369	L1-Embryo	FALSE	323.7659726747	5.86346431390461	0.167	0.00510204081632653	0.0239043824701195
ASG	WBGene00008407	D2023.3	1.43591637758062e-11	2.80922680109872e-07	3.02019477035614	0.174	0.008	2.2653424943095	0.275352408024393	L1-Embryo	FALSE	226.534894990473	27.5171435822402	0.174	0.00510204081632653	0.0239043824701195
ASG	WBGene00003849	odr-2	1.43654511800441e-11	2.81045686886382e-07	1.3932729685	0.333	0.1	5.55317041065249	2.11043245166866	L1-Embryo	FALSE	555.31665057497	211.150134186314	0.333	0.00510204081632653	0.0239043824701195
ASG	WBGene00015494	C05E11.3	1.49981870665824e-11	2.93424531770619e-07	-3.02322030928887	0.021	0.112	0.213100046585701	1.73539033044732	L1-Embryo	FALSE	21.3100653861487	173.625107838426	0.112	0.00510204081632653	0.0239043824701195
ASG	WBGene00006773	unc-37	1.71127625708555e-11	3.34794086936218e-07	-1.96165604374015	0.038	0.127	0.592212359132688	2.30604753303109	L1-Embryo	FALSE	59.2214046772986	230.703648866749	0.127	0.00510204081632653	0.0239043824701195
ASG	WBGene00012644	rabx-5	1.91214508223924e-11	3.74092063889285e-07	3.40915206797811	0.186	0.016	2.31545248985255	0.214057006733297	L1-Embryo	FALSE	231.543498558234	21.4174067884626	0.186	0.00510204081632653	0.0239043824701195
ASG	WBGene00002262	ldh-1	1.98808502269401e-11	3.88948953839856e-07	2.96576960779211	0.19	0.016	2.55567129089872	0.323254034079274	L1-Embryo	FALSE	255.566804070943	32.3241293537097	0.19	0.00510204081632653	0.0239043824701195
ASG	WBGene00018784	F54A3.5	2.20104742090904e-11	4.30612917426645e-07	-2.35168419363375	0.034	0.127	0.410598888595215	2.09613411961974	L1-Embryo	FALSE	41.06000586877	209.67725241612	0.127	0.00510204081632653	0.0239043824701195
ASG	WBGene00014772	F56D5.4	2.73581682585329e-11	5.35235203809938e-07	2.60402534070161	0.218	0.028	3.29117036332527	0.537483967766691	L1-Embryo	FALSE	329.117974224425	53.7812941736147	0.218	0.00510204081632653	0.0239043824701195
ASG	WBGene00004836	sls-2.4	2.8203410260826e-11	5.517715183428e-07	3.06787021495812	0.224	0.04	5.79429885487919	0.687120345484212	L1-Embryo	FALSE	579.431536701727	68.7209737505382	0.224	0.00510204081632653	0.0239043824701195
ASG	WBGene00011687	cwc-15	3.30441649923298e-11	6.46476043909939e-07	-2.65652900038083	0.026	0.116	0.296354907675135	1.86993740621837	L1-Embryo	FALSE	29.635575220409	187.084830724657	0.116	0.00510204081632653	0.0239043824701195
ASG	WBGene00000163	apb-3	3.38185511949616e-11	6.61626135578229e-07	-2.18263343613726	0.037	0.127	0.435402294568447	1.97652209230833	L1-Embryo	FALSE	43.5403535343731	197.698385935885	0.127	0.00510204081632653	0.0239043824701195
ASG	WBGene00013347	nova-1	3.43366177838796e-11	6.71761590323821e-07	-2.26773318347896	0.08	0.191	0.73076727688092	3.51923676621735	L1-Embryo	FALSE	73.0769359364147	352.159553305548	0.191	0.00510204081632653	0.0239043824701195
ASG	WBGene00022271	cpx-1	4.07066140913389e-11	7.96384198082953e-07	1.61617724564873	0.23	0.04	2.71492037801666	0.881896701491394	L1-Embryo	FALSE	271.491758164291	88.2364990759596	0.23	0.00510204081632653	0.0239043824701195
ASG	WBGene00018145	F37C4.5	4.1394696046199e-11	8.09845833447837e-07	3.37175192668874	0.177	0.012	2.15498273662324	0.204281114859334	L1-Embryo	FALSE	215.498887772389	20.4439655205348	0.177	0.00510204081632653	0.0239043824701195
ASG	WBGene00000109	alh-3	4.3506337649824e-11	8.51157989781157e-07	-2.02424337102052	0.036	0.124	0.529468016032552	2.15323690468202	L1-Embryo	FALSE	52.9465152095929	215.415165607271	0.124	0.00510204081632653	0.0239043824701195
ASG	WBGene00015350	fbxl-1	4.38357609433111e-11	8.57602827094939e-07	3.18320724380694	0.204	0.024	2.70084446685887	0.293453232896299	L1-Embryo	FALSE	270.085216351344	29.345497193562	0.204	0.00510204081632653	0.0239043824701195
ASG	WBGene00009650	ccnk-1	4.87848837083929e-11	9.54427464870999e-07	-2.5835866769549	0.02	0.104	0.261897467643987	1.57100008546857	L1-Embryo	FALSE	26.1898213978834	157.195564871907	0.104	0.00510204081632653	0.0239043824701195
ASG	WBGene00009103	rtfo-1	5.23933532193776e-11	1.0250235623839e-06	-2.68250929392272	0.034	0.12	0.283417879967994	1.82093694710824	L1-Embryo	FALSE	28.3414314857005	182.167189726039	0.12	0.00510204081632653	0.0239043824701195
ASG	WBGene00006699	uba-1	5.24010967225351e-11	1.02517505627968e-06	-1.50461901464672	0.11	0.251	1.512859758837	4.29116424027282	L1-Embryo	FALSE	151.286407006599	429.283274522239	0.251	0.00510204081632653	0.0239043824701195
ASG	WBGene00000510	cka-2	5.51121127215545e-11	1.07821337328449e-06	-1.99135609911282	0.094	0.223	0.973681370822207	3.87085699851926	L1-Embryo	FALSE	97.3684145542953	387.244982847609	0.223	0.00510204081632653	0.0239043824701195
ASG	WBGene00012826	dyf-19	5.70489173771164e-11	1.11610501956591e-06	-1.48924980509742	0.224	0.371	2.90955436319923	8.16677201899823	L1-Embryo	FALSE	290.955828184587	817.076011846157	0.371	0.00510204081632653	0.0239043824701195
ASG	WBGene00016448	C35D10.12	5.91877644586043e-11	1.15794942386813e-06	-2.31859150726758	0.055	0.167	0.607113714488344	3.0288139997083	L1-Embryo	FALSE	60.7085181560653	302.981093804069	0.167	0.00510204081632653	0.0239043824701195
ASG	WBGene00006889	pfd-3	6.1536852274481e-11	1.20390697789795e-06	-2.1756511292816	0.069	0.195	0.695059611255415	3.14006487102739	L1-Embryo	FALSE	69.506159198174	314.091777081231	0.195	0.00510204081632653	0.0239043824701195
ASG	WBGene00012546	Y37D8A.4	6.51197089586619e-11	1.27400198606726e-06	8.83791315641809	0.155	0	1.82221921151472	0	L1-Embryo	FALSE	182.2224404332	0	0.155	0.00510204081632653	0.0239043824701195
ASG	WBGene00009503	F37A8.5	6.81515854637793e-11	1.33331761801338e-06	9.02328577242262	0.147	0	2.07218141837597	0	L1-Embryo	FALSE	207.216322085096	0	0.147	0.00510204081632653	0.0239043824701195
ASG	WBGene00000906	daf-10	7.22045471828989e-11	1.41260976108623e-06	-1.40313568287609	0.141	0.283	1.96194111037667	5.18712419645123	L1-Embryo	FALSE	196.194670136246	518.985305381946	0.283	0.00510204081632653	0.0239043824701195
ASG	WBGene00004419	rpl-7A	7.36854381890705e-11	1.44158191273098e-06	1.03175327201233	0.64	0.267	14.9109231136814	7.28959363832423	L1-Embryo	FALSE	1491.0946326973	729.281542286272	0.64	0.00510204081632653	0.0239043824701195
ASG	WBGene00014016	ZK632.9	8.50061106731594e-11	1.66305954920969e-06	1.77837484600838	0.211	0.036	2.46957011628685	0.716172134089356	L1-Embryo	FALSE	246.957715387393	71.6727947474369	0.211	0.00510204081632653	0.0239043824701195
ASG	WBGene00000554	cnb-1	8.62764333469947e-11	1.6879121420006e-06	-1.86222890900231	0.121	0.255	1.36823095897048	4.9735701473977	L1-Embryo	FALSE	136.823485804768	497.517025501033	0.255	0.00510204081632653	0.0239043824701195
ASG	WBGene00000157	aps-2	9.05433232000048e-11	1.77138957508489e-06	-2.39414824826588	0.031	0.112	0.355013731093258	1.86667472953327	L1-Embryo	FALSE	35.5014742783524	186.773534677932	0.112	0.00510204081632653	0.0239043824701195
ASG	WBGene00017571	jmjd-3.1	9.40330535150156e-11	1.83966265896776e-06	-2.01664934187713	0.071	0.179	0.75374682922881	3.04943993310399	L1-Embryo	FALSE	75.3729247305408	305.131474786375	0.179	0.00510204081632653	0.0239043824701195
ASG	WBGene00004357	rho-1	1.01457446803331e-10	1.98491348926037e-06	1.99851061374717	0.267	0.064	3.51277880743586	0.875330527358021	L1-Embryo	FALSE	351.27669540121	87.570222392439	0.267	0.00510204081632653	0.0239043824701195
ASG	WBGene00022347	Y82E9BR.14	1.1281732979572e-10	2.20715824012347e-06	-1.88433107558813	0.048	0.135	0.563735257802369	2.08036269366932	L1-Embryo	FALSE	56.3736864290859	208.107783400024	0.135	0.00510204081632653	0.0239043824701195
ASG	WBGene00284844	H38K22.9	1.1754718127416e-10	2.29969305444767e-06	-2.54963833678023	0.02	0.104	0.22598387806365	1.32410189904294	L1-Embryo	FALSE	22.5984522054769	132.499482937927	0.104	0.00510204081632653	0.0239043824701195
ASG	WBGene00019993	rbx-2	1.28837959491641e-10	2.52058583949447e-06	-2.26784462572681	0.051	0.151	0.50232761961804	2.41933650027254	L1-Embryo	FALSE	50.2329051111863	241.994178188831	0.151	0.00510204081632653	0.0239043824701195
ASG	WBGene00019975	flp-34	1.30951840568501e-10	2.56194180888215e-06	-2.57061444284502	0.029	0.124	0.489894196984028	2.91134463846355	L1-Embryo	FALSE	48.9895593046059	291.297942618508	0.124	0.00510204081632653	0.0239043824701195
ASG	WBGene00001149	bcat-1	1.34636055544855e-10	2.63401979067955e-06	4.5767109399632	0.151	0.004	1.9155284138569	0.0763230602494237	L1-Embryo	FALSE	191.553387257943	7.63822937443512	0.151	0.00510204081632653	0.0239043824701195
ASG	WBGene00002000	hrp-2	1.38348705465936e-10	2.70665407373558e-06	-1.26179688811875	0.147	0.267	2.14880701343205	5.15077003302742	L1-Embryo	FALSE	214.879340704166	515.311465591796	0.267	0.00510204081632653	0.0239043824701195
ASG	WBGene00016945	sulp-1	1.564521950376e-10	3.06083074371561e-06	2.99602848036847	0.177	0.016	2.66451080991385	0.330104510222771	L1-Embryo	FALSE	266.451840302762	33.0127509185669	0.177	0.00510204081632653	0.0239043824701195
ASG	WBGene00016315	C32D5.7	2.37903946514881e-10	4.65435280961712e-06	2.20413528552983	0.236	0.052	3.68478701797873	0.79585344348096	L1-Embryo	FALSE	368.478877304952	79.6267625912374	0.236	0.00510204081632653	0.0239043824701195
ASG	WBGene00003892	osm-12	2.61549883316412e-10	5.11696191720227e-06	-1.47009531815689	0.178	0.323	2.1562772611282	5.97212649078715	L1-Embryo	FALSE	215.62834059179	597.51931627215	0.323	0.00510204081632653	0.0239043824701195
ASG	WBGene00021267	Y23B4A.1	2.7270995593387e-10	5.33529757789023e-06	8.92717920563359	0.14	0	1.93858362044816	0	L1-Embryo	FALSE	193.85891448716	0	0.14	0.00510204081632653	0.0239043824701195
ASG	WBGene00009919	kbrl-1	2.86330950725469e-10	5.60177871999307e-06	1.92037288466503	0.27	0.084	3.93974824030179	1.0370677746376	L1-Embryo	FALSE	393.971126215716	103.78251330769	0.27	0.00510204081632653	0.0239043824701195
ASG	WBGene00004896	smu-2	2.9255684378385e-10	5.72358209178724e-06	-1.77219674938136	0.058	0.155	0.679696536090412	2.32058484428024	L1-Embryo	FALSE	67.9678743144297	232.178953878975	0.155	0.00510204081632653	0.0239043824701195
ASG	WBGene00016293	C31H2.3	3.35355844497011e-10	6.56090174173952e-06	5.00059641145599	0.146	0.004	1.61320471388578	0.0464343093825165	L1-Embryo	FALSE	161.318824478845	4.63622759704085	0.146	0.00510204081632653	0.0239043824701195
ASG	WBGene00019007	ucr-11	3.41528494017988e-10	6.68166345696792e-06	-1.6843461995213	0.028	0.104	0.500465169372454	1.60721748250558	L1-Embryo	FALSE	50.0466595558812	160.790241984308	0.104	0.00510204081632653	0.0239043824701195
ASG	WBGene00004095	pqe-1	3.58408053108131e-10	7.01189515100748e-06	-1.7940525667798	0.074	0.195	0.951427747706006	3.29839884243672	L1-Embryo	FALSE	95.1426086237107	329.986382992192	0.195	0.00510204081632653	0.0239043824701195
ASG	WBGene00019719	M01H9.3	3.61258427284849e-10	7.06765987140078e-06	3.82105066171183	0.172	0.012	2.58089341497648	0.178683850990082	L1-Embryo	FALSE	258.087666713899	17.8714843773598	0.172	0.00510204081632653	0.0239043824701195
ASG	WBGene00022453	ncap-1	4.23506627753822e-10	8.28548366537577e-06	-1.84980811319923	0.079	0.183	0.77962716383086	2.80926457902794	L1-Embryo	FALSE	77.9625012778141	281.10884759772	0.183	0.00510204081632653	0.0239043824701195
ASG	WBGene00000793	crh-1	4.45429154866678e-10	8.71437598581168e-06	3.34632029831231	0.159	0.012	2.50382144814935	0.242283967885894	L1-Embryo	FALSE	250.382858334319	24.2245995016526	0.159	0.00510204081632653	0.0239043824701195
ASG	WBGene00008930	F18A11.3	4.61333022139605e-10	9.02551924513924e-06	-1.1337449901462	0.235	0.371	3.41979330607669	7.5018521323148	L1-Embryo	FALSE	341.980305153524	750.373904100769	0.371	0.00510204081632653	0.0239043824701195
ASG	WBGene00015934	ceh-48	5.44391307633329e-10	1.06504715425384e-05	-2.0154389847984	0.048	0.151	0.643960453526589	2.60300907092158	L1-Embryo	FALSE	64.3962288634546	260.479110659207	0.151	0.00510204081632653	0.0239043824701195
ASG	WBGene00003123	mag-1	5.71330427052518e-10	1.11775084748555e-05	-1.60846504672595	0.105	0.207	1.18630509263347	3.61597625864031	L1-Embryo	FALSE	118.630847327261	361.792079516546	0.207	0.00510204081632653	0.0239043824701195
ASG	WBGene00003749	nlp-11	6.21272159589304e-10	1.21545685302051e-05	8.97591964839418	0.115	0	2.00522542499701	0	L1-Embryo	FALSE	200.523113933104	0	0.115	0.00510204081632653	0.0239043824701195
ASG	WBGene00008368	D1053.3	6.5446072762704e-10	1.28038696752954e-05	1.93535252591195	0.2	0.036	3.03304848995489	0.7892510524665	L1-Embryo	FALSE	303.305713329841	78.9524337913451	0.2	0.00510204081632653	0.0239043824701195
ASG	WBGene00002267	lec-4	6.83948442738908e-10	1.3380767333744e-05	2.9058196870123	0.169	0.016	1.9553484668221	0.257036126531172	L1-Embryo	FALSE	195.532993635571	25.7225823455151	0.169	0.00510204081632653	0.0239043824701195
ASG	WBGene00016115	mdt-26	6.84917278915763e-10	1.3399721644708e-05	1.30174494777511	0.439	0.215	8.2927467004842	3.36019152054691	L1-Embryo	FALSE	829.271159403216	336.168911868588	0.439	0.00510204081632653	0.0239043824701195
ASG	WBGene00015919	C17G10.7	7.12520341390951e-10	1.39397479589726e-05	8.91944399987679	0.134	0	1.92821290822278	0	L1-Embryo	FALSE	192.821403031956	0	0.134	0.00510204081632653	0.0239043824701195
ASG	WBGene00015735	pdfr-1	7.22622521005669e-10	1.41373870009549e-05	2.20437453723194	0.18	0.024	2.28731979986269	0.492500164069285	L1-Embryo	FALSE	228.732194531411	49.2138423584795	0.18	0.00510204081632653	0.0239043824701195
ASG	WBGene00015776	dct-1	7.82425277442829e-10	1.53073681278915e-05	1.1128841295168	0.367	0.139	5.22792503345695	2.4136383892606	L1-Embryo	FALSE	522.790966855467	241.45730859005	0.367	0.00510204081632653	0.0239043824701195
ASG	WBGene00004788	sft-4	8.0655010561764e-10	1.57793462663035e-05	-2.46914598080089	0.032	0.108	0.375369845580887	2.07920696866651	L1-Embryo	FALSE	37.5370915280411	208.027578764922	0.108	0.00510204081632653	0.0239043824701195
ASG	WBGene00007816	C30F2.2	8.0794981326963e-10	1.5806730146807e-05	3.16118445713579	0.164	0.016	2.16510499060621	0.238140110368382	L1-Embryo	FALSE	216.510678777946	23.8248155147197	0.164	0.00510204081632653	0.0239043824701195
ASG	WBGene00004749	sdn-1	9.18334278700184e-10	1.79662918284904e-05	-1.84441628272508	0.103	0.219	1.18579575546492	4.25735253663362	L1-Embryo	FALSE	118.579913465259	425.995423761148	0.219	0.00510204081632653	0.0239043824701195
ASG	WBGene00015373	C03B1.2	9.36061373135349e-10	1.831310470402e-05	8.79299422755149	0.133	0	1.76633171448375	0	L1-Embryo	FALSE	176.632621489648	0	0.133	0.00510204081632653	0.0239043824701195
ASG	WBGene00017565	ddo-2	9.36061498916538e-10	1.83131071648032e-05	9.175065719262	0.133	0	2.30216203803474	0	L1-Embryo	FALSE	230.216859855542	0	0.133	0.00510204081632653	0.0239043824701195
ASG	WBGene00010550	K04B12.2	9.5990801258109e-10	1.87796403581364e-05	-1.85060282917196	0.033	0.12	0.511205282405029	1.84274889800083	L1-Embryo	FALSE	51.1206739197718	184.348365428898	0.12	0.00510204081632653	0.0239043824701195
ASG	WBGene00004152	pqn-70	1.05072024062406e-09	2.05562907875691e-05	-1.78911709542917	0.068	0.159	0.837254184511243	2.89253303619336	L1-Embryo	FALSE	83.7252197679485	289.430661990394	0.159	0.00510204081632653	0.0239043824701195
ASG	WBGene00014055	ZK669.5	1.14931159806269e-09	2.24851321044984e-05	2.23940525914136	0.202	0.028	2.8044064987432	0.590095310388541	L1-Embryo	FALSE	280.441449052072	59.0553276925265	0.202	0.00510204081632653	0.0239043824701195
ASG	WBGene00004409	rla-1	1.24356798118546e-09	2.43291639839123e-05	1.0551930406599	0.638	0.307	17.2784090898051	8.31136277601753	L1-Embryo	FALSE	1727.84539556861	831.409592007803	0.638	0.00510204081632653	0.0239043824701195
ASG	WBGene00015053	B0222.1	1.25479322914914e-09	2.45487747350738e-05	1.0228789368474	0.342	0.124	4.81527428191318	2.36619127075703	L1-Embryo	FALSE	481.528800410387	236.64405476547	0.342	0.00510204081632653	0.0239043824701195
ASG	WBGene00016195	erd-2.2	1.26881638455141e-09	2.48231237473637e-05	-2.61131509836276	0.031	0.116	0.316711547025448	1.93651102040572	L1-Embryo	FALSE	31.6712449565156	193.71641647375	0.116	0.00510204081632653	0.0239043824701195
ASG	WBGene00019995	R10F2.4	1.72353577869468e-09	3.37192539743827e-05	3.7023794131509	0.153	0.012	1.97753153936043	0.147994685793622	L1-Embryo	FALSE	197.752842922856	14.8013246259935	0.153	0.00510204081632653	0.0239043824701195
ASG	WBGene00007405	C07A9.9	1.91497319076799e-09	3.7464535504185e-05	2.92219125794403	0.167	0.02	2.2843226596276	0.297491323960578	L1-Embryo	FALSE	228.432916931102	29.7722203733627	0.167	0.00510204081632653	0.0239043824701195
ASG	WBGene00017317	attf-2	2.00955459791256e-09	3.93149261535614e-05	-1.26027294972749	0.172	0.271	2.14115577420993	5.12700001173116	L1-Embryo	FALSE	214.11618759076	512.909935109354	0.271	0.00510204081632653	0.0239043824701195
ASG	WBGene00008034	prcc-1	2.13987413267508e-09	4.18644975316552e-05	-2.09676323227159	0.057	0.163	0.593384436006207	2.53784704707867	L1-Embryo	FALSE	59.3386126986598	253.885168735952	0.163	0.00510204081632653	0.0239043824701195
ASG	WBGene00022336	Y82E9BR.3	2.2602380082975e-09	4.42192963943323e-05	1.10971664437228	0.491	0.195	9.17187002927191	4.24651727782667	L1-Embryo	FALSE	917.186635471967	424.863057330687	0.491	0.00510204081632653	0.0239043824701195
ASG	WBGene00009374	F34D10.4	2.41986330795178e-09	4.73422057567687e-05	8.7378275076672	0.126	0	1.70003271777491	0	L1-Embryo	FALSE	170.002881684868	0	0.126	0.00510204081632653	0.0239043824701195
ASG	WBGene00003690	nhr-100	2.53956908847182e-09	4.96841296468627e-05	-1.93272147946722	0.071	0.175	0.813404085933939	3.1046332858852	L1-Embryo	FALSE	81.3402031136041	310.563179188207	0.175	0.00510204081632653	0.0239043824701195
ASG	WBGene00009122	tct-1	2.66697137334338e-09	5.21766279480898e-05	-1.09480808818927	0.231	0.279	3.15246699743248	6.73101830327393	L1-Embryo	FALSE	315.247598108549	673.360245961568	0.279	0.00510204081632653	0.0239043824701195
ASG	WBGene00000396	cdh-4	2.71047589814257e-09	5.30277504712612e-05	-2.05540868840949	0.06	0.151	0.673138698650337	2.79752803348301	L1-Embryo	FALSE	67.3140616908166	279.910243066475	0.151	0.00510204081632653	0.0239043824701195
ASG	WBGene00045248	ZK180.7	2.76794828418112e-09	5.41521402317194e-05	8.66261825105983	0.133	0	1.61363539846926	0	L1-Embryo	FALSE	161.363999688077	0	0.133	0.00510204081632653	0.0239043824701195
ASG	WBGene00018968	F56D2.8	2.76968447865544e-09	5.4186107140415e-05	8.58413832467289	0.127	0	1.52815640461107	0	L1-Embryo	FALSE	152.816075943125	0	0.127	0.00510204081632653	0.0239043824701195
ASG	WBGene00016704	hosl-1	2.78049782385154e-09	5.43976594258316e-05	5.24675141137092	0.146	0.008	2.1918403854708	0.0537653826190609	L1-Embryo	FALSE	219.183609846474	5.3768271157178	0.146	0.00510204081632653	0.0239043824701195
ASG	WBGene00003561	ncr-1	2.80758410548647e-09	5.49275754397373e-05	3.60154951363341	0.134	0.004	1.95401346647411	0.157059017543492	L1-Embryo	FALSE	195.399975618154	15.7180909334631	0.134	0.00510204081632653	0.0239043824701195
ASG	WBGene00011935	scrm-1	2.94805693180116e-09	5.76757858137579e-05	2.02965813362434	0.18	0.028	2.17670823673035	0.529328564366099	L1-Embryo	FALSE	217.671443974263	52.9506178945325	0.18	0.00510204081632653	0.0239043824701195
ASG	WBGene00012645	mrpl-22	3.00486901205449e-09	5.87872573518341e-05	1.87601531263258	0.23	0.056	3.07716039880582	0.834574211871574	L1-Embryo	FALSE	307.7169167856	83.477857117336	0.23	0.00510204081632653	0.0239043824701195
ASG	WBGene00003401	mpk-1	3.07260172405883e-09	6.01123801294869e-05	3.23997773328492	0.146	0.012	1.78268696629822	0.184794081561166	L1-Embryo	FALSE	178.268330091358	18.49374982331	0.146	0.00510204081632653	0.0239043824701195
ASG	WBGene00009888	F49E2.5	3.19644937344397e-09	6.25353355420578e-05	1.87288478560925	0.248	0.068	3.90208634986508	1.06162279634218	L1-Embryo	FALSE	390.209746972448	106.180870121481	0.248	0.00510204081632653	0.0239043824701195
ASG	WBGene00000884	cyn-8	3.20565181659496e-09	6.27153721398637e-05	-2.21001999780219	0.026	0.104	0.305624989532287	1.41402116162843	L1-Embryo	FALSE	30.560613058644	141.475694124516	0.104	0.00510204081632653	0.0239043824701195
ASG	WBGene00000284	cah-6	3.27109507243562e-09	6.39957039971305e-05	1.95318919021892	0.203	0.044	2.48237070685018	0.637294683443724	L1-Embryo	FALSE	248.236724777464	63.7261152053544	0.203	0.00510204081632653	0.0239043824701195
ASG	WBGene00044297	C25B8.8	3.42481859373388e-09	6.70031509678096e-05	5.58603766829484	0.133	0.004	1.41416943050123	0.0254735533569049	L1-Embryo	FALSE	141.417346049027	2.54933231039331	0.133	0.00510204081632653	0.0239043824701195
ASG	WBGene00019831	R02F2.1	3.86965442592638e-09	7.57059191888236e-05	1.15345913951586	0.321	0.116	4.59603438188551	2.06252737293612	L1-Embryo	FALSE	459.604310653054	206.314405370979	0.321	0.00510204081632653	0.0239043824701195
ASG	WBGene00219771	linc-24	4.11143353862923e-09	8.04360857497422e-05	-2.43502690700611	0.062	0.167	0.597571965381514	3.23213068111958	L1-Embryo	FALSE	59.7573668295197	323.347797472875	0.167	0.00510204081632653	0.0239043824701195
ASG	WBGene00009783	rer-1	4.14672654641125e-09	8.11265581539897e-05	-1.96457212290924	0.073	0.175	0.771139599281933	3.00906898651893	L1-Embryo	FALSE	77.1141796815036	301.011843173031	0.175	0.00510204081632653	0.0239043824701195
ASG	WBGene00009306	maph-1.1	4.27348326893247e-09	8.36064266733948e-05	-2.27167089083205	0.052	0.147	0.510604806573607	2.46574112785267	L1-Embryo	FALSE	51.0606261655107	246.695403805426	0.147	0.00510204081632653	0.0239043824701195
ASG	WBGene00010191	dmsr-1	4.32132509559847e-09	8.45424041702884e-05	1.93025825282466	0.203	0.04	2.79836123858262	0.730479224050479	L1-Embryo	FALSE	279.836921313284	73.1046141012024	0.203	0.00510204081632653	0.0239043824701195
ASG	WBGene00009931	F52D10.4	4.50434548525083e-09	8.81230150734473e-05	3.69567257330951	0.14	0.008	1.76294782743998	0.132141781162516	L1-Embryo	FALSE	176.294410580429	13.2244334958166	0.14	0.00510204081632653	0.0239043824701195
ASG	WBGene00004439	rpl-25.2	4.59824183503666e-09	8.99600032606572e-05	1.28236163564172	0.311	0.104	4.58704504128333	1.88220050912847	L1-Embryo	FALSE	458.703704680276	188.269586597543	0.311	0.00510204081632653	0.0239043824701195
ASG	WBGene00017675	F21F3.6	4.79131382243752e-09	9.37372636221676e-05	1.29745955672505	0.296	0.1	4.62757951282287	1.87905548464507	L1-Embryo	FALSE	462.758832736274	188.010979099369	0.296	0.00510204081632653	0.0239043824701195
ASG	WBGene00013692	Y105E8B.7	5.37068287748552e-09	0.000105072039815127	-2.02722660629315	0.048	0.139	0.546723637855295	2.22803971876293	L1-Embryo	FALSE	54.6725195865406	222.920346271989	0.139	0.00510204081632653	0.0239043824701195
ASG	WBGene00017536	F17A9.4	5.94112565161542e-09	0.000116232182248204	-1.79201412792493	0.064	0.167	0.782184453710602	2.70764990285666	L1-Embryo	FALSE	78.2186682718464	270.891602824972	0.167	0.00510204081632653	0.0239043824701195
ASG	WBGene00016903	marc-4	6.31053011267953e-09	0.000123459211124462	-2.57497789579272	0.026	0.104	0.294396856532074	1.75528136122456	L1-Embryo	FALSE	29.4397695481128	175.642266800084	0.104	0.00510204081632653	0.0239043824701195
ASG	WBGene00004302	ran-1	6.90242380899987e-09	0.000135039019399273	1.56976421272526	0.265	0.076	3.53215387331326	1.18615590711757	L1-Embryo	FALSE	353.216393896813	118.675853883031	0.265	0.00510204081632653	0.0239043824701195
ASG	WBGene00007260	olrn-1	6.90854677757845e-09	0.000135158809156545	-1.85356884682045	0.034	0.116	0.482012979007073	1.74105051547498	L1-Embryo	FALSE	48.2014352609827	174.170742976573	0.116	0.00510204081632653	0.0239043824701195
ASG	WBGene00021522	nhr-274	7.17813879833516e-09	0.000140433107450629	8.73874250872363	0.126	0	1.7011118116822	0	L1-Embryo	FALSE	170.109738069034	0	0.126	0.00510204081632653	0.0239043824701195
ASG	WBGene00014261	shk-1	7.17941414234063e-09	0.000140458058280752	1.51179010944971	0.207	0.044	2.68282843363897	0.937117209751328	L1-Embryo	FALSE	268.283170617985	93.7831772951829	0.207	0.00510204081632653	0.0239043824701195
ASG	WBGene00016496	C37C3.2	7.31555205906431e-09	0.000143121460483534	-1.6727310814959	0.092	0.199	1.08104100243699	3.44527548892769	L1-Embryo	FALSE	108.104408310279	344.676433071321	0.199	0.00510204081632653	0.0239043824701195
ASG	WBGene00016454	C35E7.2	8.62496989754601e-09	0.00016873891107559	-1.5304445758361	0.093	0.211	1.38203324407114	3.99081873348913	L1-Embryo	FALSE	138.203718248101	399.270468021118	0.211	0.00510204081632653	0.0239043824701195
ASG	WBGene00002224	klp-13	8.90829827395704e-09	0.000174281947431696	-1.67215772951905	0.124	0.243	1.28086673032993	4.08073133455197	L1-Embryo	FALSE	128.08703804434	408.242408742341	0.243	0.00510204081632653	0.0239043824701195
ASG	WBGene00017711	F22E5.13	9.26838693073403e-09	0.00018132672191288	8.40200193824739	0.117	0	1.3468113582764	0	L1-Embryo	FALSE	134.681082354068	0	0.117	0.00510204081632653	0.0239043824701195
ASG	WBGene00022042	icd-2	9.55368761628872e-09	0.000186908344525073	1.2110833946258	0.4	0.183	6.58388844295911	2.84025516535195	L1-Embryo	FALSE	658.390720520763	284.148352229072	0.4	0.00510204081632653	0.0239043824701195
ASG	WBGene00007042	pbrm-1	1.01899936941087e-08	0.000199357036631543	-1.7474636841001	0.073	0.171	0.888832859535792	2.98328523087285	L1-Embryo	FALSE	88.883539246191	298.486552275276	0.171	0.00510204081632653	0.0239043824701195
ASG	WBGene00001558	gdi-1	1.03100046940683e-08	0.000201704931834752	-1.13071206043864	0.295	0.41	3.87330307489259	8.47912520892542	L1-Embryo	FALSE	387.330357958693	848.212264063025	0.41	0.00510204081632653	0.0239043824701195
ASG	WBGene00016096	C25E10.7	1.05911067359053e-08	0.000207204412181251	8.38534791746122	0.118	0	1.33134382067592	0	L1-Embryo	FALSE	133.132833594826	0	0.118	0.00510204081632653	0.0239043824701195
ASG	WBGene00003403	mps-1	1.21564119382783e-08	0.000237828043160476	3.81274910035472	0.126	0.004	1.41401486720278	0.096700576335435	L1-Embryo	FALSE	141.401452397835	9.65413010521824	0.126	0.00510204081632653	0.0239043824701195
ASG	WBGene00022790	ZK682.7	1.22277202598695e-08	0.000239223119164087	-1.51115365607144	0.149	0.275	1.79588187251601	5.11738333612546	L1-Embryo	FALSE	179.587824473318	511.872954668796	0.275	0.00510204081632653	0.0239043824701195
ASG	WBGene00006363	syd-1	1.26441022406258e-08	0.000247369216235603	-2.43984446057649	0.038	0.124	0.385207776379417	2.09070253837513	L1-Embryo	FALSE	38.5208874114303	209.104888574903	0.124	0.00510204081632653	0.0239043824701195
ASG	WBGene00022279	sesn-1	1.44010102452964e-08	0.00028174136443898	-1.94073215172931	0.069	0.175	0.764336756921069	2.93357244249306	L1-Embryo	FALSE	76.4338935067967	293.452802512641	0.175	0.00510204081632653	0.0239043824701195
ASG	WBGene00020930	hlh-30	1.63528634921222e-08	0.000319927421359878	1.92564297319699	0.19	0.044	2.50186498002483	0.654787973140533	L1-Embryo	FALSE	250.186336409724	65.519430259967	0.19	0.00510204081632653	0.0239043824701195
ASG	WBGene00020861	T27E4.1	1.80701293299579e-08	0.000353524010211296	1.87404143245261	0.188	0.036	2.36040991087169	0.640186940241622	L1-Embryo	FALSE	236.041663738258	64.0683782346138	0.188	0.00510204081632653	0.0239043824701195
ASG	WBGene00008613	fbxb-69	1.93355034575088e-08	0.000378279789642703	-1.72492640965302	0.102	0.215	1.06937735015897	3.53379553382688	L1-Embryo	FALSE	106.938039758661	353.597737196755	0.215	0.00510204081632653	0.0239043824701195
ASG	WBGene00001137	eat-6	1.9673115751454e-08	0.000384884836561445	-1.28377309221276	0.237	0.343	3.12046793959855	7.59564271088087	L1-Embryo	FALSE	312.047683206316	759.96928958774	0.343	0.00510204081632653	0.0239043824701195
ASG	WBGene00001196	egl-30	2.15394489479539e-08	0.00042139777921777	-1.1347470224104	0.374	0.454	5.90990962381246	12.9748659670947	L1-Embryo	FALSE	590.983567631093	1298.1104682044	0.454	0.00510204081632653	0.0239043824701195
ASG	WBGene00019079	rpa-4	2.35030585951561e-08	0.000459813838355634	8.68848704964661	0.108	0	1.64284565652573	0	L1-Embryo	FALSE	164.285033817833	0	0.108	0.00510204081632653	0.0239043824701195
ASG	WBGene00017619	F20A1.8	2.35031321466197e-08	0.000459815277316468	8.32083821094197	0.113	0	1.2730872984891	0	L1-Embryo	FALSE	127.309092643336	0	0.113	0.00510204081632653	0.0239043824701195
ASG	WBGene00002335	let-60	2.37934672856007e-08	0.000465495393975491	-1.95409133989656	0.049	0.139	0.594122732467002	2.30136884901283	L1-Embryo	FALSE	59.4120052778315	230.2061635908	0.139	0.00510204081632653	0.0239043824701195
ASG	WBGene00008149	pyp-1	2.44696350243743e-08	0.00047872393961686	2.10347512271575	0.196	0.036	2.0776105210953	0.479667664292701	L1-Embryo	FALSE	207.759233904172	47.9822276418553	0.196	0.00510204081632653	0.0239043824701195
ASG	WBGene00011145	R08D7.5	2.71171968290888e-08	0.000530520838764293	-2.13869199463366	0.052	0.139	0.554511645337015	2.44162249733626	L1-Embryo	FALSE	55.4513225540778	244.256469417676	0.139	0.00510204081632653	0.0239043824701195
ASG	WBGene00003079	lsm-5	2.84242573033658e-08	0.000556092169883049	-1.5008923152007	0.09	0.175	1.02168228061149	2.88996430704265	L1-Embryo	FALSE	102.168519212146	289.146355608413	0.175	0.00510204081632653	0.0239043824701195
ASG	WBGene00013308	nuo-3	2.99409511891112e-08	0.000585764769063772	-1.18273155096763	0.243	0.339	2.78582044600599	6.32193073659758	L1-Embryo	FALSE	278.582838481844	632.523364036016	0.339	0.00510204081632653	0.0239043824701195
ASG	WBGene00015377	C03B1.6	3.49386327902281e-08	0.000683539411908023	8.21433420317338	0.111	0	1.18242896243181	0	L1-Embryo	FALSE	118.242358647902	0	0.111	0.00510204081632653	0.0239043824701195
ASG	WBGene00017934	F30B5.4	3.62773757103884e-08	0.000709730578398039	3.226600733234	0.134	0.012	1.67337972862604	0.174875238736422	L1-Embryo	FALSE	167.337575174621	17.4800805799036	0.134	0.00510204081632653	0.0239043824701195
ASG	WBGene00019327	zip-2	3.69260549205574e-08	0.000722421338465786	1.11238445906235	0.364	0.159	6.29900042535667	2.90987923156774	L1-Embryo	FALSE	629.896401005599	291.083256291212	0.364	0.00510204081632653	0.0239043824701195
ASG	WBGene00011232	pck-2	3.80837380440366e-08	0.000745070251093532	-1.96932278693732	0.041	0.112	0.530876810489441	2.07817578006113	L1-Embryo	FALSE	53.0878323340507	207.873086486422	0.112	0.00510204081632653	0.0239043824701195
ASG	WBGene00014031	ZK637.14	4.35065949084796e-08	0.000851163022789495	-1.52846394519613	0.094	0.203	1.10544726344989	3.18744698908016	L1-Embryo	FALSE	110.545041366673	318.910957244991	0.203	0.00510204081632653	0.0239043824701195
ASG	WBGene00021050	W05H9.3	4.591174155086e-08	0.000898217311701026	1.81680148007133	0.372	0.143	10.302754164583	2.92068976341136	L1-Embryo	FALSE	1030.27138017465	292.149570496616	0.372	0.00510204081632653	0.0239043824701195
ASG	WBGene00001031	dnj-13	4.65280893996733e-08	0.000910275541015208	1.2136475913525	0.292	0.116	4.60010255505032	1.97984138797826	L1-Embryo	FALSE	460.011566406152	198.045352377322	0.292	0.00510204081632653	0.0239043824701195
ASG	WBGene00012275	npr-14	4.71594493514447e-08	0.000922627467111665	2.25598459927861	0.139	0.016	1.6677585268273	0.345345637895277	L1-Embryo	FALSE	166.776327947464	34.5183130229312	0.139	0.00510204081632653	0.0239043824701195
ASG	WBGene00002261	ldb-1	5.08599216494858e-08	0.000995023507150539	-1.90893317614106	0.043	0.108	0.501985192444073	1.88432077061633	L1-Embryo	FALSE	50.1986622962074	188.512735976591	0.108	0.00510204081632653	0.0239043824701195
ASG	WBGene00012779	cdkl-1	5.14249712699258e-08	0.00100607813792483	-1.94133447131632	0.078	0.179	1.01842167662141	3.91063952435026	L1-Embryo	FALSE	101.842457883957	391.182295329978	0.179	0.00510204081632653	0.0239043824701195
ASG	WBGene00000898	daf-2	5.16501177405364e-08	0.00101048290347585	3.73498019022743	0.123	0.008	1.68801180892745	0.122855030444043	L1-Embryo	FALSE	168.799688939906	12.2950376893712	0.123	0.00510204081632653	0.0239043824701195
ASG	WBGene00044643	H17B01.5	5.18664699384055e-08	0.00101471561787497	8.31872277262899	0.106	0	1.27122067971533	0	L1-Embryo	FALSE	127.120019967527	0	0.106	0.00510204081632653	0.0239043824701195
ASG	WBGene00007302	C04F12.8	5.36234099331748e-08	0.00104908839193263	4.35882340256778	0.129	0.004	1.41442375725878	0.0649928832792809	L1-Embryo	FALSE	141.442778797258	6.50433235473921	0.129	0.00510204081632653	0.0239043824701195
ASG	WBGene00003182	mef-2	5.36370303356773e-08	0.00104935486148719	8.51080842280525	0.115	0	1.45238148828116	0	L1-Embryo	FALSE	145.238562716392	0	0.115	0.00510204081632653	0.0239043824701195
ASG	WBGene00017775	F25B5.3	5.7591533166836e-08	0.00112672075487598	2.0583318174509	0.18	0.036	2.63933318252719	0.629906808586363	L1-Embryo	FALSE	263.932097399978	63.0065870940525	0.18	0.00510204081632653	0.0239043824701195
ASG	WBGene00012765	Y41E3.7	6.3099291556635e-08	0.00123447454001401	-1.71293779874285	0.115	0.207	1.23301122406763	4.04095602924874	L1-Embryo	FALSE	123.300420466549	404.287454168346	0.207	0.00510204081632653	0.0239043824701195
ASG	WBGene00020051	mfsd-6	6.33385488779062e-08	0.00123915537024736	-2.73446781871026	0.031	0.104	0.327491648996656	2.18117602906915	L1-Embryo	FALSE	32.7492582256652	218.174548835205	0.104	0.00510204081632653	0.0239043824701195
ASG	WBGene00012031	gpdh-3	6.46843405794524e-08	0.00126548443909641	-2.63494336772176	0.03	0.104	0.25846087081439	1.60672938119141	L1-Embryo	FALSE	25.8461607355892	160.779109961906	0.104	0.00510204081632653	0.0239043824701195
ASG	WBGene00012513	Y26E6A.2	6.74441812129754e-08	0.00131947796125065	8.07825553395063	0.105	0	1.07592104768736	0	L1-Embryo	FALSE	107.590001109774	0	0.105	0.00510204081632653	0.0239043824701195
ASG	WBGene00022749	ZK484.3	8.57330190533468e-08	0.00167728078475968	-1.96910003199234	0.043	0.116	0.437690528589425	1.71300783750469	L1-Embryo	FALSE	43.7687403112522	171.410823671773	0.116	0.00510204081632653	0.0239043824701195
ASG	WBGene00007030	epc-1	8.70156232926682e-08	0.00170237365409776	1.49187956884524	0.279	0.112	4.29268030129296	1.52257659711094	L1-Embryo	FALSE	429.266843157139	152.317657191022	0.279	0.00510204081632653	0.0239043824701195
ASG	WBGene00011304	mnk-1	8.76480732907398e-08	0.00171474690586003	8.47679238080909	0.103	0	1.41851779853715	0	L1-Embryo	FALSE	141.852184091783	0	0.103	0.00510204081632653	0.0239043824701195
ASG	WBGene00004136	pqn-51	8.82083798064785e-08	0.00172570874253395	-1.62542162870919	0.068	0.167	0.904276678300611	2.78862533160509	L1-Embryo	FALSE	90.4279255237312	278.975307033975	0.167	0.00510204081632653	0.0239043824701195
ASG	WBGene00001582	gfi-2	9.80010922598306e-08	0.00191729336897133	-2.06258464333481	0.056	0.139	0.567807407902874	2.3714928118862	L1-Embryo	FALSE	56.7809025995858	237.280111122003	0.139	0.00510204081632653	0.0239043824701195
ASG	WBGene00001910	C50F4.6	9.91287882794129e-08	0.00193935561389843	-1.31618682880948	0.24	0.311	3.39585271589993	8.45404741865702	L1-Embryo	FALSE	339.584132685296	845.806760432789	0.311	0.00510204081632653	0.0239043824701195
ASG	WBGene00001374	exp-2	1.05411281916854e-07	0.00206226631942133	1.51297950072233	0.183	0.044	2.25948389249456	0.788007307375675	L1-Embryo	FALSE	225.948595862139	78.8599299232637	0.183	0.00510204081632653	0.0239043824701195
ASG	WBGene00007349	C05G5.3	1.14861710839461e-07	0.00224715451086322	1.09588519940922	0.244	0.08	2.96935700278621	1.38562439988543	L1-Embryo	FALSE	296.936109185372	138.666435407292	0.244	0.00510204081632653	0.0239043824701195
ASG	WBGene00003964	pdi-3	1.15009578717387e-07	0.00225004739802697	-1.32082164971619	0.11	0.211	1.54207886991241	3.8503818012439	L1-Embryo	FALSE	154.207889163472	385.219464315174	0.211	0.00510204081632653	0.0239043824701195
ASG	WBGene00045056	F13H10.9	1.41198119898203e-07	0.00276240001768845	3.04513712907574	0.116	0.008	1.34350492837128	0.158884188802252	L1-Embryo	FALSE	134.350875698618	15.9007497088905	0.116	0.00510204081632653	0.0239043824701195
ASG	WBGene00175027	W02F12.8	1.41991110824087e-07	0.00277791409216243	4.59525256337659	0.112	0.004	1.55457226707387	0.0603646021972715	L1-Embryo	FALSE	155.457232439888	6.0411450506896	0.112	0.00510204081632653	0.0239043824701195
ASG	WBGene00007955	selt-1.1	1.54049144867217e-07	0.00301381747018223	-2.05227243363777	0.046	0.124	0.494138083397197	2.04902375736161	L1-Embryo	FALSE	49.4139491553122	204.984554439777	0.124	0.00510204081632653	0.0239043824701195
ASG	WBGene00000448	pros-1	1.59256515354994e-07	0.00311569446640511	-1.61154239900358	0.105	0.203	1.4237767686755	4.34936814782412	L1-Embryo	FALSE	142.377645326977	435.101643598572	0.203	0.00510204081632653	0.0239043824701195
ASG	WBGene00004063	pmr-1	1.65920035694545e-07	0.00324605957832808	3.85759129713636	0.115	0.008	1.5181360588276	0.100801919706654	L1-Embryo	FALSE	151.813601231956	10.0880150977519	0.115	0.00510204081632653	0.0239043824701195
ASG	WBGene00002981	lgg-2	1.82094702730167e-07	0.00356250076421299	1.03031178567242	0.418	0.207	6.91838726946097	3.38370461168986	L1-Embryo	FALSE	691.839823939194	338.511465718432	0.418	0.00510204081632653	0.0239043824701195
ASG	WBGene00003825	ntl-2	1.82957888077252e-07	0.00357938812234336	-1.74138642142338	0.094	0.187	1.03853637104602	3.47127117632722	L1-Embryo	FALSE	103.853933058546	347.204040387471	0.187	0.00510204081632653	0.0239043824701195
ASG	WBGene00004923	snt-3	1.8354574484033e-07	0.00359088895205622	1.71971791800279	0.181	0.048	2.26974311211781	0.685386450360996	L1-Embryo	FALSE	226.973467433982	68.5492032489161	0.181	0.00510204081632653	0.0239043824701195
ASG	WBGene00009367	F33H2.3	1.91888842721196e-07	0.00375411331899748	1.82355318432452	0.161	0.032	1.9895924357196	0.558364369118901	L1-Embryo	FALSE	198.959373273094	55.8497218498456	0.161	0.00510204081632653	0.0239043824701195
ASG	WBGene00016754	cebp-2	1.92790807704009e-07	0.00377175936192123	-2.06601246228922	0.038	0.108	0.401770253861812	1.68190000932366	L1-Embryo	FALSE	40.1771398795146	168.273551492145	0.108	0.00510204081632653	0.0239043824701195
ASG	WBGene00000183	arf-3	1.95224031160052e-07	0.00381936294561526	-1.26264147647569	0.128	0.207	1.4785139254851	3.54552330579409	L1-Embryo	FALSE	147.851813883804	354.710289615088	0.207	0.00510204081632653	0.0239043824701195
ASG	WBGene00009403	F35C11.4	1.98997523496034e-07	0.00389318754967642	-2.37727551649235	0.036	0.108	0.331980890721815	1.72525608207625	L1-Embryo	FALSE	33.19818367749	172.524749114688	0.108	0.00510204081632653	0.0239043824701195
ASG	WBGene00000980	dhs-17	2.02388603092321e-07	0.00395953063089816	8.2000975796462	0.101	0	1.17080969716785	0	L1-Embryo	FALSE	117.081303364943	0	0.101	0.00510204081632653	0.0239043824701195
ASG	WBGene00004701	rsp-4	2.31888486647886e-07	0.00453666635277925	-1.72852043322797	0.042	0.108	0.528101353822527	1.74889724785368	L1-Embryo	FALSE	52.8102858764315	174.957248018679	0.108	0.00510204081632653	0.0239043824701195
ASG	WBGene00017993	cec-5	2.4281629256801e-07	0.00475045794780054	-1.47873187607924	0.163	0.243	1.85792973902201	5.17650378864809	L1-Embryo	FALSE	185.793503360435	517.843440934366	0.243	0.00510204081632653	0.0239043824701195
ASG	WBGene00004036	plc-1	2.4888768776667e-07	0.00486923872346713	1.43433300634106	0.186	0.048	2.70880137642056	0.998635590996987	L1-Embryo	FALSE	270.878062031212	99.9100656478381	0.186	0.00510204081632653	0.0239043824701195
ASG	WBGene00014204	ccdc-47	2.89872856153576e-07	0.00567107255778856	-1.88178481975246	0.063	0.127	0.635694306359324	2.34187839971111	L1-Embryo	FALSE	63.5691745138045	234.306960628922	0.127	0.00510204081632653	0.0239043824701195
ASG	WBGene00021799	Y53G8AL.1	2.95821295282151e-07	0.00578744782090001	-1.66964778243484	0.059	0.147	0.853521361370059	2.7140877059186	L1-Embryo	FALSE	85.3523793668242	271.520238097988	0.147	0.00510204081632653	0.0239043824701195
ASG	WBGene00004185	pro-1	2.96034090904419e-07	0.00579161095445406	3.41609445881856	0.129	0.012	1.92374222233219	0.176314348827415	L1-Embryo	FALSE	192.373895891575	17.6225177655947	0.129	0.00510204081632653	0.0239043824701195
ASG	WBGene00017653	F21C10.3	3.08656917462863e-07	0.00603856393324344	-1.13508832600895	0.15	0.263	1.98551172846138	4.35870285074071	L1-Embryo	FALSE	198.549765672491	436.090023901116	0.263	0.00510204081632653	0.0239043824701195
ASG	WBGene00021370	nape-2	3.14555446034518e-07	0.00615396274621932	-1.41532383998335	0.055	0.139	0.809826245425194	2.15824927380169	L1-Embryo	FALSE	80.9828553204465	215.944151313303	0.139	0.00510204081632653	0.0239043824701195
ASG	WBGene00020951	sna-1	3.18267162446588e-07	0.00622657876610506	-1.59834817727114	0.048	0.112	0.565487271399162	1.71086598358067	L1-Embryo	FALSE	56.5488882880403	171.189550980131	0.112	0.00510204081632653	0.0239043824701195
ASG	WBGene00019128	F59G1.4	3.22672369311791e-07	0.00631276223321587	-2.15818677537703	0.05	0.135	0.458864343740225	2.0479685700503	L1-Embryo	FALSE	45.8861278602798	204.901573305052	0.135	0.00510204081632653	0.0239043824701195
ASG	WBGene00022380	Y94H6A.8	3.27946891600848e-07	0.006415952987279	-1.79565555044387	0.039	0.104	0.471350316864459	1.63537003015527	L1-Embryo	FALSE	47.1351660081596	163.590738516422	0.104	0.00510204081632653	0.0239043824701195
ASG	WBGene00010425	lpin-1	3.4250649683394e-07	0.0067007971040592	2.21079238203177	0.171	0.04	2.32798418504385	0.499080596595106	L1-Embryo	FALSE	232.799081915045	49.9461565980356	0.171	0.00510204081632653	0.0239043824701195
ASG	WBGene00020374	serp-1.2	3.62866023645272e-07	0.0070991108865961	4.24828149183694	0.105	0.004	1.18344211446371	0.0583318264278173	L1-Embryo	FALSE	118.344548694416	5.83770971223299	0.105	0.00510204081632653	0.0239043824701195
ASG	WBGene00022745	ZK470.2	3.8163567805031e-07	0.00746632040537627	1.28087795659236	0.219	0.072	3.11683869297392	1.27908522393476	L1-Embryo	FALSE	311.684757509619	127.989086836516	0.219	0.00510204081632653	0.0239043824701195
ASG	WBGene00008144	gasr-8	3.84687420139107e-07	0.0075260246876015	-1.47070903575732	0.178	0.287	2.0852117194305	5.77770536222528	L1-Embryo	FALSE	208.520275578942	578.003198347478	0.287	0.00510204081632653	0.0239043824701195
ASG	WBGene00012641	epg-6	3.94555598279158e-07	0.00771908572473346	2.66600447333609	0.134	0.02	1.59973901768986	0.248208693543553	L1-Embryo	FALSE	159.973920372753	24.8379973337765	0.134	0.00510204081632653	0.0239043824701195
ASG	WBGene00003630	nhr-40	4.06902118556364e-07	0.00796063304743671	3.21894196969436	0.139	0.016	1.67169324453957	0.175646137584245	L1-Embryo	FALSE	167.167827850781	17.5694293158729	0.139	0.00510204081632653	0.0239043824701195
ASG	WBGene00000860	cwp-2	4.11408124327105e-07	0.00804878854433547	3.90889196882563	0.117	0.012	2.17527498973714	0.140889843003595	L1-Embryo	FALSE	217.528118866507	14.098646282584	0.117	0.00510204081632653	0.0239043824701195
ASG	WBGene00018654	F49H12.3	4.31540194441074e-07	0.00844265236404517	-1.93277919540904	0.044	0.127	0.480303632092514	1.83301353381475	L1-Embryo	FALSE	48.0305000824105	183.408023186373	0.127	0.00510204081632653	0.0239043824701195
ASG	WBGene00012621	Y38H6C.8	4.46436464886304e-07	0.00873408299903565	4.55082220471972	0.101	0.004	1.8412459336796	0.0746079352999985	L1-Embryo	FALSE	184.125118071775	7.46658377051523	0.101	0.00510204081632653	0.0239043824701195
ASG	WBGene00002196	kin-10	4.74534538815941e-07	0.00928379371739507	-1.63729691163123	0.053	0.127	0.550949588506134	1.71256856083869	L1-Embryo	FALSE	55.0951158559027	171.364677269198	0.127	0.00510204081632653	0.0239043824701195
ASG	WBGene00006525	tax-2	4.92764321614176e-07	0.00964044118805973	1.46256567041557	0.181	0.048	2.62710372046855	0.949561898765769	L1-Embryo	FALSE	262.711120698253	94.9547068010314	0.181	0.00510204081632653	0.0239043824701195
ASG	WBGene00000288	cal-4	5.867459796698e-07	0.01147909834626	2.19376881121568	0.135	0.02	1.54924498300517	0.334835274748817	L1-Embryo	FALSE	154.923886478117	33.5085350743502	0.135	0.00510204081632653	0.0239043824701195
ASG	WBGene00001491	frm-4	6.02430117357727e-07	0.0117859428159866	2.90776233656355	0.141	0.024	1.99497774786148	0.261965600729655	L1-Embryo	FALSE	199.498343299248	26.2072612780453	0.141	0.00510204081632653	0.0239043824701195
ASG	WBGene00013197	ttm-5	6.61293100403979e-07	0.0129375382163034	-1.61073924007041	0.092	0.183	1.01188012573186	3.08897877060779	L1-Embryo	FALSE	101.188300930842	309.03896071175	0.183	0.00510204081632653	0.0239043824701195
ASG	WBGene00016033	C24A3.2	6.65104640442353e-07	0.0130121071856142	-1.82065703745872	0.071	0.163	0.809644964783748	2.85902605847374	L1-Embryo	FALSE	80.963673890567	286.10566828679	0.163	0.00510204081632653	0.0239043824701195
ASG	WBGene00008973	F20D1.1	6.68124488543802e-07	0.0130711874938709	-1.68595410901189	0.08	0.151	0.77638732954236	2.49680233775524	L1-Embryo	FALSE	77.6389542030033	249.825222539034	0.151	0.00510204081632653	0.0239043824701195
ASG	WBGene00019748	atg-2	6.870734645867e-07	0.0134419052611742	1.68481091299774	0.232	0.076	3.46239814045994	1.07323748020912	L1-Embryo	FALSE	346.239488901134	107.386457475514	0.232	0.00510204081632653	0.0239043824701195
ASG	WBGene00010961	nduo-2	8.07560861051429e-07	0.0157991206856102	-1.30159484219747	0.106	0.187	1.84933831858362	4.55675372710492	L1-Embryo	FALSE	184.93435886828	455.842524106541	0.187	0.00510204081632653	0.0239043824701195
ASG	WBGene00000092	ags-3	8.76183557548972e-07	0.0171416551198881	1.72756963662997	0.161	0.04	2.3114652067103	0.694243226045211	L1-Embryo	FALSE	231.144331830443	69.4356079135206	0.161	0.00510204081632653	0.0239043824701195
ASG	WBGene00009575	F40F8.1	8.86454464252924e-07	0.0173425951386442	-1.7625510022378	0.079	0.155	0.861647941955737	2.92245145501707	L1-Embryo	FALSE	86.1650397412411	292.393452124248	0.155	0.00510204081632653	0.0239043824701195
ASG	WBGene00009625	F41E7.9	9.32082699263159e-07	0.0182352659283844	-2.10577129935427	0.043	0.12	0.508374392990741	2.18786081172631	L1-Embryo	FALSE	50.8375841716183	218.836987075915	0.12	0.00510204081632653	0.0239043824701195
ASG	WBGene00002163	ist-1	9.67917979840655e-07	0.0189363473576026	1.315992091689	0.278	0.12	4.55777927026498	1.82698587265226	L1-Embryo	FALSE	455.775503768259	182.835627791515	0.278	0.00510204081632653	0.0239043824701195
ASG	WBGene00014053	ZK669.3	1.02162863276683e-06	0.0199871425714503	1.8600889565715	0.135	0.024	1.61543881781403	0.441237805999848	L1-Embryo	FALSE	161.544342136477	44.133776237817	0.135	0.00510204081632653	0.0239043824701195
ASG	WBGene00003519	nac-3	1.03714178328942e-06	0.0202906418482742	3.44943860771122	0.104	0.008	1.32298756846801	0.117201342761931	L1-Embryo	FALSE	132.29808054734	11.71176324881	0.104	0.00510204081632653	0.0239043824701195
ASG	WBGene00014051	spv-1	1.09187072848212e-06	0.0213613589320241	1.07534214281292	0.187	0.052	2.57184131164709	1.21690863534069	L1-Embryo	FALSE	257.18486406786	121.77550525485	0.187	0.00510204081632653	0.0239043824701195
ASG	WBGene00003148	mbf-1	1.0934300881065e-06	0.0213918662437156	1.43425084611077	0.193	0.052	2.51061171036514	0.925354789262999	L1-Embryo	FALSE	251.061886490934	92.5810132726805	0.193	0.00510204081632653	0.0239043824701195
ASG	WBGene00016415	ampd-1	1.09529225375611e-06	0.0214282976524846	2.23136110808019	0.149	0.028	1.86285426072639	0.392906206802885	L1-Embryo	FALSE	186.285082379621	39.3144971965949	0.149	0.00510204081632653	0.0239043824701195
ASG	WBGene00003014	lin-28	1.1405207821977e-06	0.0223131485829158	-1.64303145459308	0.086	0.175	0.919782157605874	2.87134830104193	L1-Embryo	FALSE	91.9784778728873	287.285859596901	0.175	0.00510204081632653	0.0239043824701195
ASG	WBGene00013273	marc-5	1.19266436715015e-06	0.0233332856789255	-1.36754978943161	0.092	0.187	1.21877135741437	3.14302974979546	L1-Embryo	FALSE	121.877483057332	314.423756745839	0.187	0.00510204081632653	0.0239043824701195
ASG	WBGene00001262	emb-8	1.26531190340829e-06	0.0247545620782797	4.30444733715139	0.108	0.004	1.26165509438982	0.0599107330078184	L1-Embryo	FALSE	126.165431698246	5.99572290745133	0.108	0.00510204081632653	0.0239043824701195
ASG	WBGene00009258	ccdc-149	1.29838293792915e-06	0.0254015637976459	-1.53696430797228	0.077	0.167	0.962842473601737	2.79249118261507	L1-Embryo	FALSE	96.2845217434645	279.353544664916	0.167	0.00510204081632653	0.0239043824701195
ASG	WBGene00003961	pct-1	1.34337660873615e-06	0.0262818199733141	1.09895021567764	0.323	0.151	5.01374680678378	2.33711111500636	L1-Embryo	FALSE	501.369753211702	233.798811839184	0.323	0.00510204081632653	0.0239043824701195
ASG	WBGene00015517	C06A8.8	1.38113494909792e-06	0.0270205241441518	1.88851682709561	0.134	0.02	1.56658829803041	0.419356940673586	L1-Embryo	FALSE	156.657785645702	41.9682399023094	0.134	0.00510204081632653	0.0239043824701195
ASG	WBGene00002217	klp-4	1.3900187875817e-06	0.0271943275602484	3.20339883661133	0.12	0.016	1.63309314835524	0.173401345416524	L1-Embryo	FALSE	163.307807232395	17.352613429873	0.12	0.00510204081632653	0.0239043824701195
ASG	WBGene00001682	gpc-2	1.42902227312932e-06	0.027957391751502	-1.03041040860004	0.369	0.442	5.43083414729414	11.0908031103866	L1-Embryo	FALSE	543.081365146377	1109.60799424914	0.442	0.00510204081632653	0.0239043824701195
ASG	WBGene00001684	gpd-2	1.48445527355902e-06	0.0290418829719086	1.30961021067895	0.19	0.052	2.3285554426028	0.935767794666943	L1-Embryo	FALSE	232.856207833733	93.5611183593509	0.19	0.00510204081632653	0.0239043824701195
ASG	WBGene00010139	F56A8.3	1.49624164928379e-06	0.029272471626588	-1.98865935148523	0.038	0.108	0.423791863951056	1.68128508831487	L1-Embryo	FALSE	42.3793071639846	168.177880386979	0.108	0.00510204081632653	0.0239043824701195
ASG	WBGene00011198	R10E4.1	1.49919364640368e-06	0.0293302244982416	-1.20315025174969	0.097	0.187	1.34330412579177	3.09082239387125	L1-Embryo	FALSE	134.330795383443	309.218652252995	0.187	0.00510204081632653	0.0239043824701195
ASG	WBGene00011028	R05D7.3	1.51876096046608e-06	0.0297130394305584	-1.68380634331836	0.055	0.139	0.849608046334225	2.72832161256288	L1-Embryo	FALSE	84.961046748055	272.997647326811	0.139	0.00510204081632653	0.0239043824701195
ASG	WBGene00001423	fib-1	1.77699758123849e-06	0.0347651806793499	-1.0571203493111	0.095	0.143	1.28050608664153	2.66222920649064	L1-Embryo	FALSE	128.050973572727	266.344483391384	0.143	0.00510204081632653	0.0239043824701195
ASG	WBGene00012332	rpi-1	1.99476161289733e-06	0.0390255161947233	-1.1605831506066	0.173	0.279	2.33665542530825	5.22145793495775	L1-Embryo	FALSE	233.663182109277	522.420829761178	0.279	0.00510204081632653	0.0239043824701195
ASG	WBGene00007981	glb-11	2.00083523273876e-06	0.039144340493301	2.90320207250155	0.106	0.008	1.30412453799334	0.170458011226086	L1-Embryo	FALSE	130.412825438509	17.0326687356471	0.106	0.00510204081632653	0.0239043824701195
ASG	WBGene00012290	W05H12.2	2.01390290476924e-06	0.0393999964289055	-2.02662376018254	0.042	0.112	0.479374455328411	1.95269285476483	L1-Embryo	FALSE	47.9375821412108	195.403267067615	0.112	0.00510204081632653	0.0239043824701195
ASG	WBGene00018985	F56F10.2	2.09673100788795e-06	0.04102044543832	-1.43909976624835	0.133	0.231	1.46378582705778	3.96740056591606	L1-Embryo	FALSE	146.378999843974	396.945344530032	0.231	0.00510204081632653	0.0239043824701195
ASG	WBGene00004921	snt-1	2.18159174398178e-06	0.0426806608792595	1.68677885557951	0.133	0.028	1.66034893748245	0.512017124834819	L1-Embryo	FALSE	166.035366901453	51.2326334265135	0.133	0.00510204081632653	0.0239043824701195
ASG	WBGene00043054	T21B4.15	2.24536072122484e-06	0.0439282371500428	1.09635238637207	0.257	0.104	3.54191233323424	1.6529571718371	L1-Embryo	FALSE	354.190752078424	165.393971464246	0.257	0.00510204081632653	0.0239043824701195
ASG	WBGene00010507	K02E2.6	2.26154722993517e-06	0.0442449100064516	-1.49679941266049	0.1	0.191	1.14317174888079	3.22462848701138	L1-Embryo	FALSE	114.317500660192	322.611889190067	0.191	0.00510204081632653	0.0239043824701195
ASG	WBGene00009100	rgef-1	2.37903397448423e-06	0.0465434206768096	2.31305510286379	0.107	0.012	1.36101760292981	0.270069863251168	L1-Embryo	FALSE	136.102148145095	27.027946152753	0.107	0.00510204081632653	0.0239043824701195
ASG	WBGene00004134	myrf-1	2.50920085317897e-06	0.0490900054915934	1.22375708693204	0.169	0.052	2.05230775501494	0.875108894334007	L1-Embryo	FALSE	205.230485797446	87.5720369595523	0.169	0.00510204081632653	0.0239043824701195
ASJ	WBGene00001858	hil-7	3.31353309785058e-301	6.48259615263487e-297	-9.04166420562447	0.018	0.815	0.236640675714228	125.187859581881	L1-Embryo	FALSE	23.6644164445484	12527.8165370683	0.815	0.00546448087431694	0.0130718954248366
ASJ	WBGene00014505	T05E11.9	5.5288277402069e-292	1.08165985909408e-287	-7.56107179141505	0.008	0.898	0.320850017894354	60.7612811345711	L1-Embryo	FALSE	32.0854748101798	6080.78450841442	0.898	0.00546448087431694	0.0130718954248366
ASJ	WBGene00012239	W04A8.4	5.0149931751849e-232	9.81133264793175e-228	-8.85628546307333	0.001	0.71	0.0639120570095548	30.0402740777968	L1-Embryo	FALSE	6.39129992482053	3006.5661592893	0.71	0.00546448087431694	0.0130718954248366
ASJ	WBGene00194710	mks-2	1.80977878762377e-199	3.54065122010714e-195	-4.29106252607089	0.185	0.889	1.91546831302404	37.5141170549129	L1-Embryo	FALSE	191.5486053875	3754.05460599404	0.889	0.00546448087431694	0.0130718954248366
ASJ	WBGene00007271	C03C10.5	3.35455903357637e-199	6.56285929328881e-195	-17.2116160050734	0	0.658	0	138.230381428808	L1-Embryo	FALSE	0	13836.2505309181	0.658	0.00546448087431694	0.0130718954248366
ASJ	WBGene00011434	T04D3.5	2.75460326047221e-196	5.38910581878782e-192	-5.39470147203287	0.056	0.747	0.477569229937125	20.127216670995	L1-Embryo	FALSE	47.7569148151711	2014.22575468923	0.747	0.00546448087431694	0.0130718954248366
ASJ	WBGene00006985	zig-8	7.7606599838968e-194	1.51829551924957e-189	-9.503102597698	0.003	0.654	0.0249047107693052	18.7304516080533	L1-Embryo	FALSE	2.49050779329072	1874.58159419033	0.654	0.00546448087431694	0.0130718954248366
ASJ	WBGene00000920	daf-28	2.51821830353606e-193	4.92664228903794e-189	10.8975238186664	0.934	0.004	125.980109026488	0.0638638609128062	L1-Embryo	FALSE	12598.0839320625	6.3653927683781	0.934	0.00546448087431694	0.0130718954248366
ASJ	WBGene00021416	mksr-2	6.73717586779458e-191	1.31806108677533e-186	-4.46893069926387	0.161	0.845	1.4211125684795	31.4889993057696	L1-Embryo	FALSE	142.110969962056	3151.40930742137	0.845	0.00546448087431694	0.0130718954248366
ASJ	WBGene00011289	R102.2	3.60915054359372e-187	7.06094212348675e-183	3.18864537849117	0.985	0.46	494.184335813867	54.1993919584176	L1-Embryo	FALSE	49418.5173070516	5415.90606753922	0.985	0.00546448087431694	0.0130718954248366
ASJ	WBGene00002113	ins-30	8.18403344178873e-182	1.60112430255155e-177	4.25142182034117	0.96	0.118	221.459571955056	11.625439203578	L1-Embryo	FALSE	22145.8801121498	1159.75736422568	0.96	0.00546448087431694	0.0130718954248366
ASJ	WBGene00003934	pat-10	7.25976353215996e-177	1.42030013743177e-172	-4.32870254848461	0.014	0.216	0.40763649685711	8.20722470009424	L1-Embryo	FALSE	40.7642506534793	820.705433346396	0.216	0.00546448087431694	0.0130718954248366
ASJ	WBGene00019282	mps-2	1.70193152842005e-169	3.32965884220098e-165	-9.46890747077036	0.001	0.527	0.0348945138845271	25.3708327761213	L1-Embryo	FALSE	3.48950283251696	2539.45912763791	0.527	0.00546448087431694	0.0130718954248366
ASJ	WBGene00017014	dylt-2	3.933191386781e-169	7.69489562909834e-165	-3.94736620469669	0.117	0.78	1.24511573131259	19.2200129885817	L1-Embryo	FALSE	124.512758541723	1923.44526803606	0.78	0.00546448087431694	0.0130718954248366
ASJ	WBGene00008760	F13E9.11	9.35702061252854e-167	1.83060751263508e-162	-10.598365381677	0.001	0.551	0.010999357637514	18.4624873003021	L1-Embryo	FALSE	1.09995197981513	1847.83305441061	0.551	0.00546448087431694	0.0130718954248366
ASJ	WBGene00004622	rrn-3.1	3.63172409807092e-166	7.10510502546595e-162	4.27253610062742	0.952	0.449	164.537671317903	8.51128383408702	L1-Embryo	FALSE	16453.8990763205	851.421144283093	0.952	0.00546448087431694	0.0130718954248366
ASJ	WBGene00002086	ins-3	3.02055908323778e-162	5.9094217904464e-158	4.92399251768647	0.88	0.081	76.6120318502196	2.52149211762332	L1-Embryo	FALSE	7661.17690328267	251.773083896745	0.88	0.00546448087431694	0.0130718954248366
ASJ	WBGene00000534	cpi-2	9.23469085758182e-152	1.80667491937731e-147	-2.85971046074881	0.233	0.813	3.19766676618825	23.2153241880497	L1-Embryo	FALSE	319.769145808805	2323.18262440323	0.813	0.00546448087431694	0.0130718954248366
ASJ	WBGene00022503	ZC13.2	3.4784526083515e-151	6.80524468297887e-147	-4.61703876728967	0.076	0.671	0.710211859312512	17.4484728271981	L1-Embryo	FALSE	71.0222329779199	1746.1229480818	0.671	0.00546448087431694	0.0130718954248366
ASJ	WBGene00002017	hsp-16.11	1.26931757513108e-149	2.48329290398644e-145	10.2850009904941	0.804	0.009	110.051493260065	0.086028894810384	L1-Embryo	FALSE	11005.0816532817	8.60752850972986	0.804	0.00546448087431694	0.0130718954248366
ASJ	WBGene00010495	K02B12.2	3.65572498274454e-148	7.15206035624142e-144	-13.9516890623351	0	0.501	0	14.4280946972534	L1-Embryo	FALSE	0	1443.98595487129	0.501	0.00546448087431694	0.0130718954248366
ASJ	WBGene00219758	linc-11	5.50981600496475e-148	1.0779404032113e-143	-5.03172373958945	0.05	0.617	0.484102241950601	15.8632987511711	L1-Embryo	FALSE	48.4109378942657	1587.59144083716	0.617	0.00546448087431694	0.0130718954248366
ASJ	WBGene00012420	Y7A9D.1	1.1578442892708e-147	2.2652065675294e-143	-5.35033260815901	0.018	0.497	0.323013742717733	13.2124323992526	L1-Embryo	FALSE	32.3018504824404	1322.29568945343	0.497	0.00546448087431694	0.0130718954248366
ASJ	WBGene00021915	Y55D5A.1	1.81885809796041e-147	3.55841398284975e-143	-4.77073372992289	0.066	0.651	0.681897533589795	18.6372558931728	L1-Embryo	FALSE	68.1906252209087	1865.33367081112	0.651	0.00546448087431694	0.0130718954248366
ASJ	WBGene00012760	Y41C4A.17	4.80509491367083e-147	9.40068768910561e-143	5.60273490710075	0.832	0.074	135.563505358044	2.78750169882096	L1-Embryo	FALSE	13556.3809154042	278.154181591544	0.832	0.00546448087431694	0.0130718954248366
ASJ	WBGene00017120	tctn-1	5.19402873558661e-146	1.01615978183016e-141	-4.00124859777482	0.092	0.688	1.02221007745581	16.3819282271268	L1-Embryo	FALSE	102.221961018498	1639.57264940419	0.688	0.00546448087431694	0.0130718954248366
ASJ	WBGene00006063	sto-1	5.34127697260982e-144	1.04496742692138e-139	-9.03314941599233	0.009	0.51	0.0813219218924315	43.0795691680281	L1-Embryo	FALSE	8.13231208001419	4312.05985651197	0.51	0.00546448087431694	0.0130718954248366
ASJ	WBGene00009692	F44E5.5	6.61719680812771e-143	1.2945883835421e-138	5.12356277608847	0.843	0.179	112.488883096862	3.22458414400852	L1-Embryo	FALSE	11248.9058175015	322.733083693845	0.843	0.00546448087431694	0.0130718954248366
ASJ	WBGene00018352	fbxc-20	1.95842825040821e-140	3.83146902909863e-136	-15.4698337293195	0	0.492	0	41.3293664031538	L1-Embryo	FALSE	0	4136.83634129445	0.492	0.00546448087431694	0.0130718954248366
ASJ	WBGene00008484	E04D5.5	2.99011491045109e-140	5.84986081080651e-136	5.15276866006234	0.816	0.068	58.9376691090623	1.65458951131173	L1-Embryo	FALSE	5893.79881905866	165.102898737248	0.816	0.00546448087431694	0.0130718954248366
ASJ	WBGene00020825	tmem-231	1.12994490236096e-139	2.21062420697898e-135	-3.39547403300233	0.164	0.745	1.94699013794075	20.4955806162791	L1-Embryo	FALSE	194.700348044162	2051.05910436096	0.745	0.00546448087431694	0.0130718954248366
ASJ	WBGene00011121	R07E5.17	1.50396176378337e-139	2.94235079466578e-135	-3.93376191462313	0.104	0.68	1.04169856661733	15.9309818957834	L1-Embryo	FALSE	104.170712586126	1594.45811856579	0.68	0.00546448087431694	0.0130718954248366
ASJ	WBGene00022836	ZK973.11	7.20070133501505e-139	1.40874520918235e-134	-3.99935180025898	0.076	0.621	0.81996184867734	13.1258831437456	L1-Embryo	FALSE	81.9970637999014	1313.62845215927	0.621	0.00546448087431694	0.0130718954248366
ASJ	WBGene00016297	fbxc-15	1.70763303213273e-138	3.34081326406448e-134	-5.08659144194673	0.085	0.647	0.683863150676462	23.2660754091915	L1-Embryo	FALSE	68.3869508269339	2328.34662216646	0.647	0.00546448087431694	0.0130718954248366
ASJ	WBGene00001971	hmg-1.1	4.22788744551128e-138	8.27143899839827e-134	-2.93578552217313	0.217	0.758	2.97431486196565	22.7634373718454	L1-Embryo	FALSE	297.435082536866	2277.7919085001	0.758	0.00546448087431694	0.0130718954248366
ASJ	WBGene00194657	T07D10.10	5.66751057948255e-137	1.10879176976997e-132	-7.98550640502717	0.007	0.499	0.06060373152931	15.5881153065979	L1-Embryo	FALSE	6.06024461315156	1560.10027927872	0.499	0.00546448087431694	0.0130718954248366
ASJ	WBGene00007531	C11H1.7	7.25610200546497e-136	1.41958379634917e-131	-5.27377595434235	0.024	0.521	0.198207161818028	7.70109054640722	L1-Embryo	FALSE	19.8210083934095	770.675206838033	0.521	0.00546448087431694	0.0130718954248366
ASJ	WBGene00002084	ins-1	1.09641420187046e-135	2.14502474453937e-131	4.14900085298878	0.821	0.126	34.2058429020662	1.92595951640115	L1-Embryo	FALSE	3420.56680122512	192.620658028615	0.821	0.00546448087431694	0.0130718954248366
ASJ	WBGene00010898	nphp-1	1.5070546615626e-135	2.94840173988107e-131	-3.92522693713668	0.107	0.678	1.12207199486306	17.0580218078785	L1-Embryo	FALSE	112.208853727543	1707.21085417516	0.678	0.00546448087431694	0.0130718954248366
ASJ	WBGene00009691	F44E5.4	8.54691965388901e-135	1.67211936108685e-130	4.88863588752421	0.82	0.166	115.80187995216	3.90706721550428	L1-Embryo	FALSE	11580.1341225005	391.030418223761	0.82	0.00546448087431694	0.0130718954248366
ASJ	WBGene00019364	mksr-1	9.02432040553818e-135	1.76551804413949e-130	-4.03437373321716	0.082	0.638	0.784766811744926	12.8717724722736	L1-Embryo	FALSE	78.4754488648754	1288.18546741478	0.638	0.00546448087431694	0.0130718954248366
ASJ	WBGene00010965	ctc-2	7.86137639267231e-134	1.53799967746241e-129	-2.65497890073527	0.336	0.802	6.4247781408547	40.469198386459	L1-Embryo	FALSE	642.480831877968	4049.35076231853	0.802	0.00546448087431694	0.0130718954248366
ASJ	WBGene00021838	Y54E10BL.3	4.58480252392865e-133	8.96970765781401e-129	-4.64987605094906	0.047	0.558	0.369609722855671	9.2995651480136	L1-Embryo	FALSE	36.9615171914624	930.475054163868	0.558	0.00546448087431694	0.0130718954248366
ASJ	WBGene00015117	B0294.1	6.31995837359086e-133	1.23643665620932e-128	3.86484449149572	0.862	0.118	143.905494253335	9.87529781363603	L1-Embryo	FALSE	14390.6146145462	985.529315340325	0.862	0.00546448087431694	0.0130718954248366
ASJ	WBGene00007119	calf-1	3.70125014121383e-130	7.24112577627074e-126	-4.46276817381598	0.034	0.538	0.398507457364035	8.80536772862642	L1-Embryo	FALSE	39.8513332454689	881.172902769626	0.538	0.00546448087431694	0.0130718954248366
ASJ	WBGene00001853	hil-2	1.65855985061727e-128	3.24480649174762e-124	-4.4125135848951	0.077	0.451	1.33293296190267	28.4034163079364	L1-Embryo	FALSE	133.293867154062	2841.7076840197	0.451	0.00546448087431694	0.0130718954248366
ASJ	WBGene00000779	cpn-3	1.10342947879314e-127	2.15874943231091e-123	-4.51059218712459	0.007	0.122	0.194814724318493	4.45921858449829	L1-Embryo	FALSE	19.4817596420746	445.79915046928	0.122	0.00546448087431694	0.0130718954248366
ASJ	WBGene00003111	mab-20	1.75947932379545e-127	3.44224534907342e-123	-7.10288523590031	0.008	0.438	0.0548738216490123	7.66605945512719	L1-Embryo	FALSE	5.48746306393355	767.296084804743	0.438	0.00546448087431694	0.0130718954248366
ASJ	WBGene00019285	cbn-1	1.73202819150223e-126	3.38853995385496e-122	9.30899820057608	0.725	0.002	22.5432331674375	0.0333636942951419	L1-Embryo	FALSE	2254.33583691356	3.32470478877947	0.725	0.00546448087431694	0.0130718954248366
ASJ	WBGene00015062	trx-1	1.99204731829739e-124	3.89724137351701e-120	-2.9287453458309	0.516	0.898	10.9896209212717	83.6849949932815	L1-Embryo	FALSE	1098.97284222157	8374.04040742449	0.898	0.00546448087431694	0.0130718954248366
ASJ	WBGene00000301	cav-1	1.59181576164888e-123	3.11422835608987e-119	-9.90799430852531	0.002	0.381	0.0142553858658628	14.5684515083002	L1-Embryo	FALSE	1.42555960292681	1457.80228419856	0.381	0.00546448087431694	0.0130718954248366
ASJ	WBGene00019482	K07C11.10	5.52694058061636e-123	1.08129065519178e-118	-2.27379682550226	0.617	0.926	13.3249668970044	64.4409875454508	L1-Embryo	FALSE	1332.50663261522	6448.76046949153	0.926	0.00546448087431694	0.0130718954248366
ASJ	WBGene00006839	unc-115	2.51094822639396e-121	4.91241911011714e-117	-4.27798843525724	0.052	0.523	0.47294022400277	9.19055368390358	L1-Embryo	FALSE	47.2920971429016	919.825445319707	0.523	0.00546448087431694	0.0130718954248366
ASJ	WBGene00011428	nlp-80	2.78031244976607e-121	5.43940327672235e-117	2.35069520743766	0.916	0.22	108.547269156213	21.2788579026474	L1-Embryo	FALSE	10854.7316881679	2124.8431413226	0.916	0.00546448087431694	0.0130718954248366
ASJ	WBGene00022951	C30E1.9	5.13473380013873e-118	1.00455932065914e-113	4.04493973662821	0.835	0.436	111.603225630209	6.75915083234914	L1-Embryo	FALSE	11160.2681911553	676.258035690207	0.835	0.00546448087431694	0.0130718954248366
ASJ	WBGene00013272	aqp-12	1.77558347116128e-116	3.47375150297992e-112	-6.40706813592904	0.007	0.442	0.0742820803581163	6.37892953031585	L1-Embryo	FALSE	7.42831754792941	638.458599529074	0.442	0.00546448087431694	0.0130718954248366
ASJ	WBGene00006911	vha-2	5.71986133391704e-116	1.11903367136753e-111	-2.88067063023002	0.122	0.617	1.4911571832483	10.9867882000481	L1-Embryo	FALSE	149.117916698655	1099.37261927536	0.617	0.00546448087431694	0.0130718954248366
ASJ	WBGene00012132	ifta-2	5.19969550062026e-115	1.01726842774135e-110	-2.65478595375037	0.322	0.806	4.6066279991637	29.0139320965011	L1-Embryo	FALSE	460.667095249648	2903.56182263446	0.806	0.00546448087431694	0.0130718954248366
ASJ	WBGene00007892	C33B4.4	1.4789059913325e-113	2.89333168144291e-109	9.69484140035683	0.675	0.002	18.5079053411842	0.0201540169978979	L1-Embryo	FALSE	1850.80323939772	2.01385627095044	0.675	0.00546448087431694	0.0130718954248366
ASJ	WBGene00019840	R02F11.2	3.4114023419548e-113	6.67406754180038e-109	3.32842210149982	0.795	0.144	27.978115831052	2.78315810535552	L1-Embryo	FALSE	2797.79335294716	278.061569701421	0.795	0.00546448087431694	0.0130718954248366
ASJ	WBGene00015687	chdp-1	3.73730450090519e-113	7.31166252557092e-109	-3.10051420653298	0.234	0.702	2.66403439673237	22.8557067967929	L1-Embryo	FALSE	266.405344864366	2287.40977538486	0.702	0.00546448087431694	0.0130718954248366
ASJ	WBGene00019355	K03B4.4	5.06345887172897e-113	9.90615093665056e-109	3.23706855856462	0.799	0.15	30.4847300318444	3.23108108496478	L1-Embryo	FALSE	3048.45307263557	322.711844832538	0.799	0.00546448087431694	0.0130718954248366
ASJ	WBGene00000170	aqp-2	1.99817774740069e-112	3.90923494501472e-108	-3.13221704452538	0.27	0.73	3.25776350880213	28.5692681630792	L1-Embryo	FALSE	325.778720625736	2858.7571659986	0.73	0.00546448087431694	0.0130718954248366
ASJ	WBGene00010865	M04D8.7	2.32888714043883e-111	4.55623480155452e-107	5.3000056145365	0.697	0.035	16.0899051730995	0.406251129719312	L1-Embryo	FALSE	1608.97427942833	40.6055010430161	0.697	0.00546448087431694	0.0130718954248366
ASJ	WBGene00006802	unc-69	1.73183285296217e-110	3.38815779353519e-106	-2.88965924165472	0.208	0.704	1.96921038612402	14.5982981518782	L1-Embryo	FALSE	196.922738508523	1460.94333970244	0.704	0.00546448087431694	0.0130718954248366
ASJ	WBGene00011288	R102.1	1.10850124976801e-108	2.16867184504613e-104	6.32596309926086	0.672	0.02	38.3199533990379	0.475494302069024	L1-Embryo	FALSE	3831.97734326496	47.4355261506053	0.672	0.00546448087431694	0.0130718954248366
ASJ	WBGene00219313	C17E4.20	6.67331547924155e-108	1.30556744035882e-103	-4.5205297072183	0.036	0.451	0.390490829586946	8.98115662514484	L1-Embryo	FALSE	39.0487574213275	898.85584559279	0.451	0.00546448087431694	0.0130718954248366
ASJ	WBGene00002088	ins-5	7.32947566923684e-108	1.43393861992949e-103	13.4672776559889	0.648	0	24.6732192696406	0	L1-Embryo	FALSE	2467.34517932765	0	0.648	0.00546448087431694	0.0130718954248366
ASJ	WBGene00001464	flp-21	1.57381053643615e-106	3.07900293348369e-102	5.86582913021414	0.667	0.015	16.690893255111	0.284049774475249	L1-Embryo	FALSE	1669.10527781538	28.4204988157564	0.667	0.00546448087431694	0.0130718954248366
ASJ	WBGene00016619	C43H6.6	7.38153855398035e-106	1.44412420270071e-101	-4.36110854061089	0.018	0.442	0.328992505736305	6.77753080339428	L1-Embryo	FALSE	32.8993967690947	678.293255124307	0.442	0.00546448087431694	0.0130718954248366
ASJ	WBGene00012216	W02D9.10	3.17140280906524e-104	6.20453245565523e-100	5.81946768980447	0.658	0.02	17.0708901013998	0.300126122525816	L1-Embryo	FALSE	1707.10105200901	30.0173327692223	0.658	0.00546448087431694	0.0130718954248366
ASJ	WBGene00005757	srw-10	1.23128216427724e-103	2.408880426192e-99	4.93696347373444	0.671	0.035	19.9400167594988	0.648806770308999	L1-Embryo	FALSE	1994.01063220523	64.7921032280276	0.671	0.00546448087431694	0.0130718954248366
ASJ	WBGene00018727	jbts-14	4.49608086559924e-103	8.79613260545835e-99	-3.54113814450226	0.106	0.586	1.07286507964935	12.4976028918905	L1-Embryo	FALSE	107.28737033484	1250.75138328686	0.586	0.00546448087431694	0.0130718954248366
ASJ	WBGene00017156	F01E11.3	6.95604352022856e-103	1.36088035429752e-98	-3.36936040850037	0.086	0.562	1.05850086358645	10.9460353396375	L1-Embryo	FALSE	105.851420661362	1095.25244943788	0.562	0.00546448087431694	0.0130718954248366
ASJ	WBGene00012421	Y9C2UA.1	2.81955023760493e-102	5.51616808485029e-98	4.52919440402268	0.686	0.05	15.9405053571702	0.688225711978121	L1-Embryo	FALSE	1594.06248381641	68.7155424540181	0.686	0.00546448087431694	0.0130718954248366
ASJ	WBGene00021199	Y17G9B.2	3.528719775933e-102	6.90358736963532e-98	-8.86327654760992	0.003	0.362	0.0125662009939947	6.27412067059124	L1-Embryo	FALSE	1.25663862541916	627.98792280306	0.362	0.00546448087431694	0.0130718954248366
ASJ	WBGene00219609	linc-7	5.27384903203313e-101	1.03177582462696e-96	8.77656924297413	0.64	0.011	80.1799841865848	0.180656755770953	L1-Embryo	FALSE	8017.99410925047	18.0779998412289	0.64	0.00546448087431694	0.0130718954248366
ASJ	WBGene00045190	R01H2.8	1.11592144929313e-100	2.18318872339708e-96	-2.51748620280653	0.313	0.749	3.22343325541031	18.4598844429004	L1-Embryo	FALSE	322.345494553202	1847.43660810895	0.749	0.00546448087431694	0.0130718954248366
ASJ	WBGene00000217	asp-4	1.22744540149623e-100	2.40137418348722e-96	-8.6060652036255	0.003	0.305	0.0214180218922585	8.69840818937566	L1-Embryo	FALSE	2.14183376525233	870.524679558386	0.305	0.00546448087431694	0.0130718954248366
ASJ	WBGene00043308	tmem-107	1.47547605189749e-100	2.88662134793225e-96	-4.25626232910362	0.036	0.462	0.415477679895657	7.95503979274682	L1-Embryo	FALSE	41.5483805173839	796.050214880631	0.462	0.00546448087431694	0.0130718954248366
ASJ	WBGene00020397	pcbd-1	3.20500053194425e-99	6.27026304069573e-95	-3.48240053398275	0.077	0.488	0.736762687304777	8.24245117661732	L1-Embryo	FALSE	73.676804460809	824.660468563051	0.488	0.00546448087431694	0.0130718954248366
ASJ	WBGene00219950	F46A8.13	4.12788447338444e-99	8.07579318372932e-95	7.97574323729286	0.623	0.011	26.7124120084734	0.103939571407055	L1-Embryo	FALSE	2671.25841813505	10.3896298700761	0.623	0.00546448087431694	0.0130718954248366
ASJ	WBGene00007247	C01G12.7	1.03456440227537e-98	2.02402179661153e-94	12.6559031851142	0.613	0	14.0593636193088	0	L1-Embryo	FALSE	1405.94872273757	0	0.613	0.00546448087431694	0.0130718954248366
ASJ	WBGene00007261	lron-3	1.22887381932807e-98	2.40416874013344e-94	-4.0199259246445	0.033	0.434	0.422076218865793	6.85973531472734	L1-Embryo	FALSE	42.2078062951888	686.42334332321	0.434	0.00546448087431694	0.0130718954248366
ASJ	WBGene00006815	unc-83	1.78156136730159e-98	3.48544665898884e-94	-7.10661731301706	0.002	0.344	0.0457684946326038	6.43104676448595	L1-Embryo	FALSE	4.57691693854851	643.67540092946	0.344	0.00546448087431694	0.0130718954248366
ASJ	WBGene00014454	MTCE.7	2.10429769912891e-98	4.1168480185758e-94	5.08076479779815	0.659	0.07	26.3858433944236	0.777513866575326	L1-Embryo	FALSE	2638.60088544311	77.7681268512137	0.659	0.00546448087431694	0.0130718954248366
ASJ	WBGene00008777	F13H10.6	4.52929278668739e-98	8.86110840787521e-94	6.02866275387724	0.631	0.013	15.6942209152964	0.238233627096253	L1-Embryo	FALSE	1569.37399502671	23.8272304610783	0.631	0.00546448087431694	0.0130718954248366
ASJ	WBGene00004336	ret-1	6.96192579286115e-98	1.36203116211536e-93	-3.06156717478084	0.112	0.525	1.16058980688452	9.69494591833738	L1-Embryo	FALSE	116.060691715486	970.174557282957	0.525	0.00546448087431694	0.0130718954248366
ASJ	WBGene00010959	nduo-1	7.79006542741706e-98	1.52404840021987e-93	-1.89174288541778	0.275	0.664	4.59359798492213	17.0472737148296	L1-Embryo	FALSE	459.360434389443	1705.64615346816	0.664	0.00546448087431694	0.0130718954248366
ASJ	WBGene00012615	dct-16	1.96911178695462e-97	3.85237029999801e-93	3.4968286039874	0.735	0.115	26.8126745025025	2.37304543338277	L1-Embryo	FALSE	2681.28398469578	237.108819842068	0.735	0.00546448087431694	0.0130718954248366
ASJ	WBGene00219707	linc-8	2.57133490079581e-97	5.03055959991693e-93	-4.9275103961473	0.026	0.407	0.191765772502538	5.86132534602207	L1-Embryo	FALSE	19.1768599654896	586.685414441149	0.407	0.00546448087431694	0.0130718954248366
ASJ	WBGene00010981	blos-8	7.30756208370244e-97	1.42965144605555e-92	-4.52692540422367	0.015	0.381	0.218542080468403	5.05701747068117	L1-Embryo	FALSE	21.8545302376829	506.027367419788	0.381	0.00546448087431694	0.0130718954248366
ASJ	WBGene00020379	T09B4.5	2.43731154723135e-95	4.76835631100341e-91	-7.61200950868147	0.004	0.325	0.023040702952211	4.68352691643895	L1-Embryo	FALSE	2.30410426352359	468.716817886644	0.325	0.00546448087431694	0.0130718954248366
ASJ	WBGene00019607	K10B2.4	1.03181731750288e-93	2.01864739996263e-89	-2.85502267072546	0.088	0.512	1.11671328118134	8.0839973994172	L1-Embryo	FALSE	111.672290557961	808.846564910178	0.512	0.00546448087431694	0.0130718954248366
ASJ	WBGene00014569	bkip-1	4.51858522447211e-93	8.84016013315724e-89	-3.36488761994601	0.075	0.497	0.671248117778819	6.92257035062935	L1-Embryo	FALSE	67.1253718650748	692.767690812441	0.497	0.00546448087431694	0.0130718954248366
ASJ	WBGene00003657	nhr-67	1.28020343128356e-92	2.50458999296316e-88	-7.38400331129068	0.004	0.344	0.0840399169632362	14.1875229115384	L1-Embryo	FALSE	8.40411559416332	1420.03998510377	0.344	0.00546448087431694	0.0130718954248366
ASJ	WBGene00016463	C35E7.11	2.03496165566136e-92	3.98119898313589e-88	-3.11057153798166	0.227	0.671	2.58415154564366	22.3256427404258	L1-Embryo	FALSE	258.414566658183	2233.38350474492	0.671	0.00546448087431694	0.0130718954248366
ASJ	WBGene00007490	mks-5	3.38361045736922e-91	6.61969549879715e-87	-3.60498120892948	0.117	0.56	1.2844746950931	15.6379692117694	L1-Embryo	FALSE	128.448462810338	1565.14221605873	0.56	0.00546448087431694	0.0130718954248366
ASJ	WBGene00019286	K01A12.2	9.86751493486245e-91	1.93048062185649e-86	4.39420409885755	0.643	0.052	14.2519584485081	0.675642411263094	L1-Embryo	FALSE	1425.20557590718	67.4950673231826	0.643	0.00546448087431694	0.0130718954248366
ASJ	WBGene00011892	erh-1	1.61747793354938e-90	3.164433829196e-86	-3.70293796490783	0.029	0.37	0.356449013080265	4.65154989762428	L1-Embryo	FALSE	35.6454268114335	465.518025854408	0.37	0.00546448087431694	0.0130718954248366
ASJ	WBGene00017353	F10E9.1	1.99210580113013e-90	3.89735578933098e-86	3.58684266871627	0.656	0.059	14.3621550679731	1.19318464937026	L1-Embryo	FALSE	1436.22482388133	119.006312226108	0.656	0.00546448087431694	0.0130718954248366
ASJ	WBGene00000914	daf-19	2.69389863994075e-89	5.27034329918008e-85	-4.15657632279641	0.051	0.444	0.374215870377978	6.68791247338535	L1-Embryo	FALSE	37.4194036214403	669.379928913294	0.444	0.00546448087431694	0.0130718954248366
ASJ	WBGene00010234	ttr-50	1.00384404466157e-88	1.9639204889759e-84	-11.4400146509659	0	0.105	0	2.52819828830275	L1-Embryo	FALSE	0	252.724767527611	0.105	0.00546448087431694	0.0130718954248366
ASJ	WBGene00023036	F39E9.10	9.22700936171518e-88	1.80517211152596e-83	-6.14932762242586	0.01	0.342	0.064677289420986	4.65321806182802	L1-Embryo	FALSE	6.46782429412566	465.677104406802	0.342	0.00546448087431694	0.0130718954248366
ASJ	WBGene00001898	his-24	2.88241083901675e-87	5.63914856545237e-83	-3.6313294745806	0.219	0.477	3.1997895943126	39.6606891246682	L1-Embryo	FALSE	319.982094268758	3967.88482943987	0.477	0.00546448087431694	0.0130718954248366
ASJ	WBGene00022733	tmem-17	5.20840096716558e-87	1.01897156521627e-82	-3.65884174253751	0.069	0.473	0.555768567149037	7.0289686653364	L1-Embryo	FALSE	55.577676069888	703.511870341726	0.473	0.00546448087431694	0.0130718954248366
ASJ	WBGene00022418	igcm-4	1.23867022565411e-86	2.4233344294697e-82	-8.33653255413056	0.003	0.301	0.0145841423991926	5.00663453583647	L1-Embryo	FALSE	1.4584357409369	501.116701423996	0.301	0.00546448087431694	0.0130718954248366
ASJ	WBGene00003963	pdi-2	9.10063465137587e-86	1.78044816319518e-81	-3.27498976695996	0.115	0.392	0.988696504501223	9.57710480254086	L1-Embryo	FALSE	98.8702068316516	958.369120780305	0.392	0.00546448087431694	0.0130718954248366
ASJ	WBGene00044419	fbxc-17	2.75907530129575e-85	5.397854919455e-81	-3.24537646792686	0.151	0.584	1.60312646905351	15.209253491616	L1-Embryo	FALSE	160.313999474779	1521.94314676489	0.584	0.00546448087431694	0.0130718954248366
ASJ	WBGene00011917	T22C1.6	5.99053997843371e-85	1.17198924138077e-80	-3.13547717725562	0.095	0.488	0.953595617181604	8.38568784510685	L1-Embryo	FALSE	95.3554293051444	839.124460063721	0.488	0.00546448087431694	0.0130718954248366
ASJ	WBGene00017143	EEED8.15	7.46872647688417e-85	1.46118164793762e-80	-11.963728852922	0	0.288	0	3.63562207102317	L1-Embryo	FALSE	0	363.772934491392	0.288	0.00546448087431694	0.0130718954248366
ASJ	WBGene00000164	apm-3	8.86599766760978e-85	1.73454378369118e-80	-4.07578339714024	0.045	0.405	0.320024435730807	5.40972913220137	L1-Embryo	FALSE	32.0024520189928	541.391801851126	0.405	0.00546448087431694	0.0130718954248366
ASJ	WBGene00020100	mks-1	1.23559377859425e-84	2.41731566844178e-80	-3.23164901367668	0.104	0.527	1.00183882427745	9.41705941412327	L1-Embryo	FALSE	100.182675131361	942.413083249561	0.527	0.00546448087431694	0.0130718954248366
ASJ	WBGene00022027	vps-20	1.38972168657419e-84	2.71885150761375e-80	-2.90785562255147	0.078	0.473	0.934968720003242	7.02161403588073	L1-Embryo	FALSE	93.4977659281924	702.720670279154	0.473	0.00546448087431694	0.0130718954248366
ASJ	WBGene00002101	ins-18	1.42572123157237e-84	2.78928101744819e-80	7.98036505477221	0.556	0.004	11.3150128684505	0.0426298862116103	L1-Embryo	FALSE	1131.5130108938	4.26003525912968	0.556	0.00546448087431694	0.0130718954248366
ASJ	WBGene00022776	perm-3	1.89554434153892e-84	3.70844294978675e-80	-3.5740563515981	0.04	0.394	0.44171365589941	5.26931298629077	L1-Embryo	FALSE	44.1720167967688	527.341564881481	0.394	0.00546448087431694	0.0130718954248366
ASJ	WBGene00015494	C05E11.3	2.74143882711625e-84	5.36335092137023e-80	-3.63955263665159	0.062	0.453	0.576444657633875	7.1932678748562	L1-Embryo	FALSE	57.6453156005883	719.903439532789	0.453	0.00546448087431694	0.0130718954248366
ASJ	WBGene00004452	rpl-38	7.40525949042946e-84	1.44876496670762e-79	3.44301358081986	0.69	0.105	16.4982021472128	1.51490745648996	L1-Embryo	FALSE	1649.82541206574	151.56094679294	0.69	0.00546448087431694	0.0130718954248366
ASJ	WBGene00020447	mob-3	7.78155656710101e-84	1.52238372678764e-79	-3.65609236693177	0.053	0.423	0.45549239866892	5.75145357718167	L1-Embryo	FALSE	45.5497779456843	575.609739585875	0.423	0.00546448087431694	0.0130718954248366
ASJ	WBGene00013378	emc-3	3.25969572587323e-83	6.37726871809839e-79	-4.03522971526009	0.034	0.377	0.293962511265764	4.83242162178876	L1-Embryo	FALSE	29.3966845077769	483.58316705542	0.377	0.00546448087431694	0.0130718954248366
ASJ	WBGene00000492	che-13	3.32577993889148e-83	6.50655587244729e-79	-2.3591954873178	0.236	0.662	3.03771959453753	15.5885523149912	L1-Embryo	FALSE	303.746193230697	1560.08258589621	0.662	0.00546448087431694	0.0130718954248366
ASJ	WBGene00002107	ins-24	1.13082586944808e-82	2.21234773098823e-78	5.60362509163139	0.564	0.015	15.0906846502379	0.308188620850354	L1-Embryo	FALSE	1509.07322999477	30.700199635689	0.564	0.00546448087431694	0.0130718954248366
ASJ	WBGene00001824	hbl-1	1.33751613575388e-82	2.6167165679889e-78	-8.44361564623591	0.001	0.268	0.0095969105625517	3.65619015115518	L1-Embryo	FALSE	0.959705204728056	365.920382954522	0.268	0.00546448087431694	0.0130718954248366
ASJ	WBGene00003886	osm-6	2.71489160722196e-82	5.31141394036903e-78	-2.80514967933585	0.128	0.553	1.19596245617141	8.36313712546615	L1-Embryo	FALSE	119.596405895872	836.937669188729	0.553	0.00546448087431694	0.0130718954248366
ASJ	WBGene00013098	Y51H4A.1	5.3860016674178e-82	1.05371736621362e-77	-5.65185211419273	0.007	0.312	0.0737039399501803	3.74929013929095	L1-Embryo	FALSE	7.37050265479861	375.267576564073	0.312	0.00546448087431694	0.0130718954248366
ASJ	WBGene00021643	ccep-290	1.75814163226363e-81	3.43962828936057e-77	-3.10214059840001	0.08	0.479	1.06192360230877	9.12429391473031	L1-Embryo	FALSE	106.191925701899	913.157964297195	0.479	0.00546448087431694	0.0130718954248366
ASJ	WBGene00016549	C40A11.6	4.18095330172716e-81	8.17961703949902e-77	-12.2183560731478	0	0.283	0	4.33781741437597	L1-Embryo	FALSE	0	434.19211509012	0.283	0.00546448087431694	0.0130718954248366
ASJ	WBGene00021019	W04B5.2	4.46670690111882e-81	8.73866538134887e-77	-4.13685034816987	0.036	0.381	0.33118934542172	5.84013728530191	L1-Embryo	FALSE	33.1194228059152	584.41599376523	0.381	0.00546448087431694	0.0130718954248366
ASJ	WBGene00044771	tmem-218	8.77473934772536e-81	1.71669000598899e-76	-3.4259075725231	0.076	0.471	0.665302836654784	7.15784447633803	L1-Embryo	FALSE	66.5306747995837	716.363902465613	0.471	0.00546448087431694	0.0130718954248366
ASJ	WBGene00016025	xbx-4	1.96165307984654e-80	3.83777808541177e-76	-2.78430383308758	0.154	0.573	1.55259273257048	10.6999754755694	L1-Embryo	FALSE	155.260140922815	1070.82283806193	0.573	0.00546448087431694	0.0130718954248366
ASJ	WBGene00000066	act-4	2.21639165362507e-80	4.33614863115209e-76	-2.06181677419152	0.369	0.688	4.84047277164655	20.2111660439572	L1-Embryo	FALSE	484.051462640855	2022.57457109763	0.688	0.00546448087431694	0.0130718954248366
ASJ	WBGene00017184	ncam-1	3.25151805571821e-80	6.3612699242071e-76	-4.55989956233597	0.053	0.388	0.508377927706857	12.0102428888236	L1-Embryo	FALSE	50.8385422588965	1202.16087775301	0.388	0.00546448087431694	0.0130718954248366
ASJ	WBGene00010962	ctc-3	5.42538928607252e-80	1.06142315992723e-75	-1.8745064948373	0.488	0.778	11.1770303385176	40.9846671917648	L1-Embryo	FALSE	1117.71119100715	4100.73304311954	0.778	0.00546448087431694	0.0130718954248366
ASJ	WBGene00001820	ham-1	5.4915324393176e-80	1.0743634064281e-75	-5.65008459525368	0.017	0.32	0.107189514749963	5.42621940301761	L1-Embryo	FALSE	10.7187706721434	543.089195250695	0.32	0.00546448087431694	0.0130718954248366
ASJ	WBGene00007006	npr-3	5.79812586338446e-80	1.13434534391254e-75	5.52852383979013	0.546	0.011	9.43656554100873	0.202279472083809	L1-Embryo	FALSE	943.654803151241	20.1290719230213	0.546	0.00546448087431694	0.0130718954248366
ASJ	WBGene00018187	twf-2	6.78237938238731e-80	1.32690470237025e-75	-2.86362453581285	0.125	0.508	1.16643149251254	8.49422392792722	L1-Embryo	FALSE	116.641556232344	850.089386238062	0.508	0.00546448087431694	0.0130718954248366
ASJ	WBGene00011028	R05D7.3	8.94690566885267e-80	1.75037262505434e-75	-4.19799825582982	0.029	0.373	0.286891903423999	5.28006203153892	L1-Embryo	FALSE	28.6896132995892	528.399085179158	0.373	0.00546448087431694	0.0130718954248366
ASJ	WBGene00001119	dyf-3	2.63633106155882e-79	5.15771808883368e-75	-2.09168077628461	0.237	0.662	2.91878571942655	12.4428631393059	L1-Embryo	FALSE	291.880474740442	1245.14285318774	0.662	0.00546448087431694	0.0130718954248366
ASJ	WBGene00019641	K10G6.4	4.08021997102047e-79	7.98254235130446e-75	-4.37351176314435	0.025	0.357	0.241999515812976	5.03287486375891	L1-Embryo	FALSE	24.2000637221106	503.781951701706	0.357	0.00546448087431694	0.0130718954248366
ASJ	WBGene00001972	hmg-1.2	4.6895861333789e-79	9.17470631134248e-75	-2.55235833149849	0.202	0.597	2.08913569202759	12.2578745104747	L1-Embryo	FALSE	208.915588569023	1226.77344019511	0.597	0.00546448087431694	0.0130718954248366
ASJ	WBGene00020160	igcm-3	1.67434088745481e-78	3.27568051221659e-74	-6.06084469241643	0.004	0.275	0.0535185586096819	3.63135213291931	L1-Embryo	FALSE	5.35193476197184	363.42170768484	0.275	0.00546448087431694	0.0130718954248366
ASJ	WBGene00007913	cyp-36A1	1.73618301423496e-78	3.39666844904927e-74	12.4580481846746	0.519	0	12.2574812624884	0	L1-Embryo	FALSE	1225.76215361219	0	0.519	0.00546448087431694	0.0130718954248366
ASJ	WBGene00008930	F18A11.3	2.60211398576802e-78	5.09077580175656e-74	-3.39771935187597	0.051	0.386	0.547545900990675	5.77821941155742	L1-Embryo	FALSE	54.7552638899177	578.102728582611	0.386	0.00546448087431694	0.0130718954248366
ASJ	WBGene00017243	F08C6.5	5.28382290349459e-78	1.03372711283968e-73	-12.2677375619367	0	0.279	0	4.48894120246909	L1-Embryo	FALSE	0	449.319885835285	0.279	0.00546448087431694	0.0130718954248366
ASJ	WBGene00014079	ZK792.7	8.30451125917199e-78	1.62469458274441e-73	-2.84279416440899	0.127	0.532	1.29013102256737	9.25986041368398	L1-Embryo	FALSE	129.013743195779	926.583777473206	0.532	0.00546448087431694	0.0130718954248366
ASJ	WBGene00020190	guk-1	1.22099287080933e-77	2.38875045245137e-73	-2.84638988666938	0.087	0.466	1.23643514388705	8.8967936640786	L1-Embryo	FALSE	123.644518051081	890.355528614374	0.466	0.00546448087431694	0.0130718954248366
ASJ	WBGene00002253	lbp-1	1.9977281196021e-77	3.90835529318955e-73	-12.3185795367469	0	0.12	0	4.65003449946332	L1-Embryo	FALSE	0	465.280209082929	0.12	0.00546448087431694	0.0130718954248366
ASJ	WBGene00003632	nhr-42	2.84060094786331e-77	5.55735169439979e-73	4.15574584510594	0.58	0.044	11.1567146070511	0.623811675771388	L1-Embryo	FALSE	1115.68320525717	62.3676925932967	0.58	0.00546448087431694	0.0130718954248366
ASJ	WBGene00012140	T28F4.5	5.52777000927424e-77	1.08145292461441e-72	5.40610034870635	0.541	0.017	10.9957394402705	0.257156895418595	L1-Embryo	FALSE	1099.55215228333	25.7268882490803	0.541	0.00546448087431694	0.0130718954248366
ASJ	WBGene00018634	pigx-1	6.98780102579852e-77	1.36709339268722e-72	-5.36344162732735	0.013	0.314	0.0945201081394868	3.9264920194912	L1-Embryo	FALSE	9.45149993154143	392.912589754584	0.314	0.00546448087431694	0.0130718954248366
ASJ	WBGene00021349	arl-13	1.02001899696336e-76	1.99556516565912e-72	-2.37597526401783	0.249	0.654	2.81576113170678	14.618787824262	L1-Embryo	FALSE	281.578949666585	1462.92750194503	0.654	0.00546448087431694	0.0130718954248366
ASJ	WBGene00023068	rpl-41.2	1.56761570160552e-76	3.06688335862104e-72	2.86703345247152	0.73	0.179	23.0592409118845	3.15863645073778	L1-Embryo	FALSE	2305.93491895742	315.986490005187	0.73	0.00546448087431694	0.0130718954248366
ASJ	WBGene00011977	T24B8.3	6.30678939070994e-76	1.23386027639849e-71	-2.44100852416865	0.196	0.571	2.34648695707001	12.7446885401987	L1-Embryo	FALSE	234.648805296935	1275.07251791568	0.571	0.00546448087431694	0.0130718954248366
ASJ	WBGene00003142	mau-8	9.64491743060058e-76	1.8869316461227e-71	-4.54802214257453	0.015	0.305	0.153163816890874	3.60213048504345	L1-Embryo	FALSE	15.3166074944752	360.512273834863	0.305	0.00546448087431694	0.0130718954248366
ASJ	WBGene00007286	C04A11.2	1.54958928429613e-75	3.03161647579695e-71	-12.3904201223669	0	0.277	0	4.88756144544382	L1-Embryo	FALSE	0	489.166398947915	0.277	0.00546448087431694	0.0130718954248366
ASJ	WBGene00004483	rps-14	1.71518426823968e-75	3.35558650238411e-71	2.79606284072975	0.731	0.157	20.2899537360499	2.91929360116828	L1-Embryo	FALSE	2028.99963848863	291.89449824263	0.731	0.00546448087431694	0.0130718954248366
ASJ	WBGene00003808	npr-2	2.96267300992801e-75	5.79617347662317e-71	4.9046497858499	0.546	0.024	10.0107402367624	0.332061793172658	L1-Embryo	FALSE	1001.0755466168	33.2003269929608	0.546	0.00546448087431694	0.0130718954248366
ASJ	WBGene00009717	dep-1	5.76649579093915e-75	1.12815723653933e-70	3.83663950335073	0.608	0.074	12.2524659220693	0.855475535247422	L1-Embryo	FALSE	1225.25176052517	85.5578019020642	0.608	0.00546448087431694	0.0130718954248366
ASJ	WBGene00022441	Y110A2AL.4	5.97092267570215e-75	1.16815131227437e-70	-11.6382530229789	0	0.129	0	2.90091413911905	L1-Embryo	FALSE	0	290.252729299062	0.129	0.00546448087431694	0.0130718954248366
ASJ	WBGene00008989	F20G2.6	1.12915215860896e-74	2.20907328310257e-70	3.72211515585378	0.604	0.083	13.7027810737141	1.03623233658966	L1-Embryo	FALSE	1370.28977157877	103.662418960513	0.604	0.00546448087431694	0.0130718954248366
ASJ	WBGene00016009	C23F12.4	1.24727253034125e-74	2.44016397835963e-70	-3.42649610181459	0.036	0.364	0.417241981220487	4.49368406506363	L1-Embryo	FALSE	41.724601620941	449.678145397668	0.364	0.00546448087431694	0.0130718954248366
ASJ	WBGene00019466	tos-1	1.96860434575243e-74	3.85137754203006e-70	2.3968463211224	0.784	0.451	36.6669002311986	6.96027546910865	L1-Embryo	FALSE	3666.60069915576	696.497119667828	0.784	0.00546448087431694	0.0130718954248366
ASJ	WBGene00013289	tag-273	2.49122756863993e-74	4.87383761528716e-70	-4.89617141549021	0.004	0.181	0.0843964944729874	2.53809414881515	L1-Embryo	FALSE	8.43977387083129	253.959205972308	0.181	0.00546448087431694	0.0130718954248366
ASJ	WBGene00018608	F48E3.9	7.58345343446498e-74	1.48362682991873e-69	-2.77797723855755	0.173	0.569	1.89160799452151	12.97841829549	L1-Embryo	FALSE	189.16167663665	1299.00259445946	0.569	0.00546448087431694	0.0130718954248366
ASJ	WBGene00044304	F52B10.3	1.79499726126139e-73	3.51173264193178e-69	-6.11998260448562	0.007	0.294	0.0500188886638676	3.53998730640001	L1-Embryo	FALSE	5.00196260791904	354.2914340351	0.294	0.00546448087431694	0.0130718954248366
ASJ	WBGene00011966	T23G7.3	2.27258637386948e-73	4.44608798183826e-69	-3.50694455689535	0.031	0.325	0.388996447388504	4.4304030924105	L1-Embryo	FALSE	38.9002182260839	443.367384848915	0.325	0.00546448087431694	0.0130718954248366
ASJ	WBGene00000188	arl-3	3.66260113659469e-73	7.16551286363386e-69	-1.47280333878292	0.663	0.893	15.7678737007896	43.7657707107191	L1-Embryo	FALSE	1576.80223112931	4379.43820107556	0.893	0.00546448087431694	0.0130718954248366
ASJ	WBGene00016292	tbc-7	1.5253962171147e-72	2.98428515916321e-68	-3.22991100385332	0.077	0.442	0.701936928331446	6.59200909889327	L1-Embryo	FALSE	70.1945731243947	659.754655251552	0.442	0.00546448087431694	0.0130718954248366
ASJ	WBGene00018772	F53G12.4	1.29561140014277e-71	2.53473414323931e-67	-3.29808735545979	0.083	0.451	0.697120903157304	6.86373499892953	L1-Embryo	FALSE	69.7127188741315	686.867252756223	0.451	0.00546448087431694	0.0130718954248366
ASJ	WBGene00012616	dct-14	2.06359791875264e-71	4.03722296824766e-67	-3.17280024951947	0.333	0.667	3.88461789278994	35.0373422836006	L1-Embryo	FALSE	388.464324446445	3505.8438304067	0.667	0.00546448087431694	0.0130718954248366
ASJ	WBGene00019975	flp-34	5.49872460648347e-71	1.07577048201243e-66	2.93740952935054	0.577	0.057	11.7571307027598	1.53274440427471	L1-Embryo	FALSE	1175.71812989942	152.894539595144	0.577	0.00546448087431694	0.0130718954248366
ASJ	WBGene00021350	Y37E3.8	5.87325777490889e-71	1.14904415108318e-66	3.06780450115566	0.688	0.122	16.7949095090396	2.00090941257309	L1-Embryo	FALSE	1679.50295624511	200.155523835714	0.688	0.00546448087431694	0.0130718954248366
ASJ	WBGene00000881	cyn-5	7.78218755491394e-71	1.52250717324336e-66	-2.87647470642653	0.072	0.362	0.702803854489711	5.16557414712281	L1-Embryo	FALSE	70.2814215742131	516.826378366722	0.362	0.00546448087431694	0.0130718954248366
ASJ	WBGene00017193	F07C3.2	8.53118283538545e-71	1.66904060991481e-66	-5.05288593703213	0.022	0.327	0.162065472232718	5.40778653124071	L1-Embryo	FALSE	16.206317133421	541.173916920699	0.327	0.00546448087431694	0.0130718954248366
ASJ	WBGene00012764	Y41E3.6	8.67981793866507e-71	1.69811958152044e-66	7.42447970941492	0.491	0.004	13.7279272996645	0.0777389974990521	L1-Embryo	FALSE	1372.71237888946	7.76986398685315	0.491	0.00546448087431694	0.0130718954248366
ASJ	WBGene00206392	F47D2.11	9.33360250522357e-71	1.82602599412194e-66	11.9830700827863	0.482	0	8.81872907164291	0	L1-Embryo	FALSE	881.847057514075	0	0.482	0.00546448087431694	0.0130718954248366
ASJ	WBGene00007641	C17E4.1	1.22346941716233e-70	2.39359556773639e-66	-12.8460829744746	0	0.266	0	6.70367331665985	L1-Embryo	FALSE	0	671.004405816737	0.266	0.00546448087431694	0.0130718954248366
ASJ	WBGene00003975	pen-2	1.58008488305981e-70	3.0912780652182e-66	-4.74022649900405	0.012	0.272	0.123153875502891	3.31369764738069	L1-Embryo	FALSE	12.3154356711358	331.582612687475	0.272	0.00546448087431694	0.0130718954248366
ASJ	WBGene00012548	Y37D8A.6	1.87864521674036e-70	3.67538150203084e-66	3.2097036909137	0.608	0.109	11.446757751139	1.23519241664059	L1-Embryo	FALSE	1144.68712301552	123.505839621282	0.608	0.00546448087431694	0.0130718954248366
ASJ	WBGene00219771	linc-24	4.1832781364803e-70	8.18416534621005e-66	-4.25281075721269	0.023	0.314	0.2241956220231	4.28934377619089	L1-Embryo	FALSE	22.4195538984843	429.182869324707	0.314	0.00546448087431694	0.0130718954248366
ASJ	WBGene00018803	fbxa-24	7.57407426506192e-70	1.48179188921671e-65	2.5574948107118	0.668	0.163	17.6075544253745	2.98897588511475	L1-Embryo	FALSE	1760.72900208399	298.836509012612	0.668	0.00546448087431694	0.0130718954248366
ASJ	WBGene00008971	F20C5.6	7.7426952892851e-70	1.51478090639574e-65	-3.93251939289129	0.026	0.309	0.240324154264774	3.68120059143732	L1-Embryo	FALSE	24.0324309005226	368.361280314762	0.309	0.00546448087431694	0.0130718954248366
ASJ	WBGene00007191	lgc-20	1.01858489153714e-69	1.99275948180325e-65	-2.28009065060951	0.225	0.625	2.78060070829735	13.507858135363	L1-Embryo	FALSE	278.061916847234	1351.82362421031	0.625	0.00546448087431694	0.0130718954248366
ASJ	WBGene00009803	F47B8.2	1.45873834771315e-69	2.85387570346601e-65	3.61812493863405	0.57	0.063	13.787608652256	1.12075345896538	L1-Embryo	FALSE	1378.77459713323	112.002315695988	0.57	0.00546448087431694	0.0130718954248366
ASJ	WBGene00009451	cids-2	3.86746014972176e-69	7.56629903691564e-65	-4.5810852393909	0.016	0.283	0.129314675303778	3.1148431788299	L1-Embryo	FALSE	12.9316581756032	311.717903170736	0.283	0.00546448087431694	0.0130718954248366
ASJ	WBGene00000241	bbs-1	4.66611728469631e-69	9.12879185577986e-65	-2.88840406367002	0.05	0.394	0.664231948486958	4.92287639522957	L1-Embryo	FALSE	66.4241741083911	492.676451413408	0.394	0.00546448087431694	0.0130718954248366
ASJ	WBGene00006761	unc-24	6.29246688017265e-69	1.23105822043698e-64	-4.04819059492464	0.027	0.327	0.261355661900589	4.33661970360923	L1-Embryo	FALSE	26.1359514998387	434.040507997677	0.327	0.00546448087431694	0.0130718954248366
ASJ	WBGene00010291	F58H10.1	9.86635722454897e-69	1.93025412741076e-64	6.8816208998292	0.485	0.007	10.7703088518222	0.0891675686651031	L1-Embryo	FALSE	1077.04106632055	8.90925796792664	0.485	0.00546448087431694	0.0130718954248366
ASJ	WBGene00009144	del-3	1.59161260819655e-68	3.11383090667572e-64	-2.77899411963855	0.127	0.51	1.539602178905	10.5714957889233	L1-Embryo	FALSE	153.962487685508	1058.1201871064	0.51	0.00546448087431694	0.0130718954248366
ASJ	WBGene00006889	pfd-3	1.71717932768567e-68	3.35948963668424e-64	-3.09266162886427	0.067	0.386	0.558912612732139	4.77349820792016	L1-Embryo	FALSE	55.8918349552269	477.714071990422	0.386	0.00546448087431694	0.0130718954248366
ASJ	WBGene00011500	T05G5.5	2.71741889232569e-68	5.31635832094598e-64	-1.90595164966318	0.683	0.83	15.7004691299459	58.8396875054239	L1-Embryo	FALSE	1570.05935370545	5885.7572142274	0.83	0.00546448087431694	0.0130718954248366
ASJ	WBGene00001117	dyf-1	4.34256744990831e-68	8.49579895900061e-64	-2.47609124908301	0.173	0.56	1.74285607841397	9.69993034077416	L1-Embryo	FALSE	174.287144041685	970.653067496012	0.56	0.00546448087431694	0.0130718954248366
ASJ	WBGene00016494	C37A2.8	6.24072499762546e-68	1.22093543853545e-63	-2.8540670087709	0.07	0.39	0.743282457588508	5.37860436752335	L1-Embryo	FALSE	74.3286546556508	538.234497159758	0.39	0.00546448087431694	0.0130718954248366
ASJ	WBGene00000561	cnd-1	6.47998811189613e-68	1.26774487421136e-63	-10.1616004004619	0.001	0.237	0.00789893159051307	10.0881794496778	L1-Embryo	FALSE	0.789904804238444	1009.79000979448	0.237	0.00546448087431694	0.0130718954248366
ASJ	WBGene00006538	tbb-4	2.09526120642305e-67	4.09916902424606e-63	-2.37164235462935	0.187	0.571	1.79998630865886	9.31800297716025	L1-Embryo	FALSE	180.000563380233	932.31608964783	0.571	0.00546448087431694	0.0130718954248366
ASJ	WBGene00021468	epg-2	2.53190541611073e-67	4.95341975607904e-63	-2.85997735318164	0.059	0.342	0.623868537694931	4.53374349549659	L1-Embryo	FALSE	62.3873680599016	453.604967087806	0.342	0.00546448087431694	0.0130718954248366
ASJ	WBGene00001999	hrp-1	2.66158366483816e-67	5.20712228188938e-63	-1.74630342212042	0.402	0.71	5.61176068553516	18.8282120418543	L1-Embryo	FALSE	561.180800216864	1884.06577261945	0.71	0.00546448087431694	0.0130718954248366
ASJ	WBGene00007217	tads-1	3.81685451595531e-67	7.46729417501497e-63	-2.85837768084346	0.074	0.399	0.732593860190475	5.31719217310454	L1-Embryo	FALSE	73.2598260520627	532.154344865555	0.399	0.00546448087431694	0.0130718954248366
ASJ	WBGene00001210	egl-46	4.10443121603054e-67	8.02990923104214e-63	-6.62922702883392	0.001	0.244	0.0607164541590771	6.09836623596014	L1-Embryo	FALSE	6.0717349285795	610.386136586724	0.244	0.00546448087431694	0.0130718954248366
ASJ	WBGene00019947	htz-1	4.85571539246022e-67	9.49972159380917e-63	-2.56220632356518	0.099	0.397	1.05918409778155	6.25884985454425	L1-Embryo	FALSE	105.919272816937	626.287035983239	0.397	0.00546448087431694	0.0130718954248366
ASJ	WBGene00004497	rps-28	6.33863006265993e-67	1.24008958545879e-62	4.20151571978582	0.567	0.046	10.5651816667119	0.572112530087159	L1-Embryo	FALSE	1056.49119100221	57.2280851733725	0.567	0.00546448087431694	0.0130718954248366
ASJ	WBGene00010974	bbs-5	9.63415927944991e-67	1.88482692143158e-62	-1.93766205379435	0.319	0.686	3.77428823865513	14.4600174916183	L1-Embryo	FALSE	377.433063416345	1446.8795763454	0.686	0.00546448087431694	0.0130718954248366
ASJ	WBGene00020921	W01C8.5	1.15355078781823e-66	2.25680676128758e-62	-5.65270603448384	0.005	0.235	0.0666904649324056	3.39867978176675	L1-Embryo	FALSE	6.66914481323935	340.149992550816	0.235	0.00546448087431694	0.0130718954248366
ASJ	WBGene00045495	F11C1.7	1.21388648330683e-66	2.37484751594149e-62	-3.20676685177716	0.055	0.37	0.447309699503981	4.13614711843541	L1-Embryo	FALSE	44.7311571361163	413.870634646172	0.37	0.00546448087431694	0.0130718954248366
ASJ	WBGene00271716	F39E9.28	1.50114987539721e-66	2.9368496162271e-62	-4.21474695126076	0.017	0.281	0.193234665557219	3.60271443853915	L1-Embryo	FALSE	19.3237514365081	360.613755974039	0.281	0.00546448087431694	0.0130718954248366
ASJ	WBGene00010433	H40L08.1	2.51682074770351e-66	4.92390811080715e-62	-4.56068979325812	0.013	0.264	0.122671186108194	2.91430410254255	L1-Embryo	FALSE	12.2671660200498	291.646161721667	0.264	0.00546448087431694	0.0130718954248366
ASJ	WBGene00000182	arf-1.2	2.64523096323475e-66	5.17512985647246e-62	-2.46408282279156	0.125	0.458	1.26260818315909	6.9696161227144	L1-Embryo	FALSE	126.262016595764	697.369796098796	0.458	0.00546448087431694	0.0130718954248366
ASJ	WBGene00007534	fubl-1	2.72620529916553e-66	5.33354804728744e-62	-1.78392583866963	0.285	0.643	3.58535482301298	12.3475562258542	L1-Embryo	FALSE	358.537814112633	1235.56902924353	0.643	0.00546448087431694	0.0130718954248366
ASJ	WBGene00019279	K01A2.4	8.62920294264623e-66	1.68821726369931e-61	-11.8079898144461	0	0.237	0	3.263374694884	L1-Embryo	FALSE	0	326.669596892488	0.237	0.00546448087431694	0.0130718954248366
ASJ	WBGene00007266	C03A3.1	6.80344337624733e-65	1.33102566212903e-60	-6.33256879729726	0.005	0.246	0.0341407339496492	2.82269825036845	L1-Embryo	FALSE	3.41412372775124	282.452155088025	0.246	0.00546448087431694	0.0130718954248366
ASJ	WBGene00004740	scd-2	8.71219680823823e-65	1.70445418356373e-60	4.79343958908012	0.485	0.02	8.00025584206838	0.286346858560933	L1-Embryo	FALSE	800.030501563883	28.5021813656421	0.485	0.00546448087431694	0.0130718954248366
ASJ	WBGene00013518	Y73F8A.5	1.86277351245743e-64	3.64433009977171e-60	-3.25068397315792	0.072	0.407	0.609388181458361	5.80674929853798	L1-Embryo	FALSE	60.9341720205705	581.164970205226	0.407	0.00546448087431694	0.0130718954248366
ASJ	WBGene00003902	pab-1	2.40452386590301e-64	4.70421049125265e-60	-2.18809557840446	0.166	0.418	1.65056428888564	7.52365155401545	L1-Embryo	FALSE	165.058398914394	752.624415659488	0.418	0.00546448087431694	0.0130718954248366
ASJ	WBGene00043992	bbs-4	3.49043519881441e-64	6.8286874229605e-60	-2.24806493503592	0.199	0.571	2.06531572439745	9.81333200513889	L1-Embryo	FALSE	206.533233889005	982.07784620953	0.571	0.00546448087431694	0.0130718954248366
ASJ	WBGene00022647	slc-17.1	5.27682336080073e-64	1.03235772230706e-59	-4.39199440351446	0.024	0.309	0.20762362535766	4.3760627688001	L1-Embryo	FALSE	20.7624239971075	437.863485380953	0.309	0.00546448087431694	0.0130718954248366
ASJ	WBGene00006528	tba-1	2.54083360147599e-63	4.97088685792763e-59	-2.29358030218398	0.146	0.471	1.61583809316332	7.92427686250253	L1-Embryo	FALSE	161.585543847419	792.980832825218	0.471	0.00546448087431694	0.0130718954248366
ASJ	WBGene00007256	swsn-9	3.29549469265078e-63	6.44730581670198e-59	-2.68861304997977	0.072	0.39	0.847409233018356	5.4668836495273	L1-Embryo	FALSE	84.7359631587232	547.114955814254	0.39	0.00546448087431694	0.0130718954248366
ASJ	WBGene00010964	ctc-1	1.37522630794991e-62	2.6904927488732e-58	-1.28186798559242	0.437	0.736	10.0833726880391	24.5181201363652	L1-Embryo	FALSE	1008.34696635195	2453.04155299959	0.736	0.00546448087431694	0.0130718954248366
ASJ	WBGene00008198	C49C3.8	1.58784101593809e-62	3.10645216358127e-58	-4.63250515482082	0.019	0.272	0.127023048230173	3.17110058480286	L1-Embryo	FALSE	12.7023045134528	317.341894930956	0.272	0.00546448087431694	0.0130718954248366
ASJ	WBGene00045272	F59C12.4	2.17895493623517e-62	4.26290743725048e-58	-1.99459808619676	0.013	0.172	1.10447297404796	4.40283154304533	L1-Embryo	FALSE	110.448925700259	440.506886752243	0.172	0.00546448087431694	0.0130718954248366
ASJ	WBGene00021382	Y37F4.1	2.58707725668334e-62	5.06135794497529e-58	5.96643586415584	0.457	0.013	11.3985536134562	0.180130423771518	L1-Embryo	FALSE	1139.86202846931	17.9963954451664	0.457	0.00546448087431694	0.0130718954248366
ASJ	WBGene00011371	T02D1.4	7.83055475345881e-62	1.53196973196668e-57	2.09147130964017	0.677	0.19	15.5896492395624	3.65601014700687	L1-Embryo	FALSE	1558.96663338259	365.431470281899	0.677	0.00546448087431694	0.0130718954248366
ASJ	WBGene00000242	bbs-2	1.09632615872991e-61	2.1448524969392e-57	-2.24589879368022	0.173	0.538	1.96184900622023	9.30782922258014	L1-Embryo	FALSE	196.187137190896	931.491644144363	0.538	0.00546448087431694	0.0130718954248366
ASJ	WBGene00002243	lad-2	6.87561963656528e-61	1.34514622569763e-56	-7.49269082901251	0.001	0.229	0.0154102675530653	2.93731032014869	L1-Embryo	FALSE	1.54104947425876	293.972002008166	0.229	0.00546448087431694	0.0130718954248366
ASJ	WBGene00009558	F39B2.8	7.53764221722946e-61	1.47466432337877e-56	-3.07475041650035	0.056	0.364	0.550460364357916	4.6433603706855	L1-Embryo	FALSE	55.0465180490074	464.59847353456	0.364	0.00546448087431694	0.0130718954248366
ASJ	WBGene00018519	F46H5.3	1.06185965017332e-60	2.07742221959907e-56	-2.67630410158312	0.077	0.312	1.11958579641156	7.16021742017952	L1-Embryo	FALSE	111.959773954357	716.391270895027	0.312	0.00546448087431694	0.0130718954248366
ASJ	WBGene00004498	rps-29	1.70055500067162e-60	3.32696580331395e-56	3.26732716533123	0.591	0.109	11.3155584924707	1.17311791030336	L1-Embryo	FALSE	1131.56699602902	117.409486234969	0.591	0.00546448087431694	0.0130718954248366
ASJ	WBGene00013463	kdp-1	2.77815397267627e-60	5.43518043214385e-56	-2.52749520484806	0.062	0.329	0.809332679280378	4.66944003380284	L1-Embryo	FALSE	80.9336870863608	467.125158121952	0.329	0.00546448087431694	0.0130718954248366
ASJ	WBGene00004736	sca-1	3.54501999467285e-60	6.93547711757796e-56	-3.06271461202254	0.06	0.362	0.640814715249236	5.35971551895817	L1-Embryo	FALSE	64.081765327205	536.315036751431	0.362	0.00546448087431694	0.0130718954248366
ASJ	WBGene00007710	rsa-1	3.70439587458237e-60	7.24728008903294e-56	-4.29343000832755	0.013	0.259	0.143677037548582	2.83301560131615	L1-Embryo	FALSE	14.3679155741366	283.512372030556	0.259	0.00546448087431694	0.0130718954248366
ASJ	WBGene00022664	ZK121.2	3.86100796079521e-60	7.55367597449975e-56	3.16599328142577	0.527	0.059	9.02465027755669	1.00339819273089	L1-Embryo	FALSE	902.474686694912	100.267143066943	0.527	0.00546448087431694	0.0130718954248366
ASJ	WBGene00008720	F12F6.1	5.52032624072915e-60	1.07999662573625e-55	-4.23515804689327	0.024	0.277	0.199829972428183	3.77828515550897	L1-Embryo	FALSE	19.983041538737	378.097975415209	0.277	0.00546448087431694	0.0130718954248366
ASJ	WBGene00015613	C08F1.10	8.47519759165569e-60	1.65808765683152e-55	-12.0799548121194	0	0.19	0	3.94081796903871	L1-Embryo	FALSE	0	394.438456650323	0.19	0.00546448087431694	0.0130718954248366
ASJ	WBGene00269373	M01D1.12	8.48297873955713e-60	1.65960996060696e-55	-11.5868245095604	0	0.218	0	2.7992488778811	L1-Embryo	FALSE	0	280.152993766024	0.218	0.00546448087431694	0.0130718954248366
ASJ	WBGene00009878	F49C12.9	1.08039857604207e-59	2.11369177416871e-55	-4.82125928250907	0.011	0.246	0.0959004073819707	2.73478518511453	L1-Embryo	FALSE	9.59018212164591	273.675166518115	0.246	0.00546448087431694	0.0130718954248366
ASJ	WBGene00004453	rpl-39	1.43817379569023e-59	2.81364321388837e-55	3.69471026901453	0.539	0.059	9.47087877469224	0.729319821445226	L1-Embryo	FALSE	947.080996020852	72.9643569696173	0.539	0.00546448087431694	0.0130718954248366
ASJ	WBGene00011564	ugt-50	2.18231249885286e-59	4.26947617275574e-55	-4.91100431990497	0.014	0.227	0.155189376003819	4.69419728461025	L1-Embryo	FALSE	15.5191663919981	469.739023782871	0.227	0.00546448087431694	0.0130718954248366
ASJ	WBGene00019023	F58A6.2	2.31761800872306e-59	4.5341878722658e-55	4.34694884793995	0.464	0.024	7.18037005137411	0.350711809044803	L1-Embryo	FALSE	718.04352486043	35.0280536303983	0.464	0.00546448087431694	0.0130718954248366
ASJ	WBGene00017478	cest-26	3.10446607837753e-59	6.07357743573781e-55	4.75472116750323	0.464	0.024	7.93197911560875	0.29166596309332	L1-Embryo	FALSE	793.203912026751	29.155272766979	0.464	0.00546448087431694	0.0130718954248366
ASJ	WBGene00206380	C42D4.18	3.18265653520732e-59	6.22654924547961e-55	-2.35014862578132	0.189	0.54	1.97585475527474	10.0768895518753	L1-Embryo	FALSE	197.582405239194	1008.41433498637	0.54	0.00546448087431694	0.0130718954248366
ASJ	WBGene00004278	rab-19	3.76797116265865e-59	7.37165878262538e-55	-2.28815984032743	0.156	0.49	1.71207409630633	8.36459976066853	L1-Embryo	FALSE	171.208366969904	836.911309193882	0.49	0.00546448087431694	0.0130718954248366
ASJ	WBGene00002089	ins-6	8.10082828332211e-59	1.58484604534914e-54	5.76534582823257	0.432	0.002	14.2437776552134	0.25970653161927	L1-Embryo	FALSE	1424.39481621379	25.9987510900053	0.432	0.00546448087431694	0.0130718954248366
ASJ	WBGene00018199	F39E9.7	1.00955963951756e-58	1.97510247875215e-54	-5.61777478128442	0.001	0.205	0.0884220206200152	4.38443621807831	L1-Embryo	FALSE	8.84233242026141	438.878581837453	0.205	0.00546448087431694	0.0130718954248366
ASJ	WBGene00017611	F19G12.3	1.28290398473149e-58	2.50987335572869e-54	-8.63407749769411	0.002	0.227	0.0135643142270279	5.74873326270537	L1-Embryo	FALSE	1.35645142021457	575.418348487548	0.227	0.00546448087431694	0.0130718954248366
ASJ	WBGene00005725	srv-14	1.40092247523909e-58	2.74076473055775e-54	5.75047990733178	0.434	0.009	7.12840730007407	0.130249725149695	L1-Embryo	FALSE	712.846279808718	12.9790952565216	0.434	0.00546448087431694	0.0130718954248366
ASJ	WBGene00008144	gasr-8	2.36176483462145e-58	4.6205567224534e-54	-2.82919817243402	0.087	0.414	0.912087028962989	6.4863052768938	L1-Embryo	FALSE	91.2094908464187	649.1500910402	0.414	0.00546448087431694	0.0130718954248366
ASJ	WBGene00021511	Y41D4B.1	2.70172369347493e-58	5.28565223391436e-54	5.38267587792635	0.438	0.013	6.40951092337755	0.151473875821724	L1-Embryo	FALSE	640.95654318045	15.1491296693604	0.438	0.00546448087431694	0.0130718954248366
ASJ	WBGene00008586	snrp-40.1	2.71234977193207e-58	5.3064410938079e-54	-2.69399492534883	0.073	0.366	0.721868427970441	4.67494564677066	L1-Embryo	FALSE	72.1838890480371	467.925011525889	0.366	0.00546448087431694	0.0130718954248366
ASJ	WBGene00018985	F56F10.2	2.86241296282834e-58	5.60002472047736e-54	-2.90051748204872	0.062	0.366	0.61272097955831	4.57977372500366	L1-Embryo	FALSE	61.2726713582347	458.317907706648	0.366	0.00546448087431694	0.0130718954248366
ASJ	WBGene00001911	his-37	3.73986640265888e-58	7.31667463016184e-54	-1.93982000048055	0.454	0.719	7.43794611207696	28.5375742273797	L1-Embryo	FALSE	743.796250241519	2854.9596328276	0.719	0.00546448087431694	0.0130718954248366
ASJ	WBGene00013403	fbxb-100	9.5399552248119e-58	1.8663968401822e-53	-5.32086712101234	0.006	0.233	0.0626436286518546	2.53812751300519	L1-Embryo	FALSE	6.26421058633021	254.006150768018	0.233	0.00546448087431694	0.0130718954248366
ASJ	WBGene00004494	rps-25	1.00056253031727e-57	1.9575005343127e-53	2.62920179972386	0.685	0.155	16.8993180504758	2.72946458531774	L1-Embryo	FALSE	1689.9355135677	273.090995057509	0.685	0.00546448087431694	0.0130718954248366
ASJ	WBGene00009045	F22B5.10	1.11259938037124e-57	2.1766894277583e-53	-4.20352492225474	0.013	0.237	0.149572024046878	2.77033612086601	L1-Embryo	FALSE	14.9574229147897	277.250905768821	0.237	0.00546448087431694	0.0130718954248366
ASJ	WBGene00006439	ant-1.1	7.43523836749649e-57	1.45463003421701e-52	-1.01215651642704	0.712	0.906	19.0837201658418	38.4900659693627	L1-Embryo	FALSE	1908.36867815964	3850.90793237678	0.906	0.00546448087431694	0.0130718954248366
ASJ	WBGene00016005	ift-74	7.81612905048185e-57	1.52914748743627e-52	-2.02933490664258	0.23	0.582	3.2330469455304	13.199374003408	L1-Embryo	FALSE	323.308502322877	1320.97653796185	0.582	0.00546448087431694	0.0130718954248366
ASJ	WBGene00004451	rpl-37	8.7657447204773e-57	1.71493029711418e-52	6.19817953445687	0.425	0.007	5.92826493240794	0.0785739221055368	L1-Embryo	FALSE	592.827570880794	7.86589320742265	0.425	0.00546448087431694	0.0130718954248366
ASJ	WBGene00016744	bbs-9	1.2867563967771e-56	2.51741021465473e-52	-2.60327640938702	0.148	0.484	1.41694377808195	8.61362830821286	L1-Embryo	FALSE	141.695332186258	862.097152705345	0.484	0.00546448087431694	0.0130718954248366
ASJ	WBGene00017150	EGAP5.1	2.00250792196036e-56	3.91770649852325e-52	7.32146983050388	0.412	0.004	5.97883491431776	0.0352066344946781	L1-Embryo	FALSE	597.881514783908	3.49568092258914	0.412	0.00546448087431694	0.0130718954248366
ASJ	WBGene00004496	rps-27	2.13259612956168e-56	4.17221106787447e-52	3.06560889217886	0.585	0.083	10.864416932266	1.29560589259976	L1-Embryo	FALSE	1086.44304827877	129.584455086673	0.585	0.00546448087431694	0.0130718954248366
ASJ	WBGene00005208	srg-51	6.48936506253246e-56	1.26957938083385e-51	-5.60695359380806	0.011	0.242	0.085115825454602	4.19052179796837	L1-Embryo	FALSE	8.5115204531791	419.385373418224	0.242	0.00546448087431694	0.0130718954248366
ASJ	WBGene00015741	C13F10.1	6.79245491509753e-56	1.32887587958968e-51	-6.40017736179072	0.005	0.187	0.0294636616440354	2.56321013826623	L1-Embryo	FALSE	2.94640960190514	256.494207524474	0.187	0.00546448087431694	0.0130718954248366
ASJ	WBGene00001954	hlh-10	9.44725253929693e-56	1.84826048678805e-51	-6.44891389564619	0.003	0.216	0.0309081537509582	2.77754544478433	L1-Embryo	FALSE	3.09086094217415	278.02152146123	0.216	0.00546448087431694	0.0130718954248366
ASJ	WBGene00012328	W07G1.1	1.19979162555602e-55	2.34727233623779e-51	-11.6750531621356	0	0.207	0	2.97591851224939	L1-Embryo	FALSE	0	297.80039483024	0.207	0.00546448087431694	0.0130718954248366
ASJ	WBGene00011864	T20F10.2	1.24267688877593e-55	2.43117306520122e-51	-3.95849222432661	0.024	0.248	0.198083568542929	3.09143138187006	L1-Embryo	FALSE	19.8083397718783	309.279210036659	0.248	0.00546448087431694	0.0130718954248366
ASJ	WBGene00009880	F49C12.11	2.12064210430291e-55	4.14882421285821e-51	-3.26157205129626	0.045	0.288	0.362626972909207	3.48424773278666	L1-Embryo	FALSE	36.2630773464259	348.589702437361	0.288	0.00546448087431694	0.0130718954248366
ASJ	WBGene00018042	mks-3	2.20586637674868e-55	4.31555697947111e-51	-2.80437060096714	0.085	0.394	0.78772211987683	5.50684380367663	L1-Embryo	FALSE	78.7729437894344	551.151175785538	0.394	0.00546448087431694	0.0130718954248366
ASJ	WBGene00002994	lin-5	2.26210774212027e-55	4.42558758668409e-51	-2.50907381411864	0.056	0.346	0.741281078429676	4.22278178222788	L1-Embryo	FALSE	74.1290461382637	422.644027392747	0.346	0.00546448087431694	0.0130718954248366
ASJ	WBGene00016096	C25E10.7	2.37998733093906e-55	4.65620721424917e-51	11.6691829002013	0.399	0	7.09423616406447	0	L1-Embryo	FALSE	709.416529801358	0	0.399	0.00546448087431694	0.0130718954248366
ASJ	WBGene00013962	ZK287.1	2.61820045459779e-55	5.12224736937511e-51	-2.1505207993557	0.178	0.514	1.78185696871142	7.9130967068614	L1-Embryo	FALSE	178.187505158379	791.662597935616	0.514	0.00546448087431694	0.0130718954248366
ASJ	WBGene00009258	ccdc-149	3.00488203124698e-55	5.87875120593159e-51	-3.99177211621856	0.018	0.257	0.199030833974274	3.17869387111097	L1-Embryo	FALSE	19.9033768233523	318.10851242905	0.257	0.00546448087431694	0.0130718954248366
ASJ	WBGene00021278	Y23H5B.7	4.66768384891333e-55	9.13185668201405e-51	-11.3667765814867	0	0.209	0	2.4029502956128	L1-Embryo	FALSE	0	240.531160219947	0.209	0.00546448087431694	0.0130718954248366
ASJ	WBGene00001458	flp-15	4.71917751848636e-55	9.23259889716672e-51	4.19521326783074	0.433	0.015	6.3607789506988	0.345107489797186	L1-Embryo	FALSE	636.082365606982	34.5133495586599	0.433	0.00546448087431694	0.0130718954248366
ASJ	WBGene00016315	C32D5.7	1.02586561220516e-54	2.00700348371818e-50	4.28591523586286	0.449	0.031	6.6548885635191	0.339023040688927	L1-Embryo	FALSE	665.494426434846	33.8901958304542	0.449	0.00546448087431694	0.0130718954248366
ASJ	WBGene00017973	ift-81	1.11161133044053e-54	2.17475640687384e-50	-1.78521232643432	0.371	0.675	4.94947443335569	17.0602736705641	L1-Embryo	FALSE	494.950662372257	1707.30387181913	0.675	0.00546448087431694	0.0130718954248366
ASJ	WBGene00008288	C54C6.6	1.14214648528388e-54	2.23449538380939e-50	-2.35972231512267	0.276	0.593	2.93580046351449	15.0711246990018	L1-Embryo	FALSE	293.579590915541	1508.00858401199	0.593	0.00546448087431694	0.0130718954248366
ASJ	WBGene00009945	bath-38	1.22759429461174e-54	2.40166547797841e-50	-2.69330897370661	0.068	0.338	0.666985703095458	4.31774353390338	L1-Embryo	FALSE	66.6990911100521	432.130328823083	0.338	0.00546448087431694	0.0130718954248366
ASJ	WBGene00016250	hsp-110	2.08270672183753e-54	4.07460743060293e-50	2.76169343442209	0.597	0.181	13.4676698254755	1.98377572222499	L1-Embryo	FALSE	1346.77723194945	198.504637374319	0.597	0.00546448087431694	0.0130718954248366
ASJ	WBGene00002059	ife-1	2.39158998116002e-54	4.67890663914147e-50	-4.21695568500761	0.021	0.251	0.145971445559987	2.72930935627186	L1-Embryo	FALSE	14.5971481278734	273.152252030872	0.251	0.00546448087431694	0.0130718954248366
ASJ	WBGene00011480	enpl-1	2.39220448364421e-54	4.68010885180154e-50	-1.98797687630764	0.211	0.49	2.4345533919839	9.6588286359462	L1-Embryo	FALSE	243.457881248798	966.576331321572	0.49	0.00546448087431694	0.0130718954248366
ASJ	WBGene00000829	ctb-1	3.305856975507e-54	6.46757858688189e-50	-1.17606666521423	0.324	0.59	6.13714627853597	13.8673678856502	L1-Embryo	FALSE	613.720223619901	1387.59156273625	0.59	0.00546448087431694	0.0130718954248366
ASJ	WBGene00009274	F30F8.5	3.53495869901692e-54	6.91579319875671e-50	-3.85660148265308	0.019	0.229	0.172016850523442	2.50287502124462	L1-Embryo	FALSE	17.2014862177191	250.475817942976	0.229	0.00546448087431694	0.0130718954248366
ASJ	WBGene00010864	xbx-3	4.00821415867063e-54	7.84167018002323e-50	1.5557371240181	0.729	0.261	20.2422263187474	6.8836193160406	L1-Embryo	FALSE	2024.14298647415	687.817677473558	0.729	0.00546448087431694	0.0130718954248366
ASJ	WBGene00001331	erd-2.1	5.35029998024877e-54	1.04673268813587e-49	-3.80265404556258	0.024	0.209	0.18811750017913	2.63560782892982	L1-Embryo	FALSE	18.811558335882	263.696822500487	0.209	0.00546448087431694	0.0130718954248366
ASJ	WBGene00009712	F44G4.2	6.9377665967242e-54	1.35730465698312e-49	-2.32177459642514	0.043	0.264	0.577781256938809	2.89097353035364	L1-Embryo	FALSE	57.7789775015949	289.313105664746	0.264	0.00546448087431694	0.0130718954248366
ASJ	WBGene00019310	K02E7.5	7.02907551392254e-54	1.37516833354381e-49	-11.4895378420275	0	0.2	0	2.61656620330115	L1-Embryo	FALSE	0	261.863553538565	0.2	0.00546448087431694	0.0130718954248366
ASJ	WBGene00219310	C17E4.19	7.02908337694373e-54	1.37516987186527e-49	-11.7699698197686	0	0.203	0	3.17844016578177	L1-Embryo	FALSE	0	318.126650236684	0.203	0.00546448087431694	0.0130718954248366
ASJ	WBGene00001186	egl-18	9.92542089059258e-54	1.94180934303553e-49	-6.21563713500856	0.004	0.205	0.0312158141760802	2.38539874587479	L1-Embryo	FALSE	3.12162743826202	238.737154301833	0.205	0.00546448087431694	0.0130718954248366
ASJ	WBGene00002081	ina-1	1.51005324196167e-53	2.9542681625738e-49	-3.98296757260054	0.009	0.207	0.173300541115816	2.75248769256257	L1-Embryo	FALSE	17.3303096040123	275.408016797606	0.207	0.00546448087431694	0.0130718954248366
ASJ	WBGene00013202	Y54E5A.7	2.41915662256248e-53	4.73283801638124e-49	-3.23467801451498	0.046	0.312	0.385983949759437	3.63972024884187	L1-Embryo	FALSE	38.5936373779611	364.233538889339	0.312	0.00546448087431694	0.0130718954248366
ASJ	WBGene00012833	Y43F8C.11	2.74727707384428e-53	5.37477286726894e-49	4.07867539709306	0.438	0.024	6.46604734002308	0.380554791017322	L1-Embryo	FALSE	646.599683569034	38.0915759127371	0.438	0.00546448087431694	0.0130718954248366
ASJ	WBGene00012807	Y43F4B.10	5.35344211829919e-53	1.04734741602405e-48	-3.56144793997449	0.027	0.253	0.250499522172335	2.96597015972457	L1-Embryo	FALSE	25.0501880804184	296.777590103171	0.253	0.00546448087431694	0.0130718954248366
ASJ	WBGene00004436	rpl-24.1	5.52926857856728e-53	1.0817461047109e-48	2.37264567118551	0.652	0.153	14.4792120508052	2.79380565294002	L1-Embryo	FALSE	1447.92665568037	279.455305751911	0.652	0.00546448087431694	0.0130718954248366
ASJ	WBGene00009188	lsy-22	5.59003104809013e-53	1.09363367424835e-48	2.79050850802154	0.569	0.155	11.0024510826863	1.588193018652	L1-Embryo	FALSE	1100.2400806083	158.92918824009	0.569	0.00546448087431694	0.0130718954248366
ASJ	WBGene00003920	par-5	7.45808570320348e-53	1.45909988697473e-48	-1.37378337312383	0.642	0.826	12.7561676964568	33.0576980028965	L1-Embryo	FALSE	1275.6193148279	3307.70389837338	0.826	0.00546448087431694	0.0130718954248366
ASJ	WBGene00001502	ftt-2	8.31828819468977e-53	1.62738990240911e-48	-1.55466187782988	0.445	0.732	6.63548795858491	19.4932293389493	L1-Embryo	FALSE	663.553550451833	1950.29402923948	0.732	0.00546448087431694	0.0130718954248366
ASJ	WBGene00021002	W03F9.4	8.61919492916172e-53	1.6862592959412e-48	-4.77107735609705	0.014	0.229	0.121645754615176	3.34418975177854	L1-Embryo	FALSE	12.1647548006549	334.611341038196	0.229	0.00546448087431694	0.0130718954248366
ASJ	WBGene00014938	mdt-9	1.68753622810681e-52	3.30149587666817e-48	-2.77445704531889	0.061	0.327	0.597675300957536	4.09345763749447	L1-Embryo	FALSE	59.7684112327335	409.605804500617	0.327	0.00546448087431694	0.0130718954248366
ASJ	WBGene00010642	mks-6	1.72439207439679e-52	3.37360065434987e-48	-2.39613463367205	0.123	0.447	1.30749527381563	6.88515198428656	L1-Embryo	FALSE	130.75026394468	689.094781412635	0.447	0.00546448087431694	0.0130718954248366
ASJ	WBGene00017675	F21F3.6	3.45506364400975e-52	6.75948651314068e-48	2.89746847430686	0.536	0.118	9.80404491784298	1.3137147607903	L1-Embryo	FALSE	980.413490098628	131.480209403581	0.536	0.00546448087431694	0.0130718954248366
ASJ	WBGene00044588	ZK1236.9	3.75151685234205e-52	7.33946756992198e-48	5.02909474920815	0.413	0.02	6.49610482212199	0.196799568677902	L1-Embryo	FALSE	649.615922264712	19.6979001433013	0.413	0.00546448087431694	0.0130718954248366
ASJ	WBGene00010054	gtf-2E2	4.41433678577822e-52	8.6362084876965e-48	-2.28294041819997	0.105	0.39	0.979659919354176	4.76995327760519	L1-Embryo	FALSE	97.9667721577424	477.366320034851	0.39	0.00546448087431694	0.0130718954248366
ASJ	WBGene00018869	rfip-1	6.08792270918611e-52	1.19104119882517e-47	2.14783612649079	0.672	0.261	16.0243037604468	3.61392401260676	L1-Embryo	FALSE	1602.43653732089	361.531131680166	0.672	0.00546448087431694	0.0130718954248366
ASJ	WBGene00000567	cnx-1	6.65518815895854e-52	1.30202101141865e-47	-2.04276255865326	0.184	0.503	1.99168034640061	8.20796940553951	L1-Embryo	FALSE	199.139775728784	821.348664373876	0.503	0.00546448087431694	0.0130718954248366
ASJ	WBGene00002182	kap-1	7.53486745758877e-52	1.47412146940267e-47	-1.83448589753189	0.112	0.429	1.527405999496	5.44847584209363	L1-Embryo	FALSE	152.741919387688	545.228307202192	0.429	0.00546448087431694	0.0130718954248366
ASJ	WBGene00021973	emc-2	7.61076511657596e-52	1.48897008740692e-47	-3.31041387297522	0.028	0.253	0.267103502440687	2.65665862294381	L1-Embryo	FALSE	26.7107440277387	265.854868229305	0.253	0.00546448087431694	0.0130718954248366
ASJ	WBGene00010059	F54E4.3	7.88401802438696e-52	1.54242928629106e-47	-3.29909533197824	0.027	0.27	0.436427616718001	4.30253461994097	L1-Embryo	FALSE	43.643217509255	430.469152697493	0.27	0.00546448087431694	0.0130718954248366
ASJ	WBGene00010632	K07C5.9	1.3999200502921e-51	2.73880358639146e-47	3.85282285274104	0.444	0.048	9.12575802698083	0.62950122864027	L1-Embryo	FALSE	912.583478990759	62.9063912402949	0.444	0.00546448087431694	0.0130718954248366
ASJ	WBGene00012179	W01D2.1	2.11698671214366e-51	4.14167280363786e-47	3.37943665808419	0.501	0.059	7.66358105241401	0.734319332978025	L1-Embryo	FALSE	766.362824151299	73.4819924151304	0.501	0.00546448087431694	0.0130718954248366
ASJ	WBGene00018672	sorf-2	2.393463414689e-51	4.68257182449755e-47	4.99304352894124	0.418	0.024	6.72093564805764	0.208894364949641	L1-Embryo	FALSE	672.100023699406	20.9016766703568	0.418	0.00546448087431694	0.0130718954248366
ASJ	WBGene00020931	cytb-5.2	3.05607590640191e-51	5.97890690328469e-47	-3.46216244726259	0.04	0.27	0.284127169870405	3.13917897973005	L1-Embryo	FALSE	28.4130024265821	314.052349270302	0.27	0.00546448087431694	0.0130718954248366
ASJ	WBGene00009336	F32D8.14	3.66689427473586e-51	7.17391195909323e-47	-4.08504955594322	0.014	0.207	0.128416290669845	2.19270639536624	L1-Embryo	FALSE	12.8411681568279	219.415793981364	0.207	0.00546448087431694	0.0130718954248366
ASJ	WBGene00022793	ZK686.3	8.26918045541735e-51	1.61778246429785e-46	-3.43580323475122	0.024	0.235	0.210518638789181	2.28576424560466	L1-Embryo	FALSE	21.0515240100943	228.731127169119	0.235	0.00546448087431694	0.0130718954248366
ASJ	WBGene00001182	egl-13	1.04711012327603e-50	2.04856624517722e-46	-5.73348580354121	0.006	0.207	0.0498185615981562	2.6968664925135	L1-Embryo	FALSE	4.98192960601098	269.899142569242	0.207	0.00546448087431694	0.0130718954248366
ASJ	WBGene00003885	osm-5	1.25323420645498e-50	2.45182740150853e-46	-1.9301886576239	0.226	0.56	2.46194902862442	9.38390388880377	L1-Embryo	FALSE	246.197040652778	939.109769569827	0.56	0.00546448087431694	0.0130718954248366
ASJ	WBGene00016033	C24A3.2	1.38697782663143e-50	2.71348342002173e-46	-3.62017372477825	0.027	0.235	0.315605584683791	3.8898587441814	L1-Embryo	FALSE	31.5610237573935	389.275796233439	0.235	0.00546448087431694	0.0130718954248366
ASJ	WBGene00006728	ubq-2	2.26361865050176e-50	4.42854352784164e-46	2.49166585683225	0.659	0.17	14.4917876838359	2.57463548067571	L1-Embryo	FALSE	1449.1897443826	257.626360441068	0.659	0.00546448087431694	0.0130718954248366
ASJ	WBGene00015053	B0222.1	2.70240990310404e-50	5.28699473443275e-46	2.02940108363507	0.618	0.181	12.5010712867148	3.0602661625687	L1-Embryo	FALSE	1250.11542290594	305.91801142492	0.618	0.00546448087431694	0.0130718954248366
ASJ	WBGene00016977	akap-1	3.44359469338565e-50	6.73704865813968e-46	5.06372256306243	0.404	0.015	5.9519271784193	0.175809741809615	L1-Embryo	FALSE	595.195297982257	17.5844860698018	0.404	0.00546448087431694	0.0130718954248366
ASJ	WBGene00011695	T10G3.4	4.33453487617097e-50	8.48008403174088e-46	5.95952008056342	0.384	0.009	6.76882992377858	0.106608533109004	L1-Embryo	FALSE	676.886471844037	10.6382522745744	0.384	0.00546448087431694	0.0130718954248366
ASJ	WBGene00021629	scpl-3	4.49905596618391e-50	8.8019530922422e-46	-3.81607503748717	0.033	0.277	0.239055227979164	3.37771253730757	L1-Embryo	FALSE	23.9058752307529	337.979318606239	0.277	0.00546448087431694	0.0130718954248366
ASJ	WBGene00009732	cope-1	7.18586634116803e-50	1.40584289098611e-45	-1.88974839690868	0.146	0.427	1.65606716927819	6.138094229696	L1-Embryo	FALSE	165.607701336689	614.254019751038	0.427	0.00546448087431694	0.0130718954248366
ASJ	WBGene00016457	C35E7.5	2.55578454724222e-49	5.00013688822468e-45	-4.64607689053665	0.012	0.196	0.0954258098760982	2.40994532788258	L1-Embryo	FALSE	9.54272167137204	241.135682720944	0.196	0.00546448087431694	0.0130718954248366
ASJ	WBGene00011250	R11H6.2	4.13674581903623e-49	8.09312952036248e-45	-2.63197794952711	0.056	0.318	0.605191994872018	3.75490235957749	L1-Embryo	FALSE	60.519880075857	375.760738171531	0.318	0.00546448087431694	0.0130718954248366
ASJ	WBGene00011060	R06C1.6	4.39750106353869e-49	8.60327108070708e-45	2.67797980449926	0.501	0.083	8.26091745063276	1.28881442005136	L1-Embryo	FALSE	826.084633150369	128.785903389106	0.501	0.00546448087431694	0.0130718954248366
ASJ	WBGene00011155	rbm-3.1	4.4806377360184e-49	8.76591966674639e-45	-7.52906854879593	0.002	0.126	0.0104670851895129	2.09934842549667	L1-Embryo	FALSE	1.04672395029975	210.106413781527	0.126	0.00546448087431694	0.0130718954248366
ASJ	WBGene00005971	srx-80	5.633852274299e-49	1.10220685894386e-44	4.24809893375154	0.403	0.022	5.75600417042339	0.300780873083702	L1-Embryo	FALSE	575.604737975263	30.0674823229785	0.403	0.00546448087431694	0.0130718954248366
ASJ	WBGene00004392	rnr-2	8.24863248960646e-49	1.61376246026661e-44	-3.90039575167826	0.015	0.214	0.155315834082119	2.33069406909142	L1-Embryo	FALSE	15.531812386262	233.219602286071	0.214	0.00546448087431694	0.0130718954248366
ASJ	WBGene00000802	crt-1	1.64226545538356e-48	3.2129281369124e-44	-1.76589904947296	0.288	0.523	3.50630956188912	11.9253819160942	L1-Embryo	FALSE	350.63425044789	1193.051548903	0.523	0.00546448087431694	0.0130718954248366
ASJ	WBGene00019760	calu-1	1.7243978442781e-48	3.37361194254567e-44	-2.98001964148353	0.012	0.122	0.202787530271042	1.60499445304265	L1-Embryo	FALSE	20.2790519914277	160.583787054531	0.122	0.00546448087431694	0.0130718954248366
ASJ	WBGene00009119	ndk-1	2.03896322958994e-48	3.98902766236977e-44	-1.05069001351399	0.636	0.832	15.013573581873	31.1006316247802	L1-Embryo	FALSE	1501.36239380524	3111.87519060824	0.832	0.00546448087431694	0.0130718954248366
ASJ	WBGene00011383	T02E9.5	3.23533917667989e-48	6.32961756525654e-44	-4.36935659667248	0.01	0.168	0.151261514167668	3.14298241594306	L1-Embryo	FALSE	15.1263744176396	314.571137337627	0.168	0.00546448087431694	0.0130718954248366
ASJ	WBGene00021011	W03G1.5	3.2752330916425e-48	6.40766602048939e-44	11.2104264203551	0.357	0	5.16161144060809	0	L1-Embryo	FALSE	516.165721760383	0	0.357	0.00546448087431694	0.0130718954248366
ASJ	WBGene00004490	rps-21	3.44306640138123e-48	6.73601510766223e-44	3.39282652562175	0.474	0.046	6.68564566656211	0.634411565641266	L1-Embryo	FALSE	668.569570781093	63.4860925614655	0.474	0.00546448087431694	0.0130718954248366
ASJ	WBGene00009004	pfd-6	4.46946239732655e-48	8.74405623412965e-44	-2.17073264063631	0.128	0.392	1.22873420092912	5.53432215240138	L1-Embryo	FALSE	122.872391196455	553.829126813694	0.392	0.00546448087431694	0.0130718954248366
ASJ	WBGene00017993	cec-5	4.61986511896179e-48	9.03830411873685e-44	-2.04596261668137	0.139	0.429	1.61984325841745	6.6907041670978	L1-Embryo	FALSE	161.985028367499	669.37973334022	0.429	0.00546448087431694	0.0130718954248366
ASJ	WBGene00016547	C40A11.4	4.9237581670406e-48	9.63284047799824e-44	-11.003200010569	0	0.157	0	1.8671725948801	L1-Embryo	FALSE	0	186.893729434318	0.157	0.00546448087431694	0.0130718954248366
ASJ	WBGene00015580	cls-1	4.92511269305591e-48	9.63549047269458e-44	-11.1884020114632	0	0.17	0	2.12322914502462	L1-Embryo	FALSE	0	212.537679275463	0.17	0.00546448087431694	0.0130718954248366
ASJ	WBGene00019993	rbx-2	5.56678667699026e-48	1.08908614548637e-43	-2.68553902610562	0.047	0.288	0.480546870740571	3.09513983140776	L1-Embryo	FALSE	48.0553955316724	309.78641059254	0.288	0.00546448087431694	0.0130718954248366
ASJ	WBGene00022419	Y102A11A.9	6.79477721401671e-48	1.32933021415023e-43	-2.03225112220607	0.321	0.606	3.51345134743884	14.3730596420361	L1-Embryo	FALSE	351.348813537457	1438.25921884405	0.606	0.00546448087431694	0.0130718954248366
ASJ	WBGene00017129	E04F6.10	6.88190090663045e-48	1.34637509337318e-43	-4.06497193103049	0.037	0.264	0.344487198217311	5.77875829267447	L1-Embryo	FALSE	34.4489608068017	578.043316672448	0.264	0.00546448087431694	0.0130718954248366
ASJ	WBGene00000409	cdk-8	8.79466396653983e-48	1.72058805841385e-43	-3.45351212919236	0.016	0.218	0.196065925447569	2.15569264363324	L1-Embryo	FALSE	19.6065516835704	215.76371553853	0.218	0.00546448087431694	0.0130718954248366
ASJ	WBGene00001701	grd-12	1.0373904104951e-47	2.02955059909261e-43	-7.42341103919779	0.003	0.183	0.016773321811682	3.03347056114578	L1-Embryo	FALSE	1.67735690963548	303.587652062142	0.183	0.00546448087431694	0.0130718954248366
ASJ	WBGene00001475	fmi-1	1.74620720247837e-47	3.41627977092869e-43	-2.04510669365364	0.175	0.486	2.13192022972744	8.80009566480965	L1-Embryo	FALSE	213.194978430374	880.622453435516	0.486	0.00546448087431694	0.0130718954248366
ASJ	WBGene00016359	fbxb-88	1.87492352345711e-47	3.66810038129149e-43	-11.2031037616595	0	0.161	0	2.14499879679971	L1-Embryo	FALSE	0	214.681007112577	0.161	0.00546448087431694	0.0130718954248366
ASJ	WBGene00008338	pafo-1	2.00623180956041e-47	3.92499191222399e-43	-3.49253457684852	0.026	0.235	0.227377983661784	2.56728300907734	L1-Embryo	FALSE	22.737888950851	256.959692863328	0.235	0.00546448087431694	0.0130718954248366
ASJ	WBGene00001665	gpa-3	2.38023190766083e-47	4.65668570414766e-43	4.91050238880599	0.382	0.017	4.8868864303112	0.160340546111005	L1-Embryo	FALSE	488.693604641016	16.0207375249329	0.382	0.00546448087431694	0.0130718954248366
ASJ	WBGene00004368	ric-19	2.58128727894437e-47	5.05003043252676e-43	-2.05737451660748	0.107	0.407	1.35134183877094	5.62627718160488	L1-Embryo	FALSE	135.135988548529	563.08666341272	0.407	0.00546448087431694	0.0130718954248366
ASJ	WBGene00006722	ubh-2	3.55344463624113e-47	6.95195908634214e-43	-3.97111666958459	0.008	0.2	0.146744691667367	2.31348075151601	L1-Embryo	FALSE	14.6746855085769	231.567106063821	0.2	0.00546448087431694	0.0130718954248366
ASJ	WBGene00000883	cyn-7	4.62866140076579e-47	9.05551316445819e-43	1.88081479436024	0.691	0.34	17.4420624473091	4.73411743492629	L1-Embryo	FALSE	1744.2177063937	473.811195956175	0.691	0.00546448087431694	0.0130718954248366
ASJ	WBGene00004207	ptb-1	5.10772756294935e-47	9.99275820415411e-43	-2.0873305545042	0.33	0.608	4.38819118757396	18.6497942160383	L1-Embryo	FALSE	438.818945236583	1866.2446660351	0.608	0.00546448087431694	0.0130718954248366
ASJ	WBGene00016215	glb-10	5.18690310394581e-47	1.01476572325596e-42	11.0422872827425	0.349	0	4.59368183764435	0	L1-Embryo	FALSE	459.371519025784	0	0.349	0.00546448087431694	0.0130718954248366
ASJ	WBGene00010936	ztf-14	5.18692561178446e-47	1.01477012668951e-42	11.0221027803697	0.349	0	4.52984726034294	0	L1-Embryo	FALSE	452.98630179992	0	0.349	0.00546448087431694	0.0130718954248366
ASJ	WBGene00003759	nlp-21	5.62661278487784e-47	1.1007905252335e-42	5.71491814425715	0.373	0.002	7.51216979853888	0.140860942077981	L1-Embryo	FALSE	751.223113539285	14.1013341041336	0.373	0.00546448087431694	0.0130718954248366
ASJ	WBGene00004344	rgs-1	6.06447668319157e-47	1.1864542182996e-42	2.76437919463164	0.495	0.098	7.49881811527006	1.10160639590335	L1-Embryo	FALSE	749.887503689673	110.136294723351	0.495	0.00546448087431694	0.0130718954248366
ASJ	WBGene00008865	F15G9.1	1.0309930634252e-46	2.01703482928506e-42	-4.17249469713917	0.006	0.187	0.134292191063272	2.43581286264733	L1-Embryo	FALSE	13.4294170897732	243.798838217247	0.187	0.00546448087431694	0.0130718954248366
ASJ	WBGene00012084	npr-15	1.86469129008583e-46	3.64808203992391e-42	7.29260204839887	0.351	0.002	5.3198083538936	0.0317587352401278	L1-Embryo	FALSE	531.986434396961	3.17468171970791	0.351	0.00546448087431694	0.0130718954248366
ASJ	WBGene00008790	F14D7.3	2.04271998309326e-46	3.99637737492365e-42	11.0687409415924	0.346	0	4.67870670701127	0	L1-Embryo	FALSE	467.815282637332	0	0.346	0.00546448087431694	0.0130718954248366
ASJ	WBGene00004423	rpl-11.2	2.86292283999267e-46	5.60102224416165e-42	2.27045732014101	0.616	0.15	11.9105981646326	2.466650422275	L1-Embryo	FALSE	1191.06610657867	246.646243317964	0.616	0.00546448087431694	0.0130718954248366
ASJ	WBGene00019220	pfd-2	3.0461885281322e-46	5.95956323643784e-42	-3.38337525224692	0.017	0.203	0.191957223483251	2.01042171795525	L1-Embryo	FALSE	19.1960053458121	201.182843925785	0.203	0.00546448087431694	0.0130718954248366
ASJ	WBGene00004220	ptr-5	3.49981472949374e-46	6.84703753678155e-42	2.86420011508217	0.49	0.096	8.75344883231513	1.20012518680003	L1-Embryo	FALSE	875.344767996753	119.988314252563	0.49	0.00546448087431694	0.0130718954248366
ASJ	WBGene00006386	taf-5	3.50506306324933e-46	6.85730537694098e-42	-3.05967738219264	0.032	0.253	0.322899499389024	2.69770628799434	L1-Embryo	FALSE	32.2904259811435	270.01093567976	0.253	0.00546448087431694	0.0130718954248366
ASJ	WBGene00004826	skr-20	3.97423444223015e-46	7.77519226277907e-42	-2.38027866464135	0.05	0.296	0.61790776151251	3.21962130262303	L1-Embryo	FALSE	61.7916871164155	322.181802410199	0.296	0.00546448087431694	0.0130718954248366
ASJ	WBGene00022280	Y74C10AL.2	5.2302315286196e-46	1.02324249625914e-41	-4.4657256737055	0.016	0.207	0.102541513884415	2.28372207769735	L1-Embryo	FALSE	10.254302562699	228.548911151518	0.207	0.00546448087431694	0.0130718954248366
ASJ	WBGene00005665	sru-2	9.92785585844254e-46	1.9422857201457e-41	5.25752991268651	0.359	0.009	5.28886746173332	0.136102587915088	L1-Embryo	FALSE	528.884955747892	13.5975218312779	0.359	0.00546448087431694	0.0130718954248366
ASJ	WBGene00195244	F30A10.15	1.02472211446704e-45	2.00476634474331e-41	-11.1628347551253	0	0.172	0	2.08589473581814	L1-Embryo	FALSE	0	208.777499488256	0.172	0.00546448087431694	0.0130718954248366
ASJ	WBGene00271636	W05G11.8	1.12231274238977e-45	2.19569264921135e-41	11.0671861253215	0.341	0	4.67366612264835	0	L1-Embryo	FALSE	467.372106359309	0	0.341	0.00546448087431694	0.0130718954248366
ASJ	WBGene00001808	gut-2	1.24887453557814e-45	2.44329814140508e-41	-2.74241965079085	0.039	0.246	0.377645275278574	2.53108700442832	L1-Embryo	FALSE	37.7646152616415	253.262541754577	0.246	0.00546448087431694	0.0130718954248366
ASJ	WBGene00017742	nfyc-1	1.50316630991189e-45	2.94079456871161e-41	-3.8765975190873	0.014	0.205	0.14367383418828	2.12152598686401	L1-Embryo	FALSE	14.3675952333838	212.3378497997	0.205	0.00546448087431694	0.0130718954248366
ASJ	WBGene00019745	srbc-57	1.57592398933497e-45	3.08313769273493e-41	11.1974050097905	0.341	0	5.11522543446302	0	L1-Embryo	FALSE	511.524701739368	0	0.341	0.00546448087431694	0.0130718954248366
ASJ	WBGene00044396	ZK1290.14	1.61375033727846e-45	3.15714115985158e-41	4.85606798432311	0.366	0.013	4.85984977616295	0.165656183765441	L1-Embryo	FALSE	485.989513048271	16.5765116765087	0.366	0.00546448087431694	0.0130718954248366
ASJ	WBGene00009739	F45H10.2	1.96542745467446e-45	3.84516227232511e-41	-2.73115001104529	0.032	0.22	0.359939359584968	2.39381086823089	L1-Embryo	FALSE	35.9944666076298	239.538840975494	0.22	0.00546448087431694	0.0130718954248366
ASJ	WBGene00044068	syd-9	2.29014767536271e-45	4.4804449120796e-41	-3.19194420340464	0.119	0.397	1.39794963675693	12.7811902134642	L1-Embryo	FALSE	139.796694720058	1279.30785718745	0.397	0.00546448087431694	0.0130718954248366
ASJ	WBGene00009212	atz-1	3.85491193126161e-45	7.54174970232022e-41	-10.9240420067472	0	0.105	0	1.76736784396373	L1-Embryo	FALSE	0	176.795229520757	0.105	0.00546448087431694	0.0130718954248366
ASJ	WBGene00000917	daf-25	6.32173940819819e-45	1.23678509781989e-40	-3.43318877674232	0.031	0.251	0.281316088529422	3.04635581066234	L1-Embryo	FALSE	28.1317973725819	304.918003355062	0.251	0.00546448087431694	0.0130718954248366
ASJ	WBGene00004421	rpl-10	6.735472021226e-45	1.31772774623265e-40	2.20804441156479	0.668	0.192	14.8720953797512	3.21674856932458	L1-Embryo	FALSE	1487.22360627325	321.790343662345	0.668	0.00546448087431694	0.0130718954248366
ASJ	WBGene00019774	M04G7.3	6.86406211607823e-45	1.34288511238955e-40	3.29561059213957	0.435	0.059	7.04273620050483	0.71515290836124	L1-Embryo	FALSE	704.278079694275	71.4193405931361	0.435	0.00546448087431694	0.0130718954248366
ASJ	WBGene00006709	ubc-14	9.06399205117232e-45	1.77327940489135e-40	-2.95512698548138	0.046	0.277	0.390078163115845	3.02994077646615	L1-Embryo	FALSE	39.008391393563	303.137365702172	0.277	0.00546448087431694	0.0130718954248366
ASJ	WBGene00004495	rps-26	9.58827831360072e-45	1.87585076927285e-40	2.19257700483709	0.654	0.224	15.2369642198258	3.33126378342177	L1-Embryo	FALSE	1523.69784648185	333.200374023596	0.654	0.00546448087431694	0.0130718954248366
ASJ	WBGene00010326	F59C6.5	1.21257596953541e-44	2.37228362679907e-40	-2.74759490233106	0.043	0.229	0.449997768759875	3.02610755960046	L1-Embryo	FALSE	44.9997900649478	302.786121413183	0.229	0.00546448087431694	0.0130718954248366
ASJ	WBGene00016928	srb-19	1.23226452275594e-44	2.41080231231972e-40	5.84639767563269	0.348	0.007	5.13251198264093	0.0870421197899058	L1-Embryo	FALSE	513.25436026888	8.68168789509923	0.348	0.00546448087431694	0.0130718954248366
ASJ	WBGene00006919	vha-10	1.40404121035835e-44	2.74686622394508e-40	-2.21925644723521	0.07	0.277	0.756189246620412	3.52328305211231	L1-Embryo	FALSE	75.6186190934409	352.372666657383	0.277	0.00546448087431694	0.0130718954248366
ASJ	WBGene00017423	F13C5.2	1.67557511646494e-44	3.278095157852e-40	-2.00867106131635	0.125	0.403	1.30349106241451	5.2468825151132	L1-Embryo	FALSE	130.350622481477	525.02120121438	0.403	0.00546448087431694	0.0130718954248366
ASJ	WBGene00020604	T20B12.7	1.78763818938387e-44	3.49733535371061e-40	-3.2824963813207	0.018	0.207	0.245444189182087	2.3949488812102	L1-Embryo	FALSE	24.5447807701227	239.614152792967	0.207	0.00546448087431694	0.0130718954248366
ASJ	WBGene00019207	fgt-1	1.79914218784425e-44	3.5198417762985e-40	-3.13174307343166	0.035	0.248	0.362228204076044	3.18070994816803	L1-Embryo	FALSE	36.2233544311207	318.170121784241	0.248	0.00546448087431694	0.0130718954248366
ASJ	WBGene00004479	rps-10	2.84829639098001e-44	5.57240705931329e-40	2.79110191502043	0.603	0.146	12.5847693052294	1.81614542911593	L1-Embryo	FALSE	1258.4837020465	181.688816990904	0.603	0.00546448087431694	0.0130718954248366
ASJ	WBGene00004567	rrn-2.1	3.01183958766664e-44	5.89236296931101e-40	4.21467041776558	0.389	0.026	6.63250999967356	0.355090344801741	L1-Embryo	FALSE	663.254077557032	35.5307123030572	0.389	0.00546448087431694	0.0130718954248366
ASJ	WBGene00019156	H04M03.12	3.05883089963877e-44	5.9842967720533e-40	2.7492703486081	0.448	0.068	6.79423662343967	1.00843704631137	L1-Embryo	FALSE	679.430029261836	100.807298394865	0.448	0.00546448087431694	0.0130718954248366
ASJ	WBGene00006960	xbx-1	3.16451816479618e-44	6.19106333760725e-40	-2.46949427059444	0.09	0.366	0.91236753275729	5.05600948604212	L1-Embryo	FALSE	91.2376293364765	506.001618413323	0.366	0.00546448087431694	0.0130718954248366
ASJ	WBGene00006407	lim-9	5.69164597746825e-44	1.11351361903189e-39	-5.95472970127938	0.005	0.172	0.0355239228187977	2.25760619749073	L1-Embryo	FALSE	3.55222676759783	225.967419081689	0.172	0.00546448087431694	0.0130718954248366
ASJ	WBGene00000953	del-2	1.24354265215918e-43	2.43286684468422e-39	-2.25787761669285	0.1	0.377	1.10412500007629	5.28306747529578	L1-Embryo	FALSE	110.413526153987	528.673493329341	0.377	0.00546448087431694	0.0130718954248366
ASJ	WBGene00001596	gld-2	1.31362240260175e-43	2.56997086845006e-39	11.0694575292536	0.332	0	4.68103165370953	0	L1-Embryo	FALSE	468.107380275112	0	0.332	0.00546448087431694	0.0130718954248366
ASJ	WBGene00004456	rpl-43	1.54931308838896e-43	3.03107612612416e-39	2.63432146980101	0.564	0.098	10.4576208940466	1.68228224880712	L1-Embryo	FALSE	1045.76613156501	168.288185146508	0.564	0.00546448087431694	0.0130718954248366
ASJ	WBGene00004363	ric-3	1.89973235623347e-43	3.71663638173516e-39	-3.04156213275982	0.058	0.305	0.481485737504303	3.96978778409236	L1-Embryo	FALSE	48.1489174062976	397.185263832409	0.305	0.00546448087431694	0.0130718954248366
ASJ	WBGene00002177	jkk-1	1.95430382211133e-43	3.82339999757862e-39	-3.91457571725155	0.022	0.229	0.171824355741725	2.60268690814755	L1-Embryo	FALSE	17.1826888903019	260.483595121123	0.229	0.00546448087431694	0.0130718954248366
ASJ	WBGene00004480	rps-11	2.38405970604432e-43	4.6641744089051e-39	2.04243695621578	0.655	0.19	13.897483402934	3.37170293512823	L1-Embryo	FALSE	1389.75381362187	337.227447556734	0.655	0.00546448087431694	0.0130718954248366
ASJ	WBGene00014016	ZK632.9	3.04682290584249e-43	5.96080433299025e-39	3.38902951880301	0.435	0.054	6.92401387511435	0.65884273474367	L1-Embryo	FALSE	692.407592517966	65.9111839417604	0.435	0.00546448087431694	0.0130718954248366
ASJ	WBGene00017663	F21D12.3	3.14300895137744e-43	6.14898271247482e-39	3.14977488710117	0.415	0.052	5.48463595474407	0.615899223673389	L1-Embryo	FALSE	548.46553456099	61.6143491209538	0.415	0.00546448087431694	0.0130718954248366
ASJ	WBGene00005560	sri-48	4.13985081484112e-43	8.09920413415518e-39	-3.41577372973227	0.043	0.277	0.446843813512954	4.77630791057444	L1-Embryo	FALSE	44.6838033021807	477.810776644587	0.277	0.00546448087431694	0.0130718954248366
ASJ	WBGene00021362	fmil-1	4.39135657519483e-43	8.59125000371117e-39	-7.55790364362543	0.003	0.168	0.0113807706205611	2.31394212798397	L1-Embryo	FALSE	1.13809384042697	231.59172120965	0.168	0.00546448087431694	0.0130718954248366
ASJ	WBGene00020026	R12C12.6	5.25535062078417e-43	1.02815679545021e-38	-3.54283665965915	0.029	0.233	0.220038390340458	2.57291136179323	L1-Embryo	FALSE	22.003818359196	257.472362037183	0.233	0.00546448087431694	0.0130718954248366
ASJ	WBGene00004486	rps-17	5.94400989372069e-43	1.16288609560752e-38	2.44147267541205	0.578	0.12	10.9286085833338	2.00989815126245	L1-Embryo	FALSE	1092.86558577196	201.056082442587	0.578	0.00546448087431694	0.0130718954248366
ASJ	WBGene00021726	bath-10	6.06951089496581e-43	1.18743911149111e-38	-6.0581564485926	0.001	0.139	0.0181062984569812	1.26497666641433	L1-Embryo	FALSE	1.81065653933782	126.594373078706	0.139	0.00546448087431694	0.0130718954248366
ASJ	WBGene00008226	C50B8.4	6.46044809361603e-43	1.26392206503504e-38	-4.85807771854257	0.01	0.174	0.0689917795728046	2.02513052940637	L1-Embryo	FALSE	6.89927967004691	202.538975595537	0.174	0.00546448087431694	0.0130718954248366
ASJ	WBGene00015675	C10E2.5	7.55784907949062e-43	1.47861759391154e-38	4.76540157784044	0.354	0.017	4.57112259406736	0.165926328102965	L1-Embryo	FALSE	457.114568808064	16.5621226399073	0.354	0.00546448087431694	0.0130718954248366
ASJ	WBGene00015547	ain-1	9.10294648612516e-43	1.78090045054553e-38	-2.63455129384228	0.043	0.257	0.486266199002706	3.02310216372504	L1-Embryo	FALSE	48.6273367897411	302.491643899439	0.257	0.00546448087431694	0.0130718954248366
ASJ	WBGene00010236	F58B4.3	9.12838968686452e-43	1.78587815833817e-38	1.59298296214094	0.607	0.181	14.7643480951935	4.89228841684744	L1-Embryo	FALSE	1476.44714192994	488.676815923365	0.607	0.00546448087431694	0.0130718954248366
ASJ	WBGene00001129	dyf-13	9.27791394751316e-43	1.81513108469147e-38	-1.82076285376783	0.239	0.538	2.46664345252341	8.71489940221708	L1-Embryo	FALSE	246.661049120415	872.082857249742	0.538	0.00546448087431694	0.0130718954248366
ASJ	WBGene00017326	dmd-5	1.06673517403781e-42	2.08696069448757e-38	-2.90704138948692	0.577	0.688	11.0665623026171	83.0125456622424	L1-Embryo	FALSE	1106.66166205685	8308.97662518933	0.688	0.00546448087431694	0.0130718954248366
ASJ	WBGene00000220	atf-2	1.37026315376721e-42	2.68078283403018e-38	-5.05718552726537	0.004	0.153	0.0594305288870963	2.00681713254851	L1-Embryo	FALSE	5.94314050557561	200.84463053122	0.153	0.00546448087431694	0.0130718954248366
ASJ	WBGene00016114	flp-27	1.52464372974628e-42	2.98281299287562e-38	-2.82723246018499	0.017	0.203	0.608832923728772	4.32524163089883	L1-Embryo	FALSE	60.884189959247	432.893797472471	0.203	0.00546448087431694	0.0130718954248366
ASJ	WBGene00006836	unc-112	1.5701091259318e-42	3.07176149397298e-38	-3.10530205654969	0.012	0.15	0.177494084669123	1.5331299280381	L1-Embryo	FALSE	17.749670141774	153.409488416944	0.15	0.00546448087431694	0.0130718954248366
ASJ	WBGene00005169	srg-11	1.78130782281883e-42	3.48495062456275e-38	11.0451525791413	0.321	0	4.60281609752746	0	L1-Embryo	FALSE	460.287031816778	0	0.321	0.00546448087431694	0.0130718954248366
ASJ	WBGene00164985	ZK1010.10	2.07782948127173e-42	4.06506559716001e-38	-4.7596606221781	0.009	0.19	0.0815733055339717	2.23227116908957	L1-Embryo	FALSE	8.1574508147765	223.360164955591	0.19	0.00546448087431694	0.0130718954248366
ASJ	WBGene00016439	C35D10.1	2.4523346271148e-42	4.7977474644874e-38	-3.61325558152681	0.022	0.207	0.20029560739142	2.46011590110967	L1-Embryo	FALSE	20.0298560296891	246.179960093645	0.207	0.00546448087431694	0.0130718954248366
ASJ	WBGene00021204	fbxb-77	3.86970060947553e-42	7.57068227237794e-38	-7.22233039932545	0.002	0.157	0.010107634772467	1.64316226541228	L1-Embryo	FALSE	1.01077837866686	164.464168885244	0.157	0.00546448087431694	0.0130718954248366
ASJ	WBGene00006721	ubh-1	3.9380768543435e-42	7.70445355783762e-38	-2.81307492714493	0.043	0.268	0.460952203571915	3.24370582528985	L1-Embryo	FALSE	46.0955700108795	324.524542604975	0.268	0.00546448087431694	0.0130718954248366
ASJ	WBGene00009958	madd-4	4.00972655449166e-42	7.84462903120748e-38	-7.10241834894329	0.002	0.155	0.0170428003208992	2.46494678731248	L1-Embryo	FALSE	1.70430515784228	246.708829785329	0.155	0.00546448087431694	0.0130718954248366
ASJ	WBGene00020163	T02G5.3	4.43889407813659e-42	8.68425237446642e-38	-1.56317546236281	0.363	0.614	4.20816329081266	12.4357845557519	L1-Embryo	FALSE	420.819438502232	1244.45091027496	0.614	0.00546448087431694	0.0130718954248366
ASJ	WBGene00015790	C15C7.4	4.7900558479641e-42	9.37126526095696e-38	12.0292335141988	0.319	0	9.10550401990711	0	L1-Embryo	FALSE	910.550102730977	0	0.319	0.00546448087431694	0.0130718954248366
ASJ	WBGene00001196	egl-30	6.91801048325668e-42	1.35343957094434e-37	-1.5591373535936	0.415	0.654	5.71188957695314	16.83216372222	L1-Embryo	FALSE	571.191328496775	1684.6228490339	0.654	0.00546448087431694	0.0130718954248366
ASJ	WBGene00004413	rpl-2	7.22656424529286e-42	1.41380502894909e-37	2.24458120628975	0.596	0.174	11.3152885176616	2.38571134331212	L1-Embryo	FALSE	1131.53819936984	238.637631406672	0.596	0.00546448087431694	0.0130718954248366
ASJ	WBGene00002000	hrp-2	7.72997280929268e-42	1.51229188041002e-37	-2.0070295968714	0.138	0.388	1.41269924468815	5.67988006352681	L1-Embryo	FALSE	141.268511658204	568.366270953926	0.388	0.00546448087431694	0.0130718954248366
ASJ	WBGene00006640	tsp-14	9.79445204177536e-42	1.91618659745293e-37	-4.21817391243623	0.006	0.166	0.107125898792006	2.00861713496641	L1-Embryo	FALSE	10.7127478120963	201.040217051111	0.166	0.00546448087431694	0.0130718954248366
ASJ	WBGene00002125	inx-3	1.09513772569337e-41	2.1425274465465e-37	-10.437408363938	0	0.111	0	1.2607262686019	L1-Embryo	FALSE	0	126.143796923951	0.111	0.00546448087431694	0.0130718954248366
ASJ	WBGene00007683	C18E9.2	1.13231563027532e-41	2.21526229907064e-37	-1.74709265650409	0.184	0.458	2.10865590673204	7.07924450478462	L1-Embryo	FALSE	210.866969077627	708.426258092217	0.458	0.00546448087431694	0.0130718954248366
ASJ	WBGene00009900	F49E12.7	1.23453990021468e-41	2.41525386077999e-37	7.1705639966195	0.321	0.002	4.04499267698259	0.0259054606120424	L1-Embryo	FALSE	404.500521525053	2.58719613456623	0.321	0.00546448087431694	0.0130718954248366
ASJ	WBGene00020556	pamn-1	1.7390455239414e-41	3.40226866303895e-37	-3.41603249662221	0.024	0.227	0.25946850826855	2.77711623377305	L1-Embryo	FALSE	25.9472333544538	277.922859606166	0.227	0.00546448087431694	0.0130718954248366
ASJ	WBGene00009975	F53C11.5	2.07280824313438e-41	4.0552420468681e-37	-3.1918524722028	0.035	0.24	0.295133352917082	2.70302363657422	L1-Embryo	FALSE	29.5137703990497	270.517554276899	0.24	0.00546448087431694	0.0130718954248366
ASJ	WBGene00219728	linc-16	3.10554723017408e-41	6.07569260111257e-37	-5.84092079628746	0.001	0.139	0.097929764772705	5.66317919381011	L1-Embryo	FALSE	9.79312085254758	566.886075837129	0.139	0.00546448087431694	0.0130718954248366
ASJ	WBGene00003836	nxt-1	3.83830412143274e-41	7.50925818317101e-37	-3.02436349761606	0.026	0.209	0.30886433337352	2.51822795333123	L1-Embryo	FALSE	30.8867552462433	252.01057664481	0.209	0.00546448087431694	0.0130718954248366
ASJ	WBGene00020298	T07A9.10	4.09528621685619e-41	8.01201795465745e-37	-2.04216759339369	0.058	0.288	0.767661421893635	3.16329247111343	L1-Embryo	FALSE	76.7672739324117	316.571974148044	0.288	0.00546448087431694	0.0130718954248366
ASJ	WBGene00009496	F36H1.11	6.53315769681518e-41	1.27814697180492e-36	-4.61457337612685	0.002	0.142	0.114906257845372	2.83506957006142	L1-Embryo	FALSE	11.4907951878116	283.763328479696	0.142	0.00546448087431694	0.0130718954248366
ASJ	WBGene00000472	cey-1	6.86807145857306e-41	1.34366950015523e-36	-1.33402923803384	0.392	0.623	5.28659616440086	13.3279322887344	L1-Embryo	FALSE	528.665442937692	1333.36635505422	0.623	0.00546448087431694	0.0130718954248366
ASJ	WBGene00013638	Y105C5A.14	8.04558538034901e-41	1.57403832381148e-36	-2.67641833667935	0.063	0.279	0.581449374447834	3.72065669215521	L1-Embryo	FALSE	58.1456612186331	372.287354832129	0.279	0.00546448087431694	0.0130718954248366
ASJ	WBGene00014294	C53C7.5	8.78036227026108e-41	1.71779007455388e-36	1.79458705137923	0.613	0.227	13.7338599773268	3.95692509190732	L1-Embryo	FALSE	1373.38800738067	395.733308621098	0.613	0.00546448087431694	0.0130718954248366
ASJ	WBGene00008592	F08H9.4	1.17059145290575e-40	2.29014511846481e-36	2.52117232991529	0.392	0.048	9.31241786567143	1.62021572375016	L1-Embryo	FALSE	931.244222465971	161.742323226162	0.392	0.00546448087431694	0.0130718954248366
ASJ	WBGene00011648	cni-1	1.29788511316883e-40	2.5391824354035e-36	-4.20610984571532	0.013	0.176	0.0989071079702219	1.8401769589081	L1-Embryo	FALSE	9.89085661317065	184.174678487047	0.176	0.00546448087431694	0.0130718954248366
ASJ	WBGene00021576	fbxc-51	1.5319819936857e-40	2.9971695724467e-36	-10.6478958291398	0	0.129	0	1.45910220829095	L1-Embryo	FALSE	0	145.969287884329	0.129	0.00546448087431694	0.0130718954248366
ASJ	WBGene00016397	maph-9	1.54608581582465e-40	3.02476229007935e-36	-2.02415226878376	0.315	0.584	3.6715502585106	14.9356592323145	L1-Embryo	FALSE	367.158968035663	1494.53351182118	0.584	0.00546448087431694	0.0130718954248366
ASJ	WBGene00044232	C18D11.7	2.17932076763445e-40	4.26362314980003e-36	-6.85095900266177	0.002	0.161	0.0151490241557024	1.85170940610386	L1-Embryo	FALSE	1.51465786603099	185.329353045893	0.161	0.00546448087431694	0.0130718954248366
ASJ	WBGene00018784	F54A3.5	2.23465258079668e-40	4.37187430907062e-36	-2.91116562551838	0.026	0.19	0.264815999045676	1.99668626398139	L1-Embryo	FALSE	26.4819903158315	199.778129727985	0.19	0.00546448087431694	0.0130718954248366
ASJ	WBGene00000475	cey-4	2.29641608890643e-40	4.49270843633653e-36	-1.94508942064756	0.132	0.373	1.37101782047046	5.28059203635927	L1-Embryo	FALSE	137.102466900815	528.435632778512	0.373	0.00546448087431694	0.0130718954248366
ASJ	WBGene00249817	F42G8.19	2.53751935830731e-40	4.96440287259242e-36	-1.9506976098142	0.297	0.562	3.89439801343391	15.0555816902051	L1-Embryo	FALSE	389.442722232023	1506.32087043505	0.562	0.00546448087431694	0.0130718954248366
ASJ	WBGene00021348	moag-4	3.02304528169576e-40	5.91428578910958e-36	-2.85353660993836	0.021	0.179	0.282865466905976	2.04887066848715	L1-Embryo	FALSE	28.2860688480904	205.061288868051	0.179	0.00546448087431694	0.0130718954248366
ASJ	WBGene00045366	Y17D7C.3	3.11672407032709e-40	6.09755897118792e-36	-2.10200589594118	0.089	0.32	0.986330141390715	4.23610442520044	L1-Embryo	FALSE	98.631688226395	423.956800153514	0.32	0.00546448087431694	0.0130718954248366
ASJ	WBGene00008764	dylt-1	4.06028756247509e-40	7.94354658722626e-36	-3.51212966590303	0.031	0.227	0.204274472873733	2.33882694593023	L1-Embryo	FALSE	20.4277484438572	234.072738999407	0.227	0.00546448087431694	0.0130718954248366
ASJ	WBGene00008149	pyp-1	4.76082623458847e-40	9.31408044534888e-36	2.12264415996599	0.536	0.146	8.69213193430912	1.99396710641848	L1-Embryo	FALSE	869.209943694002	199.351689884703	0.536	0.00546448087431694	0.0130718954248366
ASJ	WBGene00043064	nbet-1	5.39644469140742e-40	1.05576043942695e-35	-1.85383966858966	0.108	0.316	1.08663823047308	3.9288858692395	L1-Embryo	FALSE	108.664591279077	393.203143824162	0.316	0.00546448087431694	0.0130718954248366
ASJ	WBGene00019776	M6.4	5.60460325077785e-40	1.09648457998218e-35	6.45827168497808	0.312	0.002	3.83261543160196	0.0414191870241971	L1-Embryo	FALSE	383.266737221647	4.12288533353371	0.312	0.00546448087431694	0.0130718954248366
ASJ	WBGene00001123	dyf-7	5.71338310723559e-40	1.11776627109957e-35	-10.9037593853877	0	0.148	0	1.74266412943967	L1-Embryo	FALSE	0	174.423474743451	0.148	0.00546448087431694	0.0130718954248366
ASJ	WBGene00013595	atg-4.1	6.02917315936033e-40	1.17954743689726e-35	-3.45230524533153	0.032	0.218	0.211534349134261	2.32320247780958	L1-Embryo	FALSE	21.1537467729547	232.524663581975	0.218	0.00546448087431694	0.0130718954248366
ASJ	WBGene00000910	daf-14	6.54659798569324e-40	1.28077642992103e-35	3.8175148539795	0.367	0.033	5.53891283637635	0.390746163455436	L1-Embryo	FALSE	553.897899494859	39.0966646781137	0.367	0.00546448087431694	0.0130718954248366
ASJ	WBGene00004449	rpl-35	9.16935681215462e-40	1.79389296672993e-35	2.40150885839941	0.588	0.139	11.9385038454323	2.25755281106225	L1-Embryo	FALSE	1193.85882729245	225.787848127487	0.588	0.00546448087431694	0.0130718954248366
ASJ	WBGene00019106	irld-38	1.21412682004872e-39	2.37531771074332e-35	10.8668745218952	0.303	0	4.06766592534281	0	L1-Embryo	FALSE	406.769657244924	0	0.303	0.00546448087431694	0.0130718954248366
ASJ	WBGene00013911	irld-60	1.31280912673957e-39	2.5683797755533e-35	3.4422493605925	0.36	0.031	4.75937122901908	0.435759086758905	L1-Embryo	FALSE	475.94205824816	43.4947625494098	0.36	0.00546448087431694	0.0130718954248366
ASJ	WBGene00018795	F54C4.4	1.34158881425505e-39	2.62468435620858e-35	-2.81001808462656	0.037	0.235	0.356114985102219	2.50161913046904	L1-Embryo	FALSE	35.6120235211802	250.318849498244	0.235	0.00546448087431694	0.0130718954248366
ASJ	WBGene00015901	nhr-158	1.68049690326864e-39	3.28772414155476e-35	2.67636987936333	0.415	0.063	6.12152950257616	0.955581895644703	L1-Embryo	FALSE	612.148359976095	95.5309186366182	0.415	0.00546448087431694	0.0130718954248366
ASJ	WBGene00010742	K10D6.2	2.7737357058861e-39	5.42653653499557e-35	-1.87968804670847	0.135	0.39	1.71250100063756	6.30309913776195	L1-Embryo	FALSE	171.249341806846	630.847337165754	0.39	0.00546448087431694	0.0130718954248366
ASJ	WBGene00009042	F22B5.4	2.88727751592333e-39	5.64866973215241e-35	4.89158225809492	0.328	0.013	4.42518467869239	0.146931699876219	L1-Embryo	FALSE	442.521582707549	14.6932013948057	0.328	0.00546448087431694	0.0130718954248366
ASJ	WBGene00008683	repo-1	2.97176669995265e-39	5.81396437178737e-35	-3.04748465694572	0.036	0.235	0.285667249492903	2.36715997878631	L1-Embryo	FALSE	28.5669585247001	236.905749486481	0.235	0.00546448087431694	0.0130718954248366
ASJ	WBGene00004491	rps-22	3.10921097872017e-39	6.08286035876814e-35	3.2320746416473	0.472	0.059	7.44213180385437	0.789956138599291	L1-Embryo	FALSE	744.213018769093	79.0044316457392	0.472	0.00546448087431694	0.0130718954248366
ASJ	WBGene00004445	rpl-31	3.11136323202758e-39	6.08707102713877e-35	2.65302719582468	0.562	0.118	10.7957356814124	1.7143383705532	L1-Embryo	FALSE	1079.57396300819	171.547753271316	0.562	0.00546448087431694	0.0130718954248366
ASJ	WBGene00021844	sec-11	3.37480323979956e-39	6.60246505834386e-35	-3.65939126585923	0.019	0.176	0.162892309546879	2.06752677465174	L1-Embryo	FALSE	16.2894711025365	206.877893875014	0.176	0.00546448087431694	0.0130718954248366
ASJ	WBGene00003170	mec-6	3.45404943588168e-39	6.75750231635893e-35	-5.07423105519131	0.004	0.148	0.0458090505751997	1.57179226699052	L1-Embryo	FALSE	4.58097259259866	157.311137686826	0.148	0.00546448087431694	0.0130718954248366
ASJ	WBGene00004386	rnp-3	3.798633929664e-39	7.43164741999464e-35	-2.41162565717393	0.016	0.176	0.301220594759615	1.60538227202379	L1-Embryo	FALSE	30.1222856712964	160.664298608429	0.176	0.00546448087431694	0.0130718954248366
ASJ	WBGene00017990	cec-4	4.03528653649395e-39	7.89463457999677e-35	-4.76947672732137	0.008	0.159	0.0647685339712367	1.78918578290796	L1-Embryo	FALSE	6.47629865275295	179.026192849398	0.159	0.00546448087431694	0.0130718954248366
ASJ	WBGene00010564	ath-1	4.4637947765913e-39	8.73296810092322e-35	-3.17273427375222	0.025	0.214	0.260569543744051	2.35573091226361	L1-Embryo	FALSE	26.0569996956957	235.639877692784	0.214	0.00546448087431694	0.0130718954248366
ASJ	WBGene00004800	sir-2.1	5.37530004233609e-39	1.05162370028263e-34	-2.13979324884654	0.071	0.288	0.731331934657249	3.22480668874793	L1-Embryo	FALSE	73.1329705878402	322.734260892912	0.288	0.00546448087431694	0.0130718954248366
ASJ	WBGene00001648	goa-1	5.78983395338785e-39	1.1327231146408e-34	-1.67906998995735	0.178	0.444	2.00716991344045	6.42812653688729	L1-Embryo	FALSE	200.718911109012	643.279198846339	0.444	0.00546448087431694	0.0130718954248366
ASJ	WBGene00016173	fust-1	5.92523210852308e-39	1.15921240971146e-34	-1.71748718926657	0.196	0.462	2.09808469081503	6.90064305140081	L1-Embryo	FALSE	209.81041706081	690.567826032778	0.462	0.00546448087431694	0.0130718954248366
ASJ	WBGene00000464	ceh-44	8.12399573945826e-39	1.58937852646761e-34	-2.60632181647292	0.056	0.277	0.558729282788841	3.40574468365272	L1-Embryo	FALSE	55.8735974428681	340.877786497063	0.277	0.00546448087431694	0.0130718954248366
ASJ	WBGene00003077	lsm-3	8.60938064819249e-39	1.68433923001238e-34	-3.73038253047027	0.019	0.2	0.157282446483059	2.09746131175872	L1-Embryo	FALSE	15.7282318929712	209.863648966718	0.2	0.00546448087431694	0.0130718954248366
ASJ	WBGene00017894	F28B12.1	8.87157315081663e-39	1.73563457122577e-34	3.19005382813698	0.403	0.054	6.27832667040609	0.685847610138183	L1-Embryo	FALSE	627.83357112637	68.596330625561	0.403	0.00546448087431694	0.0130718954248366
ASJ	WBGene00003728	nhr-138	1.03930142593006e-38	2.03328930968957e-34	2.32831908690307	0.492	0.131	8.21490764800678	1.63372208101108	L1-Embryo	FALSE	821.496838078704	163.439374114849	0.492	0.00546448087431694	0.0130718954248366
ASJ	WBGene00000102	akt-1	1.05743946789615e-38	2.06877457499202e-34	3.15039961980781	0.371	0.035	4.79061734788017	0.537467714522686	L1-Embryo	FALSE	479.063310181174	53.652960303321	0.371	0.00546448087431694	0.0130718954248366
ASJ	WBGene00000903	daf-7	1.2925424722944e-38	2.52873009279677e-34	2.82856782174152	0.393	0.057	9.90812824790657	1.39273645980583	L1-Embryo	FALSE	990.806195677849	139.003516683121	0.393	0.00546448087431694	0.0130718954248366
ASJ	WBGene00004488	rps-19	1.51591083147265e-38	2.96572795069309e-34	2.30155175874823	0.591	0.166	12.1300868590842	2.45853116315101	L1-Embryo	FALSE	1213.0059771973	245.892535642196	0.591	0.00546448087431694	0.0130718954248366
ASJ	WBGene00011300	R107.5	1.59785333702474e-38	3.1260402685552e-34	3.60182234675037	0.409	0.065	8.11025818020511	0.665898905183044	L1-Embryo	FALSE	811.032152856658	66.6416085540423	0.409	0.00546448087431694	0.0130718954248366
ASJ	WBGene00018051	che-10	1.71491257147986e-38	3.3550549548432e-34	-2.8493674387001	0.056	0.281	0.519063180230686	3.74519186396135	L1-Embryo	FALSE	51.9067533482414	374.707903931811	0.281	0.00546448087431694	0.0130718954248366
ASJ	WBGene00013311	sec-61.A	1.73542708771214e-38	3.39518955440003e-34	-2.03106847224831	0.151	0.362	1.38497719050036	5.66204832799442	L1-Embryo	FALSE	138.498521666668	566.5953294182	0.362	0.00546448087431694	0.0130718954248366
ASJ	WBGene00019327	zip-2	1.83595050644355e-38	3.59185357080616e-34	2.15966651935631	0.565	0.192	11.9562980937502	2.673940289949	L1-Embryo	FALSE	1195.63180214561	267.27639887314	0.565	0.00546448087431694	0.0130718954248366
ASJ	WBGene00004381	rnf-5	1.87169597069856e-38	3.66178599707465e-34	-3.92486500321488	0.018	0.194	0.129585451684692	1.97980448840385	L1-Embryo	FALSE	12.9580207302014	198.072903417468	0.194	0.00546448087431694	0.0130718954248366
ASJ	WBGene00013236	Y56A3A.18	1.88198547926663e-38	3.68191639163724e-34	-3.9338405009554	0.012	0.159	0.11515382914701	1.77161737849247	L1-Embryo	FALSE	11.5153981270578	177.281667789816	0.159	0.00546448087431694	0.0130718954248366
ASJ	WBGene00007253	C01H6.3	2.094444637266e-38	4.0975714883472e-34	3.30454715830159	0.369	0.041	5.56760912107681	0.561422612610782	L1-Embryo	FALSE	556.761885316367	56.0420798835253	0.369	0.00546448087431694	0.0130718954248366
ASJ	WBGene00015707	C12D5.4	2.85800995101685e-38	5.59141066816936e-34	3.18016557225985	0.351	0.031	12.0933523323869	1.33212349177082	L1-Embryo	FALSE	1209.3203707931	133.145775089545	0.351	0.00546448087431694	0.0130718954248366
ASJ	WBGene00006959	xbp-1	4.65158942891233e-38	9.10036955872408e-34	1.57690132618375	0.753	0.619	32.3021209567509	10.8258322502094	L1-Embryo	FALSE	3230.20293933574	1083.24215462875	0.753	0.00546448087431694	0.0130718954248366
ASJ	WBGene00008165	C47G2.4	5.33305848865321e-38	1.04335956272011e-33	-2.94894836384413	0.047	0.259	0.379389428073756	2.93444598977486	L1-Embryo	FALSE	37.9391213580554	293.65461189453	0.259	0.00546448087431694	0.0130718954248366
ASJ	WBGene00009534	F38B7.3	6.02187048826265e-38	1.17811874232371e-33	1.77533429838174	0.637	0.307	14.0737292717803	4.10939827292509	L1-Embryo	FALSE	1407.38168995971	411.022024141167	0.637	0.00546448087431694	0.0130718954248366
ASJ	WBGene00010970	glb-20	8.22482832282094e-38	1.60910541307669e-33	4.19932780665898	0.325	0.017	4.23991386341696	0.228669650437467	L1-Embryo	FALSE	423.988344220085	22.8555137160278	0.325	0.00546448087431694	0.0130718954248366
ASJ	WBGene00021149	dnc-3	8.89648661113969e-38	1.74050864060337e-33	-3.60449271022599	0.008	0.15	0.119042618138548	1.4568803725302	L1-Embryo	FALSE	11.9044373152564	145.832213360665	0.15	0.00546448087431694	0.0130718954248366
ASJ	WBGene00008168	C48B4.3	9.27685206485594e-38	1.81492333796842e-33	-1.61047319824468	0.194	0.468	2.35045138034382	7.17775215373067	L1-Embryo	FALSE	235.046682479432	718.345914177588	0.468	0.00546448087431694	0.0130718954248366
ASJ	WBGene00013193	Y54E2A.8	1.00925074429022e-37	1.97449815612938e-33	-4.07771513436348	0.014	0.174	0.117268332745908	1.99333715805138	L1-Embryo	FALSE	11.7267558520551	199.452875373658	0.174	0.00546448087431694	0.0130718954248366
ASJ	WBGene00010310	F59B2.8	1.31508883156519e-37	2.57283979007414e-33	-7.63796498261488	0.002	0.139	0.00592765157155656	1.35992753101041	L1-Embryo	FALSE	0.592773896136497	136.097543911977	0.139	0.00546448087431694	0.0130718954248366
ASJ	WBGene00011990	T24D5.2	1.38821233143989e-37	2.715898605229e-33	3.49185229537491	0.344	0.026	3.86347592834698	0.341322579259271	L1-Embryo	FALSE	386.350955296705	34.1530109353554	0.344	0.00546448087431694	0.0130718954248366
ASJ	WBGene00016395	spcs-1	2.12853504546051e-37	4.16426596293895e-33	-1.86621355649029	0.114	0.338	1.2698471792653	4.63068038562375	L1-Embryo	FALSE	126.986590028835	463.395820527811	0.338	0.00546448087431694	0.0130718954248366
ASJ	WBGene00009373	F34D10.3	2.55114061363738e-37	4.99105149652017e-33	-3.16503889291973	0.038	0.229	0.278749418094791	2.5062528956054	L1-Embryo	FALSE	27.8749690125877	250.822033963024	0.229	0.00546448087431694	0.0130718954248366
ASJ	WBGene00044762	ZK688.11	2.62581948529304e-37	5.13715324102731e-33	-2.97300135478594	0.025	0.198	0.267734290256904	2.10713618427482	L1-Embryo	FALSE	26.7449162220386	210.826753861972	0.198	0.00546448087431694	0.0130718954248366
ASJ	WBGene00019479	K07C11.7	2.8350584750474e-37	5.54650840058273e-33	1.53686933017253	0.527	0.144	8.6481348289243	2.97856356203935	L1-Embryo	FALSE	864.815961198726	297.692787323511	0.527	0.00546448087431694	0.0130718954248366
ASJ	WBGene00022835	ZK973.9	3.11749548434921e-37	6.09906816558079e-33	-3.85255674353992	0.023	0.194	0.168076009374757	2.43893393333982	L1-Embryo	FALSE	16.8075984193617	244.074454479621	0.194	0.00546448087431694	0.0130718954248366
ASJ	WBGene00008624	crld-1	3.4411834755345e-37	6.7323313515357e-33	-2.81289554113482	0.026	0.2	0.292006973041762	2.05613511085632	L1-Embryo	FALSE	29.2002750338346	205.769004858419	0.2	0.00546448087431694	0.0130718954248366
ASJ	WBGene00021634	rde-10	3.51563867367464e-37	6.87799550117707e-33	-4.17730145341152	0.013	0.168	0.101634132521408	1.85309090119551	L1-Embryo	FALSE	10.163094069955	185.473543909984	0.168	0.00546448087431694	0.0130718954248366
ASJ	WBGene00022749	ZK484.3	4.05478519050382e-37	7.93278174670168e-33	-2.94658542621023	0.037	0.224	0.294524797018439	2.27539978600592	L1-Embryo	FALSE	29.4526692792977	227.717099233595	0.224	0.00546448087431694	0.0130718954248366
ASJ	WBGene00012375	mecr-1	4.51375982572257e-37	8.83071972304364e-33	-4.19497990065769	0.014	0.163	0.0941397011148249	1.73870180447909	L1-Embryo	FALSE	9.41410889916838	174.019773076872	0.163	0.00546448087431694	0.0130718954248366
ASJ	WBGene00001007	dli-1	4.96879562491422e-37	9.72095176058217e-33	-1.982820859284	0.131	0.375	1.20902137657739	4.7802617013984	L1-Embryo	FALSE	120.874213634147	478.395577638761	0.375	0.00546448087431694	0.0130718954248366
ASJ	WBGene00004749	sdn-1	5.03186466692275e-37	9.84434003436767e-33	-2.36273174261885	0.046	0.242	0.572594680646856	2.94760835887659	L1-Embryo	FALSE	57.2603122259666	294.974857965967	0.242	0.00546448087431694	0.0130718954248366
ASJ	WBGene00219300	W10G6.6	5.11568949097454e-37	1.00083349201426e-32	-4.20777325647101	0.018	0.198	0.146642588353074	2.72438095149012	L1-Embryo	FALSE	14.6644750266193	272.675455435913	0.198	0.00546448087431694	0.0130718954248366
ASJ	WBGene00003079	lsm-5	6.37557461101887e-37	1.24731741689973e-32	-2.61693965286176	0.06	0.261	0.496983150705634	3.05213853560811	L1-Embryo	FALSE	49.6984523799364	305.429838930507	0.261	0.00546448087431694	0.0130718954248366
ASJ	WBGene00019679	spcs-3	6.97339684469065e-37	1.36427535869528e-32	-3.58489877008096	0.016	0.168	0.163135278810569	1.96628669992435	L1-Embryo	FALSE	16.3137683871087	196.739847537282	0.168	0.00546448087431694	0.0130718954248366
ASJ	WBGene00020694	dhhc-11	9.36945148272535e-37	1.83303948808039e-32	2.60482587126349	0.432	0.1	6.46738581167341	1.06112964727715	L1-Embryo	FALSE	646.714839738202	106.06841124138	0.432	0.00546448087431694	0.0130718954248366
ASJ	WBGene00004450	rpl-36	9.73613514782745e-37	1.90477748032096e-32	2.05199011319395	0.565	0.161	9.91212993163427	2.38836299365092	L1-Embryo	FALSE	991.215707926754	238.893272124797	0.565	0.00546448087431694	0.0130718954248366
ASJ	WBGene00001115	dyb-1	9.89607693408377e-37	1.93606849138415e-32	-4.652932288	0.009	0.161	0.0695736817164564	1.77105257245025	L1-Embryo	FALSE	6.95747074229511	177.202775423486	0.161	0.00546448087431694	0.0130718954248366
ASJ	WBGene00194651	C33D9.13	1.00321352490925e-36	1.96268694013246e-32	-6.63102752791766	0.003	0.139	0.0159126538387346	1.66526810922357	L1-Embryo	FALSE	1.59128884348058	166.647235927816	0.139	0.00546448087431694	0.0130718954248366
ASJ	WBGene00016911	drn-1	1.25097451300483e-36	2.44740653724265e-32	7.11222432661997	0.286	0.002	3.58044553059087	0.023706738166189	L1-Embryo	FALSE	358.042938858706	2.37323867403627	0.286	0.00546448087431694	0.0130718954248366
ASJ	WBGene00001137	eat-6	1.33882645853331e-36	2.61928008347456e-32	-1.44371011425882	0.24	0.499	3.42945678495566	9.32909020452975	L1-Embryo	FALSE	342.95048414537	933.421417972382	0.499	0.00546448087431694	0.0130718954248366
ASJ	WBGene00006391	taf-9	1.64150913961474e-36	3.21144848074227e-32	-5.13336509243595	0.008	0.157	0.04618261028714	1.65075919191545	L1-Embryo	FALSE	4.61819567284834	165.188260452022	0.157	0.00546448087431694	0.0130718954248366
ASJ	WBGene00004492	rps-23	1.76782162604555e-36	3.45856622919552e-32	1.86606254417895	0.606	0.17	11.7915174368903	3.23273312368466	L1-Embryo	FALSE	1179.1226119509	323.27377934514	0.606	0.00546448087431694	0.0130718954248366
ASJ	WBGene00011292	allo-1	2.00737932854715e-36	3.92723691836964e-32	2.93380486933592	0.41	0.072	5.9439393791253	0.775817850573672	L1-Embryo	FALSE	594.398139851666	77.5896658843318	0.41	0.00546448087431694	0.0130718954248366
ASJ	WBGene00000868	cyb-3	2.0667738311187e-36	4.04343632320062e-32	-6.85190948796078	0.002	0.113	0.010866568611709	1.35825257156541	L1-Embryo	FALSE	1.08667288146726	135.907351785432	0.113	0.00546448087431694	0.0130718954248366
ASJ	WBGene00003243	mig-10	2.20797996324567e-36	4.31969200009383e-32	-6.19616898783422	0.003	0.118	0.0146429342145839	1.13824420432744	L1-Embryo	FALSE	1.46431500915126	113.863357497269	0.118	0.00546448087431694	0.0130718954248366
ASJ	WBGene00010139	F56A8.3	2.33136024535359e-36	4.56107318400977e-32	-3.04767440315073	0.043	0.244	0.339774675041817	2.81487399219229	L1-Embryo	FALSE	33.9779684250505	281.586232587686	0.244	0.00546448087431694	0.0130718954248366
ASJ	WBGene00235313	C25E10.17	3.3665124234771e-36	6.58624490529061e-32	10.7211882480041	0.281	0	3.67687619323754	0	L1-Embryo	FALSE	367.663081454203	0	0.281	0.00546448087431694	0.0130718954248366
ASJ	WBGene00000506	cic-1	4.58804517279702e-36	8.9760515760601e-32	-2.53645876335078	0.021	0.196	0.328635404628066	1.9097268162019	L1-Embryo	FALSE	32.8638070750748	191.114378299934	0.196	0.00546448087431694	0.0130718954248366
ASJ	WBGene00004474	rps-5	6.74774655967873e-36	1.32012913693555e-31	2.26030021835532	0.591	0.15	11.2979943115746	2.35622530568625	L1-Embryo	FALSE	1129.80820119752	235.712513572041	0.591	0.00546448087431694	0.0130718954248366
ASJ	WBGene00007751	C26G2.2	7.32979188200936e-36	1.43400048379631e-31	-3.24278998055575	0.042	0.244	0.418224712756479	3.96545402606653	L1-Embryo	FALSE	41.8228432206347	396.691554872073	0.244	0.00546448087431694	0.0130718954248366
ASJ	WBGene00004447	rpl-33	7.90021578898209e-36	1.54559821695646e-31	2.60290088745023	0.498	0.092	7.58313527548592	1.24620972877158	L1-Embryo	FALSE	758.318084876087	124.675710858331	0.498	0.00546448087431694	0.0130718954248366
ASJ	WBGene00000163	apb-3	1.10707390736002e-35	2.16587939235914e-31	-2.8650216447874	0.036	0.222	0.327092733171264	2.38748019887552	L1-Embryo	FALSE	32.7097555413418	238.867000612025	0.222	0.00546448087431694	0.0130718954248366
ASJ	WBGene00008286	C54C6.4	1.40615660712418e-35	2.75100478617775e-31	3.14332631008448	0.342	0.033	4.65230440207636	0.524465941475964	L1-Embryo	FALSE	465.206568755455	52.4250616281587	0.342	0.00546448087431694	0.0130718954248366
ASJ	WBGene00007955	selt-1.1	1.45330823432892e-35	2.8432522296411e-31	-2.99948866474949	0.034	0.211	0.317055970097261	2.54065366875256	L1-Embryo	FALSE	31.7060644370057	254.18832748285	0.211	0.00546448087431694	0.0130718954248366
ASJ	WBGene00013376	Y62E10A.6	1.51396445272367e-35	2.96192005530858e-31	-5.15365804667851	0.007	0.15	0.0432457178264098	1.56963101258231	L1-Embryo	FALSE	4.3244479623612	157.112432986393	0.15	0.00546448087431694	0.0130718954248366
ASJ	WBGene00005511	srh-307	2.17512774668933e-35	4.25541992362301e-31	10.5541502020875	0.275	0	3.27478158483713	0	L1-Embryo	FALSE	327.482012670741	0	0.275	0.00546448087431694	0.0130718954248366
ASJ	WBGene00007222	C01F6.2	2.92414598451398e-35	5.72079920410315e-31	3.33912596482262	0.333	0.031	4.62681135070319	0.455109762800099	L1-Embryo	FALSE	462.651716858368	45.4410238353074	0.333	0.00546448087431694	0.0130718954248366
ASJ	WBGene00016643	vps-45	3.09583281330178e-35	6.0566873159436e-31	-2.94424158977368	0.038	0.229	0.326714211730653	2.51945512096472	L1-Embryo	FALSE	32.6719028392366	252.052264304118	0.229	0.00546448087431694	0.0130718954248366
ASJ	WBGene00004478	rps-9	3.26578116269101e-35	6.38917426668868e-31	2.08431746458721	0.609	0.161	12.1708584517542	2.86801785618396	L1-Embryo	FALSE	1217.0940740758	286.864226014833	0.609	0.00546448087431694	0.0130718954248366
ASJ	WBGene00020942	W02D7.6	3.292749962641e-35	6.44193602691085e-31	-2.48285687066022	0.031	0.207	0.388351976165108	2.17381292468188	L1-Embryo	FALSE	38.8350832486353	217.54822086656	0.207	0.00546448087431694	0.0130718954248366
ASJ	WBGene00011732	arrd-17	3.51985408879913e-35	6.88624253932661e-31	2.7192256613023	0.398	0.068	5.75837201245725	0.872402097144943	L1-Embryo	FALSE	575.841791537669	87.2773832957423	0.398	0.00546448087431694	0.0130718954248366
ASJ	WBGene00022453	ncap-1	3.69462560557219e-35	7.22816553474142e-31	-2.25613834688421	0.09	0.318	0.823446521844999	3.93586738351892	L1-Embryo	FALSE	82.3452095750347	393.777197684083	0.318	0.00546448087431694	0.0130718954248366
ASJ	WBGene00022614	ZC449.4	3.73696815638816e-35	7.31100450115779e-31	1.78005217455359	0.477	0.115	7.93465950387297	2.30844408608949	L1-Embryo	FALSE	793.474893727295	230.441315181882	0.477	0.00546448087431694	0.0130718954248366
ASJ	WBGene00018140	F37B4.10	4.0594937160842e-35	7.94199350614713e-31	-4.2850570210797	0.012	0.157	0.0825968450683226	1.62582980757429	L1-Embryo	FALSE	8.25956164447929	162.702594262548	0.157	0.00546448087431694	0.0130718954248366
ASJ	WBGene00016195	erd-2.2	4.28566174816796e-35	8.38446864411579e-31	-2.4428846108506	0.032	0.207	0.434940368221135	2.36766505931252	L1-Embryo	FALSE	43.4946780432614	236.912931454479	0.207	0.00546448087431694	0.0130718954248366
ASJ	WBGene00014886	Y41E3.5	4.48987579596784e-35	8.78399300723149e-31	2.20921384400981	0.499	0.161	10.2260096733464	2.20941453403581	L1-Embryo	FALSE	1022.60494556156	220.978512867596	0.499	0.00546448087431694	0.0130718954248366
ASJ	WBGene00000906	daf-10	4.84305280328355e-35	9.47494850434394e-31	-1.65136658889378	0.234	0.495	2.65607262704122	8.34423133523965	L1-Embryo	FALSE	265.61009053961	835.115301772254	0.495	0.00546448087431694	0.0130718954248366
ASJ	WBGene00006363	syd-1	5.09276047226359e-35	9.9634765879365e-31	-4.09167369709378	0.013	0.161	0.119699187537937	2.05418347636034	L1-Embryo	FALSE	11.9700952231583	205.586172293992	0.161	0.00546448087431694	0.0130718954248366
ASJ	WBGene00219650	linc-56	5.70873244676507e-35	1.11685641588512e-30	5.28732946349747	0.29	0.009	4.21694322168476	0.105827075127072	L1-Embryo	FALSE	421.693608542638	10.5764065469885	0.29	0.00546448087431694	0.0130718954248366
ASJ	WBGene00050939	C05G5.7	6.94128505876671e-35	1.35799300889712e-30	7.00060826376011	0.281	0.009	6.55928300831971	0.0490512605549878	L1-Embryo	FALSE	655.890177437858	4.9094642736062	0.281	0.00546448087431694	0.0130718954248366
ASJ	WBGene00011139	R08B4.3	7.3433214156989e-35	1.43664740176733e-30	-3.84262484793142	0.009	0.155	0.144752927437678	2.08758226351717	L1-Embryo	FALSE	14.4755061492023	208.907071863958	0.155	0.00546448087431694	0.0130718954248366
ASJ	WBGene00010311	F59B2.9	7.41010175332083e-35	1.44971230701969e-30	-10.1675343240465	0	0.118	0	1.04526453074538	L1-Embryo	FALSE	0	104.629577597235	0.118	0.00546448087431694	0.0130718954248366
ASJ	WBGene00016984	npr-8	8.89609852623293e-35	1.74043271567221e-30	4.91461524185903	0.285	0.007	3.52191640466798	0.114621858310303	L1-Embryo	FALSE	352.195139097795	11.4282658863959	0.285	0.00546448087431694	0.0130718954248366
ASJ	WBGene00005149	sre-1	1.19689651336745e-34	2.34160833875208e-30	5.54454134178735	0.28	0.004	3.26117483655115	0.0677124860131396	L1-Embryo	FALSE	326.116097474736	6.7679520672155	0.28	0.00546448087431694	0.0130718954248366
ASJ	WBGene00000793	crh-1	1.2205815846102e-34	2.38794581213139e-30	3.79104445677638	0.334	0.028	4.86958809922965	0.349669562763338	L1-Embryo	FALSE	486.96426346784	34.9791011455675	0.334	0.00546448087431694	0.0130718954248366
ASJ	WBGene00012062	T26G10.5	1.36346409698684e-34	2.66748115934506e-30	6.16550902505213	0.281	0.007	3.88193951615319	0.0519151503652647	L1-Embryo	FALSE	388.195058506707	5.18242376177356	0.281	0.00546448087431694	0.0130718954248366
ASJ	WBGene00021187	Y9D1A.2	1.50173305453262e-34	2.93799054788762e-30	-3.26764072506728	0.032	0.203	0.264941821781949	2.55816779317541	L1-Embryo	FALSE	26.4945727749559	256.034394818672	0.203	0.00546448087431694	0.0130718954248366
ASJ	WBGene00001854	hil-3	1.57597282715083e-34	3.08323323903788e-30	-2.62037428363807	0.12	0.266	1.30700804930549	8.04033932748796	L1-Embryo	FALSE	130.702029075448	804.215331105358	0.266	0.00546448087431694	0.0130718954248366
ASJ	WBGene00017799	F25G6.8	1.6410869683877e-34	3.21062254495369e-30	-3.17867822137478	0.017	0.17	0.207478136317169	1.88473505311752	L1-Embryo	FALSE	20.7481195112775	188.540971306032	0.17	0.00546448087431694	0.0130718954248366
ASJ	WBGene00010993	vha-20	1.76197136180558e-34	3.44712077223644e-30	-3.27290091271597	0.031	0.176	0.242653545868197	2.35208429642231	L1-Embryo	FALSE	24.2657123245617	235.303669253358	0.176	0.00546448087431694	0.0130718954248366
ASJ	WBGene00016354	rig-6	1.88785722578925e-34	3.69340387653409e-30	-4.3994063333919	0.008	0.144	0.0692384608425695	1.47821099849404	L1-Embryo	FALSE	6.9239481606991	147.959024676592	0.144	0.00546448087431694	0.0130718954248366
ASJ	WBGene00017350	F10E7.9	1.88987908462843e-34	3.69735944116705e-30	-2.40803634037831	0.103	0.338	0.842594398162334	4.47473693011553	L1-Embryo	FALSE	84.2595473281506	447.711589460603	0.338	0.00546448087431694	0.0130718954248366
ASJ	WBGene00018654	F49H12.3	1.9699331069482e-34	3.85397713043345e-30	2.85341322186885	0.383	0.072	5.58422331469168	0.770627612366175	L1-Embryo	FALSE	558.331252917008	77.1324919808985	0.383	0.00546448087431694	0.0130718954248366
ASJ	WBGene00004426	rpl-14	2.24887993042099e-34	4.39970869587563e-30	2.26597201184744	0.494	0.115	8.06713818237704	1.67524583740032	L1-Embryo	FALSE	806.716814732884	167.622663191704	0.494	0.00546448087431694	0.0130718954248366
ASJ	WBGene00010918	M117.1	2.57106251139456e-34	5.03002669729232e-30	-2.1190684454938	0.129	0.379	1.46953792071585	6.38564669425644	L1-Embryo	FALSE	146.955308341782	638.935730032444	0.379	0.00546448087431694	0.0130718954248366
ASJ	WBGene00004434	rpl-22	2.66612012657911e-34	5.21599741563938e-30	2.09388021932583	0.526	0.109	7.91149245368474	1.85130029435559	L1-Embryo	FALSE	791.153849665712	185.159509677321	0.526	0.00546448087431694	0.0130718954248366
ASJ	WBGene00015470	C05D2.10	3.7254184663153e-34	7.28840868749926e-30	-2.9366564632881	0.03	0.203	0.28782732105443	2.20850056793119	L1-Embryo	FALSE	28.7831564416939	220.950835692793	0.203	0.00546448087431694	0.0130718954248366
ASJ	WBGene00004887	smn-1	3.77343881553951e-34	7.38235569872149e-30	-3.30301468620981	0.024	0.185	0.193047309038083	1.91214039102658	L1-Embryo	FALSE	19.3050155083798	191.363494142711	0.185	0.00546448087431694	0.0130718954248366
ASJ	WBGene00004900	snf-1	3.86257511140522e-34	7.55674194795316e-30	-3.31951149615164	0.005	0.144	0.160825423331531	1.61247614432163	L1-Embryo	FALSE	16.0827794338457	161.346638991785	0.144	0.00546448087431694	0.0130718954248366
ASJ	WBGene00010833	M03B6.1	4.10991745620831e-34	8.04064251132594e-30	6.96078231682651	0.274	0.002	3.52453767910085	0.0261228925356447	L1-Embryo	FALSE	352.456155442499	2.61511551731335	0.274	0.00546448087431694	0.0130718954248366
ASJ	WBGene00019027	srb-12	4.7259118566575e-34	9.24577395636473e-30	10.6665706897187	0.266	0	3.5402451195103	0	L1-Embryo	FALSE	354.026689601648	0	0.266	0.00546448087431694	0.0130718954248366
ASJ	WBGene00009443	F35G12.7	5.75642216503703e-34	1.12618643236785e-29	-4.78075024733947	0.004	0.126	0.0450183658766403	1.26033848696691	L1-Embryo	FALSE	4.50190295705706	126.150444669263	0.126	0.00546448087431694	0.0130718954248366
ASJ	WBGene00004075	pod-1	6.49118163880122e-34	1.26993477581507e-29	-4.31790814156513	0.005	0.146	0.0835822862501829	1.68297990569625	L1-Embryo	FALSE	8.35835184818506	168.440070017336	0.146	0.00546448087431694	0.0130718954248366
ASJ	WBGene00020920	set-20	6.57819540669952e-34	1.28695814936669e-29	-2.50097753637466	0.039	0.22	0.425951848604559	2.41415753585263	L1-Embryo	FALSE	42.5958128300656	241.57848143261	0.22	0.00546448087431694	0.0130718954248366
ASJ	WBGene00004136	pqn-51	6.64292140590918e-34	1.29962114385207e-29	-2.42340070631103	0.072	0.288	0.65292279661379	3.50520684424747	L1-Embryo	FALSE	65.2924598977199	350.75748924377	0.288	0.00546448087431694	0.0130718954248366
ASJ	WBGene00004131	pqn-44	8.195354382437e-34	1.60333913137998e-29	1.64992737016009	0.541	0.198	12.9077103401882	4.11123347536934	L1-Embryo	FALSE	1290.76396946116	411.45677357992	0.541	0.00546448087431694	0.0130718954248366
ASJ	WBGene00005641	sro-1	8.70716633087716e-34	1.70347002097281e-29	10.4604493571517	0.264	0	3.06879211502354	0	L1-Embryo	FALSE	306.881204217526	0	0.264	0.00546448087431694	0.0130718954248366
ASJ	WBGene00021913	cec-8	9.25969291770951e-34	1.81156632242069e-29	-2.52339947775982	0.048	0.244	0.473294998612474	2.72419732145796	L1-Embryo	FALSE	47.3301976276183	272.615065987167	0.244	0.00546448087431694	0.0130718954248366
ASJ	WBGene00011967	pir-1	1.09298248042035e-33	2.13831092469437e-29	-3.12322437860891	0.015	0.163	0.16879207803286	1.47649826566062	L1-Embryo	FALSE	16.8794566490081	147.788161115663	0.163	0.00546448087431694	0.0130718954248366
ASJ	WBGene00004432	rpl-20	1.13405203609911e-33	2.2186594034243e-29	2.37113047636097	0.533	0.113	9.51488074590272	1.83716772393422	L1-Embryo	FALSE	951.496234009656	183.810416259028	0.533	0.00546448087431694	0.0130718954248366
ASJ	WBGene00012621	Y38H6C.8	1.17934080725767e-33	2.3072623553189e-29	4.58164367318789	0.304	0.022	6.52315255861685	0.270283382892316	L1-Embryo	FALSE	652.305240210813	27.0263152259717	0.304	0.00546448087431694	0.0130718954248366
ASJ	WBGene00013317	Y57G11C.22	1.19159603883918e-33	2.33123849038496e-29	-1.87263278630244	0.121	0.359	1.34759133925975	4.93603939632718	L1-Embryo	FALSE	134.759753660715	493.97196001863	0.359	0.00546448087431694	0.0130718954248366
ASJ	WBGene00000266	bre-1	1.29933459874632e-33	2.5420182089873e-29	-1.91482187798954	0.157	0.377	1.5269227998825	5.758781396373	L1-Embryo	FALSE	152.693535533208	576.258056403313	0.377	0.00546448087431694	0.0130718954248366
ASJ	WBGene00015155	B0353.1	1.31666036921441e-33	2.57591434633107e-29	-5.6858689902068	0.005	0.12	0.0283505320211684	1.50411768802728	L1-Embryo	FALSE	2.83509499856071	150.446587565286	0.12	0.00546448087431694	0.0130718954248366
ASJ	WBGene00006725	ubl-1	1.61248725755492e-33	3.15467007068045e-29	2.26996330110552	0.549	0.137	10.0343705260393	2.07848800436719	L1-Embryo	FALSE	1003.44545784349	207.848939990068	0.549	0.00546448087431694	0.0130718954248366
ASJ	WBGene00005144	srd-67	1.74577002749418e-33	3.41542448178962e-29	3.3755529697954	0.295	0.015	3.28859600167581	0.314769401992994	L1-Embryo	FALSE	328.86303090045	31.4480732104215	0.295	0.00546448087431694	0.0130718954248366
ASJ	WBGene00016711	fbxc-53	1.8855296378625e-33	3.68885018351419e-29	-2.84076738059655	0.091	0.32	0.844642554010667	6.05537377709581	L1-Embryo	FALSE	84.4653671937001	605.863498541794	0.32	0.00546448087431694	0.0130718954248366
ASJ	WBGene00017133	EEED8.2	2.27357751566436e-33	4.44802705164575e-29	-8.64747843176345	0.001	0.107	0.00199768987143268	1.16412063349444	L1-Embryo	FALSE	0.199771932284915	116.521603196579	0.107	0.00546448087431694	0.0130718954248366
ASJ	WBGene00022492	dss-1	2.36723508666774e-33	4.63125872355676e-29	-3.30947106094565	0.025	0.181	0.2060805290441	2.04993826782932	L1-Embryo	FALSE	20.6076817358277	205.138399906912	0.181	0.00546448087431694	0.0130718954248366
ASJ	WBGene00008973	F20D1.1	3.04931745535394e-33	5.96568466965445e-29	-2.22927960896663	0.072	0.275	0.709553216554858	3.32918532766439	L1-Embryo	FALSE	70.9562342894613	333.102948399954	0.275	0.00546448087431694	0.0130718954248366
ASJ	WBGene00016167	vps-22	3.16061828276768e-33	6.18343360840669e-29	-2.82179537439864	0.032	0.203	0.294740633189026	2.08819999454503	L1-Embryo	FALSE	29.4455903299921	208.985461400768	0.203	0.00546448087431694	0.0130718954248366
ASJ	WBGene00004924	snt-4	3.72434633821123e-33	7.28631117607644e-29	1.69398382949451	0.529	0.181	8.95467305119961	2.76574404910843	L1-Embryo	FALSE	895.471862274505	276.441184554764	0.529	0.00546448087431694	0.0130718954248366
ASJ	WBGene00003196	mel-11	4.13074988912775e-33	8.08139908308954e-29	-4.46867983509737	0.011	0.139	0.0678210780071874	1.51964576080593	L1-Embryo	FALSE	6.78220778755065	151.974837668922	0.139	0.00546448087431694	0.0130718954248366
ASJ	WBGene00077771	C41G7.9	4.23998316502487e-33	8.29510306405465e-29	-1.70832704020567	0.137	0.364	1.70692539069807	5.57871671985219	L1-Embryo	FALSE	170.694439050976	558.277350459955	0.364	0.00546448087431694	0.0130718954248366
ASJ	WBGene00010687	K08F9.4	6.49281223280999e-33	1.27025378522695e-28	-4.20458850027842	0.007	0.131	0.0689694922424848	1.2862537584496	L1-Embryo	FALSE	6.8970509041573	128.738270186285	0.131	0.00546448087431694	0.0130718954248366
ASJ	WBGene00002097	ins-14	7.30326175143567e-33	1.42881012905087e-28	10.7919519302655	0.258	0	3.86176770835413	0	L1-Embryo	FALSE	386.175468726802	0	0.258	0.00546448087431694	0.0130718954248366
ASJ	WBGene00000244	bbs-8	8.98826022509785e-33	1.75846323043814e-28	-1.22424558323694	0.342	0.586	5.01919736191635	11.7264628695527	L1-Embryo	FALSE	501.91335218897	1173.32186189656	0.586	0.00546448087431694	0.0130718954248366
ASJ	WBGene00022169	Y71H2AM.4	9.84866308008652e-33	1.92679244498813e-28	-2.45773133584025	0.034	0.176	0.359786538120805	1.97931975376568	L1-Embryo	FALSE	35.9791842359129	198.088631794269	0.176	0.00546448087431694	0.0130718954248366
ASJ	WBGene00010479	K01G5.8	1.35245377301309e-32	2.64594056152281e-28	-2.50612697789636	0.037	0.2	0.387207489994718	2.20269365897042	L1-Embryo	FALSE	38.7206696183752	220.422099974803	0.2	0.00546448087431694	0.0130718954248366
ASJ	WBGene00017536	F17A9.4	1.37455577132955e-32	2.68918091102913e-28	-2.97565844209683	0.038	0.205	0.379269384869825	2.98837683734388	L1-Embryo	FALSE	37.9273641921899	298.612518411392	0.205	0.00546448087431694	0.0130718954248366
ASJ	WBGene00000484	che-2	1.45687452406145e-32	2.85022931887383e-28	-1.98353519946189	0.092	0.322	1.00232632064309	3.96523207136008	L1-Embryo	FALSE	100.233770938111	396.828203607035	0.322	0.00546448087431694	0.0130718954248366
ASJ	WBGene00012290	W05H12.2	1.85638883604558e-32	3.63183911883958e-28	-2.57679469273431	0.026	0.19	0.325600313168148	1.94582780733547	L1-Embryo	FALSE	32.5605113407946	194.665266119627	0.19	0.00546448087431694	0.0130718954248366
ASJ	WBGene00020322	T07F12.2	2.144318999032e-32	4.1951456897062e-28	-3.56067762027199	0.016	0.172	0.156817698507123	1.85896884195388	L1-Embryo	FALSE	15.6820010429216	186.004041135864	0.172	0.00546448087431694	0.0130718954248366
ASJ	WBGene00004410	rla-2	2.27587217771479e-32	4.45251632848122e-28	2.55611153167865	0.439	0.072	6.89363989662077	1.17012393601548	L1-Embryo	FALSE	689.369545501596	117.042445735985	0.439	0.00546448087431694	0.0130718954248366
ASJ	WBGene00019870	R04E5.7	2.63031832869388e-32	5.1459547782567e-28	3.20571516008387	0.327	0.037	3.80573353864257	0.410418169430483	L1-Embryo	FALSE	380.575906097108	41.0605742743475	0.327	0.00546448087431694	0.0130718954248366
ASJ	WBGene00001915	his-41	3.20118454451091e-32	6.26279744288114e-28	-1.05685403482126	0.702	0.826	20.0623705242528	41.7372718407126	L1-Embryo	FALSE	2006.24391370721	4176.10865787801	0.826	0.00546448087431694	0.0130718954248366
ASJ	WBGene00008110	C46C2.2	5.15365793399096e-32	1.00826163820599e-27	-2.52753870355476	0.037	0.214	0.462970602753788	2.67250163829997	L1-Embryo	FALSE	46.2972012747506	267.455273562388	0.214	0.00546448087431694	0.0130718954248366
ASJ	WBGene00011283	ttbk-7	5.85120491664263e-32	1.14472972989196e-27	-3.0285653500983	0.019	0.161	0.21557712261935	1.76435770976499	L1-Embryo	FALSE	21.5580300816181	176.56377116057	0.161	0.00546448087431694	0.0130718954248366
ASJ	WBGene00012117	T28B11.1	5.86925408198063e-32	1.14826086859869e-27	4.43721853888575	0.291	0.017	3.50854852474917	0.159817364950098	L1-Embryo	FALSE	350.856429368524	15.9875784536664	0.291	0.00546448087431694	0.0130718954248366
ASJ	WBGene00020853	fbxa-137	6.00349881216957e-32	1.17452450761285e-27	-3.70828897328528	0.024	0.181	0.144895026329587	1.90363719702295	L1-Embryo	FALSE	14.4897162478859	190.503452387723	0.181	0.00546448087431694	0.0130718954248366
ASJ	WBGene00019324	K02F2.5	6.25557031700354e-32	1.22383977681857e-27	1.55040400182211	0.628	0.281	15.1663765023478	5.17615228761544	L1-Embryo	FALSE	1516.63966631941	517.29949854795	0.628	0.00546448087431694	0.0130718954248366
ASJ	WBGene00012826	dyf-19	6.4765372208813e-32	1.26706974189322e-27	-1.66718173519308	0.206	0.462	2.18668587159388	6.94548769872044	L1-Embryo	FALSE	218.670763732025	694.958723779539	0.462	0.00546448087431694	0.0130718954248366
ASJ	WBGene00019781	M60.6	6.7520482270895e-32	1.32097071514779e-27	-2.1842933370549	0.075	0.275	0.762682752678536	3.46838518132139	L1-Embryo	FALSE	76.268709513504	347.06054141936	0.275	0.00546448087431694	0.0130718954248366
ASJ	WBGene00010600	nhr-196	8.11383129650967e-32	1.58738995484915e-27	10.5070292127026	0.25	0	3.16952001221262	0	L1-Embryo	FALSE	316.896086965157	0	0.25	0.00546448087431694	0.0130718954248366
ASJ	WBGene00020114	pde-4	9.97563067190102e-32	1.95163238465072e-27	3.95985898329956	0.293	0.017	3.59229490381759	0.228732945903624	L1-Embryo	FALSE	359.232596106808	22.7897013063265	0.293	0.00546448087431694	0.0130718954248366
ASJ	WBGene00008516	F02C12.2	1.05555293386801e-31	2.06508375981937e-27	7.86504859244746	0.253	0.002	2.91426368336604	0.0103253518363638	L1-Embryo	FALSE	291.428598133879	1.0326734571209	0.253	0.00546448087431694	0.0130718954248366
ASJ	WBGene00003123	mag-1	1.07613986017933e-31	2.10536002245484e-27	-1.6638690620181	0.125	0.333	1.31375064537591	4.16352533513927	L1-Embryo	FALSE	131.371732273316	416.65416968373	0.333	0.00546448087431694	0.0130718954248366
ASJ	WBGene00044437	Y47G6A.32	1.07885648173274e-31	2.11067482086193e-27	-2.53765060004087	0.088	0.307	0.687159268661996	3.99304947136603	L1-Embryo	FALSE	68.7163564647945	399.593834202142	0.307	0.00546448087431694	0.0130718954248366
ASJ	WBGene00012344	ola-1	1.20754772120055e-31	2.36244636175676e-27	-2.32787872109336	0.035	0.179	0.362529754367387	1.82253467788736	L1-Embryo	FALSE	36.2508256238044	182.328877522181	0.179	0.00546448087431694	0.0130718954248366
ASJ	WBGene00000160	apb-1	1.21269405967311e-31	2.37251465834447e-27	-2.12679260704813	0.054	0.235	0.690011634958371	3.01539327766693	L1-Embryo	FALSE	69.00131552647	301.668675305251	0.235	0.00546448087431694	0.0130718954248366
ASJ	WBGene00000187	arl-1	1.27389300761553e-31	2.49224428009903e-27	-3.34643143395026	0.02	0.166	0.19355528246868	1.97579265483656	L1-Embryo	FALSE	19.3558136003313	197.69406205467	0.166	0.00546448087431694	0.0130718954248366
ASJ	WBGene00004433	rpl-21	1.49798583850327e-31	2.9306594944478e-27	2.11402520244821	0.549	0.146	10.1204549802345	2.33587310591108	L1-Embryo	FALSE	1012.02713188644	233.569020413011	0.549	0.00546448087431694	0.0130718954248366
ASJ	WBGene00006727	ubq-1	1.59150250808803e-31	3.11361550682343e-27	-1.18405444970985	0.399	0.606	5.30980522429773	12.0645342802821	L1-Embryo	FALSE	530.98504821483	1207.34849971306	0.606	0.00546448087431694	0.0130718954248366
ASJ	WBGene00194835	Y17G9B.11	2.18355228000045e-31	4.27190168059288e-27	-5.34463261189321	0.005	0.135	0.0339213224745363	1.41320445676988	L1-Embryo	FALSE	3.39199468046297	141.456062405871	0.135	0.00546448087431694	0.0130718954248366
ASJ	WBGene00022051	rep-1	2.41881524024912e-31	4.73217013602337e-27	-1.59594374048602	0.046	0.235	1.00048870813697	3.02497376597331	L1-Embryo	FALSE	100.044251363437	302.740727904387	0.235	0.00546448087431694	0.0130718954248366
ASJ	WBGene00018521	F46H5.5	2.62881579067251e-31	5.1430152128717e-27	-2.51415417686827	0.039	0.224	0.472497533053785	2.70222597829578	L1-Embryo	FALSE	47.2504498960669	270.402636641277	0.224	0.00546448087431694	0.0130718954248366
ASJ	WBGene00001484	fox-1	3.5295841399802e-31	6.90527841145726e-27	-4.98226671222432	0.004	0.102	0.0299705967881722	0.973951921508099	L1-Embryo	FALSE	2.99710386367997	97.4754946473194	0.102	0.00546448087431694	0.0130718954248366
ASJ	WBGene00005702	sru-39	3.60987128437477e-31	7.0623521807508e-27	10.6013471455789	0.246	0	3.38371613731714	0	L1-Embryo	FALSE	338.375122915454	0	0.246	0.00546448087431694	0.0130718954248366
ASJ	WBGene00004477	rps-8	3.69751897939357e-31	7.23382613128558e-27	1.94887496402207	0.592	0.183	11.0595937844267	2.86269264629033	L1-Embryo	FALSE	1105.96655353996	286.387202647565	0.592	0.00546448087431694	0.0130718954248366
ASJ	WBGene00003052	lmn-1	3.72636968795797e-31	7.29026965752097e-27	-1.73568587830088	0.163	0.401	1.58256590971526	5.27139696982151	L1-Embryo	FALSE	158.250983293155	527.352073346248	0.401	0.00546448087431694	0.0130718954248366
ASJ	WBGene00019250	H28G03.2	3.89324948469893e-31	7.61675329186499e-27	-3.29425258650167	0.016	0.163	0.165497675999308	1.63028735626323	L1-Embryo	FALSE	16.5500115888027	163.15196281455	0.163	0.00546448087431694	0.0130718954248366
ASJ	WBGene00018253	F40H6.1	4.60487694916867e-31	9.00898126335358e-27	7.08783833069753	0.25	0.002	3.28008929479686	0.0219400728849221	L1-Embryo	FALSE	328.011938742709	2.19417136965728	0.25	0.00546448087431694	0.0130718954248366
ASJ	WBGene00011145	R08D7.5	5.18217375382722e-31	1.01384047319876e-26	-2.6761372861552	0.043	0.222	0.418004164152905	2.67528396030396	L1-Embryo	FALSE	41.801032667838	267.691460379422	0.222	0.00546448087431694	0.0130718954248366
ASJ	WBGene00077689	Y105E8A.34	6.44635000225523e-31	1.26116391444121e-26	-10.3934378592193	0	0.115	0	1.22281606168535	L1-Embryo	FALSE	0	122.390530575036	0.115	0.00546448087431694	0.0130718954248366
ASJ	WBGene00017053	D2024.5	6.96261570977586e-31	1.36216613746055e-26	-2.97312296073503	0.026	0.19	0.234365667443396	1.84529215803863	L1-Embryo	FALSE	23.4369122634804	184.608493558409	0.19	0.00546448087431694	0.0130718954248366
ASJ	WBGene00009919	kbrl-1	6.98642096040441e-31	1.36682339669352e-26	-2.89401937771424	0.019	0.159	0.217620361948239	1.62224726815472	L1-Embryo	FALSE	21.7621391405339	162.326743366195	0.159	0.00546448087431694	0.0130718954248366
ASJ	WBGene00016620	dhhc-9	1.00573913766391e-30	1.96762804892568e-26	-3.4166086739214	0.015	0.144	0.129212772193939	1.38731796841464	L1-Embryo	FALSE	12.920817483469	138.833958345816	0.144	0.00546448087431694	0.0130718954248366
ASJ	WBGene00004418	rpl-7	1.06996155484423e-30	2.09327278589726e-26	2.37457507993372	0.546	0.144	9.58236629206389	1.84579475721807	L1-Embryo	FALSE	958.246229807515	184.694255407215	0.546	0.00546448087431694	0.0130718954248366
ASJ	WBGene00007900	C33D9.6	1.07894612904583e-30	2.11085020686526e-26	-2.27064933417543	0.041	0.203	0.464053549241056	2.24146130144167	L1-Embryo	FALSE	46.4060390660507	224.321614727085	0.203	0.00546448087431694	0.0130718954248366
ASJ	WBGene00021548	trx-4	1.09708386637073e-30	2.14633487616769e-26	-4.39099471031509	0.008	0.126	0.0513041244147886	1.09332878703936	L1-Embryo	FALSE	5.13048807780041	109.414952958495	0.126	0.00546448087431694	0.0130718954248366
ASJ	WBGene00005755	srw-8	1.18356641991836e-30	2.31552934392828e-26	10.3915882021022	0.242	0	2.9257141706307	0	L1-Embryo	FALSE	292.574514614532	0	0.242	0.00546448087431694	0.0130718954248366
ASJ	WBGene00003044	lir-1	1.2413884374166e-30	2.42865233896184e-26	-2.05480366936435	0.02	0.166	0.396493040968108	1.64898280595389	L1-Embryo	FALSE	39.6498886360751	165.023472521534	0.166	0.00546448087431694	0.0130718954248366
ASJ	WBGene00016456	C35E7.4	1.64730871561072e-30	3.22279477122081e-26	-3.00632292516162	0.037	0.2	0.289931530484573	2.33477938494976	L1-Embryo	FALSE	28.9932505708641	233.579012991881	0.2	0.00546448087431694	0.0130718954248366
ASJ	WBGene00021133	tomm-22	1.91139588474555e-30	3.73945490891618e-26	-4.0765459703316	0.008	0.122	0.0829431685058059	1.41259173919475	L1-Embryo	FALSE	8.29443913151287	141.374430674673	0.122	0.00546448087431694	0.0130718954248366
ASJ	WBGene00012483	coa-5	1.92600009642602e-30	3.76802658864786e-26	-4.12264543034118	0.009	0.122	0.0696172349151295	1.22639555383485	L1-Embryo	FALSE	6.96182612637175	122.669071972148	0.122	0.00546448087431694	0.0130718954248366
ASJ	WBGene00016374	swd-2.2	1.94748150988195e-30	3.81005282593305e-26	-2.96550374286099	0.027	0.183	0.237168615783762	1.85745471760666	L1-Embryo	FALSE	23.7170236535256	185.853561637324	0.183	0.00546448087431694	0.0130718954248366
ASJ	WBGene00022465	ift-20	1.98717939825858e-30	3.88771777475309e-26	-1.00398489341871	0.507	0.71	8.09155154659737	16.2275123999094	L1-Embryo	FALSE	809.162177439841	1623.93370671327	0.71	0.00546448087431694	0.0130718954248366
ASJ	WBGene00001976	hmg-11	2.02661623872814e-30	3.96487200944774e-26	-1.51308930769923	0.192	0.41	2.44441776169495	6.97729189597771	L1-Embryo	FALSE	244.444284602111	698.256640831481	0.41	0.00546448087431694	0.0130718954248366
ASJ	WBGene00018701	pccb-1	2.27348109660603e-30	4.44783841740004e-26	-3.76432802402782	0.014	0.133	0.119923607671398	1.6397945913665	L1-Embryo	FALSE	11.9925375673612	164.094596889921	0.133	0.00546448087431694	0.0130718954248366
ASJ	WBGene00008034	prcc-1	2.2888748929159e-30	4.47795484050066e-26	-1.75458096579797	0.101	0.305	1.03881176911189	3.5061393335858	L1-Embryo	FALSE	103.882553848158	350.891895409999	0.305	0.00546448087431694	0.0130718954248366
ASJ	WBGene00010507	K02E2.6	2.44240882209574e-30	4.7783286195481e-26	-2.08807860138812	0.128	0.346	1.0635035382294	4.5235132714745	L1-Embryo	FALSE	106.351371258716	452.616381824902	0.346	0.00546448087431694	0.0130718954248366
ASJ	WBGene00004429	rpl-17	2.84272030234618e-30	5.56149799951007e-26	2.17424984817337	0.566	0.172	10.8975597614919	2.41245434659309	L1-Embryo	FALSE	1089.76358989068	241.376008781318	0.566	0.00546448087431694	0.0130718954248366
ASJ	WBGene00044509	K07H8.12	3.20730437064844e-30	6.27477027073661e-26	6.23706078368549	0.243	0.002	2.71917618748384	0.0338825697896231	L1-Embryo	FALSE	271.919427508564	3.37617080718163	0.243	0.00546448087431694	0.0130718954248366
ASJ	WBGene00219421	Y66D12A.30	3.59483916167781e-30	7.03294333590647e-26	-2.09774422559379	0.119	0.344	1.395536511791	5.97516841241934	L1-Embryo	FALSE	139.555021676901	597.593116884436	0.344	0.00546448087431694	0.0130718954248366
ASJ	WBGene00012662	Y39A1C.1	3.64499673535097e-30	7.13107161304064e-26	-3.78334199025425	0.018	0.172	0.148142373107532	2.05011969074887	L1-Embryo	FALSE	14.8142378268912	205.176346589769	0.172	0.00546448087431694	0.0130718954248366
ASJ	WBGene00194658	R09E10.13	3.92668555830152e-30	7.68216762626109e-26	8.76844814535439	0.24	0.002	7.394641059299	0.0147805239991368	L1-Embryo	FALSE	739.47303004845	1.47965152065084	0.24	0.00546448087431694	0.0130718954248366
ASJ	WBGene00000889	cyn-13	4.7297931528832e-30	9.2533673243007e-26	-2.6156702869532	0.024	0.155	0.259212936655058	1.59213994170062	L1-Embryo	FALSE	25.9216758163222	159.288623585347	0.155	0.00546448087431694	0.0130718954248366
ASJ	WBGene00004499	rps-30	4.78506382666194e-30	9.36149887048143e-26	1.76273093488558	0.579	0.207	10.7160842275613	3.15601053122669	L1-Embryo	FALSE	1071.61390702112	315.780180929152	0.579	0.00546448087431694	0.0130718954248366
ASJ	WBGene00019663	K11H12.7	4.84674860432069e-30	9.48217896949299e-26	-3.16013192847132	0.026	0.183	0.261041147830695	2.339439333641	L1-Embryo	FALSE	26.1044996291695	233.927559016998	0.183	0.00546448087431694	0.0130718954248366
ASJ	WBGene00044228	T03F6.7	5.1757252421411e-30	1.01257888637248e-25	3.01803075985263	0.291	0.026	3.99140691717321	0.490662888238743	L1-Embryo	FALSE	399.139868986665	48.9294013950817	0.291	0.00546448087431694	0.0130718954248366
ASJ	WBGene00011828	nepr-1	5.27858868986133e-30	1.03270309128447e-25	-2.67331078845374	0.012	0.142	0.225484182286941	1.44197509358546	L1-Embryo	FALSE	22.5487506540948	144.308540469725	0.142	0.00546448087431694	0.0130718954248366
ASJ	WBGene00007877	nfki-1	6.14573553555583e-30	1.20235170017614e-25	2.62442306250148	0.318	0.039	3.92008638430924	0.633688606557789	L1-Embryo	FALSE	392.011901595797	63.2423625742102	0.318	0.00546448087431694	0.0130718954248366
ASJ	WBGene00017988	fipp-1	6.78259492091425e-30	1.32694687032766e-25	-2.30833827924456	0.046	0.218	0.438316935887226	2.17336983430286	L1-Embryo	FALSE	43.832152211551	217.496389870232	0.218	0.00546448087431694	0.0130718954248366
ASJ	WBGene00014222	trpp-3	7.02094368159279e-30	1.37357742186681e-25	-4.24720243044599	0.01	0.133	0.0644410920884827	1.23888238919083	L1-Embryo	FALSE	6.44420421265582	124.005256791569	0.133	0.00546448087431694	0.0130718954248366
ASJ	WBGene00020997	gpa-18	7.18491625493375e-30	1.40565701611524e-25	2.04175929181181	0.423	0.109	6.22444029846596	1.509756123458	L1-Embryo	FALSE	622.449439523	150.931934987583	0.423	0.00546448087431694	0.0130718954248366
ASJ	WBGene00020919	set-19	7.57934492056199e-30	1.48282304025875e-25	-3.41517460161495	0.02	0.17	0.182332617024102	1.95260298985818	L1-Embryo	FALSE	18.2335305105929	195.42894929018	0.17	0.00546448087431694	0.0130718954248366
ASJ	WBGene00000089	aex-6	8.74905721766334e-30	1.71166555406365e-25	2.05742446549464	0.438	0.122	6.64498659555417	1.59446188508988	L1-Embryo	FALSE	664.501944695177	159.48793250487	0.438	0.00546448087431694	0.0130718954248366
ASJ	WBGene00006917	vha-8	8.89304257399076e-30	1.73983484917555e-25	-2.49153373568202	0.043	0.203	0.44389137278909	2.4992794796197	L1-Embryo	FALSE	44.3897916962875	250.050039493	0.203	0.00546448087431694	0.0130718954248366
ASJ	WBGene00008380	prp-38	1.056350623029e-29	2.06664435889393e-25	-3.0802182144675	0.01	0.135	0.161568884819199	1.37198039798454	L1-Embryo	FALSE	16.1571266786782	137.283282370452	0.135	0.00546448087431694	0.0130718954248366
ASJ	WBGene00010318	F59B10.2	1.20578180432036e-29	2.35899152197236e-25	-1.5196691219975	0.146	0.386	1.83694293195789	5.26741250194088	L1-Embryo	FALSE	183.696530502468	527.202437062032	0.386	0.00546448087431694	0.0130718954248366
ASJ	WBGene00020736	T23F2.3	1.36258332774948e-29	2.66575802240909e-25	1.83543692473742	0.427	0.113	6.98708487179433	1.95590415965782	L1-Embryo	FALSE	698.712026588825	195.489058304227	0.427	0.00546448087431694	0.0130718954248366
ASJ	WBGene00016165	wdr-60	1.76634234332634e-29	3.45567216048365e-25	-1.65683254398124	0.15	0.386	1.62190684440903	5.11494604861753	L1-Embryo	FALSE	162.190337860386	511.843668946943	0.386	0.00546448087431694	0.0130718954248366
ASJ	WBGene00000516	cki-1	1.79253174105894e-29	3.5069090982077e-25	-4.7738159895907	0.006	0.124	0.0513896087501308	1.42858022426409	L1-Embryo	FALSE	5.13903663736194	142.979820471004	0.124	0.00546448087431694	0.0130718954248366
ASJ	WBGene00006649	tth-1	2.19329178643916e-29	4.29095605098957e-25	-3.25430373644075	0.008	0.111	0.135988155099249	1.30412158363791	L1-Embryo	FALSE	13.5990159936861	130.511921431079	0.111	0.00546448087431694	0.0130718954248366
ASJ	WBGene00001368	exc-7	2.19941298422174e-29	4.30293156233141e-25	-3.14833043306849	0.006	0.115	0.142963883258339	1.27345544018673	L1-Embryo	FALSE	14.2965990937276	127.461014899883	0.115	0.00546448087431694	0.0130718954248366
ASJ	WBGene00004446	rpl-32	2.37092621602671e-29	4.63848004903465e-25	1.68255711919147	0.624	0.24	12.0625959402912	3.75596526544652	L1-Embryo	FALSE	1206.26817932308	375.675198692843	0.624	0.00546448087431694	0.0130718954248366
ASJ	WBGene00010558	ptp-4	2.40970529151045e-29	4.71434743231104e-25	-6.22653135301597	0.003	0.12	0.023475633790357	1.82390241838101	L1-Embryo	FALSE	2.34759798854529	182.497603973129	0.12	0.00546448087431694	0.0130718954248366
ASJ	WBGene00011636	cec-3	2.47686570798085e-29	4.84574007109374e-25	-2.00922210045363	0.025	0.17	0.441436093856839	1.77855534713084	L1-Embryo	FALSE	44.1438244107748	177.947602905487	0.17	0.00546448087431694	0.0130718954248366
ASJ	WBGene00004348	rgs-5	2.48861009277426e-29	4.86871678550357e-25	-2.53267630272901	0.031	0.19	0.32137966127615	1.86273581261696	L1-Embryo	FALSE	32.1382853732933	186.420823754981	0.19	0.00546448087431694	0.0130718954248366
ASJ	WBGene00010012	saeg-1	2.50948325071534e-29	4.90955303169948e-25	3.05827428737079	0.302	0.033	3.62814413223401	0.433494946689927	L1-Embryo	FALSE	362.817470236894	43.3412131753278	0.302	0.00546448087431694	0.0130718954248366
ASJ	WBGene00015902	nhr-159	2.8607452501236e-29	5.59676200734181e-25	7.1155150734822	0.237	0.002	3.37772006052893	0.0221858374488062	L1-Embryo	FALSE	337.77071087156	2.211973977119	0.237	0.00546448087431694	0.0130718954248366
ASJ	WBGene00000773	cpf-1	3.11147887251108e-29	6.08729726618068e-25	-3.04854899744885	0.025	0.172	0.20539330631633	1.70473853978398	L1-Embryo	FALSE	20.5383324592888	170.61325859637	0.172	0.00546448087431694	0.0130718954248366
ASJ	WBGene00007812	C29F7.3	3.14379295572842e-29	6.15051653858708e-25	-3.58023770865921	0.01	0.111	0.10750091029053	1.2945076576961	L1-Embryo	FALSE	10.7502495148182	129.550392052864	0.111	0.00546448087431694	0.0130718954248366
ASJ	WBGene00003134	mat-3	4.85932841846698e-29	9.50679011788881e-25	3.56129230402624	0.312	0.046	4.76609182254087	0.401642982353811	L1-Embryo	FALSE	476.608710711377	40.1902826171463	0.312	0.00546448087431694	0.0130718954248366
ASJ	WBGene00007018	mdt-18	5.20285116338964e-29	1.01788580160555e-24	-3.25862214755401	0.011	0.135	0.130243943484033	1.25306154439305	L1-Embryo	FALSE	13.0245863636243	125.398993585606	0.135	0.00546448087431694	0.0130718954248366
ASJ	WBGene00012005	jun-1	5.43322258821924e-29	1.06295566715921e-24	4.12361083614353	0.274	0.024	3.43194798091664	0.19475747162103	L1-Embryo	FALSE	343.199277498148	19.4754186484289	0.274	0.00546448087431694	0.0130718954248366
ASJ	WBGene00003390	mog-2	5.64528170010784e-29	1.1044429118091e-24	-4.36816122260361	0.009	0.131	0.0670861425292956	1.40204602312479	L1-Embryo	FALSE	6.70850152627639	140.320893890163	0.131	0.00546448087431694	0.0130718954248366
ASJ	WBGene00003829	nud-1	6.07362629877606e-29	1.18824424909255e-24	-2.75339125265364	0.031	0.19	0.316246249353696	2.13641194683641	L1-Embryo	FALSE	31.6247612528744	213.794787364371	0.19	0.00546448087431694	0.0130718954248366
ASJ	WBGene00006026	srx-135	7.58610396304471e-29	1.48414537933007e-24	5.86857515128798	0.239	0.004	2.6412562130613	0.0430426572196727	L1-Embryo	FALSE	264.12597191303	4.3012672301944	0.239	0.00546448087431694	0.0130718954248366
ASJ	WBGene00004806	skp-1	8.95748855465827e-29	1.75244306083334e-24	-2.40577017930724	0.036	0.19	0.372371435833537	1.9759122620159	L1-Embryo	FALSE	37.2373626447452	197.703378618696	0.19	0.00546448087431694	0.0130718954248366
ASJ	WBGene00007036	sod-5	9.66482787308759e-29	1.89082692509086e-24	-3.26001369660014	0.078	0.277	1.40526479118545	13.4688713347356	L1-Embryo	FALSE	140.52568556132	1346.22616370291	0.277	0.00546448087431694	0.0130718954248366
ASJ	WBGene00022412	Y102A11A.2	1.2077748359914e-28	2.36289068913358e-24	-3.23128638022834	0.021	0.163	0.242183242802954	2.28072901579272	L1-Embryo	FALSE	24.218342495146	228.26791687513	0.163	0.00546448087431694	0.0130718954248366
ASJ	WBGene00021050	W05H9.3	1.28212844999939e-28	2.50835609957881e-24	-2.28945409739378	0.055	0.135	0.570391444210318	2.7907526090648	L1-Embryo	FALSE	57.0391572391839	279.252174111388	0.135	0.00546448087431694	0.0130718954248366
ASJ	WBGene00006773	unc-37	1.34565852350001e-28	2.63264633537541e-24	-1.89131477331634	0.077	0.251	0.843569680377832	3.13061699465756	L1-Embryo	FALSE	84.3580571344754	313.191514048514	0.251	0.00546448087431694	0.0130718954248366
ASJ	WBGene00018131	F37A4.1	1.46154765259197e-28	2.85937182753092e-24	-3.3171034344938	0.024	0.17	0.183087567655054	1.8316615016906	L1-Embryo	FALSE	18.3088721307865	183.282377488447	0.17	0.00546448087431694	0.0130718954248366
ASJ	WBGene00018281	tbc-18	1.55406997517514e-28	3.04038249943264e-24	-2.6861263391112	0.043	0.22	0.381047421699487	2.45603939622603	L1-Embryo	FALSE	38.1050593054329	245.794980146403	0.22	0.00546448087431694	0.0130718954248366
ASJ	WBGene00013509	Y71A12B.12	1.70729559801799e-28	3.34015310796239e-24	-5.61486131805569	0.004	0.111	0.0237787548743821	1.20773395998915	L1-Embryo	FALSE	2.37791054383125	120.876996839728	0.111	0.00546448087431694	0.0130718954248366
ASJ	WBGene00013683	zoo-1	1.8585598272678e-28	3.63608644606672e-24	-3.09471252360879	0.014	0.137	0.168321991338675	1.44354631014242	L1-Embryo	FALSE	16.8324472865532	144.483577203137	0.137	0.00546448087431694	0.0130718954248366
ASJ	WBGene00001489	frm-2	2.49194720913394e-28	4.87524551994964e-24	-3.64811075817944	0.009	0.122	0.097054511348795	1.22600370382353	L1-Embryo	FALSE	9.70559421979347	122.700477427957	0.122	0.00546448087431694	0.0130718954248366
ASJ	WBGene00021378	Y37E11B.6	2.68866491877849e-28	5.26010404709825e-24	-4.78387972127019	0.006	0.113	0.0489700657419065	1.37194182701133	L1-Embryo	FALSE	4.89707876947087	137.288106054887	0.113	0.00546448087431694	0.0130718954248366
ASJ	WBGene00015934	ceh-48	3.23624040455096e-28	6.3313807274635e-24	-3.76206766876313	0.015	0.15	0.112430946981929	1.53556843609102	L1-Embryo	FALSE	11.2432604521816	153.69450058888	0.15	0.00546448087431694	0.0130718954248366
ASJ	WBGene00001682	gpc-2	3.27390117870456e-28	6.40506026601759e-24	-1.29164198295384	0.346	0.551	4.70587065486245	11.5203291099133	L1-Embryo	FALSE	470.559320304321	1152.75784994231	0.551	0.00546448087431694	0.0130718954248366
ASJ	WBGene00011110	prdx-3	3.39118933989071e-28	6.63452282456219e-24	-2.86628582891389	0.027	0.159	0.222842792400469	1.62939966414957	L1-Embryo	FALSE	22.2844743296423	163.0497660207	0.159	0.00546448087431694	0.0130718954248366
ASJ	WBGene00012193	vps-25	3.40369456992484e-28	6.65898805660096e-24	-1.15466515628298	0.363	0.556	4.27305578556791	9.51306610989081	L1-Embryo	FALSE	427.310671998	951.925418881467	0.556	0.00546448087431694	0.0130718954248366
ASJ	WBGene00013462	micu-1	3.49413931153232e-28	6.83593414908183e-24	-2.54547530353648	0.025	0.144	0.24570466776971	1.43756323155197	L1-Embryo	FALSE	24.5708290129017	143.866205484012	0.144	0.00546448087431694	0.0130718954248366
ASJ	WBGene00007022	mdt-22	4.07525470485174e-28	7.97282830457195e-24	-1.6020564623197	0.069	0.244	0.831416049170244	2.52456350858878	L1-Embryo	FALSE	83.1424885196333	252.599706324895	0.244	0.00546448087431694	0.0130718954248366
ASJ	WBGene00018078	F35H12.6	5.47154597032713e-28	1.0704532536348e-23	2.84864345709201	0.285	0.028	2.95555474905135	0.408257578381667	L1-Embryo	FALSE	295.555527968392	40.8315957124575	0.285	0.00546448087431694	0.0130718954248366
ASJ	WBGene00022158	Y71G12B.23	5.68742330914433e-28	1.112687496201e-23	-4.71878999719457	0.005	0.122	0.042853611060063	1.150260207932	L1-Embryo	FALSE	4.28542428395822	115.12288838772	0.122	0.00546448087431694	0.0130718954248366
ASJ	WBGene00000884	cyn-8	5.80366142472314e-28	1.13542832113284e-23	-2.39772766315965	0.057	0.224	0.505521222171625	2.66657853300654	L1-Embryo	FALSE	50.5528674938074	266.864017954668	0.224	0.00546448087431694	0.0130718954248366
ASJ	WBGene00013665	hlh-32	5.83094756438909e-28	1.14076658149708e-23	-6.87975842898933	0.002	0.111	0.0251514145929706	3.06701351055516	L1-Embryo	FALSE	2.51517853936622	306.912895416042	0.111	0.00546448087431694	0.0130718954248366
ASJ	WBGene00010177	F57A8.1	6.03936134033145e-28	1.18154065262244e-23	-2.05612639452363	0.027	0.17	0.435641296807585	1.81330250583757	L1-Embryo	FALSE	43.5645843589625	181.485615753596	0.17	0.00546448087431694	0.0130718954248366
ASJ	WBGene00010731	K10C3.4	7.67326157657937e-28	1.50119689484199e-23	3.01064421458363	0.294	0.035	3.7966911862636	0.46903213897117	L1-Embryo	FALSE	379.667800650716	46.8973690040989	0.294	0.00546448087431694	0.0130718954248366
ASJ	WBGene00011678	T10B9.9	7.92210278580336e-28	1.54988018901457e-23	4.90483547925017	0.234	0.007	2.84608870798855	0.0928566137649432	L1-Embryo	FALSE	284.611632106004	9.27344130509093	0.234	0.00546448087431694	0.0130718954248366
ASJ	WBGene00004108	pqn-18	7.94976820636077e-28	1.55529265189242e-23	3.11623908077324	0.291	0.039	3.17375229102372	0.363935234623031	L1-Embryo	FALSE	317.37502429485	36.4125831229141	0.291	0.00546448087431694	0.0130718954248366
ASJ	WBGene00010616	K07A1.10	8.74622133486349e-28	1.71111074195269e-23	-3.02447502140848	0.016	0.131	0.169446327644285	1.38399575685945	L1-Embryo	FALSE	16.9448825746937	138.466403947894	0.131	0.00546448087431694	0.0130718954248366
ASJ	WBGene00018355	ceh-86	9.32629470471336e-28	1.82459629603012e-23	-7.24591898537987	0.001	0.102	0.00549304470679226	0.969843464640349	L1-Embryo	FALSE	0.549312568930594	97.0596437098138	0.102	0.00546448087431694	0.0130718954248366
ASJ	WBGene00004430	rpl-18	9.78942145305517e-28	1.91520241307571e-23	2.09584579357118	0.524	0.133	8.97417360300512	2.09737070805598	L1-Embryo	FALSE	897.424892338726	209.78010125166	0.524	0.00546448087431694	0.0130718954248366
ASJ	WBGene00044949	Y49A10A.2	1.04068687099745e-27	2.03599979441941e-23	-2.60938475091048	0.039	0.2	0.378481755026392	2.31303899568629	L1-Embryo	FALSE	37.8487334883382	231.436453918905	0.2	0.00546448087431694	0.0130718954248366
ASJ	WBGene00000846	cup-5	1.16051515109369e-27	2.2704318415997e-23	3.49347656287205	0.272	0.022	3.16099826992413	0.278563832341494	L1-Embryo	FALSE	316.100221615471	27.8662097200623	0.272	0.00546448087431694	0.0130718954248366
ASJ	WBGene00000068	acy-1	1.17265526717595e-27	2.29418276470302e-23	-3.88225488168237	0.021	0.163	0.140915333679727	2.08919326336696	L1-Embryo	FALSE	14.0914964830339	209.027513991097	0.163	0.00546448087431694	0.0130718954248366
ASJ	WBGene00015671	C10B5.3	1.18833184809268e-27	2.32485242760851e-23	10.2263488079335	0.227	0	2.60899637080383	0	L1-Embryo	FALSE	260.902050291135	0	0.227	0.00546448087431694	0.0130718954248366
ASJ	WBGene00019401	nuo-4	1.24408447270829e-27	2.43392686240651e-23	-1.96154855025933	0.052	0.194	0.531656390966132	2.07206283716748	L1-Embryo	FALSE	53.1662894619766	207.327662726489	0.194	0.00546448087431694	0.0130718954248366
ASJ	WBGene00004788	sft-4	1.33197502027819e-27	2.60587592967224e-23	-2.549588724119	0.043	0.187	0.37752593828531	2.21344459244588	L1-Embryo	FALSE	37.7523793551396	221.490022502295	0.187	0.00546448087431694	0.0130718954248366
ASJ	WBGene00018344	npr-27	1.49149845868764e-27	2.9179675845765e-23	3.36859676433165	0.281	0.035	3.42054331851392	0.329076047277968	L1-Embryo	FALSE	342.057826904511	32.9323958167973	0.281	0.00546448087431694	0.0130718954248366
ASJ	WBGene00007908	C34B4.3	1.51570829959242e-27	2.96533171732261e-23	2.62710110482235	0.318	0.052	4.38238333473957	0.707340914547609	L1-Embryo	FALSE	438.243493912895	70.7290925910865	0.318	0.00546448087431694	0.0130718954248366
ASJ	WBGene00004489	rps-20	1.52012357102415e-27	2.97396975435164e-23	1.73466465686049	0.575	0.174	10.0810127645331	3.02722611524349	L1-Embryo	FALSE	1008.10965264025	302.813989457188	0.575	0.00546448087431694	0.0130718954248366
ASJ	WBGene00010192	F57B7.2	1.55643652889972e-27	3.04501242513942e-23	-3.91172882269717	0.006	0.122	0.0873197777419223	1.3257250225349	L1-Embryo	FALSE	8.73210650744443	132.678137841338	0.122	0.00546448087431694	0.0130718954248366
ASJ	WBGene00015810	C16A3.5	1.85697790840603e-27	3.63299158000555e-23	-2.04586087137176	0.073	0.237	0.655434654113014	2.70800010043749	L1-Embryo	FALSE	65.5435311623047	270.952653162293	0.237	0.00546448087431694	0.0130718954248366
ASJ	WBGene00009580	xbx-6	1.93970027798171e-27	3.79482962384341e-23	2.07585347397912	0.453	0.148	7.03076522025812	1.66570091362178	L1-Embryo	FALSE	703.073335032999	166.661871737234	0.453	0.00546448087431694	0.0130718954248366
ASJ	WBGene00010587	sol-2	2.04123939328105e-27	3.99348074901505e-23	-6.45796457957539	0.002	0.109	0.0125225535061601	1.17875031208375	L1-Embryo	FALSE	1.25227381228735	117.985298032032	0.109	0.00546448087431694	0.0130718954248366
ASJ	WBGene00000148	aph-2	2.16658851763082e-27	4.23871377589294e-23	-3.04773385003523	0.016	0.148	0.18032201317165	1.49645683683209	L1-Embryo	FALSE	18.0323337194937	149.786352025733	0.148	0.00546448087431694	0.0130718954248366
ASJ	WBGene00004204	swsn-4	2.23441794290006e-27	4.37141526348968e-23	-1.53467194693295	0.131	0.336	1.63944886349394	4.75031293930381	L1-Embryo	FALSE	163.946074894747	475.287457147262	0.336	0.00546448087431694	0.0130718954248366
ASJ	WBGene00022646	acl-9	2.46534636608419e-27	4.82320363060711e-23	-4.05774169770961	0.008	0.122	0.0763594326662986	1.28462974913283	L1-Embryo	FALSE	7.63605584133352	128.548849160379	0.122	0.00546448087431694	0.0130718954248366
ASJ	WBGene00000051	acr-12	2.55589321137175e-27	5.00034947872768e-23	-2.95527238849291	0.017	0.148	0.189553177384737	1.47501816478823	L1-Embryo	FALSE	18.926689674463	147.61250695948	0.148	0.00546448087431694	0.0130718954248366
ASJ	WBGene00284844	H38K22.9	2.59249838862579e-27	5.07196384750749e-23	-2.57146577150739	0.038	0.19	0.403163169549476	2.39968941085535	L1-Embryo	FALSE	40.316699697818	240.193753590192	0.19	0.00546448087431694	0.0130718954248366
ASJ	WBGene00009920	abts-1	2.66857807616346e-27	5.2208061482062e-23	-1.52105828250768	0.269	0.479	3.03773488264315	8.71877991967786	L1-Embryo	FALSE	303.773180352316	872.400999686969	0.479	0.00546448087431694	0.0130718954248366
ASJ	WBGene00021493	Y40B10A.9	2.84711884214699e-27	5.57010330277636e-23	-3.47061439697637	0.015	0.15	0.16875822017934	1.87870292761911	L1-Embryo	FALSE	16.8759373720668	188.038531120687	0.15	0.00546448087431694	0.0130718954248366
ASJ	WBGene00003642	nhr-52	2.9180495427677e-27	5.70887212547073e-23	-4.59092621852783	0.01	0.133	0.0860937830174153	2.09457961821194	L1-Embryo	FALSE	8.60950522754194	209.523377834456	0.133	0.00546448087431694	0.0130718954248366
ASJ	WBGene00005691	sru-28	3.07322082648057e-27	6.01244922492658e-23	10.4647057624313	0.218	0	3.0778620794495	0	L1-Embryo	FALSE	307.787985946805	0	0.218	0.00546448087431694	0.0130718954248366
ASJ	WBGene00000407	cdk-5	3.17664677202527e-27	6.21479174479024e-23	-3.8652378803749	0.009	0.124	0.0871921513571234	1.28175546205264	L1-Embryo	FALSE	8.71934368080831	128.265537725249	0.124	0.00546448087431694	0.0130718954248366
ASJ	WBGene00000288	cal-4	3.32379483062279e-27	6.50267220663042e-23	3.78496039270602	0.254	0.017	3.22255106727969	0.231670567289627	L1-Embryo	FALSE	322.25702855927	23.173134001496	0.254	0.00546448087431694	0.0130718954248366
ASJ	WBGene00019855	R03H10.2	3.78081261683825e-27	7.39678180358235e-23	-6.5472281998676	0.001	0.102	0.00957672778534339	0.978627090108901	L1-Embryo	FALSE	0.957686897252288	97.9529547014113	0.102	0.00546448087431694	0.0130718954248366
ASJ	WBGene00004827	skr-21	4.66395271150138e-27	9.12455708478129e-23	-1.9042029496036	0.058	0.222	0.665532596132123	2.49233244532816	L1-Embryo	FALSE	66.5539108743935	249.417031109252	0.222	0.00546448087431694	0.0130718954248366
ASJ	WBGene00019167	H06I04.1	4.81236325323417e-27	9.41490746862732e-23	-1.93495655959604	0.091	0.29	0.880277559056307	3.36719123516222	L1-Embryo	FALSE	88.0232707690199	336.983577231111	0.29	0.00546448087431694	0.0130718954248366
ASJ	WBGene00011545	T06G6.3	4.93401856117523e-27	9.65291391308322e-23	-2.32966601087693	0.208	0.412	2.17784312629254	10.9501765805144	L1-Embryo	FALSE	217.787061427963	1095.24387064236	0.412	0.00546448087431694	0.0130718954248366
ASJ	WBGene00000198	art-1	5.94759724959553e-27	1.16358792591087e-22	-3.41041153276489	0.021	0.155	0.157842155233103	1.68576460374989	L1-Embryo	FALSE	15.7844482258492	168.699874691297	0.155	0.00546448087431694	0.0130718954248366
ASJ	WBGene00013025	vha-13	7.25055303410337e-27	1.41849819559198e-22	-2.76893335890278	0.029	0.126	0.265191132830327	1.81158184934492	L1-Embryo	FALSE	26.5195042473465	181.299489276499	0.126	0.00546448087431694	0.0130718954248366
ASJ	WBGene00011528	fndc-1	7.65863069896623e-27	1.49833450994575e-22	-3.15490746099722	0.017	0.135	0.141061621717694	1.26234107238455	L1-Embryo	FALSE	14.106370135209	126.317530173097	0.135	0.00546448087431694	0.0130718954248366
ASJ	WBGene00009216	F28D1.6	8.62299548365574e-27	1.68700283642241e-22	4.95581066101322	0.229	0.007	2.93229336059712	0.0923350197552621	L1-Embryo	FALSE	293.229315400424	9.21917769039619	0.229	0.00546448087431694	0.0130718954248366
ASJ	WBGene00013286	Y57A10C.8	8.72059221046743e-27	1.70609666005585e-22	3.26368105219621	0.25	0.017	3.40156554351222	0.352087139343823	L1-Embryo	FALSE	340.160493406473	34.9935267976421	0.25	0.00546448087431694	0.0130718954248366
ASJ	WBGene00011635	mdmh-35	9.18517838285873e-27	1.79698829882248e-22	-4.98895027821985	0.004	0.105	0.0352142821850722	1.14500219106104	L1-Embryo	FALSE	3.52148013399746	114.603614531108	0.105	0.00546448087431694	0.0130718954248366
ASJ	WBGene00021394	Y38C1AA.1	9.41945973451832e-27	1.84282310246116e-22	-3.04558207113221	0.02	0.157	0.224828438171618	1.86170376333369	L1-Embryo	FALSE	22.4829490585439	186.16809202806	0.157	0.00546448087431694	0.0130718954248366
ASJ	WBGene00001122	dyf-6	9.41984851142985e-27	1.84289916277614e-22	-1.71716372648679	0.239	0.453	2.43919028742664	8.02061455840001	L1-Embryo	FALSE	243.920115089873	802.604191269729	0.453	0.00546448087431694	0.0130718954248366
ASJ	WBGene00001664	gpa-2	1.04223909571994e-26	2.03903656686649e-22	3.16899094739215	0.253	0.02	2.94639538443225	0.325511900088445	L1-Embryo	FALSE	294.640424990929	32.5400530540527	0.253	0.00546448087431694	0.0130718954248366
ASJ	WBGene00304812	ZK380.6	1.06300447064943e-26	2.07966194637855e-22	2.91168184837627	0.559	0.316	73.0966817772617	9.71185267256726	L1-Embryo	FALSE	7309.6785206801	971.740740693939	0.559	0.00546448087431694	0.0130718954248366
ASJ	WBGene00195063	coa-1	1.19574946664622e-26	2.33936425654666e-22	-3.74828492077475	0.009	0.133	0.0896544720809285	1.21486914779342	L1-Embryo	FALSE	8.96524946729882	121.594027426227	0.133	0.00546448087431694	0.0130718954248366
ASJ	WBGene00005748	srw-1	1.25403271182267e-26	2.45338959740988e-22	-6.77261161637032	0.003	0.111	0.0146524376007586	1.69942226050821	L1-Embryo	FALSE	1.46526536177932	169.917546111967	0.111	0.00546448087431694	0.0130718954248366
ASJ	WBGene00009688	F44E5.1	1.32577773255667e-26	2.59375155597388e-22	-1.68053914492896	0.098	0.253	0.944022829150181	3.02678437943058	L1-Embryo	FALSE	94.4036746630515	302.881255493784	0.253	0.00546448087431694	0.0130718954248366
ASJ	WBGene00016905	ztf-3	1.37949259784986e-26	2.69883931843347e-22	-2.45829225448466	0.023	0.166	0.285509547950935	1.57188936538701	L1-Embryo	FALSE	28.5513757143124	157.29957583707	0.166	0.00546448087431694	0.0130718954248366
ASJ	WBGene00011073	R07A4.2	1.40394552662706e-26	2.74667902829318e-22	-3.48376727170994	0.023	0.163	0.18626279883634	2.09175499035895	L1-Embryo	FALSE	18.6261020514359	209.311706035835	0.163	0.00546448087431694	0.0130718954248366
ASJ	WBGene00020951	sna-1	1.99909314574269e-26	3.911025830331e-22	-2.04204331559955	0.066	0.222	0.577829619263322	2.38123852871472	L1-Embryo	FALSE	57.7835691726358	238.251375018848	0.222	0.00546448087431694	0.0130718954248366
ASJ	WBGene00003681	nhr-91	2.0297661511165e-26	3.97103449804433e-22	-3.18940240667309	0.026	0.17	0.234757966357563	2.14766919164945	L1-Embryo	FALSE	23.476142733253	214.881442232306	0.17	0.00546448087431694	0.0130718954248366
ASJ	WBGene00015168	pdi-6	2.11699279267689e-26	4.14168469959308e-22	-1.11551409295018	0.165	0.264	1.79307068088921	3.88488046340393	L1-Embryo	FALSE	179.30827509921	388.7096104171	0.264	0.00546448087431694	0.0130718954248366
ASJ	WBGene00016706	C46C11.3	2.38916341490171e-26	4.6741593049137e-22	-1.7760247553666	0.173	0.39	1.75907623462015	6.02544571638739	L1-Embryo	FALSE	175.908876343312	602.843535104714	0.39	0.00546448087431694	0.0130718954248366
ASJ	WBGene00015145	arle-14	2.65733635378145e-26	5.19881284253804e-22	-2.76657272649603	0.011	0.133	0.182973385849315	1.24913341432197	L1-Embryo	FALSE	18.2976083377829	125.008693998552	0.133	0.00546448087431694	0.0130718954248366
ASJ	WBGene00005559	sri-47	2.71870257354865e-26	5.31886971489058e-22	-2.71884454560241	0.034	0.192	0.367705126175783	2.42458675045743	L1-Embryo	FALSE	36.7707247995521	242.597825683855	0.192	0.00546448087431694	0.0130718954248366
ASJ	WBGene00004454	rpl-36.A	2.73690927522054e-26	5.35448930604147e-22	2.21666329704167	0.473	0.111	7.53409813961142	1.61889081871783	L1-Embryo	FALSE	753.414716738935	161.937881010026	0.473	0.00546448087431694	0.0130718954248366
ASJ	WBGene00003892	osm-12	2.82231071147689e-26	5.52156867593338e-22	-1.5087775751538	0.183	0.401	1.93825512737368	5.51608271906542	L1-Embryo	FALSE	193.827792710722	552.001789425929	0.401	0.00546448087431694	0.0130718954248366
ASJ	WBGene00001262	emb-8	3.17591842903957e-26	6.21336681457301e-22	3.88590418777199	0.238	0.013	2.70987829222621	0.181188697155775	L1-Embryo	FALSE	270.990369442826	18.1158762756959	0.238	0.00546448087431694	0.0130718954248366
ASJ	WBGene00001499	fsn-1	3.29354047169559e-26	6.44348257882526e-22	-3.16374481382965	0.022	0.15	0.173685269330609	1.56246851565347	L1-Embryo	FALSE	17.3685954163819	156.39247515716	0.15	0.00546448087431694	0.0130718954248366
ASJ	WBGene00018892	cir-1	3.75043063213364e-26	7.33734248870625e-22	-2.4475952240011	0.025	0.163	0.297567665619003	1.62603917897125	L1-Embryo	FALSE	29.757205258085	162.733254562102	0.163	0.00546448087431694	0.0130718954248366
ASJ	WBGene00013682	Y105E8A.25	3.85575384015614e-26	7.54339681288148e-22	4.8981350470481	0.237	0.009	2.72986394178421	0.0894012785561936	L1-Embryo	FALSE	272.98805389834	8.91427221352709	0.237	0.00546448087431694	0.0130718954248366
ASJ	WBGene00018747	F53C3.3	3.91589992569551e-26	7.6610666146307e-22	-4.19279604707007	0.009	0.122	0.0783207702173841	1.44677785001024	L1-Embryo	FALSE	7.83194217983543	144.785287726721	0.122	0.00546448087431694	0.0130718954248366
ASJ	WBGene00001996	hpl-2	4.12218435667947e-26	8.06464147540771e-22	-2.66706947496829	0.026	0.168	0.283622274485509	1.80499792316861	L1-Embryo	FALSE	28.3626455854122	180.61414279145	0.168	0.00546448087431694	0.0130718954248366
ASJ	WBGene00022635	ZC581.9	4.5323927481204e-26	8.86717317242275e-22	3.11061647030692	0.258	0.024	3.02135650218084	0.34772139898946	L1-Embryo	FALSE	302.138567553958	34.7886426305795	0.258	0.00546448087431694	0.0130718954248366
ASJ	WBGene00016511	C37H5.13	5.37544887205856e-26	1.05165281732954e-21	-2.06705624929538	0.077	0.246	0.692707776725816	2.90429651655893	L1-Embryo	FALSE	69.2717989134416	290.636258900346	0.246	0.00546448087431694	0.0130718954248366
ASJ	WBGene00018572	lin-42	5.75151933809054e-26	1.12522724330403e-21	3.70550693544566	0.297	0.052	5.92279123102707	0.45189308100187	L1-Embryo	FALSE	592.281341241405	45.2247551758621	0.297	0.00546448087431694	0.0130718954248366
ASJ	WBGene00018156	ncbp-1	6.15983417707537e-26	1.20510995840302e-21	-2.27409457627093	0.043	0.183	0.407607574466491	1.9737998697581	L1-Embryo	FALSE	40.7613583717778	197.550764829088	0.183	0.00546448087431694	0.0130718954248366
ASJ	WBGene00009823	gadr-6	6.46345247785443e-26	1.26450984276744e-21	-5.22595983925989	0.003	0.102	0.0235670563067759	0.913921818921008	L1-Embryo	FALSE	2.35674037496899	91.4622524660445	0.102	0.00546448087431694	0.0130718954248366
ASJ	WBGene00008648	F10D11.2	6.64895101718835e-26	1.30080077700273e-21	-2.24865530254925	0.036	0.187	0.401858918580103	1.91194262498506	L1-Embryo	FALSE	40.1864843080469	191.339465793732	0.187	0.00546448087431694	0.0130718954248366
ASJ	WBGene00015536	glb-2	7.09163874831996e-26	1.38740820472132e-21	-2.37281894943778	0.069	0.248	0.616495499386358	3.1956905563405	L1-Embryo	FALSE	61.649659887	319.878208449593	0.248	0.00546448087431694	0.0130718954248366
ASJ	WBGene00020069	R13H7.2	7.17414799083206e-26	1.40355031292638e-21	4.20751398841221	0.262	0.024	4.74545180837435	0.254726607880561	L1-Embryo	FALSE	474.550059678915	25.4891510409619	0.262	0.00546448087431694	0.0130718954248366
ASJ	WBGene00011883	mrpl-50	7.18164412771084e-26	1.40501685714535e-21	-3.05383303805021	0.017	0.142	0.161337949904509	1.3451593646326	L1-Embryo	FALSE	16.134032846748	134.607913746479	0.142	0.00546448087431694	0.0130718954248366
ASJ	WBGene00022856	cth-2	7.69334277961201e-26	1.50512558140329e-21	-1.99357632416907	0.068	0.227	0.647306497638055	2.57917110656333	L1-Embryo	FALSE	64.7311350520389	258.100037637302	0.227	0.00546448087431694	0.0130718954248366
ASJ	WBGene00018151	F37C12.3	9.03685080818927e-26	1.76796949211415e-21	-1.85305281972056	0.021	0.118	0.362171869068761	1.3095075162381	L1-Embryo	FALSE	36.2177208473392	130.960223093937	0.118	0.00546448087431694	0.0130718954248366
ASJ	WBGene00005718	srv-7	9.30368930131987e-26	1.82017377491022e-21	9.97390804619777	0.207	0	2.19004098754981	0	L1-Embryo	FALSE	219.005231351707	0	0.207	0.00546448087431694	0.0130718954248366
ASJ	WBGene00003396	mom-4	9.38584744070096e-26	1.83624719329874e-21	-3.09606655945942	0.023	0.15	0.163786560754126	1.4061220744314	L1-Embryo	FALSE	16.3788975416322	140.639390358395	0.15	0.00546448087431694	0.0130718954248366
ASJ	WBGene00005477	srh-271	1.07050450056915e-25	2.09433500491349e-21	3.76455751110386	0.238	0.015	2.5110235694385	0.182647556368172	L1-Embryo	FALSE	251.105808571714	18.170332577319	0.238	0.00546448087431694	0.0130718954248366
ASJ	WBGene00015022	B0205.8	1.15047017050819e-25	2.25077984158221e-21	-2.75752077185138	0.033	0.174	0.271278883385855	1.83845790023616	L1-Embryo	FALSE	27.1280620606375	183.977775536813	0.174	0.00546448087431694	0.0130718954248366
ASJ	WBGene00005998	srx-107	1.23334358134599e-25	2.41291338254529e-21	10.0143705945791	0.206	0	2.25235933919836	0	L1-Embryo	FALSE	225.237498119401	0	0.206	0.00546448087431694	0.0130718954248366
ASJ	WBGene00012340	dct-15	1.90535097298946e-25	3.72762864355658e-21	5.55718035175855	0.209	0.002	2.58546195844151	0.0527517975175004	L1-Embryo	FALSE	258.549819946426	5.26813125951529	0.209	0.00546448087431694	0.0130718954248366
ASJ	WBGene00022044	dpm-1	1.95933813758577e-25	3.8332491323728e-21	-3.34675554155707	0.014	0.12	0.119015965551154	1.21790535777076	L1-Embryo	FALSE	11.8964453732538	121.849701276104	0.12	0.00546448087431694	0.0130718954248366
ASJ	WBGene00009122	tct-1	2.09287031241878e-25	4.09449147921611e-21	-1.1249413884742	0.174	0.237	1.92128475959776	4.1899891614278	L1-Embryo	FALSE	192.131096829386	419.187539097305	0.237	0.00546448087431694	0.0130718954248366
ASJ	WBGene00010699	trpp-6	2.12449322107094e-25	4.15635853770318e-21	-3.47275761087139	0.016	0.135	0.124285670185263	1.38776152734745	L1-Embryo	FALSE	12.4287502496216	138.870149938646	0.135	0.00546448087431694	0.0130718954248366
ASJ	WBGene00008256	glb-12	2.28412113349366e-25	4.46865458556699e-21	2.12636320816277	0.376	0.105	5.02383844477863	1.14866223400237	L1-Embryo	FALSE	502.385372442749	114.947269279465	0.376	0.00546448087431694	0.0130718954248366
ASJ	WBGene00018857	stau-1	2.37945775379763e-25	4.65517114952969e-21	-3.19204667674367	0.022	0.148	0.160336515313782	1.47147066586042	L1-Embryo	FALSE	16.0338879112866	147.2853470254	0.148	0.00546448087431694	0.0130718954248366
ASJ	WBGene00003385	moc-2	3.31957544470026e-25	6.49441740001159e-21	-5.96321242052355	0.003	0.105	0.0169476647881788	1.11198410828501	L1-Embryo	FALSE	1.69479146431443	111.293301095063	0.105	0.00546448087431694	0.0130718954248366
ASJ	WBGene00018150	epg-4	3.42986238835563e-25	6.71018277657896e-21	-2.55866771114786	0.021	0.148	0.215254037356169	1.27138505544083	L1-Embryo	FALSE	21.525721078984	127.247633574555	0.148	0.00546448087431694	0.0130718954248366
ASJ	WBGene00016626	clhm-1	4.3132788466714e-25	8.43849873562794e-21	-1.97211024520111	0.091	0.266	0.891534535011263	3.49925528512659	L1-Embryo	FALSE	89.1543300197865	350.119383840038	0.266	0.00546448087431694	0.0130718954248366
ASJ	WBGene00006632	tsp-6	4.35050382428506e-25	8.51132568183128e-21	5.45898039071484	0.21	0.004	2.39125546302884	0.0522057716346604	L1-Embryo	FALSE	239.125850527605	5.22516326345637	0.21	0.00546448087431694	0.0130718954248366
ASJ	WBGene00016855	C50H11.8	4.46283385225311e-25	8.73108814854798e-21	7.37399989811477	0.206	0.002	3.70364157291286	0.0201540169978979	L1-Embryo	FALSE	370.367610504352	2.01385627095044	0.206	0.00546448087431694	0.0130718954248366
ASJ	WBGene00008736	gnrr-6	4.82373596093743e-25	9.43715703397798e-21	7.05102426327364	0.206	0.002	2.33697697231478	0.0154514130317218	L1-Embryo	FALSE	233.700686312477	1.5457167550952	0.206	0.00546448087431694	0.0130718954248366
ASJ	WBGene00004723	sap-49	5.0590553713927e-25	9.89753592859267e-21	-2.79110384036492	0.022	0.142	0.238516853075574	1.6550414388446	L1-Embryo	FALSE	23.8513728821484	165.596449674321	0.142	0.00546448087431694	0.0130718954248366
ASJ	WBGene00016841	magu-3	5.31367425454405e-25	1.039567231159e-20	-2.40531318039509	0.038	0.179	0.390311441613415	2.07032304560636	L1-Embryo	FALSE	39.0315861455628	207.170020981217	0.179	0.00546448087431694	0.0130718954248366
ASJ	WBGene00015099	ggtb-1	5.45445956073305e-25	1.06711046846181e-20	-2.70844799908659	0.032	0.163	0.241616842548107	1.58302564255262	L1-Embryo	FALSE	24.1620404641682	158.424248599613	0.163	0.00546448087431694	0.0130718954248366
ASJ	WBGene00000548	clr-1	5.69753273166286e-25	1.11466530362252e-20	-3.59005746826183	0.014	0.115	0.100496641096242	1.21901512128528	L1-Embryo	FALSE	10.0496006391906	121.927636350216	0.115	0.00546448087431694	0.0130718954248366
ASJ	WBGene00006913	vha-4	6.39530760405861e-25	1.25117797965803e-20	-3.38035408289048	0.029	0.163	0.177651948173666	1.85724652682773	L1-Embryo	FALSE	17.7654567249624	185.791569842686	0.163	0.00546448087431694	0.0130718954248366
ASJ	WBGene00015150	B0336.13	7.16366396916343e-25	1.40149921892713e-20	-4.87427348851457	0.005	0.102	0.0317125365264715	0.954641241825193	L1-Embryo	FALSE	3.17111282930145	95.5484718784987	0.102	0.00546448087431694	0.0130718954248366
ASJ	WBGene00016184	glb-9	7.58954818551375e-25	1.48481920701391e-20	4.55691633429941	0.215	0.009	2.18719377857138	0.090782088146785	L1-Embryo	FALSE	218.721453779745	9.07685859052799	0.215	0.00546448087431694	0.0130718954248366
ASJ	WBGene00007774	C27C12.4	8.00217887773511e-25	1.5655462756401e-20	-3.42638034967298	0.015	0.131	0.141978582316211	1.53400471962435	L1-Embryo	FALSE	14.1980675469116	153.542095840318	0.131	0.00546448087431694	0.0130718954248366
ASJ	WBGene00020018	R12B2.2	8.50202322110815e-25	1.6633358229776e-20	-3.63587163445498	0.01	0.12	0.0986006850475477	1.23484897394567	L1-Embryo	FALSE	9.86021386915197	123.551896250929	0.12	0.00546448087431694	0.0130718954248366
ASJ	WBGene00004148	pqn-65	9.05388267412295e-25	1.77130160636541e-20	-2.12392472158413	0.081	0.255	0.722349609695978	3.15035485509726	L1-Embryo	FALSE	72.2357996933605	315.248970525141	0.255	0.00546448087431694	0.0130718954248366
ASJ	WBGene00017198	nhr-36	9.48376090277047e-25	1.85540298301801e-20	3.47267579162343	0.25	0.024	2.74700648408201	0.245349200325252	L1-Embryo	FALSE	274.701540331365	24.5231251018852	0.25	0.00546448087431694	0.0130718954248366
ASJ	WBGene00010200	F57C7.4	9.65146698089732e-25	1.88821300014275e-20	3.75310055569813	0.223	0.011	2.40922977941206	0.176571544582548	L1-Embryo	FALSE	240.922621461117	17.6180330121101	0.223	0.00546448087431694	0.0130718954248366
ASJ	WBGene00017734	F23C8.5	9.79567386966221e-25	1.91642563586071e-20	-2.09505500389131	0.026	0.142	0.37819263706652	1.61751194315207	L1-Embryo	FALSE	37.819570957957	161.874347699488	0.142	0.00546448087431694	0.0130718954248366
ASJ	WBGene00016293	C31H2.3	1.02711335085536e-24	2.00944455961342e-20	2.26301684894456	0.297	0.05	3.58807450201669	0.745535710195963	L1-Embryo	FALSE	358.811138571076	74.4755279238187	0.297	0.00546448087431694	0.0130718954248366
ASJ	WBGene00005172	srg-15	1.16166485895153e-24	2.27268113005277e-20	9.96883137579723	0.199	0	2.18234484065358	0	L1-Embryo	FALSE	218.23584843379	0	0.199	0.00546448087431694	0.0130718954248366
ASJ	WBGene00005171	srg-14	1.17359284592532e-24	2.29601704376829e-20	3.59559758366704	0.231	0.015	2.88586550387276	0.236619193270041	L1-Embryo	FALSE	288.588364238411	23.6497909990031	0.231	0.00546448087431694	0.0130718954248366
ASJ	WBGene00013461	Y67H2A.2	1.20806758833114e-24	2.36346342981104e-20	-2.73683203481706	0.026	0.148	0.190981351500776	1.27698358061318	L1-Embryo	FALSE	19.0984167088622	127.77971102989	0.148	0.00546448087431694	0.0130718954248366
ASJ	WBGene00007837	fbxa-167	1.24216219878087e-24	2.43016612569489e-20	-4.5244266662152	0.005	0.105	0.0382780966359218	0.899705151470476	L1-Embryo	FALSE	3.8278660959835	90.0158513562483	0.105	0.00546448087431694	0.0130718954248366
ASJ	WBGene00010961	nduo-2	1.29778960906797e-24	2.53899559118058e-20	-1.19054787121532	0.14	0.285	1.81210993283104	4.13584890559239	L1-Embryo	FALSE	181.212890470225	413.777654550584	0.285	0.00546448087431694	0.0130718954248366
ASJ	WBGene00000157	aps-2	1.56988882894496e-24	3.07133050494792e-20	-2.83138317107394	0.038	0.185	0.308764594377463	2.20195481592769	L1-Embryo	FALSE	30.8762910666483	220.392321004522	0.185	0.00546448087431694	0.0130718954248366
ASJ	WBGene00013308	nuo-3	1.57908248280562e-24	3.08931696936091e-20	-1.16465871072156	0.273	0.449	2.88574169030093	6.46912387749632	L1-Embryo	FALSE	288.574721555751	647.280278251132	0.449	0.00546448087431694	0.0130718954248366
ASJ	WBGene00004412	rpl-1	1.79547360916691e-24	3.51266456897414e-20	2.03047532058201	0.505	0.139	8.13349521884352	1.98891582041619	L1-Embryo	FALSE	813.354116389388	198.935215933662	0.505	0.00546448087431694	0.0130718954248366
ASJ	WBGene00000284	cah-6	2.0983087504689e-24	4.10513123941736e-20	2.12434195581947	0.347	0.085	4.36595053136886	0.999385443528504	L1-Embryo	FALSE	436.591771032863	99.9249367387537	0.347	0.00546448087431694	0.0130718954248366
ASJ	WBGene00004473	rps-4	2.20232022315788e-24	4.30861928458608e-20	2.08446250295863	0.489	0.107	7.70980544437355	1.81588456699677	L1-Embryo	FALSE	770.986582157054	181.731395320192	0.489	0.00546448087431694	0.0130718954248366
ASJ	WBGene00007025	mdt-29	2.20437116484885e-24	4.31263174691028e-20	-2.8896148823941	0.028	0.157	0.225278959391651	1.67405128480991	L1-Embryo	FALSE	22.5282280620111	167.520143893396	0.157	0.00546448087431694	0.0130718954248366
ASJ	WBGene00011033	R05D11.5	2.30992320454985e-24	4.51913375738134e-20	-3.36783624707031	0.016	0.129	0.130768330160005	1.35718766743591	L1-Embryo	FALSE	13.076814174322	135.803033127889	0.129	0.00546448087431694	0.0130718954248366
ASJ	WBGene00000510	cka-2	2.58937440874606e-24	5.06585209327079e-20	-1.96069028718325	0.069	0.231	0.760981420581749	2.96347273242957	L1-Embryo	FALSE	76.0992639530728	296.50443884777	0.231	0.00546448087431694	0.0130718954248366
ASJ	WBGene00019012	F57C9.6	2.59825925256758e-24	5.08323440172321e-20	6.81692478490369	0.199	0.002	2.40128632237187	0.0191277369400594	L1-Embryo	FALSE	240.130378636649	1.90981290844075	0.199	0.00546448087431694	0.0130718954248366
ASJ	WBGene00045249	T07A9.15	2.6552673787134e-24	5.19476509971489e-20	-2.94257494333983	0.018	0.133	0.186118247400086	1.43566697735607	L1-Embryo	FALSE	18.6118544965369	143.678047639886	0.133	0.00546448087431694	0.0130718954248366
ASJ	WBGene00003614	nhr-15	2.74833157084773e-24	5.3768358852065e-20	-2.58656936077312	0.027	0.161	0.32040264946496	1.92785017954461	L1-Embryo	FALSE	32.0405194214297	192.956253470312	0.161	0.00546448087431694	0.0130718954248366
ASJ	WBGene00010146	glb-19	2.90273342030825e-24	5.67890766349105e-20	2.91267582188452	0.244	0.024	2.73380471989684	0.360990841349085	L1-Embryo	FALSE	273.382953287165	36.1200136682253	0.244	0.00546448087431694	0.0130718954248366
ASJ	WBGene00044641	T01D1.8	3.02138196489745e-24	5.91103167612538e-20	3.92477969104235	0.233	0.015	2.75865285598501	0.179525144464495	L1-Embryo	FALSE	275.865903233551	17.9308741311386	0.233	0.00546448087431694	0.0130718954248366
ASJ	WBGene00000094	agt-2	3.05022642408286e-24	5.96746297607571e-20	-2.60761437721875	0.029	0.163	0.283954745041569	1.73406227009851	L1-Embryo	FALSE	28.3956815011817	173.505973313799	0.163	0.00546448087431694	0.0130718954248366
ASJ	WBGene00017439	F13H8.6	3.66949722922708e-24	7.17900437925986e-20	1.83307049061638	0.353	0.087	4.72432170180756	1.32403647340094	L1-Embryo	FALSE	472.436180230225	132.386715435061	0.353	0.00546448087431694	0.0130718954248366
ASJ	WBGene00004912	sng-1	4.0171123493013e-24	7.85907860017305e-20	-4.65606476488961	0.009	0.118	0.0755090031752286	1.92455094675385	L1-Embryo	FALSE	7.55101163846068	192.502659388082	0.118	0.00546448087431694	0.0130718954248366
ASJ	WBGene00002262	ldh-1	4.03351245065681e-24	7.89116375846498e-20	3.02136978110064	0.269	0.033	3.54036438177868	0.43397221477994	L1-Embryo	FALSE	354.010732313881	43.380759987875	0.269	0.00546448087431694	0.0130718954248366
ASJ	WBGene00015001	B0025.4	4.0495187083181e-24	7.92247840095353e-20	-3.44066202169054	0.013	0.122	0.102819805048195	1.12410858550172	L1-Embryo	FALSE	10.2821320893543	112.508639739917	0.122	0.00546448087431694	0.0130718954248366
ASJ	WBGene00007015	mdt-11	4.8185698788452e-24	9.42705011097275e-20	-3.32312815289698	0.012	0.107	0.105779287566859	1.06560952941927	L1-Embryo	FALSE	10.578084704308	106.629023169366	0.107	0.00546448087431694	0.0130718954248366
ASJ	WBGene00020216	trap-2	4.96833623212889e-24	9.72005300453696e-20	-3.12640121862918	0.022	0.118	0.183339318392101	1.60679227311352	L1-Embryo	FALSE	18.331805848107	160.772747837971	0.118	0.00546448087431694	0.0130718954248366
ASJ	WBGene00000478	cfz-2	5.12135162545376e-24	1.00194123200377e-19	-4.96792354192791	0.006	0.107	0.0371847544425618	1.19007234868741	L1-Embryo	FALSE	3.71853026476186	119.043677366779	0.107	0.00546448087431694	0.0130718954248366
ASJ	WBGene00022380	Y94H6A.8	5.86751064287031e-24	1.14791978217115e-19	-2.05055253926149	0.047	0.179	0.485754148731541	2.0139017277088	L1-Embryo	FALSE	48.5705540555973	201.489775909191	0.179	0.00546448087431694	0.0130718954248366
ASJ	WBGene00017664	npax-1	6.15577925464412e-24	1.20431665337858e-19	10.071393203765	0.193	0	2.34320345969317	0	L1-Embryo	FALSE	234.322784003954	0	0.193	0.00546448087431694	0.0130718954248366
ASJ	WBGene00007326	C05C9.2	6.15984017552819e-24	1.20511113194033e-19	3.78836975447998	0.225	0.015	2.33785800890278	0.167089151902906	L1-Embryo	FALSE	233.785316922025	16.7010089258635	0.225	0.00546448087431694	0.0130718954248366
ASJ	WBGene00022769	sorf-1	6.59181780628193e-24	1.289623235621e-19	-2.39205987769928	0.014	0.122	0.274856129113933	1.44533902031047	L1-Embryo	FALSE	27.4858002382897	144.634024567295	0.122	0.00546448087431694	0.0130718954248366
ASJ	WBGene00019092	F59A7.5	8.9418184438901e-24	1.74937736036266e-19	6.23525800163284	0.197	0.002	2.16236182346522	0.0265365315161117	L1-Embryo	FALSE	216.236899400399	2.65652416740479	0.197	0.00546448087431694	0.0130718954248366
ASJ	WBGene00012128	nra-1	9.77834208396712e-24	1.91303484530733e-19	4.25213422971617	0.242	0.026	4.64169499896058	0.241457572440672	L1-Embryo	FALSE	464.175511094784	24.149870727597	0.242	0.00546448087431694	0.0130718954248366
ASJ	WBGene00021170	arx-4	1.05951408315388e-23	2.07283335228226e-19	-2.84085050921136	0.016	0.122	0.167379395237661	1.20352310690498	L1-Embryo	FALSE	16.7381862868071	120.401531543675	0.122	0.00546448087431694	0.0130718954248366
ASJ	WBGene00004443	rpl-29	1.06247297070797e-23	2.07862211989307e-19	2.72567631624614	0.29	0.037	3.60079506123953	0.542321378908556	L1-Embryo	FALSE	360.081411897831	54.260103703287	0.29	0.00546448087431694	0.0130718954248366
ASJ	WBGene00016820	C50E3.9	1.07027427203263e-23	2.09388458580464e-19	10.1586596956077	0.191	0	2.48937164949583	0	L1-Embryo	FALSE	248.939751448869	0	0.191	0.00546448087431694	0.0130718954248366
ASJ	WBGene00005754	srw-7	1.07027476277808e-23	2.09388554589904e-19	9.8186887405292	0.191	0	1.96655483389322	0	L1-Embryo	FALSE	196.655216603536	0	0.191	0.00546448087431694	0.0130718954248366
ASJ	WBGene00008420	D2030.11	1.08701359600401e-23	2.12663339922225e-19	-2.88556344345669	0.019	0.137	0.188092259618375	1.39454299534057	L1-Embryo	FALSE	18.8093487054044	139.578318284877	0.137	0.00546448087431694	0.0130718954248366
ASJ	WBGene00016016	C23G10.10	1.1120558694662e-23	2.17562610302367e-19	-3.42019814150823	0.013	0.131	0.193276807742385	2.07657787041358	L1-Embryo	FALSE	19.3279657171538	207.70335747736	0.131	0.00546448087431694	0.0130718954248366
ASJ	WBGene00003851	odr-4	1.13690417604697e-23	2.22423933001829e-19	-1.06085387983396	0.494	0.654	7.7937463105148	16.2587689787179	L1-Embryo	FALSE	779.382014898456	1626.56613804291	0.654	0.00546448087431694	0.0130718954248366
ASJ	WBGene00003687	nhr-97	1.32123292467724e-23	2.58486009383854e-19	4.95834448667338	0.213	0.007	2.30482200661118	0.0719862736545304	L1-Embryo	FALSE	230.483365840149	7.18214619217922	0.213	0.00546448087431694	0.0130718954248366
ASJ	WBGene00268196	F59A7.14	1.33378586784287e-23	2.60941867184779e-19	3.01345113159809	0.248	0.028	2.93602249466142	0.361531059190462	L1-Embryo	FALSE	293.604591316554	36.0533201760758	0.248	0.00546448087431694	0.0130718954248366
ASJ	WBGene00005676	sru-13	1.41051807100054e-23	2.75953755410546e-19	10.1016203690212	0.19	0	2.39283516913427	0	L1-Embryo	FALSE	239.28585079715	0	0.19	0.00546448087431694	0.0130718954248366
ASJ	WBGene00001558	gdi-1	1.67015063441976e-23	3.26748270117881e-19	-1.04049911938373	0.278	0.488	3.67621378416618	7.56144277806243	L1-Embryo	FALSE	367.622753976153	756.629132115461	0.488	0.00546448087431694	0.0130718954248366
ASJ	WBGene00004470	rps-1	1.72576287731412e-23	3.37628249317734e-19	1.5616757847696	0.566	0.205	10.5519294965023	3.57267369829522	L1-Embryo	FALSE	1055.20314132875	357.45674687956	0.566	0.00546448087431694	0.0130718954248366
ASJ	WBGene00018330	elks-1	1.84020943347034e-23	3.60018573564137e-19	-3.52379706520586	0.015	0.133	0.11852061517557	1.37150585821453	L1-Embryo	FALSE	11.8522362493834	137.215516615533	0.133	0.00546448087431694	0.0130718954248366
ASJ	WBGene00001579	gex-2	2.2296205663604e-23	4.36202967602748e-19	-2.64043219030182	0.013	0.12	0.185542200546031	1.1603898298119	L1-Embryo	FALSE	18.55408873053	116.127568950286	0.12	0.00546448087431694	0.0130718954248366
ASJ	WBGene00013697	dsbn-1	2.26557790784987e-23	4.43237661891749e-19	-3.42984813568616	0.01	0.113	0.106704343077707	1.15756056499495	L1-Embryo	FALSE	10.6705916191778	115.851062715532	0.113	0.00546448087431694	0.0130718954248366
ASJ	WBGene00012016	inpp-1	2.42673345229724e-23	4.74766132607431e-19	-1.78069629590748	0.134	0.327	1.43097493349534	4.91766548567303	L1-Embryo	FALSE	143.097488446038	491.909825843748	0.327	0.00546448087431694	0.0130718954248366
ASJ	WBGene00004448	rpl-34	2.43974895316748e-23	4.77312485197687e-19	2.38216946042289	0.439	0.109	7.13808303308063	1.367228343514	L1-Embryo	FALSE	713.808918638771	136.787824234726	0.439	0.00546448087431694	0.0130718954248366
ASJ	WBGene00044557	ZC13.10	2.44739666616889e-23	4.78808683769282e-19	9.91857294545952	0.189	0	2.10759740900452	0	L1-Embryo	FALSE	210.762273527157	0	0.189	0.00546448087431694	0.0130718954248366
ASJ	WBGene00001860	him-1	3.12501531727518e-23	6.11377996671717e-19	-3.07364989406438	0.019	0.135	0.15197598106881	1.28497561604624	L1-Embryo	FALSE	15.1978221610736	128.579248689892	0.135	0.00546448087431694	0.0130718954248366
ASJ	WBGene00003785	nos-3	3.54886459823976e-23	6.94299869999626e-19	-3.69520745987623	0.011	0.107	0.0813646772561067	1.06352981487092	L1-Embryo	FALSE	8.13658767941482	106.427163973736	0.107	0.00546448087431694	0.0130718954248366
ASJ	WBGene00015581	C07H6.4	3.68743766247077e-23	7.21410304285781e-19	-2.33038752077668	0.046	0.192	0.399736855445843	2.0128401081512	L1-Embryo	FALSE	39.9736310271158	201.432661421655	0.192	0.00546448087431694	0.0130718954248366
ASJ	WBGene00012156	ebp-2	4.3797048713434e-23	8.56845461029623e-19	-2.54681911871467	0.026	0.146	0.271025119584442	1.58686358405976	L1-Embryo	FALSE	27.1025601957104	158.795559983351	0.146	0.00546448087431694	0.0130718954248366
ASJ	WBGene00000383	cdc-14	4.39712574109156e-23	8.60253679987153e-19	-3.1686507467957	0.012	0.109	0.132758806999732	1.19978523628058	L1-Embryo	FALSE	13.2760764227914	120.025888017791	0.109	0.00546448087431694	0.0130718954248366
ASJ	WBGene00009851	F48F7.6	6.09864901647732e-23	1.19313969358362e-18	-1.81896651830601	0.051	0.192	0.615303458919419	2.17199981235613	L1-Embryo	FALSE	61.5312530176516	217.33277805099	0.192	0.00546448087431694	0.0130718954248366
ASJ	WBGene00020366	acdh-10	6.1015791364277e-23	1.19371294225072e-18	-2.69684964671428	0.023	0.122	0.228419907012892	1.48476580915205	L1-Embryo	FALSE	22.8423274547517	148.5333680922	0.122	0.00546448087431694	0.0130718954248366
ASJ	WBGene00017316	F09G2.8	7.02223985947187e-23	1.37383100610708e-18	-1.93648150732145	0.044	0.192	0.49572572369993	1.89880170462756	L1-Embryo	FALSE	49.570437903238	189.999046996185	0.192	0.00546448087431694	0.0130718954248366
ASJ	WBGene00013907	sre-20	7.18946066469176e-23	1.4065460844403e-18	4.82971672561617	0.195	0.004	1.99877628214459	0.0681403084263471	L1-Embryo	FALSE	199.878423619733	6.79563646176402	0.195	0.00546448087431694	0.0130718954248366
ASJ	WBGene00007281	C03E10.3	7.33825322000331e-23	1.43565585996145e-18	10.2153497271119	0.185	0	2.5891741444433	0	L1-Embryo	FALSE	258.919757375683	0	0.185	0.00546448087431694	0.0130718954248366
ASJ	WBGene00011637	sds-22	7.79832283086898e-23	1.52566387863121e-18	-3.18894031196165	0.015	0.122	0.124127944646404	1.1381003040114	L1-Embryo	FALSE	12.412759576938	113.893925802551	0.122	0.00546448087431694	0.0130718954248366
ASJ	WBGene00007163	fbxa-154	8.15667371699823e-23	1.59577164599353e-18	5.19378194449148	0.198	0.007	2.17971783453356	0.0574009453658288	L1-Embryo	FALSE	217.973969388258	5.72996841340018	0.198	0.00546448087431694	0.0130718954248366
ASJ	WBGene00000181	ard-1	8.93050960523115e-23	1.74716489916742e-18	-3.19153902482229	0.015	0.111	0.127342774231426	1.16952633077364	L1-Embryo	FALSE	12.7343317195725	117.01955758207	0.111	0.00546448087431694	0.0130718954248366
ASJ	WBGene00007882	C33A12.3	1.20128374955985e-22	2.35019152763889e-18	-1.79900872115535	0.14	0.325	1.26121825894796	4.38979104968548	L1-Embryo	FALSE	126.121949218988	439.26478833811	0.325	0.00546448087431694	0.0130718954248366
ASJ	WBGene00004345	rgs-2	1.24528629659053e-22	2.43627811064971e-18	1.56356966634905	0.393	0.12	5.3050288728919	1.79288946915591	L1-Embryo	FALSE	530.507231727944	179.178026914517	0.393	0.00546448087431694	0.0130718954248366
ASJ	WBGene00014307	F07H5.3	1.24591185590004e-22	2.43750195488284e-18	-1.20141224393504	0.742	0.767	24.2537580178941	55.7749907329901	L1-Embryo	FALSE	2425.38000410066	5578.70776730222	0.767	0.00546448087431694	0.0130718954248366
ASJ	WBGene00001121	dyf-5	1.25312161947238e-22	2.45160713633576e-18	-1.71255511482672	0.098	0.288	0.993318933788348	3.25631727956479	L1-Embryo	FALSE	99.3272567999467	325.86394329194	0.288	0.00546448087431694	0.0130718954248366
ASJ	WBGene00013538	ari-1.4	1.46374309500213e-22	2.86366699106216e-18	-2.42426003693251	0.051	0.194	0.384486464541921	2.06645486408411	L1-Embryo	FALSE	38.4490587365711	206.762996980245	0.194	0.00546448087431694	0.0130718954248366
ASJ	WBGene00001006	dlg-1	1.6059578869945e-22	3.14189601011603e-18	-3.5275474822381	0.012	0.102	0.0896400115572424	1.04203579222182	L1-Embryo	FALSE	8.96413330963614	104.277136654315	0.102	0.00546448087431694	0.0130718954248366
ASJ	WBGene00007653	cysl-1	1.62592448035795e-22	3.18095865337229e-18	1.53481030986896	0.49	0.198	7.40931073251501	2.55527191549581	L1-Embryo	FALSE	740.933931627845	255.693557821762	0.49	0.00546448087431694	0.0130718954248366
ASJ	WBGene00016754	cebp-2	1.65472154923424e-22	3.23729723892187e-18	-2.30206778556696	0.037	0.172	0.387226876292274	1.91197677093749	L1-Embryo	FALSE	38.7232585076287	191.290153713865	0.172	0.00546448087431694	0.0130718954248366
ASJ	WBGene00003053	lmp-1	1.66605236574748e-22	3.25946484834836e-18	-1.94360637057316	0.046	0.172	0.565820540266654	2.17784400324805	L1-Embryo	FALSE	56.5825582849847	217.885284398553	0.172	0.00546448087431694	0.0130718954248366
ASJ	WBGene00012694	gtf-2F2	1.86731679849549e-22	3.65321858457658e-18	-3.24914907767767	0.013	0.115	0.112923419295155	1.08016198448575	L1-Embryo	FALSE	11.2923749678695	108.114735875733	0.115	0.00546448087431694	0.0130718954248366
ASJ	WBGene00044556	F38G1.3	1.9489591571863e-22	3.81294369511928e-18	-4.74014828653805	0.01	0.115	0.0617485735101278	1.67242679133495	L1-Embryo	FALSE	6.17494838531099	167.200539241064	0.115	0.00546448087431694	0.0130718954248366
ASJ	WBGene00001345	fos-1	2.16123381802982e-22	4.22823784159354e-18	4.35631372885477	0.219	0.007	2.68163340062901	0.128789525552641	L1-Embryo	FALSE	268.166963608483	12.8824982884549	0.219	0.00546448087431694	0.0130718954248366
ASJ	WBGene00010349	dyf-18	2.30461704892628e-22	4.50875279451937e-18	-1.77542174957892	0.09	0.27	0.89687529919332	3.07128479930339	L1-Embryo	FALSE	89.6824037448383	307.312525301978	0.27	0.00546448087431694	0.0130718954248366
ASJ	WBGene00017338	F10D7.1	2.30853811996057e-22	4.51642397789085e-18	6.34821269539556	0.186	0.002	1.99893156893237	0.0223680619863734	L1-Embryo	FALSE	199.895391038354	2.22778992996867	0.186	0.00546448087431694	0.0130718954248366
ASJ	WBGene00011430	T04C12.8	2.61500902403242e-22	5.11600365461703e-18	4.71327575169952	0.194	0.007	2.20626434805221	0.0819607502235801	L1-Embryo	FALSE	220.627948637625	8.19093334615838	0.194	0.00546448087431694	0.0130718954248366
ASJ	WBGene00015972	C18E3.3	2.61501066819529e-22	5.11600687125726e-18	2.43255275547315	0.292	0.063	3.80644185242726	0.703085411367758	L1-Embryo	FALSE	380.647187898988	70.337754370032	0.292	0.00546448087431694	0.0130718954248366
ASJ	WBGene00020199	metl-9	2.74156453055268e-22	5.36359684757325e-18	3.30253755079048	0.25	0.035	3.22507994803222	0.324785582625378	L1-Embryo	FALSE	322.50945394342	32.4885664579013	0.25	0.00546448087431694	0.0130718954248366
ASJ	WBGene00010610	K07A1.3	2.92220904666917e-22	5.71700977890356e-18	-3.01479840656396	0.018	0.129	0.165653831140779	1.34407656990704	L1-Embryo	FALSE	16.5656273331652	134.521292271212	0.129	0.00546448087431694	0.0130718954248366
ASJ	WBGene00011935	scrm-1	3.27378404391872e-22	6.40483110352259e-18	2.1013339069448	0.341	0.092	4.76794343821406	1.10916790302608	L1-Embryo	FALSE	476.797288553131	110.908126403012	0.341	0.00546448087431694	0.0130718954248366
ASJ	WBGene00022396	Y97E10AR.1	3.4403214606304e-22	6.7306449055773e-18	-4.60856094210785	0.007	0.105	0.0517052391316397	1.28143046831028	L1-Embryo	FALSE	5.1706001408384	128.235605066116	0.105	0.00546448087431694	0.0130718954248366
ASJ	WBGene00020929	W02C12.2	3.56371589682671e-22	6.97205378055178e-18	-2.36358619924046	0.037	0.166	0.543044024832643	2.79727405155524	L1-Embryo	FALSE	54.3052030787905	279.79934614614	0.166	0.00546448087431694	0.0130718954248366
ASJ	WBGene00004487	rps-18	3.61222846045781e-22	7.06696376003966e-18	1.78740690244738	0.544	0.176	9.75242316032312	2.82328679715082	L1-Embryo	FALSE	975.241484582225	282.379996437687	0.544	0.00546448087431694	0.0130718954248366
ASJ	WBGene00016663	C45E1.4	3.77176827923353e-22	7.37908746149248e-18	9.8523466085545	0.179	0	2.01299513968025	0	L1-Embryo	FALSE	201.301680906146	0	0.179	0.00546448087431694	0.0130718954248366
ASJ	WBGene00007604	xbx-9	4.02660379666178e-22	7.87764766778911e-18	1.23456966046825	0.434	0.146	6.21337810778518	2.63870298829343	L1-Embryo	FALSE	621.344869222886	263.575106141258	0.434	0.00546448087431694	0.0130718954248366
ASJ	WBGene00004732	sax-7	4.35054922490846e-22	8.51141450361091e-18	-1.77994201317283	0.095	0.266	0.956760473181572	3.28658279741465	L1-Embryo	FALSE	95.6767890994036	328.916966391777	0.266	0.00546448087431694	0.0130718954248366
ASJ	WBGene00011261	nphp-4	5.10360963777421e-22	9.98470189534147e-18	-1.33467962888192	0.172	0.37	2.09847609509795	5.29288364526385	L1-Embryo	FALSE	209.850176832081	529.658130479028	0.37	0.00546448087431694	0.0130718954248366
ASJ	WBGene00020149	T01D1.4	5.22085621123113e-22	1.02140830916526e-17	4.07972664197553	0.226	0.009	2.67664416667161	0.156171432950004	L1-Embryo	FALSE	267.666786665679	15.6067746564834	0.226	0.00546448087431694	0.0130718954248366
ASJ	WBGene00194681	F40D4.16	5.30854244425138e-22	1.03856324379334e-17	-2.76575861654354	0.041	0.159	0.36377480262549	2.47806792930467	L1-Embryo	FALSE	36.3778049361858	247.980055217915	0.159	0.00546448087431694	0.0130718954248366
ASJ	WBGene00003637	nhr-47	5.3699110720317e-22	1.05056940213228e-17	-1.24108355887715	0.266	0.46	3.20279757331031	7.57061891535628	L1-Embryo	FALSE	320.282318159943	757.540053276681	0.46	0.00546448087431694	0.0130718954248366
ASJ	WBGene00016966	aipr-1	5.53364329786585e-22	1.08260197479448e-17	-2.3239142519741	0.032	0.168	0.343734606015413	1.72342211354903	L1-Embryo	FALSE	34.3739673604322	172.49206007639	0.168	0.00546448087431694	0.0130718954248366
ASJ	WBGene00004428	rpl-16	6.31954920580748e-22	1.23635660662418e-17	1.71531620482663	0.534	0.174	8.51765757592378	2.59203046787407	L1-Embryo	FALSE	851.772164278116	259.217435500953	0.534	0.00546448087431694	0.0130718954248366
ASJ	WBGene00022885	ZK1248.19	6.50062182539956e-22	1.27178165392117e-17	-2.88730432139337	0.014	0.115	0.143704254501046	1.0678084789573	L1-Embryo	FALSE	14.3704827536028	106.855854835957	0.115	0.00546448087431694	0.0130718954248366
ASJ	WBGene00015703	C11D2.7	7.99928500645871e-22	1.56498011866358e-17	-3.42034372287386	0.015	0.12	0.115691329910519	1.2461597837852	L1-Embryo	FALSE	11.5693035517374	124.71665743655	0.12	0.00546448087431694	0.0130718954248366
ASJ	WBGene00022696	ift-139	8.01543024965621e-22	1.56813877404274e-17	-1.53356278527104	0.187	0.381	2.05703566478671	5.95557388761046	L1-Embryo	FALSE	205.704621578917	596.040987411532	0.381	0.00546448087431694	0.0130718954248366
ASJ	WBGene00010143	F56A12.2	9.12940419769986e-22	1.786076637238e-17	5.35790603256217	0.186	0.004	2.12195878679532	0.0495859522063315	L1-Embryo	FALSE	212.198069814436	4.94026504169749	0.186	0.00546448087431694	0.0130718954248366
ASJ	WBGene00012197	W02B8.1	9.17913668527937e-22	1.79580630110806e-17	3.39842231743226	0.216	0.02	2.49199650913428	0.234238548975833	L1-Embryo	FALSE	249.201711432149	23.4437709025501	0.216	0.00546448087431694	0.0130718954248366
ASJ	WBGene00006739	ulp-4	9.96744984326693e-22	1.95003188733674e-17	5.35437231782919	0.181	0.002	1.92590721554755	0.04492060283449	L1-Embryo	FALSE	192.589365708186	4.49692029162749	0.181	0.00546448087431694	0.0130718954248366
ASJ	WBGene00011388	T02G6.5	1.02247229672746e-21	2.00036480131761e-17	-3.18857629228336	0.046	0.183	0.340300983454968	3.10868560390938	L1-Embryo	FALSE	34.0306000422883	311.01241318303	0.183	0.00546448087431694	0.0130718954248366
ASJ	WBGene00001637	gly-12	1.09196474779248e-21	2.13631983258121e-17	-2.32293703037341	0.01	0.113	0.219909576191174	1.10269537913188	L1-Embryo	FALSE	21.991281826023	110.367034270919	0.113	0.00546448087431694	0.0130718954248366
ASJ	WBGene00009559	mtx-1	1.15392896764682e-21	2.25754663230425e-17	-1.49157002354188	0.032	0.157	0.546983750077224	1.53847230078107	L1-Embryo	FALSE	54.6985064237946	153.96367178969	0.157	0.00546448087431694	0.0130718954248366
ASJ	WBGene00020196	T03G11.3	1.32483833371444e-21	2.59191371607894e-17	-1.01682205554389	0.47	0.623	7.1795582535073	14.5271902489038	L1-Embryo	FALSE	717.93312686696	1453.81420138009	0.623	0.00546448087431694	0.0130718954248366
ASJ	WBGene00005727	srv-16	1.46225873340337e-21	2.86076298603035e-17	9.7248588422994	0.175	0	1.84266730702737	0	L1-Embryo	FALSE	184.265619592383	0	0.175	0.00546448087431694	0.0130718954248366
ASJ	WBGene00017653	F21C10.3	1.46536591844029e-21	2.86684188283659e-17	1.32687378188637	0.619	0.388	13.5958483647289	5.41791255602126	L1-Embryo	FALSE	1359.58034692273	541.948118268099	0.619	0.00546448087431694	0.0130718954248366
ASJ	WBGene00021323	Y34B4A.7	1.59120298146441e-21	3.11302951293698e-17	-2.82432228632982	0.011	0.113	0.165361147092028	1.17549394651821	L1-Embryo	FALSE	16.5363584967937	117.629848731522	0.113	0.00546448087431694	0.0130718954248366
ASJ	WBGene00020844	T27A10.2	1.63575896051709e-21	3.20019883035564e-17	-4.03110666529649	0.008	0.107	0.0795764833036834	1.31368534582719	L1-Embryo	FALSE	7.95763220621155	131.436818872972	0.107	0.00546448087431694	0.0130718954248366
ASJ	WBGene00007579	C14B1.8	1.8702465106743e-21	3.65895027348321e-17	-3.4556988300982	0.013	0.111	0.0867156981885748	0.959221525203083	L1-Embryo	FALSE	8.67169766153108	96.0009186687644	0.111	0.00546448087431694	0.0130718954248366
ASJ	WBGene00011693	T10G3.2	1.96681914349897e-21	3.84788497234138e-17	4.11809204519165	0.184	0.004	1.83485876917101	0.103539347091114	L1-Embryo	FALSE	183.482385308788	10.3336328154131	0.184	0.00546448087431694	0.0130718954248366
ASJ	WBGene00006307	suf-1	2.01373859711855e-21	3.93967819140272e-17	-2.09217616742229	0.037	0.163	0.384342292973776	1.6405047065673	L1-Embryo	FALSE	38.4340510387682	164.169450725264	0.163	0.00546448087431694	0.0130718954248366
ASJ	WBGene00010639	K07F5.15	2.47833780403012e-21	4.84862007980453e-17	-1.7979175162282	0.071	0.218	0.737544786437582	2.56556374281556	L1-Embryo	FALSE	73.7552063276968	256.703171821183	0.218	0.00546448087431694	0.0130718954248366
ASJ	WBGene00017661	frpr-6	3.28388448164374e-21	6.42459159988781e-17	9.78251833378669	0.172	0	1.91784090221255	0	L1-Embryo	FALSE	191.785856184586	0	0.172	0.00546448087431694	0.0130718954248366
ASJ	WBGene00021960	tmem-258	3.28388665840352e-21	6.42459585850065e-17	-1.30659627189206	0.114	0.248	1.203104920311	2.97604157334845	L1-Embryo	FALSE	120.311503612009	297.809246639361	0.248	0.00546448087431694	0.0130718954248366
ASJ	WBGene00002036	hum-2	3.43726969871956e-21	6.72467443857495e-17	-2.88281371493086	0.029	0.155	0.20910996471482	1.5469073386677	L1-Embryo	FALSE	20.9113047568043	154.782214260724	0.155	0.00546448087431694	0.0130718954248366
ASJ	WBGene00007514	catp-8	3.49572339859008e-21	6.83903325700162e-17	-1.6946552856529	0.093	0.261	0.907522249373563	2.93841472003994	L1-Embryo	FALSE	90.7531966876502	294.056231583083	0.261	0.00546448087431694	0.0130718954248366
ASJ	WBGene00022887	ZK1290.5	4.27917701803663e-21	8.37178191808686e-17	4.8055354753604	0.192	0.009	1.82685961907316	0.0631812401298314	L1-Embryo	FALSE	182.688038105853	6.316547423038	0.192	0.00546448087431694	0.0130718954248366
ASJ	WBGene00019333	moma-1	4.66840142740668e-21	9.13326055257842e-17	-2.92625538406253	0.016	0.107	0.140842748255503	1.07533907142032	L1-Embryo	FALSE	14.0844824663105	107.625143282773	0.107	0.00546448087431694	0.0130718954248366
[truncated: 52,993 more rows]
