# Supplementary material for: A gene expression atlas of a juvenile nervous system
Source: bioRxiv. 2025 Nov 22:2025.11.21.689793. Preprint. [Version 1] doi: 10.1101/2025.11.21.689793 (PMC12667811; doi:10.1101/2025.11.21.689793)
Supplement: Supplement 19 — Supplemental Table 19. Enrichment test results for cell surface and secreted molecules in presynaptic inputs vs adjacent, non-synaptic neurons for each nerve ring neuron in L1 and L4. [file media-19.csv]

neuron	id	gene_short_name	p_val	p_val_adj	avg_log2FC	pct.1	pct.2	L4	L1	comp	L1.TPM	L1.prop	L4.TPM	L4.prop	artifact	max.pct	L1.cells	L4.cells	pct6.L1	pct6.L4	keep
AVF	WBGene00017850	F27B10.1	2.19314155838377e-147	4.05424148482823e-143	5.3364571077276	0.978	0.208	1399.75058459477	34.6417208814345	L4-L1	3464.03255017741	0.208	139977.448053548	0.978	FALSE	0.978	672	278	0.00892857142857143	0.0215827338129496	TRUE
AVF	WBGene00019623	K10C9.1	1.08581008954047e-117	2.00722853152451e-113	8.17633151120946	0.665	0.007	26.5016809411169	0.0901363430860273	L4-L1	0	0.007	2650.09050242471	0.665	FALSE	0.665	672	278	0.00892857142857143	0.0215827338129496	TRUE
AVF	WBGene00016114	flp-27	7.44431189916318e-114	1.3761554976793e-109	4.13514465261892	0.96	0.543	575.288193810965	32.7390339633209	L4-L1	3273.78071350779	0.543	57530.3849577832	0.96	FALSE	0.96	672	278	0.00892857142857143	0.0215827338129496	TRUE
AVF	WBGene00001971	hmg-1.1	5.93377797204773e-113	1.09691819591274e-108	-4.92175822421923	0.137	0.948	2.08241138248522	63.2270195738763	L4-L1	6322.56103303534	0.948	208.247024904198	0.137	FALSE	0.948	672	278	0.00892857142857143	0.0215827338129496	TRUE
AVF	WBGene00003741	nlp-3	4.53522156387089e-101	8.38381058297173e-97	5.34207322198161	0.727	0.071	32.3002666175498	0.794909960062411	L4-L1	79.4912023973983	0.071	3229.97143772073	0.727	FALSE	0.727	672	278	0.00892857142857143	0.0215827338129496	TRUE
AVF	WBGene00017671	pgal-1	1.16119608061664e-97	2.14658707462792e-93	4.0886928576558	0.871	0.391	113.296907491131	6.65756765558998	L4-L1	665.74275267054	0.391	11329.7064278429	0.871	FALSE	0.871	672	278	0.00892857142857143	0.0215827338129496	TRUE
AVF	WBGene00011383	T02E9.5	2.61930137367015e-94	4.84204051936664e-90	-2.82958818918177	0.313	0.943	7.56250658281052	53.7837641806224	L4-L1	5378.27351512752	0.943	756.275942973441	0.313	FALSE	0.943	672	278	0.00892857142857143	0.0215827338129496	TRUE
AVF	WBGene00001475	fmi-1	7.39687674586711e-94	1.36738663524099e-89	-2.88740987211918	0.442	0.963	8.19137800444328	60.6364773251781	L4-L1	6063.47491865285	0.963	819.121184369536	0.442	FALSE	0.963	672	278	0.00892857142857143	0.0215827338129496	TRUE
AVF	WBGene00001858	hil-7	1.02230248902193e-88	1.88982838120594e-84	-14.9044733088366	0	0.778	0	110.317111354407	L4-L1	11031.5969510234	0.778	0	0	FALSE	0.778	672	278	0.00892857142857143	0.0215827338129496	TRUE
AVF	WBGene00001682	gpc-2	2.92384383169668e-87	5.40501770727448e-83	-2.35104114520448	0.504	0.942	12.0095341672497	61.2885835722475	L4-L1	6128.70728149859	0.942	1200.92410661989	0.504	FALSE	0.942	672	278	0.00892857142857143	0.0215827338129496	TRUE
AVF	WBGene00017788	F25E5.7	1.03919169409158e-84	1.9210497656977e-80	6.09275947581876	0.514	0.007	18.9349071357925	0.275998697545826	L4-L1	27.6001438766365	0.007	1893.5320168469	0.514	FALSE	0.514	672	278	0.00892857142857143	0.0215827338129496	TRUE
AVF	WBGene00013662	Y105C5B.25	2.22081279993449e-84	4.1053945419589e-80	5.06618617171669	0.604	0.046	18.2051525763625	0.542020134792398	L4-L1	54.1981266301217	0.046	1820.54043453996	0.604	FALSE	0.604	672	278	0.00892857142857143	0.0215827338129496	TRUE
AVF	WBGene00000915	hsp-90	2.63692212956151e-82	4.8746142487074e-78	-2.66006005459401	0.45	0.918	7.82451502972168	49.4768274315205	L4-L1	4947.62493076012	0.918	782.440414105765	0.45	FALSE	0.918	672	278	0.00892857142857143	0.0215827338129496	TRUE
AVF	WBGene00001385	far-1	5.46045040277117e-82	1.00941886145628e-77	-8.63030737184329	0.011	0.772	0.17042985624216	68.9586259041669	L4-L1	6895.61391285293	0.772	0	0.011	FALSE	0.772	672	278	0.00892857142857143	0.0215827338129496	TRUE
AVF	WBGene00014505	T05E11.9	1.0193753141406e-80	1.88441720572032e-76	-7.27593756767185	0.011	0.751	0.157731709124367	25.0012425636244	L4-L1	2500.06816651775	0.751	0	0.011	FALSE	0.751	672	278	0.00892857142857143	0.0215827338129496	TRUE
AVF	WBGene00004622	rrn-3.1	9.4522125133564e-80	1.74733600521906e-75	-2.43000449986714	0.712	0.942	63.5853627250835	342.676308036652	L4-L1	34265.6946583861	0.942	6358.47614594545	0.712	FALSE	0.942	672	278	0.00892857142857143	0.0215827338129496	TRUE
AVF	WBGene00011392	sbt-1	2.65119807705586e-77	4.90100476524546e-73	2.33812954867953	0.896	0.839	147.901470153382	29.2491891232191	L4-L1	2924.81914561063	0.839	14790.1822793001	0.896	FALSE	0.896	672	278	0.00892857142857143	0.0215827338129496	TRUE
AVF	WBGene00001946	his-72	6.7290381130226e-75	1.24392998557336e-70	-2.43616818976877	0.349	0.906	7.32039722050666	39.6361437645677	L4-L1	3963.50935434028	0.906	731.913585764829	0.349	FALSE	0.906	672	278	0.00892857142857143	0.0215827338129496	TRUE
AVF	WBGene00008865	F15G9.1	1.66713550198533e-73	3.08186668897008e-69	-2.85970776912974	0.126	0.792	2.36230886735684	17.1718729758761	L4-L1	1717.15862862991	0.792	236.240136578209	0.126	FALSE	0.792	672	278	0.00892857142857143	0.0215827338129496	TRUE
AVF	WBGene00007908	C34B4.3	4.18305330971759e-73	7.73279234834393e-69	8.07598060778259	0.439	0.004	8.29357395417115	0.0292599589245392	L4-L1	0	0.004	829.37464291589	0.439	FALSE	0.439	672	278	0.00892857142857143	0.0215827338129496	TRUE
AVF	WBGene00001976	hmg-11	1.11309104651449e-70	2.05766010858669e-66	-3.17041740040121	0.183	0.799	1.91846743417219	17.3029980120208	L4-L1	1730.26237431135	0.799	191.849501480071	0.183	FALSE	0.799	672	278	0.00892857142857143	0.0215827338129496	TRUE
AVF	WBGene00010235	F58B4.2	1.19609517815729e-70	2.21110154634156e-66	5.55055531876898	0.482	0.024	10.2947102440063	0.218238287528194	L4-L1	0	0.024	1029.50011700733	0.482	FALSE	0.482	672	278	0.00892857142857143	0.0215827338129496	TRUE
AVF	WBGene00019228	H23L24.1	1.81479792261529e-70	3.35483543974662e-66	3.5988778897026	0.658	0.118	24.1086565392978	1.98857849287763	L4-L1	198.857075259827	0.118	2410.93469717522	0.658	FALSE	0.658	672	278	0.00892857142857143	0.0215827338129496	TRUE
AVF	WBGene00003143	max-1	2.43518617342705e-66	4.50168516019724e-62	-3.29576198725592	0.065	0.719	1.44016456335069	14.1766345597964	L4-L1	1417.64606650951	0.719	144.022869667772	0.065	FALSE	0.719	672	278	0.00892857142857143	0.0215827338129496	TRUE
AVF	WBGene00001189	egl-21	2.99809857329558e-66	5.54228502259421e-62	3.04580528160375	0.806	0.482	84.3549820717873	10.2137973316379	L4-L1	1021.35847547443	0.482	8435.59667687656	0.806	FALSE	0.806	672	278	0.00892857142857143	0.0215827338129496	TRUE
AVF	WBGene00018376	F43C9.2	8.3736849042398e-65	1.54795939139777e-60	4.27911158969493	0.46	0.034	9.59367823481735	0.492830572944213	L4-L1	49.282724933434	0.034	959.387506692489	0.46	FALSE	0.46	672	278	0.00892857142857143	0.0215827338129496	TRUE
AVF	WBGene00002019	hsp-16.48	2.9311040679472e-64	5.41843898000719e-60	-6.68858717752267	0.036	0.658	0.192768539446196	20.2534497357465	L4-L1	2025.33958388065	0.658	19.2771999360386	0.036	FALSE	0.658	672	278	0.00892857142857143	0.0215827338129496	TRUE
AVF	WBGene00001502	ftt-2	3.64534610754374e-63	6.73878681440537e-59	-1.91254660513184	0.428	0.903	9.43562370937147	35.5346347748808	L4-L1	3553.37632292654	0.903	943.578499933719	0.428	FALSE	0.903	672	278	0.00892857142857143	0.0215827338129496	TRUE
AVF	WBGene00000802	crt-1	9.15614679517637e-63	1.6926052965563e-58	-3.18441499995757	0.198	0.757	2.23402499745404	20.3403962219572	L4-L1	2033.98627378496	0.757	223.395041191342	0.198	FALSE	0.757	672	278	0.00892857142857143	0.0215827338129496	TRUE
AVF	WBGene00010291	F58H10.1	2.08919117616587e-62	3.86207880826023e-58	3.72869107601697	0.665	0.186	47.6883744325509	3.59598386671087	L4-L1	359.587528397173	0.186	4768.89998045598	0.665	FALSE	0.665	672	278	0.00892857142857143	0.0215827338129496	TRUE
AVF	WBGene00003752	nlp-14	1.20313195947482e-61	2.22410974028515e-57	1.62459434317694	0.964	0.711	356.139514875154	115.496101626934	L4-L1	11549.27583136	0.711	35613.2299893671	0.964	FALSE	0.964	672	278	0.00892857142857143	0.0215827338129496	TRUE
AVF	WBGene00004131	pqn-44	3.54896496379831e-61	6.56061663207755e-57	2.23723937806455	0.853	0.743	126.651049450289	26.8609215114775	L4-L1	2686.03189198151	0.743	12665.3068328396	0.853	FALSE	0.853	672	278	0.00892857142857143	0.0215827338129496	TRUE
AVF	WBGene00022144	pghm-1	9.87466983629232e-59	1.825431465937e-54	2.68212881981264	0.777	0.473	44.6025154639324	6.94864544480197	L4-L1	694.853009622304	0.473	4460.25376303458	0.777	FALSE	0.777	672	278	0.00892857142857143	0.0215827338129496	TRUE
AVF	WBGene00000301	cav-1	7.11665544611271e-58	1.3155849257684e-53	-12.1711295523137	0	0.591	0	16.5878966846977	L4-L1	1658.75902590296	0.591	0	0	FALSE	0.591	672	278	0.00892857142857143	0.0215827338129496	TRUE
AVF	WBGene00004512	rrn-1.1	1.40111253974863e-57	2.59009664097932e-53	-5.06446133798749	0.047	0.621	0.338650083360703	11.450863839176	L4-L1	1145.05945259823	0.621	33.8651517173495	0.047	FALSE	0.621	672	278	0.00892857142857143	0.0215827338129496	TRUE
AVF	WBGene00044728	Y53F4B.45	2.59311413352798e-57	4.79363078723982e-53	3.36349052212759	0.536	0.106	13.2623610804369	1.28743524271342	L4-L1	128.731486934756	0.106	1326.17208220856	0.536	FALSE	0.536	672	278	0.00892857142857143	0.0215827338129496	TRUE
AVF	WBGene00004409	rla-1	1.98179638198095e-56	3.66354879172998e-52	3.29670311267777	0.705	0.263	28.8235714490835	2.93207520614324	L4-L1	293.199441877198	0.263	2882.36843471434	0.705	FALSE	0.705	672	278	0.00892857142857143	0.0215827338129496	TRUE
AVF	WBGene00017423	F13C5.2	2.69561018393923e-56	4.98310498603007e-52	-4.9949446119049	0.036	0.618	0.278076125647296	8.98052650110222	L4-L1	898.032954892988	0.618	27.8088508917625	0.036	FALSE	0.618	672	278	0.00892857142857143	0.0215827338129496	TRUE
AVF	WBGene00022410	Y97E10C.1	3.39348794133161e-56	6.27320180834562e-52	-2.61098173150279	0.155	0.737	2.37987396759781	14.5595959260718	L4-L1	1455.92486045787	0.737	237.996346223565	0.155	FALSE	0.737	672	278	0.00892857142857143	0.0215827338129496	TRUE
AVF	WBGene00015158	B0361.4	3.88302996604234e-56	7.17816919522587e-52	3.1202454254149	0.597	0.118	13.9489128771641	1.60310483930734	L4-L1	160.29858556124	0.118	1394.92765079772	0.597	FALSE	0.597	672	278	0.00892857142857143	0.0215827338129496	TRUE
AVF	WBGene00012760	Y41C4A.17	7.76787854442862e-56	1.43597002772307e-51	3.98401401634908	0.313	0.04	19.6703959131993	1.24183726259028	L4-L1	124.18495965246	0.04	1966.99490947589	0.313	FALSE	0.313	672	278	0.00892857142857143	0.0215827338129496	TRUE
AVF	WBGene00004336	ret-1	2.67106409610797e-55	4.9377290880652e-51	-2.5892355056573	0.259	0.769	2.75074969294411	16.5736126532199	L4-L1	1657.30790710259	0.769	275.071987541109	0.259	FALSE	0.769	672	278	0.00892857142857143	0.0215827338129496	TRUE
AVF	WBGene00019324	K02F2.5	6.25928214946075e-55	1.15709089814931e-50	2.77064465173253	0.73	0.412	41.5301687209766	6.08482321793158	L4-L1	608.44847696507	0.412	4152.99548230662	0.73	FALSE	0.73	672	278	0.00892857142857143	0.0215827338129496	TRUE
AVF	WBGene00000879	cyn-3	1.17888613094267e-54	2.17928890166062e-50	-3.18614306877404	0.115	0.68	1.18232077201226	10.7924334314448	L4-L1	1079.20116466646	0.68	118.22344444637	0.115	FALSE	0.68	672	278	0.00892857142857143	0.0215827338129496	TRUE
AVF	WBGene00219609	linc-7	5.87272712666777e-52	1.0856323366358e-47	4.22756587855256	0.356	0.025	38.8326135340629	2.07157590536348	L4-L1	0	0.025	3882.79603884054	0.356	FALSE	0.356	672	278	0.00892857142857143	0.0215827338129496	TRUE
AVF	WBGene00010879	taap-1	8.29817669902808e-51	1.53400094458233e-46	4.11923338440265	0.446	0.058	8.48150701859946	0.486764284937176	L4-L1	48.6755663990929	0.058	848.157587976041	0.446	FALSE	0.446	672	278	0.00892857142857143	0.0215827338129496	TRUE
AVF	WBGene00000277	cab-1	1.63514974397035e-50	3.02273781670359e-46	2.63158372709176	0.712	0.351	35.0662558616573	5.65762414120485	L4-L1	565.756189442586	0.351	3506.4475870518	0.712	FALSE	0.712	672	278	0.00892857142857143	0.0215827338129496	TRUE
AVF	WBGene00020894	T28D9.1	5.83464151003995e-50	1.07859182954599e-45	-2.90232438951195	0.144	0.676	1.75244228030094	13.127188640068	L4-L1	1312.69274532429	0.676	175.248962895414	0.144	FALSE	0.676	672	278	0.00892857142857143	0.0215827338129496	TRUE
AVF	WBGene00022500	lfi-1	3.21891676343877e-49	5.9504895288929e-45	-1.9626842381122	0.169	0.731	4.1469112836229	16.1766346246138	L4-L1	1617.60460479124	0.731	414.688296793215	0.169	FALSE	0.731	672	278	0.00892857142857143	0.0215827338129496	TRUE
AVF	WBGene00013819	Y116F11A.6	4.09537999643443e-49	7.57071946140869e-45	-2.89770403713099	0.086	0.622	1.96856046293106	14.6958081474391	L4-L1	1469.56573995497	0.622	196.841505189087	0.086	FALSE	0.622	672	278	0.00892857142857143	0.0215827338129496	TRUE
AVF	WBGene00000371	cox-5B	2.14362709344767e-48	3.96270904494736e-44	-2.1927841971186	0.187	0.699	2.45914404004015	11.2578429039968	L4-L1	1125.73307093313	0.699	245.908301196569	0.187	FALSE	0.699	672	278	0.00892857142857143	0.0215827338129496	TRUE
AVF	WBGene00004677	rrn-3.56	1.56832859473137e-47	2.8992122402204e-43	-4.65098739769438	0.022	0.524	0.337466307407559	8.56734869880415	L4-L1	856.694371208042	0.524	33.7463902509043	0.022	FALSE	0.524	672	278	0.00892857142857143	0.0215827338129496	TRUE
AVF	WBGene00010424	lep-5	1.99570630975601e-47	3.68926268421496e-43	3.22533441076047	0.396	0.045	8.18296503893933	0.873856712752828	L4-L1	87.3865391902368	0.045	818.255968536562	0.396	FALSE	0.396	672	278	0.00892857142857143	0.0215827338129496	TRUE
AVF	WBGene00006528	tba-1	1.58719839624457e-46	2.9340949552977e-42	-1.27208438812888	0.651	0.935	18.909626845574	45.6758853785022	L4-L1	4567.46037561505	0.935	1890.9787617316	0.651	FALSE	0.935	672	278	0.00892857142857143	0.0215827338129496	TRUE
AVF	WBGene00016033	C24A3.2	2.44345848416979e-46	4.51697735383628e-42	-2.06998842792475	0.331	0.756	4.64493303843043	19.5169140002611	L4-L1	1951.60772298413	0.756	464.48085466459	0.331	FALSE	0.756	672	278	0.00892857142857143	0.0215827338129496	TRUE
AVF	WBGene00000534	cpi-2	2.35794679530115e-45	4.35890044579371e-41	-1.35086617810659	0.363	0.802	6.30539071345403	16.0905454709338	L4-L1	1608.99846483957	0.802	630.537800430496	0.363	FALSE	0.802	672	278	0.00892857142857143	0.0215827338129496	TRUE
AVF	WBGene00001303	sec-61.G	3.30317599683752e-44	6.10625114775384e-40	-3.1940494454004	0.086	0.589	1.02363234314536	9.39947091464763	L4-L1	939.935055273549	0.589	102.367792748308	0.086	FALSE	0.589	672	278	0.00892857142857143	0.0215827338129496	TRUE
AVF	WBGene00010329	pcdr-1	7.89365060817535e-44	1.4592202514273e-39	-2.46792665492244	0.137	0.626	1.96137080069298	10.8696600827073	L4-L1	1086.90314199495	0.626	196.144247330541	0.137	FALSE	0.626	672	278	0.00892857142857143	0.0215827338129496	TRUE
AVF	WBGene00006537	tbb-2	2.41613040561137e-43	4.46645866781318e-39	-1.33228748026534	0.424	0.851	9.41428806732635	23.7128979914283	L4-L1	2371.24028312118	0.851	941.436438499519	0.424	FALSE	0.851	672	278	0.00892857142857143	0.0215827338129496	TRUE
AVF	WBGene00001898	his-24	4.04240900395923e-43	7.47279728471904e-39	-3.7088688973427	0.086	0.567	1.41808174891356	18.5886363548523	L4-L1	1858.83722249664	0.567	141.813422317781	0.086	FALSE	0.567	672	278	0.00892857142857143	0.0215827338129496	TRUE
AVF	WBGene00004567	rrn-2.1	5.41969122634364e-43	1.00188412010188e-38	-2.1971108607018	0.079	0.577	2.10296584603757	9.65836936902052	L4-L1	965.801188843708	0.577	210.294311231469	0.079	FALSE	0.577	672	278	0.00892857142857143	0.0215827338129496	TRUE
AVF	WBGene00002344	let-70	8.00614924980398e-43	1.48001675031876e-38	-1.92856031788468	0.198	0.676	2.72498676750027	10.3855521603442	L4-L1	1038.51113158738	0.676	272.507742544968	0.198	FALSE	0.676	672	278	0.00892857142857143	0.0215827338129496	TRUE
AVF	WBGene00001172	egl-3	1.21944485117053e-42	2.25426575187384e-38	2.66882834076303	0.669	0.278	18.9755855081621	2.98307057777017	L4-L1	298.305107045853	0.278	1897.57591527126	0.669	FALSE	0.669	672	278	0.00892857142857143	0.0215827338129496	TRUE
AVF	WBGene00003920	par-5	4.85435201631974e-42	8.97375513736868e-38	-1.49551011654921	0.435	0.811	6.53269678228469	18.4284966574817	L4-L1	1842.79781764987	0.811	653.257488459637	0.435	FALSE	0.811	672	278	0.00892857142857143	0.0215827338129496	TRUE
AVF	WBGene00001972	hmg-1.2	1.58484735253963e-41	2.92974881590476e-37	-1.9533683959187	0.219	0.69	2.85028878576998	11.0509753388944	L4-L1	1105.05989268801	0.69	285.036634482939	0.219	FALSE	0.69	672	278	0.00892857142857143	0.0215827338129496	TRUE
AVF	WBGene00002980	lgg-1	2.6692198175174e-41	4.93431975466267e-37	-1.86795150781692	0.309	0.769	4.40380209612301	16.086132838893	L4-L1	1608.57841015498	0.769	440.350088274762	0.309	FALSE	0.769	672	278	0.00892857142857143	0.0215827338129496	TRUE
AVF	WBGene00021043	pck-1	4.08320034611598e-41	7.54820415983e-37	4.34212746354999	0.345	0.048	7.83888626168854	0.385184146013232	L4-L1	38.5170872889809	0.048	783.897805567637	0.345	FALSE	0.345	672	278	0.00892857142857143	0.0215827338129496	TRUE
AVF	WBGene00012391	Y6B3B.7	5.24449639812093e-41	9.69497604156635e-37	-4.40178454170502	0.018	0.49	0.37072124091874	7.91094980721319	L4-L1	791.066471627718	0.49	0	0.018	FALSE	0.49	672	278	0.00892857142857143	0.0215827338129496	TRUE
AVF	WBGene00004207	ptb-1	6.11047069191e-41	1.12958161210648e-36	-2.54252368978422	0.201	0.656	1.91186826691001	11.1581524059082	L4-L1	1115.76877687129	0.656	191.174032730126	0.201	FALSE	0.656	672	278	0.00892857142857143	0.0215827338129496	TRUE
AVF	WBGene00006978	zig-1	6.31243825847096e-41	1.16691733646094e-36	-2.13856420728193	0.094	0.574	1.75094572765281	7.72417834275903	L4-L1	772.40765056034	0.574	175.095681855067	0.094	FALSE	0.574	672	278	0.00892857142857143	0.0215827338129496	TRUE
AVF	WBGene00007653	cysl-1	1.06789897302399e-40	1.97411804153215e-36	-2.35364786697472	0.137	0.628	2.05949509997622	10.5432852443056	L4-L1	1054.28969662117	0.628	205.957789951134	0.137	FALSE	0.628	672	278	0.00892857142857143	0.0215827338129496	TRUE
AVF	WBGene00009306	maph-1.1	1.83886555645728e-40	3.39932686766693e-36	-4.70073209888728	0.047	0.519	0.325034950170915	8.54467760420653	L4-L1	854.454956304637	0.519	32.5021057133175	0.047	FALSE	0.519	672	278	0.00892857142857143	0.0215827338129496	TRUE
AVF	WBGene00008407	D2023.3	5.56085723168014e-40	1.02798006784839e-35	5.61497530193103	0.248	0.006	3.61817616711627	0.072412046386371	L4-L1	0	0.006	361.830135987225	0.248	FALSE	0.248	672	278	0.00892857142857143	0.0215827338129496	TRUE
AVF	WBGene00001853	hil-2	1.09020427771143e-39	2.01535162777736e-35	-3.87189852415563	0.083	0.561	1.69996511013206	24.9396116516617	L4-L1	2493.948616766	0.561	169.95304876605	0.083	FALSE	0.561	672	278	0.00892857142857143	0.0215827338129496	TRUE
AVF	WBGene00000170	aqp-2	1.30564557721708e-39	2.41361641404349e-35	-4.77424197886681	0.025	0.475	0.469235632729931	12.9374190570489	L4-L1	1293.74785771119	0.475	0	0.025	FALSE	0.475	672	278	0.00892857142857143	0.0215827338129496	TRUE
AVF	WBGene00044068	syd-9	3.20520697632392e-39	5.92514561643241e-35	-3.51961227405411	0.086	0.543	1.06262336069916	12.2265248277696	L4-L1	1222.64160209165	0.543	106.266771012121	0.086	FALSE	0.543	672	278	0.00892857142857143	0.0215827338129496	TRUE
AVF	WBGene00022599	daf-41	5.26276657581879e-39	9.72875029205861e-35	-2.79155128511029	0.137	0.6	1.2513285339695	8.68728927461679	L4-L1	868.7024915322	0.6	125.131521941522	0.137	FALSE	0.6	672	278	0.00892857142857143	0.0215827338129496	TRUE
AVF	WBGene00001910	C50F4.6	6.34305290987047e-39	1.17257676091866e-34	-2.32025160490733	0.432	0.777	7.12916718685277	35.620914223608	L4-L1	3562.00447462231	0.777	712.892600636948	0.432	FALSE	0.777	672	278	0.00892857142857143	0.0215827338129496	TRUE
AVF	WBGene00022829	ZK867.2	6.37216560228572e-39	1.17795853323854e-34	-5.78652519176182	0.014	0.46	0.101368842340158	5.79234732810418	L4-L1	579.217614929294	0.46	10.1357999437343	0.014	FALSE	0.46	672	278	0.00892857142857143	0.0215827338129496	TRUE
AVF	WBGene00017724	F22F7.7	8.25753828206914e-39	1.5264885268233e-34	3.37324247342274	0.471	0.106	10.8556385617024	1.04648972651536	L4-L1	104.646523429982	0.106	1085.59657858976	0.471	FALSE	0.471	672	278	0.00892857142857143	0.0215827338129496	TRUE
AVF	WBGene00001679	gpb-1	1.02508405933272e-38	1.89497039208246e-34	-1.45465567829797	0.378	0.79	5.82670454777514	15.9788520462291	L4-L1	1597.84824292753	0.79	582.675299575912	0.378	FALSE	0.79	672	278	0.00892857142857143	0.0215827338129496	TRUE
AVF	WBGene00018468	cla-1	1.98776052270478e-38	3.67457410227206e-34	-1.72395768984617	0.255	0.701	4.06382370685641	13.4348859150272	L4-L1	1343.46410230991	0.701	406.337932244617	0.255	FALSE	0.701	672	278	0.00892857142857143	0.0215827338129496	TRUE
AVF	WBGene00007860	rilp-1	2.45543299078122e-38	4.53911342675817e-34	-1.23286328912493	0.399	0.805	8.10449161297437	19.0551955120174	L4-L1	1905.4696072974	0.805	810.366756626276	0.399	FALSE	0.805	672	278	0.00892857142857143	0.0215827338129496	TRUE
AVF	WBGene00000980	dhs-17	3.49438620925121e-38	6.45972234642179e-34	-3.52862768233039	0.065	0.515	0.580520351763811	6.73949090807357	L4-L1	673.942948254821	0.515	58.0524815095437	0.065	FALSE	0.515	672	278	0.00892857142857143	0.0215827338129496	TRUE
AVF	WBGene00021548	trx-4	4.28038419518623e-38	7.91271822322127e-34	-3.0905011886105	0.097	0.549	1.25774558946012	10.7425282786839	L4-L1	1074.20862491882	0.549	125.778912041425	0.097	FALSE	0.549	672	278	0.00892857142857143	0.0215827338129496	TRUE
AVF	WBGene00019947	htz-1	8.33128822284541e-38	1.5401219408752e-33	-5.5109413501288	0.032	0.476	0.163305094136902	7.60914446541656	L4-L1	760.905955163734	0.476	16.3294375202514	0.032	FALSE	0.476	672	278	0.00892857142857143	0.0215827338129496	TRUE
AVF	WBGene00000950	deg-1	9.33145308736952e-38	1.72501241773113e-33	5.96883656040601	0.266	0.01	4.60945101115407	0.0721646845003441	L4-L1	0	0.01	460.94673696027	0.266	FALSE	0.266	672	278	0.00892857142857143	0.0215827338129496	TRUE
AVF	WBGene00004267	rab-3	1.24180628166331e-37	2.29560309228279e-33	-2.35509860370415	0.097	0.564	1.56533822103493	8.02564324373109	L4-L1	802.546115870865	0.564	156.539979398077	0.097	FALSE	0.564	672	278	0.00892857142857143	0.0215827338129496	TRUE
AVF	WBGene00011352	rskn-1	1.41892854362096e-37	2.6230313057377e-33	2.76993810191947	0.561	0.205	13.0178825077939	1.90759961153109	L4-L1	190.758506588072	0.205	1301.7982757255	0.561	FALSE	0.561	672	278	0.00892857142857143	0.0215827338129496	TRUE
AVF	WBGene00011794	nep-21	1.48811894797515e-37	2.75093668722685e-33	3.83037780657773	0.313	0.028	5.38283722156814	0.377166085299203	L4-L1	37.7148131488404	0.028	538.252869012256	0.313	FALSE	0.313	672	278	0.00892857142857143	0.0215827338129496	TRUE
AVF	WBGene00017717	F22F4.4	4.84100199282449e-37	8.94907628393534e-33	4.04546378765841	0.299	0.027	3.91760897596443	0.235984622719218	L4-L1	23.5986966519751	0.027	391.75155446613	0.299	FALSE	0.299	672	278	0.00892857142857143	0.0215827338129496	TRUE
AVF	WBGene00001168	eef-1A.1	8.78811235646131e-37	1.62457045021544e-32	-1.52913439102058	0.385	0.778	6.59844575396586	19.0528409014872	L4-L1	1905.23939824976	0.778	659.850110186586	0.385	FALSE	0.778	672	278	0.00892857142857143	0.0215827338129496	TRUE
AVF	WBGene00009315	F32B4.5	1.08125205168748e-36	1.99880254274948e-32	2.67238965251112	0.399	0.076	6.084947511926	0.953601356496131	L4-L1	95.3571071785525	0.076	608.505018648801	0.399	FALSE	0.399	672	278	0.00892857142857143	0.0215827338129496	TRUE
AVF	WBGene00020557	T19B4.3	1.74253028438196e-36	3.22124148370849e-32	-3.18351982937685	0.115	0.546	0.872838997346257	7.9611179232665	L4-L1	796.085958180762	0.546	87.2619922491718	0.115	FALSE	0.546	672	278	0.00892857142857143	0.0215827338129496	TRUE
AVF	WBGene00002994	lin-5	2.12335284237884e-36	3.92523006442153e-32	-1.84771806650818	0.327	0.717	3.46225986850667	12.4731857687177	L4-L1	1247.2640443281	0.717	346.228641009647	0.327	FALSE	0.717	672	278	0.00892857142857143	0.0215827338129496	TRUE
AVF	WBGene00012833	Y43F8C.11	2.38053584841591e-36	4.40065856938165e-32	4.76664225101553	0.273	0.016	5.31885155660073	0.194040007555647	L4-L1	0	0.016	531.850244182658	0.273	FALSE	0.273	672	278	0.00892857142857143	0.0215827338129496	TRUE
AVF	WBGene00044767	T23B7.3	5.34008049797823e-36	9.87167280856256e-32	3.43540934412688	0.371	0.055	7.33501531365326	0.676860129137556	L4-L1	67.6826208041227	0.055	733.405384584925	0.371	FALSE	0.371	672	278	0.00892857142857143	0.0215827338129496	TRUE
AVF	WBGene00000157	aps-2	9.76341609533392e-36	1.80486509938343e-31	-3.57060436062524	0.054	0.484	0.444491034890948	5.3223210877841	L4-L1	532.221085215599	0.484	44.4497570862198	0.054	FALSE	0.484	672	278	0.00892857142857143	0.0215827338129496	TRUE
AVF	WBGene00021838	Y54E10BL.3	1.19728929626068e-35	2.21330899306749e-31	-2.35073745199934	0.112	0.568	1.50612830559273	7.69939365677158	L4-L1	769.924289563919	0.568	150.614757835577	0.112	FALSE	0.568	672	278	0.00892857142857143	0.0215827338129496	TRUE
AVF	WBGene00004152	pqn-70	9.84746846367203e-35	1.82040302019441e-30	-4.95152332401207	0.025	0.452	0.163143828421577	5.1579133167386	L4-L1	515.784363438055	0.452	16.3151093533334	0.025	FALSE	0.452	672	278	0.00892857142857143	0.0215827338129496	TRUE
AVF	WBGene00011564	ugt-50	1.43802490246955e-34	2.65833283470522e-30	-4.47302152262321	0.047	0.481	0.532547396982988	11.9053245591094	L4-L1	1190.53541763263	0.481	53.2560436681472	0.047	FALSE	0.481	672	278	0.00892857142857143	0.0215827338129496	TRUE
AVF	WBGene00012289	W05H12.1	1.4648922905245e-34	2.70799988826358e-30	-2.29787705268768	0.094	0.528	1.45238159461389	7.1580490367235	L4-L1	715.790862030121	0.528	145.232305100458	0.094	FALSE	0.528	672	278	0.00892857142857143	0.0215827338129496	TRUE
AVF	WBGene00007881	nlp-35	1.54551281212532e-34	2.85703498449487e-30	2.7398860957516	0.518	0.162	11.5873800485432	1.73364243306503	L4-L1	173.362887330782	0.162	1158.66807657711	0.518	FALSE	0.518	672	278	0.00892857142857143	0.0215827338129496	TRUE
AVF	WBGene00004363	ric-3	1.63879277001651e-34	3.02947231465252e-30	-2.29175454714707	0.058	0.49	1.17418142710686	5.76551921269357	L4-L1	576.537357824615	0.49	117.403363948493	0.058	FALSE	0.49	672	278	0.00892857142857143	0.0215827338129496	TRUE
AVF	WBGene00008741	ctsa-1.2	2.65591572367931e-34	4.90972580679358e-30	-6.93337338994516	0.011	0.417	0.0489991246384958	6.42698924270306	L4-L1	642.682380928427	0.417	4.89945494078154	0.011	FALSE	0.417	672	278	0.00892857142857143	0.0215827338129496	TRUE
AVF	WBGene00020245	T05B11.1	3.32558630109991e-34	6.14767883621329e-30	-2.47124577755155	0.086	0.521	1.18296999700512	6.57829254632678	L4-L1	657.822451637094	0.521	118.302267695824	0.086	FALSE	0.521	672	278	0.00892857142857143	0.0215827338129496	TRUE
AVF	WBGene00010878	M05D6.5	3.40130587280043e-34	6.28765403645888e-30	5.36775924822207	0.27	0.022	5.00285078100513	0.119759506780164	L4-L1	11.9751287988772	0.022	500.305893656271	0.27	FALSE	0.27	672	278	0.00892857142857143	0.0215827338129496	TRUE
AVF	WBGene00001427	fkb-2	7.60808619999864e-34	1.40643081493175e-29	-1.33378936794933	0.255	0.68	4.01121987955548	10.1184151958707	L4-L1	1011.801368199	0.68	401.117874109626	0.255	FALSE	0.68	672	278	0.00892857142857143	0.0215827338129496	TRUE
AVF	WBGene00021890	Y54G2A.26	8.32714082475799e-34	1.53935525286476e-29	-2.30293758710459	0.122	0.564	1.46528778582315	7.24689369451354	L4-L1	724.678175543169	0.564	146.519611912563	0.122	FALSE	0.564	672	278	0.00892857142857143	0.0215827338129496	TRUE
AVF	WBGene00006777	unc-41	4.79153631474841e-33	8.8576340314439e-29	-3.08475419065247	0.072	0.485	0.739041084750386	6.29909624672661	L4-L1	629.885566148929	0.485	73.9073995686251	0.072	FALSE	0.485	672	278	0.00892857142857143	0.0215827338129496	TRUE
AVF	WBGene00004046	plp-1	6.03239889577165e-33	1.11514925987235e-28	-4.41807326660289	0.04	0.448	0.25177623605316	5.45795274346874	L4-L1	545.785551378786	0.448	25.1770404064403	0.04	FALSE	0.448	672	278	0.00892857142857143	0.0215827338129496	TRUE
AVF	WBGene00011531	rsbp-1	6.44693267639894e-33	1.19177997455911e-28	-2.50216226286924	0.137	0.542	1.19143235304484	6.76875888921669	L4-L1	676.870598271758	0.542	119.14705568812	0.137	FALSE	0.542	672	278	0.00892857142857143	0.0215827338129496	TRUE
AVF	WBGene00017661	frpr-6	9.16017721740224e-33	1.69335036040898e-28	8.98167175773319	0.183	0.001	2.41858210372262	0.0033032080756831	L4-L1	0	0.001	241.842529711034	0.183	FALSE	0.183	672	278	0.00892857142857143	0.0215827338129496	TRUE
AVF	WBGene00001561	gei-4	1.29354779256232e-32	2.39125244933071e-28	-2.58287109602891	0.112	0.528	1.02652471647375	6.17028952408349	L4-L1	617.0149044133	0.528	102.654946712539	0.112	FALSE	0.528	672	278	0.00892857142857143	0.0215827338129496	TRUE
AVF	WBGene00006508	tns-1	1.84377899573037e-32	3.40840985150717e-28	4.95958378642925	0.248	0.018	4.07040842485226	0.129441591948372	L4-L1	12.9430084034134	0.018	407.031664403028	0.248	FALSE	0.248	672	278	0.00892857142857143	0.0215827338129496	TRUE
AVF	WBGene00022271	cpx-1	2.89496395895996e-32	5.35163037453339e-28	-2.45179792371818	0.144	0.568	1.59545508559559	8.74688631820584	L4-L1	874.6657042472	0.568	159.543997672337	0.144	FALSE	0.568	672	278	0.00892857142857143	0.0215827338129496	TRUE
AVF	WBGene00004807	skr-1	4.13258979914695e-32	7.63950550270305e-28	-1.38546596716524	0.374	0.746	5.24057957626663	13.699255242831	L4-L1	1369.89679603489	0.746	524.060342869639	0.374	FALSE	0.746	672	278	0.00892857142857143	0.0215827338129496	TRUE
AVF	WBGene00020573	T19D7.5	4.20315461295716e-32	7.76995161751261e-28	6.3458567390805	0.198	0.003	1.89901038718632	0.021903292068594	L4-L1	0	0.003	189.894275547945	0.198	FALSE	0.198	672	278	0.00892857142857143	0.0215827338129496	TRUE
AVF	WBGene00014248	ZK1307.7	5.88412129405703e-32	1.08773866241938e-27	4.90935246676991	0.219	0.007	2.66719439711514	0.0873865001897734	L4-L1	0	0.007	266.711872506852	0.219	FALSE	0.219	672	278	0.00892857142857143	0.0215827338129496	TRUE
AVF	WBGene00005066	srb-1	6.97056777136896e-32	1.28857915821527e-27	10.4690313225501	0.194	0	2.10562919060034	0	L4-L1	0	0	210.510384313732	0.194	FALSE	0.194	672	278	0.00892857142857143	0.0215827338129496	TRUE
AVF	WBGene00009304	eva-1	9.56934416066205e-32	1.76898896153999e-27	-6.34199466733427	0.011	0.39	0.0701946862496602	5.98454042566261	L4-L1	598.447298974362	0.39	0	0.011	FALSE	0.39	672	278	0.00892857142857143	0.0215827338129496	TRUE
AVF	WBGene00006780	unc-44	1.36839653411908e-31	2.52961783297253e-27	-1.13884706408474	0.284	0.722	5.89825085344872	12.9946747697197	L4-L1	1299.45369350369	0.722	589.722720504736	0.284	FALSE	0.722	672	278	0.00892857142857143	0.0215827338129496	TRUE
AVF	WBGene00022042	icd-2	2.12462220441829e-31	3.92757660708765e-27	-2.68740432324458	0.14	0.525	1.10800635335657	7.15894362501835	L4-L1	715.886134781528	0.525	110.804204809935	0.14	FALSE	0.525	672	278	0.00892857142857143	0.0215827338129496	TRUE
AVF	WBGene00001648	goa-1	8.31589969961251e-31	1.53727721847037e-26	-1.69828921320395	0.327	0.692	3.41085320159629	11.0789464634487	L4-L1	1107.88423921291	0.692	341.064451884374	0.327	FALSE	0.692	672	278	0.00892857142857143	0.0215827338129496	TRUE
AVF	WBGene00002045	icd-1	1.13757528977284e-30	2.10292168067406e-26	-1.85868664009662	0.115	0.522	1.8994924012382	6.90058651601234	L4-L1	690.041733779352	0.522	189.957698932658	0.115	FALSE	0.522	672	278	0.00892857142857143	0.0215827338129496	TRUE
AVF	WBGene00077771	C41G7.9	2.52206199942556e-30	4.6622838121381e-26	-2.60332606505381	0.108	0.513	1.03543463512555	6.31256247355306	L4-L1	631.235595296264	0.513	103.544472556339	0.108	FALSE	0.513	672	278	0.00892857142857143	0.0215827338129496	TRUE
AVF	WBGene00002261	ldb-1	3.03779265514689e-30	5.61566350230454e-26	-4.2605657144103	0.032	0.409	0.240598312137479	4.67904821264357	L4-L1	467.894614610265	0.409	24.0609026447932	0.032	FALSE	0.409	672	278	0.00892857142857143	0.0215827338129496	TRUE
AVF	WBGene00000263	F23H11.5	3.91791504998434e-30	7.24265776140105e-26	-1.98072354355052	0.133	0.527	1.69808695073524	6.71490542267964	L4-L1	671.471770048018	0.527	169.804162179583	0.133	FALSE	0.527	672	278	0.00892857142857143	0.0215827338129496	TRUE
AVF	WBGene00005067	srb-2	4.10272892799396e-30	7.58430469628964e-26	10.0820818912224	0.183	0	1.60942303614467	0	L4-L1	0	0	160.948403120832	0.183	FALSE	0.183	672	278	0.00892857142857143	0.0215827338129496	TRUE
AVF	WBGene00000554	cnb-1	4.26759878518039e-30	7.88908311428447e-26	-1.80384988725896	0.277	0.655	2.65164920810967	9.26932319629639	L4-L1	926.900612377118	0.655	265.102375960356	0.277	FALSE	0.655	672	278	0.00892857142857143	0.0215827338129496	TRUE
AVF	WBGene00001031	dnj-13	4.64600969347799e-30	8.58861351936341e-26	-2.34889128895422	0.144	0.539	1.40799385182681	7.18961652729081	L4-L1	718.948952094561	0.539	140.800839156934	0.144	FALSE	0.539	672	278	0.00892857142857143	0.0215827338129496	TRUE
AVF	WBGene00004357	rho-1	4.94600086223866e-30	9.14317719393439e-26	-1.09411322915232	0.173	0.594	3.55389014726039	7.59310054373594	L4-L1	759.286997353018	0.594	355.403773322367	0.173	FALSE	0.594	672	278	0.00892857142857143	0.0215827338129496	TRUE
AVF	WBGene00013962	ZK287.1	6.19524500747779e-30	1.14525299208234e-25	-2.06609297545037	0.061	0.454	1.31262686063114	5.51021429354122	L4-L1	551.014880871493	0.454	131.26853144564	0.061	FALSE	0.454	672	278	0.00892857142857143	0.0215827338129496	TRUE
AVF	WBGene00012989	Y48C3A.5	8.32688651406425e-30	1.53930824098992e-25	-5.73449697346391	0.011	0.384	0.107293184732178	5.90255046146759	L4-L1	590.220759171617	0.384	0	0.011	FALSE	0.384	672	278	0.00892857142857143	0.0215827338129496	TRUE
AVF	WBGene00012239	W04A8.4	9.42600979588855e-30	1.74249217086796e-25	-10.3698967071337	0	0.354	0	4.75849230937494	L4-L1	475.838327938923	0.354	0	0	FALSE	0.354	672	278	0.00892857142857143	0.0215827338129496	TRUE
AVF	WBGene00004438	rpl-25.1	1.1193839916843e-29	2.06929324702761e-25	2.54401741465806	0.532	0.199	11.2997539156094	1.93663637108916	L4-L1	193.659559010725	0.199	1130.01838278236	0.532	FALSE	0.532	672	278	0.00892857142857143	0.0215827338129496	TRUE
AVF	WBGene00006513	rimb-1	1.14341700357939e-29	2.11372067281687e-25	-2.32476502793102	0.119	0.513	1.68090252152108	8.43758852126966	L4-L1	843.726274065788	0.513	168.04670501554	0.119	FALSE	0.513	672	278	0.00892857142857143	0.0215827338129496	TRUE
AVF	WBGene00012274	W05B5.1	1.72682399874869e-29	3.19220684408683e-25	-2.08070614507301	0.115	0.515	1.46505401271744	6.21111497674492	L4-L1	621.096610127144	0.515	146.480761694573	0.115	FALSE	0.515	672	278	0.00892857142857143	0.0215827338129496	TRUE
AVF	WBGene00004450	rpl-36	2.32496184640211e-29	4.29792446925894e-25	-1.19811731568506	0.317	0.68	5.52536094024452	12.684156682257	L4-L1	1268.40269457742	0.68	552.486879796094	0.317	FALSE	0.68	672	278	0.00892857142857143	0.0215827338129496	TRUE
AVF	WBGene00003010	lin-24	2.37583371972705e-29	4.39196621428742e-25	-1.81519680051003	0.151	0.548	2.24854586548502	7.92397494926997	L4-L1	792.37380657838	0.548	224.861488071625	0.151	FALSE	0.548	672	278	0.00892857142857143	0.0215827338129496	TRUE
AVF	WBGene00006384	taf-3	4.93113217883669e-29	9.11569094579751e-25	-5.59246271836823	0.011	0.365	0.0774846863890601	3.91072457974476	L4-L1	391.055872715874	0.365	7.74881369327401	0.011	FALSE	0.365	672	278	0.00892857142857143	0.0215827338129496	TRUE
AVF	WBGene00004425	rpl-13	5.95726906933966e-29	1.10126076015813e-24	-1.39685118543521	0.349	0.679	5.04175343361043	13.2842428501089	L4-L1	1328.39399439613	0.679	504.182821286558	0.349	FALSE	0.679	672	278	0.00892857142857143	0.0215827338129496	TRUE
AVF	WBGene00000567	cnx-1	2.0191027686643e-28	3.73251337815282e-24	-2.79626218111655	0.043	0.409	0.619115382182047	4.32411212809006	L4-L1	432.405974319024	0.409	61.9128099631368	0.043	FALSE	0.409	672	278	0.00892857142857143	0.0215827338129496	TRUE
AVF	WBGene00011732	arrd-17	2.30355826050733e-28	4.25835780037385e-24	-1.20976817205979	0.23	0.638	4.16366035361849	9.63739786258949	L4-L1	963.70051766886	0.638	416.3756679968	0.23	FALSE	0.638	672	278	0.00892857142857143	0.0215827338129496	TRUE
AVF	WBGene00000380	cct-5	2.98982344050274e-28	5.52698761211336e-24	-1.614328086252	0.219	0.609	2.68078160059886	8.21724666042429	L4-L1	821.713792051785	0.609	268.066908535239	0.219	FALSE	0.609	672	278	0.00892857142857143	0.0215827338129496	TRUE
AVF	WBGene00014454	MTCE.7	4.16622744611231e-28	7.70168805688321e-24	-1.75618223025515	0.194	0.613	4.05343717669805	13.7032963290176	L4-L1	1370.2656115079	0.613	405.29621902882	0.194	FALSE	0.613	672	278	0.00892857142857143	0.0215827338129496	TRUE
AVF	WBGene00004749	sdn-1	4.60716663536524e-28	8.51680824213618e-24	-3.97394792824976	0.04	0.399	0.356208689931858	5.65238039063149	L4-L1	565.230566165785	0.399	35.6224552597129	0.04	FALSE	0.399	672	278	0.00892857142857143	0.0215827338129496	TRUE
AVF	WBGene00009939	ztf-11	6.26386307069667e-28	1.15793772724899e-23	-2.22541869531777	0.079	0.463	1.42690548176489	6.68820868056377	L4-L1	668.803015851791	0.463	142.696902463925	0.079	FALSE	0.463	672	278	0.00892857142857143	0.0215827338129496	TRUE
AVF	WBGene00001620	glt-1	1.17087618247605e-27	2.16448171092522e-23	5.86356264341405	0.183	0.004	1.86006111901537	0.0305198678128119	L4-L1	0	0.004	185.960646448277	0.183	FALSE	0.183	672	278	0.00892857142857143	0.0215827338129496	TRUE
AVF	WBGene00003239	mig-2	1.38136884888184e-27	2.55359845404298e-23	-3.59554277601503	0.004	0.339	0.281025179856115	3.43911957651848	L4-L1	343.908681749812	0.339	0	0.004	FALSE	0.339	672	278	0.00892857142857143	0.0215827338129496	TRUE
AVF	WBGene00011763	T14B1.1	1.74906507661262e-27	3.2333217006261e-23	-2.22983861369919	0.032	0.385	0.958986653250483	4.51381434876934	L4-L1	451.358925365301	0.385	95.902423434646	0.032	FALSE	0.385	672	278	0.00892857142857143	0.0215827338129496	TRUE
AVF	WBGene00019479	K07C11.7	3.11852874707568e-27	5.7649122418441e-23	2.00864383659862	0.597	0.314	17.9536431072476	4.46100489784734	L4-L1	446.089874105031	0.314	1795.37927910312	0.597	FALSE	0.597	672	278	0.00892857142857143	0.0215827338129496	TRUE
AVF	WBGene00020790	T25B6.4	3.56342897524802e-27	6.58735480364348e-23	8.08540442852946	0.176	0.001	2.31797292955632	0.00705927532303244	L4-L1	0	0.001	231.793940620122	0.176	FALSE	0.176	672	278	0.00892857142857143	0.0215827338129496	TRUE
AVF	WBGene00002048	ida-1	3.67153059162655e-27	6.78719145168083e-23	2.04512927800568	0.655	0.378	19.9046378872306	4.82229199977534	L4-L1	482.228587766272	0.378	1990.51494617772	0.655	FALSE	0.655	672	278	0.00892857142857143	0.0215827338129496	TRUE
AVF	WBGene00010944	M176.5	6.76528570686103e-27	1.25063071577033e-22	-1.91348500976221	0.252	0.604	2.48585710594045	9.37673435262463	L4-L1	937.657570573969	0.604	248.584767698909	0.252	FALSE	0.604	672	278	0.00892857142857143	0.0215827338129496	TRUE
AVF	WBGene00020143	T01C8.2	1.26774055865314e-26	2.3435451967262e-22	3.55299814139852	0.219	0.019	2.68127497790021	0.227263739910126	L4-L1	0	0.019	268.127472807403	0.219	FALSE	0.219	672	278	0.00892857142857143	0.0215827338129496	TRUE
AVF	WBGene00000089	aex-6	2.24739966465935e-26	4.15454302008928e-22	-1.41997864213924	0.194	0.561	2.7903608566494	7.47462796037432	L4-L1	747.43110164104	0.561	279.025751499292	0.194	FALSE	0.561	672	278	0.00892857142857143	0.0215827338129496	TRUE
AVF	WBGene00021468	epg-2	2.2831051128928e-26	4.22054811169363e-22	-5.00690683995062	0.011	0.336	0.101339579411131	3.37260106011861	L4-L1	337.253723388152	0.336	10.1341120998092	0.011	FALSE	0.336	672	278	0.00892857142857143	0.0215827338129496	TRUE
AVF	WBGene00007855	C31H5.4	2.56276563178345e-26	4.73752854691489e-22	-3.35657597792524	0.036	0.381	0.36825483329857	3.80741673885828	L4-L1	380.730075851406	0.381	36.8249285735556	0.036	FALSE	0.381	672	278	0.00892857142857143	0.0215827338129496	TRUE
AVF	WBGene00004364	ric-4	4.03158668824329e-26	7.45279115188655e-22	-1.46604516560015	0.299	0.64	3.97940009239068	11.0020809409626	L4-L1	1100.17034443286	0.64	397.94227855989	0.299	FALSE	0.64	672	278	0.00892857142857143	0.0215827338129496	TRUE
AVF	WBGene00010177	F57A8.1	4.3821450687036e-26	8.10083337400547e-22	-2.98561755371072	0.083	0.435	0.730489770836175	5.81295211736732	L4-L1	581.273569303101	0.435	73.0497941336037	0.083	FALSE	0.435	672	278	0.00892857142857143	0.0215827338129496	TRUE
AVF	WBGene00000122	aly-3	4.55814832691676e-26	8.42619299713832e-22	-2.02384244656967	0.108	0.46	1.23724881624549	5.04460369760036	L4-L1	504.449057884071	0.46	123.729577873248	0.108	FALSE	0.46	672	278	0.00892857142857143	0.0215827338129496	TRUE
AVF	WBGene00020710	T23B3.2	6.80750624175788e-26	1.25843560385136e-21	-8.00653145062459	0.004	0.323	0.0126525582207467	4.17730583111106	L4-L1	417.726120077087	0.323	0	0.004	FALSE	0.323	672	278	0.00892857142857143	0.0215827338129496	TRUE
AVF	WBGene00016115	mdt-26	8.24221251797751e-26	1.52365540607332e-21	-1.74526150930859	0.205	0.588	3.22828028778551	10.8335624980574	L4-L1	1083.31156532294	0.588	322.796279962695	0.205	FALSE	0.588	672	278	0.00892857142857143	0.0215827338129496	TRUE
AVF	WBGene00002000	hrp-2	9.88230753107099e-26	1.82684337019378e-21	-1.22798403919536	0.158	0.522	2.79106802001022	6.54472001798568	L4-L1	654.471284003835	0.522	279.116850939035	0.158	FALSE	0.522	672	278	0.00892857142857143	0.0215827338129496	TRUE
AVF	WBGene00007955	selt-1.1	1.04886580582245e-25	1.93893332864338e-21	-4.22324704165319	0.032	0.365	0.183715018173923	3.49707705177256	L4-L1	349.702518108343	0.365	18.3716442103809	0.032	FALSE	0.365	672	278	0.00892857142857143	0.0215827338129496	TRUE
AVF	WBGene00014569	bkip-1	1.22784445838676e-25	2.26979326577377e-21	-2.3592058009134	0.029	0.368	0.777452382671066	4.00598184566058	L4-L1	400.596763545842	0.368	77.7285085393214	0.029	FALSE	0.368	672	278	0.00892857142857143	0.0215827338129496	TRUE
AVF	WBGene00022248	Y73B6BL.27	1.40920731433341e-25	2.60506064127675e-21	-2.48223364857288	0.068	0.409	0.698748278482278	3.92295040190692	L4-L1	392.284451621113	0.409	69.8766916199704	0.068	FALSE	0.409	672	278	0.00892857142857143	0.0215827338129496	TRUE
AVF	WBGene00009180	nurf-1	2.08783327992455e-25	3.85956860126852e-21	-1.1451457130319	0.237	0.67	13.5668301822671	30.0120180317581	L4-L1	3001.18383656734	0.67	1356.73690513754	0.237	FALSE	0.67	672	278	0.00892857142857143	0.0215827338129496	TRUE
AVF	WBGene00000472	cey-1	2.29958781026875e-25	4.25101802606282e-21	-1.10814387931597	0.327	0.692	5.60063887070806	12.0794584365802	L4-L1	1207.91091182152	0.692	560.072416008149	0.327	FALSE	0.692	672	278	0.00892857142857143	0.0215827338129496	TRUE
AVF	WBGene00006741	unc-1	2.42338913723804e-25	4.47987715909825e-21	-1.99570356067774	0.083	0.44	1.2682006350006	5.07057548586503	L4-L1	507.046309610893	0.44	126.825711043968	0.083	FALSE	0.44	672	278	0.00892857142857143	0.0215827338129496	TRUE
AVF	WBGene00012245	rbm-25	3.34976854039185e-25	6.19238212376838e-21	-1.7389648163232	0.068	0.423	1.37433182410234	4.59797771226541	L4-L1	459.787500968062	0.423	137.433290090804	0.068	FALSE	0.423	672	278	0.00892857142857143	0.0215827338129496	TRUE
AVF	WBGene00020246	clic-1	3.39960069332272e-25	6.28450184167638e-21	-1.38330664565423	0.079	0.435	1.79715940491096	4.69606601313125	L4-L1	469.603700509434	0.435	179.72326786552	0.079	FALSE	0.435	672	278	0.00892857142857143	0.0215827338129496	TRUE
AVF	WBGene00016611	bicd-1	3.53207562422932e-25	6.52939499895032e-21	-5.24089701391424	0.018	0.338	0.100902691084049	3.95020056090898	L4-L1	395.006176706728	0.338	10.0907184476992	0.018	FALSE	0.338	672	278	0.00892857142857143	0.0215827338129496	TRUE
AVF	WBGene00008605	mlt-9	3.71648585668056e-25	6.87029575465969e-21	2.90555276161875	0.302	0.062	3.78566783853638	0.504215962902327	L4-L1	50.4215139639567	0.062	378.552870163878	0.302	FALSE	0.302	672	278	0.00892857142857143	0.0215827338129496	TRUE
AVF	WBGene00002266	lec-3	7.07405744569077e-25	1.3077102594104e-20	-2.93907970756233	0.032	0.357	0.523773512373204	4.0430329088416	L4-L1	404.289409852939	0.357	0	0.032	FALSE	0.357	672	278	0.00892857142857143	0.0215827338129496	TRUE
AVF	WBGene00004273	rab-10	7.50893520049005e-25	1.38810176116259e-20	-2.09398133064199	0.068	0.4	0.96468402329042	4.13234241426477	L4-L1	413.202992531957	0.4	96.4712909732467	0.068	FALSE	0.4	672	278	0.00892857142857143	0.0215827338129496	TRUE
AVF	WBGene00014261	shk-1	8.64506189986707e-25	1.59812614280943e-20	3.39981923626814	0.252	0.043	3.28625943377782	0.310206586590353	L4-L1	31.0209667563829	0.043	328.633286721203	0.252	FALSE	0.252	672	278	0.00892857142857143	0.0215827338129496	TRUE
AVF	WBGene00014213	ZK1073.1	1.44756037900176e-24	2.67596011662265e-20	-2.71975214467029	0.079	0.409	0.670953530891623	4.44217928543218	L4-L1	444.20935895395	0.409	67.0960255182785	0.079	FALSE	0.409	672	278	0.00892857142857143	0.0215827338129496	TRUE
AVF	WBGene00018462	F45E1.1	1.57992081838116e-24	2.92064162485942e-20	-4.92372757483397	0.022	0.332	0.110188754196297	3.45215973051964	L4-L1	345.214804833806	0.332	0	0.022	FALSE	0.332	672	278	0.00892857142857143	0.0215827338129496	TRUE
AVF	WBGene00019831	R02F2.1	1.72613332116107e-24	3.19093005749835e-20	-2.41485124742711	0.112	0.46	1.45739436469182	7.78946062607684	L4-L1	778.914449873632	0.46	145.743886110486	0.112	FALSE	0.46	672	278	0.00892857142857143	0.0215827338129496	TRUE
AVF	WBGene00005692	sru-29	2.74630899765795e-24	5.07682681307049e-20	10.4670942521407	0.144	0	2.10279908576716	0	L4-L1	0	0	210.289272749733	0.144	FALSE	0.144	672	278	0.00892857142857143	0.0215827338129496	TRUE
AVF	WBGene00006727	ubq-1	3.57241105632642e-24	6.60395907872502e-20	-1.28105328157295	0.324	0.671	4.90831334194832	11.9352566093584	L4-L1	1193.48051982202	0.671	490.754541974451	0.324	FALSE	0.671	672	278	0.00892857142857143	0.0215827338129496	TRUE
AVF	WBGene00002191	kin-3	3.63466106999447e-24	6.71903445399178e-20	-2.32439353919148	0.068	0.391	0.739720929069662	3.72145893135999	L4-L1	372.135765998567	0.391	73.9733466089782	0.068	FALSE	0.391	672	278	0.00892857142857143	0.0215827338129496	TRUE
AVF	WBGene00012553	cox-5A	4.66795497972785e-24	8.6291815755249e-20	-1.66255394432013	0.133	0.487	1.78563553142016	5.66280114720989	L4-L1	566.255958775792	0.487	178.561277904905	0.133	FALSE	0.487	672	278	0.00892857142857143	0.0215827338129496	TRUE
AVF	WBGene00018710	F52G3.1	5.34271396049187e-24	9.87654102736526e-20	-1.86915300959951	0.083	0.42	1.31631527601603	4.82039004648073	L4-L1	482.023462810838	0.42	131.626108064941	0.083	FALSE	0.42	672	278	0.00892857142857143	0.0215827338129496	TRUE
AVF	WBGene00000414	cec-1	7.10211843482912e-24	1.31289761386251e-19	-3.53525016504069	0.061	0.391	0.405081600922362	4.7365480526506	L4-L1	473.646979005291	0.391	40.5066640691525	0.061	FALSE	0.391	672	278	0.00892857142857143	0.0215827338129496	TRUE
AVF	WBGene00009119	ndk-1	7.76083721571816e-24	1.43466836769766e-19	1.82035323665537	0.687	0.598	41.0703914345358	11.6286789031984	L4-L1	1162.85591189552	0.598	4107.14836453202	0.687	FALSE	0.687	672	278	0.00892857142857143	0.0215827338129496	TRUE
AVF	WBGene00020390	T10B5.4	8.74925847687023e-24	1.61738792203423e-19	-1.30273286365305	0.374	0.693	5.06688412628751	12.5071736679269	L4-L1	1250.67021010069	0.693	506.670253958797	0.374	FALSE	0.693	672	278	0.00892857142857143	0.0215827338129496	TRUE
AVF	WBGene00017926	cox-6C	8.9898271291671e-24	1.66185944309783e-19	-2.8408733458991	0.076	0.426	0.699660235902862	5.03702481732136	L4-L1	503.699181583082	0.426	69.9656241621659	0.076	FALSE	0.426	672	278	0.00892857142857143	0.0215827338129496	TRUE
AVF	WBGene00015005	B0034.5	1.03575380677442e-23	1.9146944872032e-19	10.3880374978796	0.14	0	1.99047843406926	0	L4-L1	0	0	199.056707394252	0.14	FALSE	0.14	672	278	0.00892857142857143	0.0215827338129496	TRUE
AVF	WBGene00021629	scpl-3	1.05133936199522e-23	1.94350594458437e-19	-4.72648448568064	0.018	0.324	0.125961753819252	3.42840651872314	L4-L1	342.840146486466	0.324	12.5967363140962	0.018	FALSE	0.324	672	278	0.00892857142857143	0.0215827338129496	TRUE
AVF	WBGene00009122	tct-1	1.47889041643366e-23	2.73387682381926e-19	2.42113091737372	0.489	0.223	11.6868046189401	2.18122375558393	L4-L1	218.120540171227	0.223	1168.71660083983	0.489	FALSE	0.489	672	278	0.00892857142857143	0.0215827338129496	TRUE
AVF	WBGene00001088	dpy-30	1.70956277297184e-23	3.16029774211574e-19	-3.36744833543825	0.05	0.369	0.345203840716569	3.59833064185652	L4-L1	359.822457134316	0.369	34.5188265871585	0.05	FALSE	0.369	672	278	0.00892857142857143	0.0215827338129496	TRUE
AVF	WBGene00010964	ctc-1	2.12641230364996e-23	3.93088578452732e-19	2.45756334168568	0.604	0.442	48.0202518299837	8.74143548388094	L4-L1	874.095003886736	0.442	4801.91941877345	0.604	FALSE	0.604	672	278	0.00892857142857143	0.0215827338129496	TRUE
AVF	WBGene00003909	pag-3	2.28057081714858e-23	4.21586321258086e-19	-1.79855415012047	0.158	0.494	1.91670777512669	6.67870378963754	L4-L1	667.86011593861	0.494	191.677729083102	0.158	FALSE	0.494	672	278	0.00892857142857143	0.0215827338129496	TRUE
AVF	WBGene00004836	sls-2.4	2.42234747703179e-23	4.47795154604096e-19	-3.79627649832185	0.072	0.394	0.454834834398059	6.36746399481771	L4-L1	636.739417084708	0.394	45.4837656148161	0.072	FALSE	0.394	672	278	0.00892857142857143	0.0215827338129496	TRUE
AVF	WBGene00021272	Y23H5B.1	2.68735220290768e-23	4.96783928229514e-19	3.78840681178228	0.14	0.007	1.24681115102261	0.0890075648951195	L4-L1	0	0.007	124.685475334349	0.14	FALSE	0.14	672	278	0.00892857142857143	0.0215827338129496	TRUE
AVF	WBGene00004274	rab-11.1	2.78219072259467e-23	5.1431577697885e-19	-2.05335148162276	0.129	0.473	1.22240348254149	5.08726139696287	L4-L1	508.707375710907	0.473	122.234794394191	0.129	FALSE	0.473	672	278	0.00892857142857143	0.0215827338129496	TRUE
AVF	WBGene00010962	ctc-3	3.19649883903747e-23	5.90904775384467e-19	1.87738124630235	0.59	0.439	43.6664291586472	11.8845025700965	L4-L1	1188.4099066132	0.439	4366.59233995459	0.59	FALSE	0.59	672	278	0.00892857142857143	0.0215827338129496	TRUE
AVF	WBGene00001934	his-60	3.43511118461642e-23	6.35014653588192e-19	-10.3119268499998	0	0.287	0	4.57102016839378	L4-L1	457.084566372305	0.287	0	0	FALSE	0.287	672	278	0.00892857142857143	0.0215827338129496	TRUE
AVF	WBGene00007984	irx-1	3.54803051373279e-23	6.55888920768644e-19	-1.70575432219267	0.129	0.479	1.97033742750242	6.43747542750519	L4-L1	643.739375584731	0.479	196.98983594603	0.129	FALSE	0.479	672	278	0.00892857142857143	0.0215827338129496	TRUE
AVF	WBGene00015650	pkg-2	3.54873446435337e-23	6.56019053080364e-19	1.78199876191193	0.424	0.134	5.47067326710052	1.59032167150781	L4-L1	159.030153089542	0.134	547.082048171982	0.424	FALSE	0.424	672	278	0.00892857142857143	0.0215827338129496	TRUE
AVF	WBGene00023067	rpl-41.1	3.6469689259283e-23	6.74178675647105e-19	-3.36334205288346	0.058	0.378	0.435575144585936	4.51813012544505	L4-L1	451.803682291627	0.378	43.5589417150159	0.058	FALSE	0.378	672	278	0.00892857142857143	0.0215827338129496	TRUE
AVF	WBGene00011737	sqst-1	3.98650536433462e-23	7.36945381650898e-19	-2.75536223548926	0.065	0.402	0.631630063106833	4.28770657676303	L4-L1	428.764411842428	0.402	63.1516589753861	0.065	FALSE	0.402	672	278	0.00892857142857143	0.0215827338129496	TRUE
AVF	WBGene00017993	cec-5	4.89714204310374e-23	9.05285678088158e-19	-2.0786198836276	0.025	0.342	0.88831586354104	3.7659785987408	L4-L1	376.593595085867	0.342	88.834810641744	0.025	FALSE	0.342	672	278	0.00892857142857143	0.0215827338129496	TRUE
AVF	WBGene00002005	hsp-1	9.71682724414109e-23	1.79625268435192e-18	-1.10979801241035	0.435	0.738	7.94020921151187	17.1424716617029	L4-L1	1714.22033665367	0.738	794.021906521617	0.435	FALSE	0.738	672	278	0.00892857142857143	0.0215827338129496	TRUE
AVF	WBGene00004703	rsp-6	1.05575132606714e-22	1.95166190136772e-18	-3.74638412389091	0.04	0.354	0.296722468645524	4.02900016324036	L4-L1	402.885691646455	0.354	29.6729739750812	0.04	FALSE	0.354	672	278	0.00892857142857143	0.0215827338129496	TRUE
AVF	WBGene00004204	swsn-4	1.15201045339774e-22	2.12960652415107e-18	-2.21772234699755	0.133	0.458	1.23698428850145	5.76918161544289	L4-L1	576.912435426665	0.458	123.702667403608	0.133	FALSE	0.458	672	278	0.00892857142857143	0.0215827338129496	TRUE
AVF	WBGene00010960	atp-6	1.17856649358587e-22	2.17869802004284e-18	1.94646154004037	0.633	0.496	73.6249987298186	19.1015837617287	L4-L1	1910.13405432223	0.496	7362.50923330706	0.633	FALSE	0.633	672	278	0.00892857142857143	0.0215827338129496	TRUE
AVF	WBGene00020160	igcm-3	1.1905659110797e-22	2.20088014322193e-18	-1.78080724101718	0.079	0.406	1.75244060243194	6.03258042611364	L4-L1	603.246498783575	0.406	175.251188476098	0.079	FALSE	0.406	672	278	0.00892857142857143	0.0215827338129496	TRUE
AVF	WBGene00004480	rps-11	1.20218431712605e-22	2.22235792863921e-18	-1.13444621502892	0.421	0.704	6.71594497338844	14.7502100866665	L4-L1	1474.97893922284	0.704	671.490899220776	0.421	FALSE	0.704	672	278	0.00892857142857143	0.0215827338129496	TRUE
AVF	WBGene00001484	fox-1	1.51987641686392e-22	2.80964354421465e-18	-1.46613277152716	0.094	0.426	1.77931049194407	4.92433467032375	L4-L1	492.402908142383	0.426	177.935375753516	0.094	FALSE	0.426	672	278	0.00892857142857143	0.0215827338129496	TRUE
AVF	WBGene00010796	clip-1	1.5330546444855e-22	2.8340048157959e-18	-1.67314089159577	0.119	0.46	1.98800683939418	6.34989892016881	L4-L1	634.980844516776	0.46	198.805262949035	0.119	FALSE	0.46	672	278	0.00892857142857143	0.0215827338129496	TRUE
AVF	WBGene00018338	F42A9.9	2.36564880857911e-22	4.37313838753935e-18	5.30314566735383	0.162	0.007	1.64308409920688	0.0402183922944023	L4-L1	0	0.007	164.314375442137	0.162	FALSE	0.162	672	278	0.00892857142857143	0.0215827338129496	TRUE
AVF	WBGene00001820	ham-1	2.53278549340787e-22	4.68210726311379e-18	1.9814769065778	0.612	0.345	23.6834982692922	5.99680695446186	L4-L1	599.675800450048	0.345	2368.41338392492	0.612	FALSE	0.612	672	278	0.00892857142857143	0.0215827338129496	TRUE
AVF	WBGene00011337	T01G1.2	2.70100330024352e-22	4.99307470083017e-18	1.60670296709774	0.442	0.143	7.42418512373071	2.43740843700797	L4-L1	243.742562438549	0.143	742.376332498273	0.442	FALSE	0.442	672	278	0.00892857142857143	0.0215827338129496	TRUE
AVF	WBGene00020391	cct-7	2.78879137781804e-22	5.15535974103444e-18	-1.89122082024881	0.144	0.472	1.4165182739009	5.26641565261076	L4-L1	526.629746912165	0.472	141.656512390026	0.144	FALSE	0.472	672	278	0.00892857142857143	0.0215827338129496	TRUE
AVF	WBGene00021427	sec-61.B	3.33174660200695e-22	6.15906676847004e-18	-3.05494211721028	0.032	0.333	0.429253016941395	3.59573003696037	L4-L1	359.568820349691	0.333	42.9272132412512	0.032	FALSE	0.333	672	278	0.00892857142857143	0.0215827338129496	TRUE
AVF	WBGene00004266	rab-1	4.33900531099152e-22	8.02108521789892e-18	-1.05696792573305	0.219	0.571	3.38777016388881	7.05443561779454	L4-L1	705.429463993552	0.571	338.754204589338	0.219	FALSE	0.571	672	278	0.00892857142857143	0.0215827338129496	TRUE
AVF	WBGene00006595	top-1	6.08114665385735e-22	1.12416077043207e-17	-3.14544166712011	0.043	0.344	0.394645826912419	3.52238603091776	L4-L1	352.230552706793	0.344	39.4663401258104	0.043	FALSE	0.344	672	278	0.00892857142857143	0.0215827338129496	TRUE
AVF	WBGene00016841	magu-3	6.26222206280158e-22	1.1576343705295e-17	-4.43105751830347	0.022	0.305	0.120658615932626	2.67889999442681	L4-L1	267.88779900458	0.305	0	0.022	FALSE	0.305	672	278	0.00892857142857143	0.0215827338129496	TRUE
AVF	WBGene00001030	dnj-12	7.14890028733503e-22	1.32154570711675e-17	-2.0242798401153	0.061	0.371	0.89542901862929	3.65564925522027	L4-L1	365.561595356347	0.371	89.546373047782	0.061	FALSE	0.371	672	278	0.00892857142857143	0.0215827338129496	TRUE
AVF	WBGene00001945	his-71	1.14978305323587e-21	2.12548895221183e-17	-1.91086290824579	0.119	0.454	1.2498132176165	4.71176027517155	L4-L1	471.160189778322	0.454	124.969571869935	0.119	FALSE	0.454	672	278	0.00892857142857143	0.0215827338129496	TRUE
AVF	WBGene00007055	tag-196	1.17175734407697e-21	2.16611062626069e-17	-5.58322710560047	0.007	0.293	0.0826403720799264	4.13293540993517	L4-L1	413.292657446278	0.293	0	0.007	FALSE	0.293	672	278	0.00892857142857143	0.0215827338129496	TRUE
AVF	WBGene00001999	hrp-1	1.88983390907903e-21	3.4935469643235e-17	-1.08570636473865	0.435	0.708	5.99910889210347	12.7387415510461	L4-L1	1273.8522175269	0.708	599.913990323464	0.435	FALSE	0.708	672	278	0.00892857142857143	0.0215827338129496	TRUE
AVF	WBGene00017193	F07C3.2	2.28502661287101e-21	4.22410019655335e-17	-2.46647216740667	0.097	0.412	0.793926097799075	4.40634805488438	L4-L1	440.620544481202	0.412	79.3958481609774	0.097	FALSE	0.412	672	278	0.00892857142857143	0.0215827338129496	TRUE
AVF	WBGene00000217	asp-4	3.51232358406775e-21	6.49288137750763e-17	-11.2157273474445	0	0.262	0	8.55362113377807	L4-L1	855.3697769841	0.262	0	0	FALSE	0.262	672	278	0.00892857142857143	0.0215827338129496	TRUE
AVF	WBGene00000464	ceh-44	3.76155905355407e-21	6.95361806640004e-17	-2.98569989560221	0.065	0.366	0.526935637334678	4.20091233979884	L4-L1	420.086864622261	0.366	52.6948427130599	0.065	FALSE	0.366	672	278	0.00892857142857143	0.0215827338129496	TRUE
AVF	WBGene00000293	cap-2	4.55136129251875e-21	8.41364648535016e-17	-1.35138271231583	0.198	0.533	2.41613034972306	6.17260519325243	L4-L1	617.24713172439	0.533	241.619348274659	0.198	FALSE	0.533	672	278	0.00892857142857143	0.0215827338129496	TRUE
AVF	WBGene00011283	ttbk-7	5.29938025403867e-21	9.79643433761589e-17	-4.20941892575217	0.014	0.296	0.156951173467712	2.9685844743725	L4-L1	296.858833102265	0.296	0	0.014	FALSE	0.296	672	278	0.00892857142857143	0.0215827338129496	TRUE
AVF	WBGene00011647	noca-1	6.08221859442647e-21	1.12435892936568e-16	-5.54883063567242	0.011	0.293	0.0589975316230478	2.9287418672567	L4-L1	292.86158131324	0.293	5.90001588977955	0.011	FALSE	0.293	672	278	0.00892857142857143	0.0215827338129496	TRUE
AVF	WBGene00012348	pptr-1	6.80727358454369e-21	1.25839259483875e-16	-1.28639221739768	0.04	0.33	1.38633814765069	3.38880479602355	L4-L1	338.873275718622	0.33	138.639988398282	0.04	FALSE	0.33	672	278	0.00892857142857143	0.0215827338129496	TRUE
AVF	WBGene00018869	rfip-1	7.34818040806973e-21	1.35838463023577e-16	-2.37491717164703	0.076	0.384	0.8410608927294	4.37980405393132	L4-L1	437.963207987277	0.384	84.1098346805595	0.076	FALSE	0.384	672	278	0.00892857142857143	0.0215827338129496	TRUE
AVF	WBGene00001957	hlh-13	7.51131499141278e-21	1.38854168931257e-16	-6.88600758866749	0.007	0.281	0.0417972552084699	5.36755511989082	L4-L1	536.752818241582	0.281	0	0.007	FALSE	0.281	672	278	0.00892857142857143	0.0215827338129496	TRUE
AVF	WBGene00012759	sup-1	1.04145179036344e-20	1.92522777966586e-16	3.97941026348515	0.14	0.007	1.27026453240916	0.0792726672276552	L4-L1	0	0.007	127.031515723467	0.14	FALSE	0.14	672	278	0.00892857142857143	0.0215827338129496	TRUE
AVF	WBGene00012113	T28B8.1	1.13824631563772e-20	2.1041621390879e-16	-2.58017974822886	0.072	0.368	0.671085248089497	4.03320830204135	L4-L1	403.307669857598	0.368	67.1038840157215	0.072	FALSE	0.368	672	278	0.00892857142857143	0.0215827338129496	TRUE
AVF	WBGene00007417	ceh-58	1.17617701486263e-20	2.17428082967505e-16	-4.08078101165319	0.029	0.304	0.15945607629691	2.75760791363204	L4-L1	275.751129798252	0.304	15.9463177185898	0.029	FALSE	0.304	672	278	0.00892857142857143	0.0215827338129496	TRUE
AVF	WBGene00016746	C48B6.10	1.46014565485876e-20	2.69922525757191e-16	-2.78751654903756	0.086	0.387	0.595652288355676	4.13597097222999	L4-L1	413.594323916535	0.387	59.5661769835867	0.086	FALSE	0.387	672	278	0.00892857142857143	0.0215827338129496	TRUE
AVF	WBGene00009042	F22B5.4	1.75571236903688e-20	3.24560988540158e-16	4.57864270092858	0.155	0.015	2.36391516311693	0.0975913232314416	L4-L1	0	0.015	236.398240318927	0.155	FALSE	0.155	672	278	0.00892857142857143	0.0215827338129496	TRUE
AVF	WBGene00014171	nep-26	1.97392576409398e-20	3.64899916750413e-16	3.07716929166253	0.223	0.03	3.24020081063564	0.382867788975578	L4-L1	38.2865760482106	0.03	324.021038354798	0.223	FALSE	0.223	672	278	0.00892857142857143	0.0215827338129496	TRUE
AVF	WBGene00017834	F26F12.3	2.48751927614005e-20	4.59842813387249e-16	-5.84176752167671	0.007	0.262	0.0431569570692266	2.67994374169092	L4-L1	267.988296860554	0.262	0	0.007	FALSE	0.262	672	278	0.00892857142857143	0.0215827338129496	TRUE
AVF	WBGene00001915	his-41	3.18324673712046e-20	5.88454991824089e-16	-1.19683809527863	0.59	0.856	20.8818370517442	47.8755940509928	L4-L1	4787.4289457685	0.856	2088.22046780576	0.59	FALSE	0.856	672	278	0.00892857142857143	0.0215827338129496	TRUE
AVF	WBGene00015552	C06G3.6	3.18847160809017e-20	5.89420861471549e-16	-2.67782407268977	0.036	0.314	0.449758749660514	2.89949109970547	L4-L1	289.94280023357	0.314	44.9772021034831	0.036	FALSE	0.314	672	278	0.00892857142857143	0.0215827338129496	TRUE
AVF	WBGene00001037	dnj-19	3.22465339842605e-20	5.96109427233039e-16	-2.08176077159666	0.047	0.341	0.850424775325915	3.61378777431135	L4-L1	361.376275401959	0.341	85.0462646394001	0.047	FALSE	0.341	672	278	0.00892857142857143	0.0215827338129496	TRUE
AVF	WBGene00019537	K08D12.3	4.02454582861672e-20	7.43977541878088e-16	-2.90456555841492	0.047	0.327	0.453214947151994	3.41908540903804	L4-L1	341.900854359735	0.327	45.3010499107277	0.047	FALSE	0.327	672	278	0.00892857142857143	0.0215827338129496	TRUE
AVF	WBGene00004920	snr-7	5.02195334159998e-20	9.28358294728173e-16	-1.79529825201116	0.086	0.393	1.21411438148269	4.22503293117461	L4-L1	422.500540654915	0.393	121.414451460523	0.086	FALSE	0.393	672	278	0.00892857142857143	0.0215827338129496	TRUE
AVF	WBGene00009717	dep-1	6.08692933728246e-20	1.12522975729003e-15	3.29867424365255	0.176	0.016	1.82907588083857	0.184757104925428	L4-L1	0	0.016	182.912927630819	0.176	FALSE	0.176	672	278	0.00892857142857143	0.0215827338129496	TRUE
AVF	WBGene00012097	abcf-2	6.64580631806085e-20	1.22854375595673e-15	-3.57534917711248	0.029	0.307	0.282583935314151	3.40987723669138	L4-L1	340.987516314047	0.307	28.2593548064537	0.029	FALSE	0.307	672	278	0.00892857142857143	0.0215827338129496	TRUE
AVF	WBGene00009917	glb-18	8.32761773959375e-20	1.5394434153413e-15	4.44186106124455	0.147	0.012	1.65577207155607	0.0748620042250777	L4-L1	0	0.012	165.581245802248	0.147	FALSE	0.147	672	278	0.00892857142857143	0.0215827338129496	TRUE
AVF	WBGene00003085	ccar-1	8.97530106997099e-20	1.65917415579484e-15	-4.16004334786571	0.032	0.307	0.172187042976192	3.14102851589066	L4-L1	314.095514305578	0.307	17.2184035127735	0.032	FALSE	0.307	672	278	0.00892857142857143	0.0215827338129496	TRUE
AVF	WBGene00004700	rsp-3	1.15461214882081e-19	2.13441601831014e-15	-3.19752775835716	0.061	0.351	0.396829563261361	3.67196737445657	L4-L1	367.196037615416	0.351	39.6836559180936	0.061	FALSE	0.351	672	278	0.00892857142857143	0.0215827338129496	TRUE
AVF	WBGene00011015	R04F11.2	1.16047513468001e-19	2.14525433396948e-15	-1.8260684731274	0.137	0.452	1.36359907508948	4.8461727330701	L4-L1	484.607631667572	0.452	136.3635046004	0.137	FALSE	0.452	672	278	0.00892857142857143	0.0215827338129496	TRUE
AVF	WBGene00002265	lec-2	1.2319677783946e-19	2.27741563514025e-15	7.99362300019011	0.108	0.001	1.24021170087435	0.00339205661749541	L4-L1	0	0.001	124.011370863811	0.108	FALSE	0.108	672	278	0.00892857142857143	0.0215827338129496	TRUE
AVF	WBGene00000036	ace-2	1.32106277601308e-19	2.44211664773778e-15	-1.96631150038467	0.058	0.347	0.993791131418948	3.89598379533771	L4-L1	389.593810815793	0.347	99.3824711197376	0.058	FALSE	0.347	672	278	0.00892857142857143	0.0215827338129496	TRUE
AVF	WBGene00006749	unc-9	1.35787054265736e-19	2.51015948515639e-15	-2.21911271706031	0.09	0.385	0.905048705514544	4.22923039330149	L4-L1	422.923126304782	0.385	90.5081693536918	0.09	FALSE	0.385	672	278	0.00892857142857143	0.0215827338129496	TRUE
AVF	WBGene00012468	Y17G7B.17	1.39305926270194e-19	2.57520935303081e-15	-2.30552822452041	0.072	0.36	0.72829431935729	3.61660569102004	L4-L1	361.658413938765	0.36	72.8227452788483	0.072	FALSE	0.36	672	278	0.00892857142857143	0.0215827338129496	TRUE
AVF	WBGene00010311	F59B2.9	1.74361962320423e-19	3.22325523545534e-15	-3.24577771481745	0.036	0.305	0.288474556636144	2.76906130710365	L4-L1	276.900282976492	0.305	28.8487402968815	0.036	FALSE	0.305	672	278	0.00892857142857143	0.0215827338129496	TRUE
AVF	WBGene00017925	F29B9.11	1.75291650573965e-19	3.24044145251032e-15	-1.21782359469604	0.126	0.446	2.03736763947808	4.74570544398548	L4-L1	474.55522162973	0.446	203.73234748884	0.126	FALSE	0.446	672	278	0.00892857142857143	0.0215827338129496	TRUE
AVF	WBGene00001431	fkb-6	1.82723883297272e-19	3.37783370663337e-15	-2.42227273850761	0.061	0.354	0.699457195118289	3.76698684418666	L4-L1	376.696771805086	0.354	69.9386073114824	0.061	FALSE	0.354	672	278	0.00892857142857143	0.0215827338129496	TRUE
AVF	WBGene00004435	rpl-23	1.93062525642515e-19	3.56895384902754e-15	-1.41005661719053	0.223	0.549	2.8921250412784	7.69382381463938	L4-L1	769.371522876519	0.549	289.216719220911	0.223	FALSE	0.549	672	278	0.00892857142857143	0.0215827338129496	TRUE
AVF	WBGene00018519	F46H5.3	1.93586582706807e-19	3.57864156791803e-15	1.19755261543182	0.683	0.516	30.9722377525174	13.5044191218698	L4-L1	1350.39845039032	0.516	3097.28880100596	0.683	FALSE	0.683	672	278	0.00892857142857143	0.0215827338129496	TRUE
AVF	WBGene00016173	fust-1	2.10351274038347e-19	3.88855365187287e-15	-1.68651789464259	0.165	0.472	1.72385246116463	5.55880718712	L4-L1	555.873387005748	0.472	172.391179473605	0.165	FALSE	0.472	672	278	0.00892857142857143	0.0215827338129496	TRUE
AVF	WBGene00010674	K08E7.6	2.69661134413609e-19	4.98495573076998e-15	-3.45490189615074	0.025	0.299	0.236216497747436	2.62819217346595	L4-L1	262.817014559445	0.299	23.6227016927178	0.025	FALSE	0.299	672	278	0.00892857142857143	0.0215827338129496	TRUE
AVF	WBGene00020045	glb-23	2.79322997741195e-19	5.16356493624372e-15	3.15708921118477	0.245	0.052	3.40339256024452	0.380449374658343	L4-L1	38.0427490993342	0.052	340.345800165304	0.245	FALSE	0.245	672	278	0.00892857142857143	0.0215827338129496	TRUE
AVF	WBGene00003902	pab-1	2.79751805022566e-19	5.17149186764715e-15	1.48340880488278	0.647	0.473	18.1509748653593	6.49136337835415	L4-L1	649.1274179335	0.473	1815.12816660492	0.647	FALSE	0.647	672	278	0.00892857142857143	0.0215827338129496	TRUE
AVF	WBGene00013347	nova-1	2.82533650644851e-19	5.22291706582072e-15	-2.2334145903085	0.076	0.368	0.850792568217159	4.01624223654966	L4-L1	401.601166204476	0.368	85.0830455663777	0.076	FALSE	0.368	672	278	0.00892857142857143	0.0215827338129496	TRUE
AVF	WBGene00021474	dot-1.1	5.08308578303259e-19	9.39659237851405e-15	-4.256945681525	0.025	0.281	0.139065282270155	2.72609430709001	L4-L1	272.606329981241	0.281	13.9071475117455	0.025	FALSE	0.281	672	278	0.00892857142857143	0.0215827338129496	TRUE
AVF	WBGene00077486	sls-1.9	5.48157175193787e-19	1.01332335406323e-14	-4.86439436212169	0.022	0.274	0.123099924946778	3.68909601229672	L4-L1	368.90608690157	0.274	12.3105406825686	0.022	FALSE	0.274	672	278	0.00892857142857143	0.0215827338129496	TRUE
AVF	WBGene00007235	ahsa-1	5.84039755460991e-19	1.07965589194519e-14	-5.62659238032571	0.011	0.263	0.0492615372123287	2.61000706407721	L4-L1	261.002333191731	0.263	0	0.011	FALSE	0.263	672	278	0.00892857142857143	0.0215827338129496	TRUE
AVF	WBGene00004443	rpl-29	7.05406774766185e-19	1.30401496383277e-14	-1.10329130640902	0.201	0.487	2.98185374971023	6.4125820643083	L4-L1	641.255980824884	0.487	298.120336459893	0.201	FALSE	0.487	672	278	0.00892857142857143	0.0215827338129496	TRUE
AVF	WBGene00021475	tbca-1	9.94442392446364e-19	1.83832620667635e-14	-3.65990911909946	0.04	0.307	0.270427810798135	3.46214999210338	L4-L1	346.203879134247	0.307	27.0434690128162	0.04	FALSE	0.307	672	278	0.00892857142857143	0.0215827338129496	TRUE
AVF	WBGene00194909	F41E6.17	1.03867464662057e-18	1.92009395174279e-14	2.87202138822012	0.198	0.028	2.13577059839817	0.290739250022046	L4-L1	29.0731731384369	0.028	213.585976589095	0.198	FALSE	0.198	672	278	0.00892857142857143	0.0215827338129496	TRUE
AVF	WBGene00003148	mbf-1	1.29452490700056e-18	2.39305874308124e-14	-2.60787418057911	0.076	0.359	0.584200419456886	3.58175372991548	L4-L1	358.168487986335	0.359	58.4202943375161	0.076	FALSE	0.359	672	278	0.00892857142857143	0.0215827338129496	TRUE
AVF	WBGene00003578	ndx-1	1.40620926193919e-18	2.59951844162079e-14	-2.03112395923073	0.05	0.318	0.753192794493272	3.09168749069246	L4-L1	309.161677130945	0.318	75.3166210770768	0.05	FALSE	0.318	672	278	0.00892857142857143	0.0215827338129496	TRUE
AVF	WBGene00018569	F47F2.1	1.4300480286794e-18	2.64358678581674e-14	-2.97131879163073	0.054	0.324	0.535074348799333	4.22305804866952	L4-L1	422.280197118482	0.324	53.5098176700027	0.054	FALSE	0.324	672	278	0.00892857142857143	0.0215827338129496	TRUE
AVF	WBGene00013094	Y51H1A.3	1.59074376513885e-18	2.94064892423568e-14	-2.97322476248766	0.04	0.312	0.337803414054805	2.67949475838452	L4-L1	267.941448492499	0.312	33.781845709737	0.04	FALSE	0.312	672	278	0.00892857142857143	0.0215827338129496	TRUE
AVF	WBGene00020612	arrd-22	1.64028660716323e-18	3.03223382200194e-14	-3.28934962148618	0.04	0.299	0.334954649337224	3.30843568487029	L4-L1	330.835585038495	0.299	33.4962249963272	0.04	FALSE	0.299	672	278	0.00892857142857143	0.0215827338129496	TRUE
AVF	WBGene00013856	ZC168.2	1.64314737806981e-18	3.03752224309985e-14	2.81548549980591	0.245	0.052	3.46020891421862	0.490560478112107	L4-L1	49.0552532942556	0.052	346.032118406897	0.245	FALSE	0.245	672	278	0.00892857142857143	0.0215827338129496	TRUE
AVF	WBGene00015755	C14B9.10	1.73507049314262e-18	3.20745131362344e-14	-2.33682512978955	0.101	0.396	0.762000858180676	3.86623378975809	L4-L1	386.607237295525	0.396	76.1625830679321	0.101	FALSE	0.396	672	278	0.00892857142857143	0.0215827338129496	TRUE
AVF	WBGene00011300	R107.5	1.85311402329917e-18	3.42566658347085e-14	-1.32968041196894	0.32	0.6	6.70640945381689	16.8639114602185	L4-L1	1686.38239245492	0.6	670.651934065134	0.32	FALSE	0.6	672	278	0.00892857142857143	0.0215827338129496	TRUE
AVF	WBGene00010139	F56A8.3	2.06206822923963e-18	3.81193932857238e-14	-1.65675963008938	0.032	0.301	0.875476922589231	2.77029857413039	L4-L1	277.02451164573	0.301	87.5515909278124	0.032	FALSE	0.301	672	278	0.00892857142857143	0.0215827338129496	TRUE
AVF	WBGene00003966	pdl-1	2.09116308537327e-18	3.86572407962102e-14	-2.01622544301568	0.104	0.391	1.01510356836956	4.1194010985361	L4-L1	411.914201644722	0.391	101.513117053192	0.104	FALSE	0.391	672	278	0.00892857142857143	0.0215827338129496	TRUE
AVF	WBGene00000516	cki-1	2.4247545784785e-18	4.48240131377536e-14	-9.43040793213092	0	0.231	0	2.48044953093391	L4-L1	248.045011188188	0.231	0	0	FALSE	0.231	672	278	0.00892857142857143	0.0215827338129496	TRUE
AVF	WBGene00002065	iff-2	2.7058360181008e-18	5.00200846306115e-14	-1.00813419249781	0.299	0.583	4.25274388102493	8.55932561247258	L4-L1	855.906415658651	0.583	425.286120197028	0.299	FALSE	0.583	672	278	0.00892857142857143	0.0215827338129496	TRUE
AVF	WBGene00000292	cap-1	3.54917210497291e-18	6.56099955325293e-14	-1.95596357334124	0.108	0.4	1.11413904816161	4.33504845465728	L4-L1	433.497731311444	0.4	111.312191266623	0.108	FALSE	0.4	672	278	0.00892857142857143	0.0215827338129496	TRUE
AVF	WBGene00000066	act-4	4.02039323758438e-18	7.43209893899848e-14	-1.03897697768209	0.586	0.856	15.7298142992181	32.3270550880719	L4-L1	3232.66998454713	0.856	1572.9597021326	0.586	FALSE	0.856	672	278	0.00892857142857143	0.0215827338129496	TRUE
AVF	WBGene00002189	kin-1	4.7905391212857e-18	8.85579061960874e-14	1.58544091078375	0.597	0.371	15.8474377895248	5.28043838608855	L4-L1	528.031998316147	0.371	1584.80257416801	0.597	FALSE	0.597	672	278	0.00892857142857143	0.0215827338129496	TRUE
AVF	WBGene00011977	T24B8.3	5.44749058269702e-18	1.00702310911737e-13	-1.6714474524298	0.104	0.384	1.50859442601848	4.81535639807843	L4-L1	481.528509418756	0.384	150.864400428785	0.104	FALSE	0.384	672	278	0.00892857142857143	0.0215827338129496	TRUE
AVF	WBGene00001082	dpy-23	5.45537570221953e-18	1.0084807523123e-13	-2.83578272656752	0.04	0.293	0.4258337823524	3.06434817473641	L4-L1	306.431094719475	0.293	42.5845430002869	0.04	FALSE	0.293	672	278	0.00892857142857143	0.0215827338129496	TRUE
AVF	WBGene00016248	C30B5.7	5.93772112656795e-18	1.09764712745735e-13	9.20763534090642	0.115	0	0.876245818016186	0	L4-L1	0	0	87.6266161085645	0.115	FALSE	0.115	672	278	0.00892857142857143	0.0215827338129496	TRUE
AVF	WBGene00044443	ZC21.10	6.17285734924712e-18	1.14111440958182e-13	-3.54513389520905	0.025	0.274	0.340585450318269	4.01623977380193	L4-L1	401.618887053285	0.274	34.0584817134655	0.025	FALSE	0.274	672	278	0.00892857142857143	0.0215827338129496	TRUE
AVF	WBGene00003602	nhr-3	7.73354843424468e-18	1.42962376355447e-13	3.30473471246628	0.169	0.027	1.98659447759336	0.199917073902087	L4-L1	19.9919059479533	0.027	198.666968642806	0.169	FALSE	0.169	672	278	0.00892857142857143	0.0215827338129496	TRUE
AVF	WBGene00015776	dct-1	8.12477467268294e-18	1.50194584599217e-13	-1.52980823831872	0.086	0.366	1.19061764385852	3.44677666732549	L4-L1	344.672890433814	0.366	119.064199747647	0.086	FALSE	0.366	672	278	0.00892857142857143	0.0215827338129496	TRUE
AVF	WBGene00009851	F48F7.6	8.21913158731078e-18	1.51938866523027e-13	-3.62587628758522	0.022	0.265	0.17481380316609	2.20102738326653	L4-L1	220.096368595993	0.265	17.4821587964504	0.022	FALSE	0.265	672	278	0.00892857142857143	0.0215827338129496	TRUE
AVF	WBGene00015704	tiam-1	9.79031992457412e-18	1.80983854125677e-13	-1.96451703032016	0.108	0.385	1.09860740628196	4.30021809257814	L4-L1	430.008274106397	0.385	109.864440880205	0.108	FALSE	0.385	672	278	0.00892857142857143	0.0215827338129496	TRUE
AVF	WBGene00009161	cox-7C	1.12817639654463e-17	2.0855468866524e-13	-1.83337256488554	0.122	0.409	1.34181993151602	4.79316359954552	L4-L1	479.302341091979	0.409	134.186642728704	0.122	FALSE	0.409	672	278	0.00892857142857143	0.0215827338129496	TRUE
AVF	WBGene00000182	arf-1.2	1.41759588078829e-17	2.62056774522524e-13	-1.50663356266061	0.151	0.443	1.65686809361188	4.71666117882096	L4-L1	471.647493152902	0.443	165.684257823796	0.151	FALSE	0.443	672	278	0.00892857142857143	0.0215827338129496	TRUE
AVF	WBGene00000379	cct-4	1.43154431110914e-17	2.64635281351636e-13	-1.43166610356304	0.137	0.411	1.64683871117435	4.45069570629892	L4-L1	445.064062379886	0.411	164.690176128591	0.137	FALSE	0.411	672	278	0.00892857142857143	0.0215827338129496	TRUE
AVF	WBGene00016494	C37A2.8	1.5282390163594e-17	2.82510264564198e-13	-2.25161128929622	0.054	0.326	0.740769652233184	3.54329377986804	L4-L1	354.326719689518	0.326	74.0802640145518	0.054	FALSE	0.326	672	278	0.00892857142857143	0.0215827338129496	TRUE
AVF	WBGene00012420	Y7A9D.1	1.6165788866461e-17	2.98840772985397e-13	-3.60412315563205	0.011	0.244	0.368922389774044	4.52851191880703	L4-L1	452.8285499304	0.244	0	0.011	FALSE	0.244	672	278	0.00892857142857143	0.0215827338129496	TRUE
AVF	WBGene00004417	rpl-6	1.83823671055942e-17	3.39816438314014e-13	-1.03790860111723	0.309	0.571	4.75148746626599	9.76188461960335	L4-L1	976.169781763975	0.571	475.166548951338	0.309	FALSE	0.571	672	278	0.00892857142857143	0.0215827338129496	TRUE
AVF	WBGene00004441	rpl-27	1.84512859083607e-17	3.41090471301957e-13	1.58451735251027	0.633	0.448	17.054337589799	5.68624483975936	L4-L1	568.623774760949	0.448	1705.45241804578	0.633	FALSE	0.633	672	278	0.00892857142857143	0.0215827338129496	TRUE
AVF	WBGene00017317	attf-2	1.85803270765765e-17	3.43475926337594e-13	-3.3203968042326	0.032	0.281	0.277873897744088	2.81023612918599	L4-L1	281.020162745623	0.281	27.7872625075214	0.032	FALSE	0.281	672	278	0.00892857142857143	0.0215827338129496	TRUE
AVF	WBGene00016616	C43H6.3	2.10271457317763e-17	3.88707815997617e-13	2.30832708742449	0.331	0.112	4.25857493850124	0.8590206428741	L4-L1	85.9016017572554	0.112	425.872408331418	0.331	FALSE	0.331	672	278	0.00892857142857143	0.0215827338129496	TRUE
AVF	WBGene00012216	W02D9.10	2.15937963786787e-17	3.99182919856254e-13	1.89161516789751	0.356	0.124	6.6078242345426	1.7803241144161	L4-L1	178.030411597943	0.124	660.790082493406	0.356	FALSE	0.356	672	278	0.00892857142857143	0.0215827338129496	TRUE
AVF	WBGene00006917	vha-8	3.12587159312691e-17	5.7784862270544e-13	-3.39508385969303	0.032	0.281	0.241863742616498	2.58079789912871	L4-L1	258.078012989577	0.281	24.1867756022098	0.032	FALSE	0.281	672	278	0.00892857142857143	0.0215827338129496	TRUE
AVF	WBGene00021044	W05H7.1	3.29863486828393e-17	6.09785641750968e-13	-6.49618315730816	0.004	0.229	0.0177198142963462	1.92280304893631	L4-L1	192.279704715928	0.229	0	0.004	FALSE	0.229	672	278	0.00892857142857143	0.0215827338129496	TRUE
AVF	WBGene00022823	ZK813.4	3.41071761081809e-17	6.30505257535832e-13	-2.23723879013522	0.079	0.336	0.725010298517946	3.43385069672075	L4-L1	343.365210747577	0.336	72.5027692771253	0.079	FALSE	0.336	672	278	0.00892857142857143	0.0215827338129496	TRUE
AVF	WBGene00021019	W04B5.2	3.47975821049661e-17	6.43268102792403e-13	-2.39474473641767	0.083	0.348	0.807113485027135	4.26190966766533	L4-L1	426.185167488986	0.348	80.7149427359286	0.083	FALSE	0.348	672	278	0.00892857142857143	0.0215827338129496	TRUE
AVF	WBGene00006761	unc-24	4.00534518532799e-17	7.40428110959732e-13	-3.05389894682582	0.061	0.332	0.417974835929302	3.49946991413873	L4-L1	349.941801103448	0.332	41.79934491611	0.061	FALSE	0.332	672	278	0.00892857142857143	0.0215827338129496	TRUE
AVF	WBGene00020181	T02H6.11	4.48578904333631e-17	8.2924296255115e-13	-2.0444151324113	0.076	0.341	0.775470536034692	3.21221280305868	L4-L1	321.205173446594	0.341	77.5505069244824	0.076	FALSE	0.341	672	278	0.00892857142857143	0.0215827338129496	TRUE
AVF	WBGene00006743	unc-3	4.78577685161365e-17	8.846987087893e-13	-2.18954544032953	0.191	0.448	1.51118363951056	6.90836215084375	L4-L1	690.835002501314	0.448	151.124068656803	0.191	FALSE	0.448	672	278	0.00892857142857143	0.0215827338129496	TRUE
AVF	WBGene00000834	cua-1	6.20031660022301e-17	1.14619052671723e-12	3.3815387975347	0.198	0.039	3.84198809652562	0.367504652288851	L4-L1	36.7508302347021	0.039	384.211180365186	0.198	FALSE	0.198	672	278	0.00892857142857143	0.0215827338129496	TRUE
AVF	WBGene00012084	npr-15	6.45992364205653e-17	1.19418148447057e-12	3.40980603472012	0.176	0.027	1.8467244079984	0.172609714099179	L4-L1	17.2602304278098	0.027	184.672891899153	0.176	FALSE	0.176	672	278	0.00892857142857143	0.0215827338129496	TRUE
AVF	WBGene00023520	oig-5	6.67232500064397e-17	1.23344599961904e-12	2.39475848292285	0.266	0.079	3.51908456205736	0.668364532858111	L4-L1	66.8360939032439	0.079	351.922797577899	0.266	FALSE	0.266	672	278	0.00892857142857143	0.0215827338129496	TRUE
AVF	WBGene00005068	srb-3	7.12743337641347e-17	1.31757733396379e-12	9.90904061829025	0.101	0	1.42710486795824	0	L4-L1	0	0	142.678638254908	0.101	FALSE	0.101	672	278	0.00892857142857143	0.0215827338129496	TRUE
AVF	WBGene00006407	lim-9	7.60795888669782e-17	1.40640727979496e-12	-4.6593734200881	0.014	0.265	0.0996384374272047	2.60731005134679	L4-L1	260.726358506171	0.265	0	0.014	FALSE	0.265	672	278	0.00892857142857143	0.0215827338129496	TRUE
AVF	WBGene00012128	nra-1	9.17210074581073e-17	1.69555454387057e-12	3.62151428841355	0.191	0.045	4.79133603665077	0.388093226750044	L4-L1	38.8078019861429	0.045	479.072657632813	0.191	FALSE	0.191	672	278	0.00892857142857143	0.0215827338129496	TRUE
AVF	WBGene00020868	eif-1	9.3175914098249e-17	1.72244994802023e-12	-1.42509106414503	0.183	0.482	2.08409694803058	5.60462706247043	L4-L1	560.443297917568	0.482	208.416121812023	0.183	FALSE	0.482	672	278	0.00892857142857143	0.0215827338129496	TRUE
AVF	WBGene00001005	dlc-1	9.37292920677051e-17	1.7326796931636e-12	-1.10195724575665	0.147	0.438	2.27382489955662	4.88690025814623	L4-L1	488.685478428571	0.438	227.38726122141	0.147	FALSE	0.438	672	278	0.00892857142857143	0.0215827338129496	TRUE
AVF	WBGene00001854	hil-3	9.37786313328934e-17	1.73359177881987e-12	-3.71111440378882	0.043	0.298	0.408600966043382	5.39688288373723	L4-L1	539.684934555987	0.298	40.8511728300768	0.043	FALSE	0.298	672	278	0.00892857142857143	0.0215827338129496	TRUE
AVF	WBGene00304812	ZK380.6	1.0967430796319e-16	2.02743925700753e-12	-2.70073990594579	0.104	0.311	5.41890610542118	35.2521174922445	L4-L1	3525.15740418604	0.311	541.878928522452	0.104	FALSE	0.311	672	278	0.00892857142857143	0.0215827338129496	TRUE
AVF	WBGene00021469	Y39G10AR.11	1.31144441675735e-16	2.42433614881764e-12	-2.31229628867361	0.025	0.257	0.45560229417895	2.27923137065708	L4-L1	227.922302469897	0.257	45.561190736246	0.025	FALSE	0.257	672	278	0.00892857142857143	0.0215827338129496	TRUE
AVF	WBGene00005735	srv-24	1.71054533178587e-16	3.16211410033936e-12	7.11545665457654	0.104	0.001	1.24018637402303	0.00748162512868395	L4-L1	0	0.001	124.022972023217	0.104	FALSE	0.104	672	278	0.00892857142857143	0.0215827338129496	TRUE
AVF	WBGene00009804	F47B8.3	1.73575152042068e-16	3.20871026064967e-12	-2.15100533116658	0.155	0.42	1.04448371916222	4.65342854220516	L4-L1	465.326341174707	0.42	104.452213634725	0.155	FALSE	0.42	672	278	0.00892857142857143	0.0215827338129496	TRUE
AVF	WBGene00010579	K05C4.2	1.81452609859789e-16	3.35433294586806e-12	-3.91197240556847	0.029	0.254	0.166234015740258	2.55496810357571	L4-L1	255.494678697286	0.254	16.6241418464063	0.029	FALSE	0.254	672	278	0.00892857142857143	0.0215827338129496	TRUE
AVF	WBGene00011078	R07B1.6	1.82453158900155e-16	3.37282909542826e-12	6.4359533041946	0.101	0.001	1.42664057273411	0.015031265031265	L4-L1	1.50314143218696	0.001	142.670410381155	0.101	FALSE	0.101	672	278	0.00892857142857143	0.0215827338129496	TRUE
AVF	WBGene00020865	T27E4.7	1.99242802049012e-16	3.68320243867803e-12	2.4605807522019	0.342	0.121	7.28985713156143	1.32353866735384	L4-L1	132.339315524822	0.121	729.00501911589	0.342	FALSE	0.342	672	278	0.00892857142857143	0.0215827338129496	TRUE
AVF	WBGene00013665	hlh-32	1.99743619279921e-16	3.69246054600863e-12	-8.47296062278531	0.007	0.231	0.062449611256083	23.4660020046889	L4-L1	2346.57854600528	0.231	0	0.007	FALSE	0.231	672	278	0.00892857142857143	0.0215827338129496	TRUE
AVF	WBGene00004924	snt-4	2.24381906338822e-16	4.14792392057946e-12	1.6845513866044	0.514	0.314	10.4767304677509	3.25893800640893	L4-L1	325.888766236614	0.314	1047.64967308636	0.514	FALSE	0.514	672	278	0.00892857142857143	0.0215827338129496	TRUE
AVF	WBGene00006640	tsp-14	2.28082427260004e-16	4.21633175032843e-12	-3.35237884186783	0.043	0.278	0.273258444943025	2.8261241212278	L4-L1	282.607029151664	0.278	27.3270613672669	0.043	FALSE	0.278	672	278	0.00892857142857143	0.0215827338129496	TRUE
AVF	WBGene00219313	C17E4.20	3.04317292606183e-16	5.62560947111789e-12	-5.02332667887866	0.007	0.231	0.0621824545318255	2.13776950529222	L4-L1	213.771032085777	0.231	6.21852236373803	0.007	FALSE	0.231	672	278	0.00892857142857143	0.0215827338129496	TRUE
AVF	WBGene00195060	linc-14	3.94089043093781e-16	7.28513005063163e-12	-2.04643871265227	0.061	0.312	0.71841433545886	2.98103301537	L4-L1	298.100100333112	0.312	71.8246251642536	0.061	FALSE	0.312	672	278	0.00892857142857143	0.0215827338129496	TRUE
AVF	WBGene00012931	Y47D3A.20	4.18582977744719e-16	7.73792492658888e-12	-2.84367143045403	0.029	0.26	0.324031685782647	2.35037739847857	L4-L1	235.033351824795	0.26	32.4043144281918	0.029	FALSE	0.26	672	278	0.00892857142857143	0.0215827338129496	TRUE
AVF	WBGene00006796	unc-62	4.91904815995783e-16	9.09335242849804e-12	-1.63690965206063	0.205	0.46	2.22800417998733	6.9387682466904	L4-L1	693.855495208559	0.46	222.805723307201	0.205	FALSE	0.46	672	278	0.00892857142857143	0.0215827338129496	TRUE
AVF	WBGene00000225	atgp-2	5.62179951524978e-16	1.03924585838907e-11	-3.42493008140134	0.032	0.256	0.230158423617946	2.50906037749257	L4-L1	250.892946809422	0.256	23.0168673019873	0.032	FALSE	0.256	672	278	0.00892857142857143	0.0215827338129496	TRUE
AVF	WBGene00000221	atf-4	5.93283956236564e-16	1.09674472149891e-11	3.8414906857459	0.129	0.012	1.61260989036193	0.111255807002923	L4-L1	0	0.012	161.265903040466	0.129	FALSE	0.129	672	278	0.00892857142857143	0.0215827338129496	TRUE
AVF	WBGene00018854	nlf-1	6.92714260149326e-16	1.28055158131204e-11	-1.64194403492275	0.061	0.305	0.919910726419769	2.88065139801666	L4-L1	288.061545647407	0.305	91.944136661043	0.061	FALSE	0.305	672	278	0.00892857142857143	0.0215827338129496	TRUE
AVF	WBGene00017778	nono-1	7.23910642765083e-16	1.33822121421553e-11	-2.62670652224128	0.05	0.292	0.454631491072744	2.82859806494356	L4-L1	282.84573884026	0.292	45.4549466504849	0.05	FALSE	0.292	672	278	0.00892857142857143	0.0215827338129496	TRUE
AVF	WBGene00016292	tbc-7	7.34073265104308e-16	1.35700783787182e-11	-1.32155438673501	0.169	0.445	1.99029620731403	4.98195417686211	L4-L1	498.178438931219	0.445	199.038483907237	0.169	FALSE	0.445	672	278	0.00892857142857143	0.0215827338129496	TRUE
AVF	WBGene00235102	Y54G2A.75	8.02593283747973e-16	1.4836739443365e-11	-3.75193540467247	0.032	0.265	0.191248288226899	2.62354799877731	L4-L1	262.351645583267	0.265	19.1241447830494	0.032	FALSE	0.265	672	278	0.00892857142857143	0.0215827338129496	TRUE
AVF	WBGene00015934	ceh-48	8.86318617945421e-16	1.63844859713391e-11	-4.27530519285547	0.025	0.266	0.12297905390444	2.44953314843616	L4-L1	244.950691672929	0.266	12.2984530400726	0.025	FALSE	0.266	672	278	0.00892857142857143	0.0215827338129496	TRUE
AVF	WBGene00001840	hel-1	9.24978883817834e-16	1.70991596462565e-11	-1.10544080137543	0.09	0.348	1.74131711780962	3.75294981549602	L4-L1	375.291876235874	0.348	174.138140396678	0.09	FALSE	0.348	672	278	0.00892857142857143	0.0215827338129496	TRUE
AVF	WBGene00012776	Y42A5A.1	9.96286894976841e-16	1.84173595405419e-11	1.86322241922648	0.493	0.243	12.1167915888464	3.32994205173645	L4-L1	332.990395017261	0.243	1211.72830500951	0.493	FALSE	0.493	672	278	0.00892857142857143	0.0215827338129496	TRUE
AVF	WBGene00219617	linc-25	9.98268827745438e-16	1.84539975497022e-11	2.42937632635097	0.165	0.031	1.74546638838821	0.323217995117686	L4-L1	32.3210362293681	0.031	174.550792595719	0.165	FALSE	0.165	672	278	0.00892857142857143	0.0215827338129496	TRUE
AVF	WBGene00013379	Y62E10A.13	1.04009211186182e-15	1.92271427798777e-11	3.35314043213608	0.176	0.033	2.92770951390536	0.285368871263815	L4-L1	28.5371705548969	0.033	292.783257494466	0.176	FALSE	0.176	672	278	0.00892857142857143	0.0215827338129496	TRUE
AVF	WBGene00014036	ZK643.5	1.20963679742271e-15	2.23613458371563e-11	-3.40466246123646	0.032	0.254	0.210577526507268	2.26667139392699	L4-L1	226.661650903514	0.254	21.0562581328055	0.032	FALSE	0.254	672	278	0.00892857142857143	0.0215827338129496	TRUE
AVF	WBGene00000524	clc-3	1.21568270676523e-15	2.2473110517262e-11	-2.6618231835976	0.007	0.222	0.433879700363421	2.76700644037594	L4-L1	276.689795948813	0.222	0	0.007	FALSE	0.222	672	278	0.00892857142857143	0.0215827338129496	TRUE
AVF	WBGene00018164	sup-36	1.27436381086419e-15	2.35578894076355e-11	-4.60284088743513	0.018	0.226	0.0797682112554556	2.02422840019993	L4-L1	202.408273759601	0.226	7.9771763488936	0.018	FALSE	0.226	672	278	0.00892857142857143	0.0215827338129496	TRUE
AVF	WBGene00302980	F53E2.2	1.27866325909222e-15	2.36373690075787e-11	-1.90130966483971	0.083	0.339	0.926650589992833	3.47347223280049	L4-L1	347.335179251932	0.339	92.6680788578132	0.083	FALSE	0.339	672	278	0.00892857142857143	0.0215827338129496	TRUE
AVF	WBGene00016961	vps-32.1	1.31348070734541e-15	2.42810043559872e-11	-2.27327817755119	0.061	0.321	0.636101623210564	3.09094575853325	L4-L1	309.084254794839	0.321	63.6019975449682	0.061	FALSE	0.321	672	278	0.00892857142857143	0.0215827338129496	TRUE
AVF	WBGene00020275	atp-4	1.3809481262954e-15	2.55282070626968e-11	-2.8646860738804	0.065	0.323	0.420647836162545	3.08861611999759	L4-L1	308.852804377395	0.323	42.0666568428238	0.065	FALSE	0.323	672	278	0.00892857142857143	0.0215827338129496	TRUE
AVF	WBGene00004077	pop-1	1.45909120404738e-15	2.697275999802e-11	-4.99380371071963	0.007	0.211	0.0497457279536231	1.69816749458529	L4-L1	169.808193478619	0.211	4.9747943227572	0.007	FALSE	0.211	672	278	0.00892857142857143	0.0215827338129496	TRUE
AVF	WBGene00003989	pfn-1	1.50197935963127e-15	2.77655904421436e-11	-1.28953929020684	0.094	0.372	1.84373488537771	4.51431463713625	L4-L1	451.420315693347	0.372	184.381699047554	0.094	FALSE	0.372	672	278	0.00892857142857143	0.0215827338129496	TRUE
AVF	WBGene00003825	ntl-2	1.50600576902061e-15	2.7840022646115e-11	-1.2666875697435	0.079	0.335	1.35017367290535	3.25579941846451	L4-L1	325.57509723565	0.335	134.9617417354	0.079	FALSE	0.335	672	278	0.00892857142857143	0.0215827338129496	TRUE
AVF	WBGene00015494	C05E11.3	1.51935494065569e-15	2.80867954329611e-11	-2.1328723856189	0.061	0.302	0.636066945006094	2.8040135014067	L4-L1	280.399401469607	0.302	63.6022666540408	0.061	FALSE	0.302	672	278	0.00892857142857143	0.0215827338129496	TRUE
AVF	WBGene00019759	M03F4.6	1.60488714821881e-15	2.9667943821973e-11	-5.18045991161922	0.018	0.234	0.0711366584364133	2.7086459894214	L4-L1	270.856699370774	0.234	7.11398262900709	0.018	FALSE	0.234	672	278	0.00892857142857143	0.0215827338129496	TRUE
AVF	WBGene00195189	ZC449.8	1.60832935931924e-15	2.97315765363755e-11	-1.74326573787212	0.065	0.308	0.899421007233716	3.02174579308407	L4-L1	302.159781191052	0.308	89.9454302942302	0.065	FALSE	0.308	672	278	0.00892857142857143	0.0215827338129496	TRUE
AVF	WBGene00008453	E02A10.3	1.65715489152964e-15	3.06341653248169e-11	3.92169067867977	0.147	0.025	2.35364611153937	0.154057554661955	L4-L1	0	0.025	235.337780059696	0.147	FALSE	0.147	672	278	0.00892857142857143	0.0215827338129496	TRUE
AVF	WBGene00000037	ace-3	1.70746016292666e-15	3.15641085718623e-11	-2.07232904310168	0.112	0.362	1.07072177991066	4.51672198227457	L4-L1	451.663700044845	0.362	107.076648997105	0.112	FALSE	0.362	672	278	0.00892857142857143	0.0215827338129496	TRUE
AVF	WBGene00018199	F39E9.7	1.72978722627139e-15	3.1976846664853e-11	-2.77460657457615	0.04	0.277	0.43987397108282	3.03313753654915	L4-L1	303.305550727745	0.277	43.98905882642	0.04	FALSE	0.277	672	278	0.00892857142857143	0.0215827338129496	TRUE
AVF	WBGene00044677	ZK353.10	1.79939085553298e-15	3.32635393553827e-11	1.82202479409292	0.291	0.092	3.46214863408052	0.978707133711092	L4-L1	97.865753841731	0.092	346.202486257758	0.291	FALSE	0.291	672	278	0.00892857142857143	0.0215827338129496	TRUE
AVF	WBGene00014215	obr-3	1.8117206891111e-15	3.34914686589077e-11	2.26445799907943	0.299	0.097	3.56989370087642	0.742254901807033	L4-L1	74.2239462023509	0.097	356.999931156382	0.299	FALSE	0.299	672	278	0.00892857142857143	0.0215827338129496	TRUE
AVF	WBGene00001650	gon-1	1.84820394417801e-15	3.41658981120747e-11	3.78853968801341	0.165	0.027	3.40327527287239	0.245054396783517	L4-L1	24.5056830665095	0.027	340.321174369874	0.165	FALSE	0.165	672	278	0.00892857142857143	0.0215827338129496	TRUE
AVF	WBGene00000201	arx-3	2.13934803023559e-15	3.95479876869351e-11	-2.12040588032496	0.043	0.272	0.54482426052931	2.38313723280754	L4-L1	238.30500918969	0.272	54.4848522612522	0.043	FALSE	0.272	672	278	0.00892857142857143	0.0215827338129496	TRUE
AVF	WBGene00010981	blos-8	2.2108126702719e-15	4.08690830226463e-11	-2.38529465258893	0.032	0.256	0.484259348217803	2.54732100118029	L4-L1	254.72099031537	0.256	48.428091322776	0.032	FALSE	0.256	672	278	0.00892857142857143	0.0215827338129496	TRUE
AVF	WBGene00007119	calf-1	2.26019424529958e-15	4.1781950818608e-11	-1.21033531578635	0.194	0.472	2.26928361496487	5.25776271902582	L4-L1	525.760515269594	0.472	226.936039973592	0.194	FALSE	0.472	672	278	0.00892857142857143	0.0215827338129496	TRUE
AVF	WBGene00014218	ZK1098.1	2.30603173040434e-15	4.26293025682546e-11	-1.95228433308116	0.04	0.268	0.684133608440707	2.65993900755162	L4-L1	265.991681820009	0.268	68.4158910893959	0.04	FALSE	0.268	672	278	0.00892857142857143	0.0215827338129496	TRUE
AVF	WBGene00010958	ndfl-4	2.49977049264781e-15	4.62107573270874e-11	1.60315489715182	0.385	0.274	15.5690767557008	5.12435699368908	L4-L1	512.417238440552	0.274	1556.95362215637	0.385	FALSE	0.385	672	278	0.00892857142857143	0.0215827338129496	TRUE
AVF	WBGene00194713	F19B10.13	3.44925501850201e-15	6.37629282720282e-11	2.27352131111732	0.23	0.057	3.33867687432302	0.689775904125366	L4-L1	68.9711096451942	0.057	333.832417961762	0.23	FALSE	0.23	672	278	0.00892857142857143	0.0215827338129496	TRUE
AVF	WBGene00004088	ppk-2	3.57855069326009e-15	6.6153088115606e-11	-1.03407248267813	0.198	0.484	2.3979423627619	4.91637649387522	L4-L1	491.614669069828	0.484	239.77409641879	0.198	FALSE	0.484	672	278	0.00892857142857143	0.0215827338129496	TRUE
AVF	WBGene00014294	C53C7.5	4.04916339863422e-15	7.48528345871523e-11	3.23697490826645	0.216	0.055	4.12176374316444	0.436069676283248	L4-L1	43.6040177976183	0.055	412.104683462063	0.216	FALSE	0.216	672	278	0.00892857142857143	0.0215827338129496	TRUE
AVF	WBGene00019983	sti-1	4.4416072572832e-15	8.21075517581373e-11	-2.25442137932556	0.115	0.362	0.721315755925853	3.45738217258823	L4-L1	345.737068074175	0.362	72.1344906256907	0.115	FALSE	0.362	672	278	0.00892857142857143	0.0215827338129496	TRUE
AVF	WBGene00006062	stn-1	5.84852066868544e-15	1.08115753081319e-10	-1.86249077160715	0.029	0.246	0.64806100599353	2.36816845582421	L4-L1	236.81490175336	0.246	64.7978087577876	0.029	FALSE	0.246	672	278	0.00892857142857143	0.0215827338129496	TRUE
AVF	WBGene00002162	isp-1	6.14594209026434e-15	1.13613885480627e-10	-2.67360119044805	0.054	0.287	0.438670772601298	2.82026863127659	L4-L1	282.021069873124	0.287	43.8623425344939	0.054	FALSE	0.287	672	278	0.00892857142857143	0.0215827338129496	TRUE
AVF	WBGene00018349	F42C5.9	6.26156569210012e-15	1.15751303384163e-10	-1.4162691026992	0.09	0.344	1.22021248590943	3.26479136889284	L4-L1	326.478537525755	0.344	122.025193247859	0.09	FALSE	0.344	672	278	0.00892857142857143	0.0215827338129496	TRUE
AVF	WBGene00009920	abts-1	7.26550296461988e-15	1.34310087803963e-10	-1.72234658287917	0.119	0.372	1.17210521006833	3.8780084024354	L4-L1	387.7968143443	0.372	117.204226824294	0.119	FALSE	0.372	672	278	0.00892857142857143	0.0215827338129496	TRUE
AVF	WBGene00006331	sup-26	7.57496267496365e-15	1.40030760009378e-10	-1.49572458516464	0.036	0.26	0.840742576272337	2.37959841448473	L4-L1	237.949455629862	0.26	84.0773258916349	0.036	FALSE	0.26	672	278	0.00892857142857143	0.0215827338129496	TRUE
AVF	WBGene00021191	Y14H12B.1	7.63392954763888e-15	1.41120821617652e-10	-5.03629021175085	0.011	0.207	0.0459350171041076	1.6239165895864	L4-L1	162.386826015306	0.207	4.59370626796961	0.011	FALSE	0.207	672	278	0.00892857142857143	0.0215827338129496	TRUE
AVF	WBGene00008589	nlp-57	7.65212633555479e-15	1.41457207439066e-10	-3.8218351194863	0.007	0.226	0.241031664464347	3.45786243744962	L4-L1	345.778149433551	0.226	0	0.007	FALSE	0.226	672	278	0.00892857142857143	0.0215827338129496	TRUE
AVF	WBGene00015561	C07A12.7	8.41580621562506e-15	1.55574593702045e-10	-1.42389651353379	0.079	0.315	1.16145844337349	3.12446315049866	L4-L1	312.441169956424	0.315	116.130151274622	0.079	FALSE	0.315	672	278	0.00892857142857143	0.0215827338129496	TRUE
AVF	WBGene00021486	lbp-9	8.47099137898502e-15	1.56594746631917e-10	-1.10561363115643	0.201	0.473	2.63434354006278	5.67510662491991	L4-L1	567.498298500471	0.473	263.424709505773	0.201	FALSE	0.473	672	278	0.00892857142857143	0.0215827338129496	TRUE
AVF	WBGene00003564	ncs-2	8.9309606122218e-15	1.65097737877532e-10	-2.01417633475675	0.122	0.374	1.06730695913639	4.32442775491592	L4-L1	432.438226580084	0.374	106.734256778673	0.122	FALSE	0.374	672	278	0.00892857142857143	0.0215827338129496	TRUE
AVF	WBGene00013311	sec-61.A	9.87936487379847e-15	1.82629939057038e-10	-1.25624814234111	0.245	0.519	2.79931013979531	6.69392074881631	L4-L1	669.352292419931	0.519	279.942153946545	0.245	FALSE	0.519	672	278	0.00892857142857143	0.0215827338129496	TRUE
AVF	WBGene00010868	somi-1	1.31008749340829e-14	2.42182774031456e-10	-1.86640789141904	0.05	0.277	0.705398977788691	2.58367891850057	L4-L1	258.363657133687	0.277	70.5423633319216	0.05	FALSE	0.277	672	278	0.00892857142857143	0.0215827338129496	TRUE
AVF	WBGene00021941	lgc-33	1.31376060991339e-14	2.4286178634859e-10	-1.87703170893996	0.065	0.292	0.744905038174258	2.74789909836032	L4-L1	274.785955052123	0.292	74.4933085799839	0.065	FALSE	0.292	672	278	0.00892857142857143	0.0215827338129496	TRUE
AVF	WBGene00003516	nab-1	1.43161945992577e-14	2.64649173361878e-10	-2.164578777545	0.058	0.286	0.638127356285331	2.87559063120098	L4-L1	287.558281198568	0.286	63.8148457781249	0.058	FALSE	0.286	672	278	0.00892857142857143	0.0215827338129496	TRUE
AVF	WBGene00004075	pod-1	1.44786418664796e-14	2.67652173543741e-10	-2.37807751742615	0.047	0.272	0.556448246949327	2.90987166714658	L4-L1	290.973709727252	0.272	55.6467863325269	0.047	FALSE	0.272	672	278	0.00892857142857143	0.0215827338129496	TRUE
AVF	WBGene00018330	elks-1	1.50912159123004e-14	2.78976217354785e-10	-1.77741344988765	0.14	0.387	1.33049152492747	4.57191468620309	L4-L1	457.186064412077	0.387	133.051049834609	0.14	FALSE	0.387	672	278	0.00892857142857143	0.0215827338129496	TRUE
AVF	WBGene00004699	rsp-2	1.60783403058165e-14	2.97224198893325e-10	-1.83568323727052	0.018	0.229	0.539693624347616	1.93773611796173	L4-L1	193.764852251219	0.229	0	0.018	FALSE	0.229	672	278	0.00892857142857143	0.0215827338129496	TRUE
AVF	WBGene00009974	F53C11.4	1.61227568438291e-14	2.98045283015024e-10	-2.52611365302429	0.04	0.268	0.418178046812208	2.42801239059512	L4-L1	242.801947113445	0.268	41.8185993421247	0.04	FALSE	0.268	672	278	0.00892857142857143	0.0215827338129496	TRUE
AVF	WBGene00017568	F18E9.1	1.68520462893257e-14	3.11526927704476e-10	-3.31872085576771	0.043	0.253	0.22827341497197	2.31206831508791	L4-L1	231.203824767742	0.253	22.8276823173866	0.043	FALSE	0.253	672	278	0.00892857142857143	0.0215827338129496	TRUE
AVF	WBGene00014204	ccdc-47	1.93372249992352e-14	3.57467941335862e-10	-2.72700584877736	0.047	0.268	0.328969910467285	2.20037217084576	L4-L1	220.031046504874	0.268	32.8979396790789	0.047	FALSE	0.268	672	278	0.00892857142857143	0.0215827338129496	TRUE
AVF	WBGene00015063	B0228.6	1.98827927751165e-14	3.67553307240804e-10	-2.14009382122499	0.058	0.278	0.559816346258965	2.48198613804732	L4-L1	248.185357237888	0.278	55.9841275968893	0.058	FALSE	0.278	672	278	0.00892857142857143	0.0215827338129496	TRUE
AVF	WBGene00004460	rpn-3	2.05867563091189e-14	3.80566777130371e-10	-1.5900848173528	0.094	0.327	1.10430427075036	3.33403793429374	L4-L1	333.39963456118	0.327	110.416176143319	0.094	FALSE	0.327	672	278	0.00892857142857143	0.0215827338129496	TRUE
AVF	WBGene00006975	zfp-1	2.25538168376231e-14	4.16929858060301e-10	-1.63467388680157	0.047	0.28	0.905451299344954	2.82126498610094	L4-L1	282.127994071723	0.28	90.5486457505124	0.047	FALSE	0.28	672	278	0.00892857142857143	0.0215827338129496	TRUE
AVF	WBGene00020112	pfd-5	2.28056718822662e-14	4.21585650415573e-10	-2.2664913464416	0.04	0.259	0.487441449697067	2.36115155610794	L4-L1	236.1158035307	0.259	48.7455060707192	0.04	FALSE	0.259	672	278	0.00892857142857143	0.0215827338129496	TRUE
AVF	WBGene00010961	nduo-2	2.42578397446923e-14	4.48430425520382e-10	1.7222228529411	0.245	0.135	5.77633032982087	1.7503003175381	L4-L1	175.027001649991	0.135	577.646463746133	0.245	FALSE	0.245	672	278	0.00892857142857143	0.0215827338129496	TRUE
AVF	WBGene00007443	pfd-1	2.77708621255407e-14	5.13372157252745e-10	-1.27845847244715	0.054	0.286	1.06581042923545	2.5926769006645	L4-L1	259.267334966442	0.286	106.584326073434	0.054	FALSE	0.286	672	278	0.00892857142857143	0.0215827338129496	TRUE
AVF	WBGene00019061	F58F12.1	2.84119259793163e-14	5.25222863653641e-10	-2.60041173668518	0.047	0.269	0.371141261619647	2.27114911599083	L4-L1	227.103776842978	0.269	37.1150473705871	0.047	FALSE	0.269	672	278	0.00892857142857143	0.0215827338129496	TRUE
AVF	WBGene00006066	sto-4	3.1937044246579e-14	5.9038819994226e-10	-1.16405805117581	0.223	0.464	2.35998872256425	5.29499719531684	L4-L1	529.47230907175	0.464	236.008352965931	0.223	FALSE	0.464	672	278	0.00892857142857143	0.0215827338129496	TRUE
AVF	WBGene00004442	rpl-28	4.24880340053807e-14	7.85433796623467e-10	-1.52680875941019	0.151	0.394	1.76966138446995	5.10811641112496	L4-L1	510.788989044387	0.394	176.972099032946	0.151	FALSE	0.394	672	278	0.00892857142857143	0.0215827338129496	TRUE
AVF	WBGene00004919	snr-6	4.56965936601445e-14	8.44747230401431e-10	-2.16993862945142	0.076	0.296	0.667167391299306	3.0169807289426	L4-L1	301.690857126726	0.296	66.7175154893451	0.076	FALSE	0.296	672	278	0.00892857142857143	0.0215827338129496	TRUE
AVF	WBGene00017984	F32D1.5	5.19867353607764e-14	9.61026789879312e-10	-3.38706138052254	0.036	0.244	0.186710072622161	1.98947073955269	L4-L1	198.941745747921	0.244	18.6718387184575	0.036	FALSE	0.244	672	278	0.00892857142857143	0.0215827338129496	TRUE
AVF	WBGene00001936	his-62	5.25220626877874e-14	9.70922850846437e-10	-4.78106704754752	0.004	0.186	0.065441885424347	1.89669951070987	L4-L1	189.662333863598	0.186	0	0.004	FALSE	0.186	672	278	0.00892857142857143	0.0215827338129496	TRUE
AVF	WBGene00012343	W08E3.2	6.13367764283366e-14	1.13387164905423e-09	-4.11103028329175	0.018	0.22	0.106282399004052	1.8972286785483	L4-L1	189.717828654442	0.22	10.6187833035522	0.018	FALSE	0.22	672	278	0.00892857142857143	0.0215827338129496	TRUE
AVF	WBGene00000553	cmk-1	6.24259593193066e-14	1.1540062839767e-09	-2.38496820056487	0.072	0.301	0.589526063573813	3.09658648611549	L4-L1	309.637860843805	0.301	58.9530202003883	0.072	FALSE	0.301	672	278	0.00892857142857143	0.0215827338129496	TRUE
AVF	WBGene00006698	uaf-2	6.6889693660801e-14	1.23652287701357e-09	-2.27822345719791	0.061	0.278	0.526549892666858	2.57015039827683	L4-L1	257.010405359554	0.278	52.656658370002	0.061	FALSE	0.278	672	278	0.00892857142857143	0.0215827338129496	TRUE
AVF	WBGene00021248	Y22D7AL.10	6.75644924855164e-14	1.24899720808726e-09	-4.43920832355234	0.011	0.202	0.092090907408296	2.07434520521495	L4-L1	207.432202933706	0.202	9.20950083953859	0.011	FALSE	0.202	672	278	0.00892857142857143	0.0215827338129496	TRUE
AVF	WBGene00007053	chd-7	6.85905172390598e-14	1.26796430168126e-09	-2.43627280607773	0.076	0.298	0.569023764542319	3.09777451900689	L4-L1	309.773215228407	0.298	56.9035031464058	0.076	FALSE	0.298	672	278	0.00892857142857143	0.0215827338129496	TRUE
AVF	WBGene00006755	unc-16	7.02896114377029e-14	1.29937375703738e-09	-2.14488422988055	0.076	0.305	0.64655911538398	2.87387188596552	L4-L1	287.383485292383	0.305	64.657439340414	0.076	FALSE	0.305	672	278	0.00892857142857143	0.0215827338129496	TRUE
AVF	WBGene00004268	rab-5	7.23950286566598e-14	1.33829449974701e-09	-1.10073359251069	0.072	0.308	1.37687459648708	2.95912286394322	L4-L1	295.901347012235	0.308	137.693591138888	0.072	FALSE	0.308	672	278	0.00892857142857143	0.0215827338129496	TRUE
AVF	WBGene00001824	hbl-1	7.69506141520449e-14	1.4225090532147e-09	-8.89916657282635	0	0.177	0	1.71591119434411	L4-L1	171.588028331893	0.177	0	0	FALSE	0.177	672	278	0.00892857142857143	0.0215827338129496	TRUE
AVF	WBGene00004917	snr-4	8.52223535774801e-14	1.5754204282333e-09	-2.83624907168206	0.04	0.24	0.299177823591205	2.16081206720896	L4-L1	216.079848162145	0.24	29.9180470889022	0.04	FALSE	0.24	672	278	0.00892857142857143	0.0215827338129496	TRUE
AVF	WBGene00002026	hsp-70	8.87752407952351e-14	1.64109910134072e-09	1.12845409017293	0.5	0.327	77.2003159621397	35.312013503898	L4-L1	3531.1687873879	0.327	7720.08390161807	0.5	FALSE	0.5	672	278	0.00892857142857143	0.0215827338129496	TRUE
AVF	WBGene00001651	gon-2	9.60487933944369e-14	1.77555799468956e-09	2.98496184492534	0.151	0.024	2.5931101805332	0.326501410294278	L4-L1	32.650465310803	0.024	259.322565676937	0.151	FALSE	0.151	672	278	0.00892857142857143	0.0215827338129496	TRUE
AVF	WBGene00004143	pqn-59	1.05349009127741e-13	1.94748178273541e-09	-1.03389642225334	0.097	0.338	1.77136580654928	3.63283155694551	L4-L1	363.272634914549	0.338	177.13253347707	0.097	FALSE	0.338	672	278	0.00892857142857143	0.0215827338129496	TRUE
AVF	WBGene00007042	pbrm-1	1.13332360426023e-13	2.09506201483545e-09	-2.40151039438866	0.068	0.284	0.492712130919027	2.62079174336964	L4-L1	262.071662077254	0.284	49.2734072347826	0.068	FALSE	0.284	672	278	0.00892857142857143	0.0215827338129496	TRUE
AVF	WBGene00017982	hpo-18	1.1671044209407e-13	2.15750923255097e-09	-1.99127448369388	0.065	0.286	0.584584017114097	2.33704997027901	L4-L1	233.694998626213	0.286	58.4593431581475	0.065	FALSE	0.286	672	278	0.00892857142857143	0.0215827338129496	TRUE
AVF	WBGene00012005	jun-1	1.21420608662539e-13	2.2445813717357e-09	2.25327842265502	0.216	0.058	2.27097375422982	0.47559615580333	L4-L1	47.5600879426891	0.058	227.105607482526	0.216	FALSE	0.216	672	278	0.00892857142857143	0.0215827338129496	TRUE
AVF	WBGene00015868	C16H3.3	1.26021002816714e-13	2.32962425806978e-09	-3.03532017878605	0.047	0.251	0.276954499362843	2.2985509236541	L4-L1	229.849481313487	0.251	27.6951032569313	0.047	FALSE	0.251	672	278	0.00892857142857143	0.0215827338129496	TRUE
AVF	WBGene00021547	Y44E3A.1	1.43652825889589e-13	2.65556613939495e-09	-3.68668231758429	0.025	0.219	0.161165256630618	2.12009485205059	L4-L1	211.998589998418	0.219	0	0.025	FALSE	0.219	672	278	0.00892857142857143	0.0215827338129496	TRUE
AVF	WBGene00001187	egl-19	1.45595864640022e-13	2.69148515373545e-09	-1.57900714286928	0.173	0.408	2.16985766625184	6.49201607754359	L4-L1	649.180512671484	0.408	216.994697867545	0.173	FALSE	0.408	672	278	0.00892857142857143	0.0215827338129496	TRUE
AVF	WBGene00006798	unc-64	1.81726490999298e-13	3.35939591261302e-09	-1.24923740100544	0.068	0.299	1.23389618579659	2.94022821557538	L4-L1	294.015560318263	0.299	123.38696573861	0.068	FALSE	0.299	672	278	0.00892857142857143	0.0215827338129496	TRUE
AVF	WBGene00003904	pabp-2	2.15807908540009e-13	3.98942499727061e-09	-1.4183149303189	0.054	0.266	0.799806510135575	2.14579412598601	L4-L1	214.578305350708	0.266	79.9729570065188	0.054	FALSE	0.266	672	278	0.00892857142857143	0.0215827338129496	TRUE
AVF	WBGene00000443	ceh-20	2.25848861645265e-13	4.17504205637436e-09	-1.7026984150688	0.054	0.266	0.735646780037742	2.40481897680445	L4-L1	240.476978177462	0.266	73.567953981862	0.054	FALSE	0.266	672	278	0.00892857142857143	0.0215827338129496	TRUE
AVF	WBGene00002178	jnk-1	2.40114170821809e-13	4.43875056181197e-09	-1.71872780179342	0.058	0.271	0.724327680283096	2.39444750219505	L4-L1	239.443336181294	0.271	72.4359936002464	0.058	FALSE	0.271	672	278	0.00892857142857143	0.0215827338129496	TRUE
AVF	WBGene00004258	pyc-1	2.51552535697593e-13	4.6502001749057e-09	5.70235888223724	0.101	0.007	2.70362205255116	0.0505046019762233	L4-L1	5.05051035882	0.007	270.373569283885	0.101	FALSE	0.101	672	278	0.00892857142857143	0.0215827338129496	TRUE
AVF	WBGene00044324	ufm-1	2.61789989622245e-13	4.83944974815683e-09	-2.23746357572394	0.068	0.28	0.564004958588449	2.67513751769033	L4-L1	267.510697022124	0.28	56.4019399153291	0.068	FALSE	0.28	672	278	0.00892857142857143	0.0215827338129496	TRUE
AVF	WBGene00012094	T27E9.2	2.81055222361302e-13	5.19558684057103e-09	-1.46373155008536	0.097	0.336	1.12263097502522	3.10488388491246	L4-L1	310.476240671004	0.336	112.2556362251	0.097	FALSE	0.336	672	278	0.00892857142857143	0.0215827338129496	TRUE
AVF	WBGene00010333	copz-1	2.86650378346388e-13	5.29901889411133e-09	-2.20536167845801	0.036	0.234	0.435776391335648	2.02485924034111	L4-L1	202.48516647516	0.234	43.5795797305306	0.036	FALSE	0.234	672	278	0.00892857142857143	0.0215827338129496	TRUE
AVF	WBGene00045366	Y17D7C.3	3.13833809870178e-13	5.80153180926012e-09	-1.76560507057554	0.101	0.332	1.0678146568341	3.64148952654949	L4-L1	364.135716081327	0.332	106.784679646308	0.101	FALSE	0.332	672	278	0.00892857142857143	0.0215827338129496	TRUE
AVF	WBGene00008760	F13E9.11	3.16027713700931e-13	5.84208831547541e-09	-3.58344232018653	0.036	0.244	0.219478862209224	2.6726045187941	L4-L1	267.2440097361	0.244	21.9488636029526	0.036	FALSE	0.244	672	278	0.00892857142857143	0.0215827338129496	TRUE
AVF	WBGene00013273	marc-5	3.20510970933988e-13	5.92496580868571e-09	-2.8405612594762	0.022	0.223	0.26047443318329	1.89005293953435	L4-L1	189.00483730677	0.223	26.0486032616044	0.022	FALSE	0.223	672	278	0.00892857142857143	0.0215827338129496	TRUE
AVF	WBGene00004916	snr-3	3.20640992612978e-13	5.9273693894435e-09	-3.52758000570538	0.025	0.219	0.165438660486817	1.94784494059362	L4-L1	194.778793245644	0.219	16.5435352119773	0.025	FALSE	0.219	672	278	0.00892857142857143	0.0215827338129496	TRUE
AVF	WBGene00006918	vha-9	3.37473375366985e-13	6.23853281703409e-09	-1.42221940491465	0.086	0.318	1.18084316054395	3.17278194874493	L4-L1	317.269370885899	0.318	118.088507011278	0.086	FALSE	0.318	672	278	0.00892857142857143	0.0215827338129496	TRUE
AVF	WBGene00011815	bath-43	3.53440494103721e-13	6.53370097400139e-09	-4.78728841514752	0.011	0.188	0.0640658483493499	1.86690593864712	L4-L1	186.684145735594	0.188	6.40687013260919	0.011	FALSE	0.188	672	278	0.00892857142857143	0.0215827338129496	TRUE
AVF	WBGene00003949	pbs-3	3.78621067820056e-13	6.99918905972156e-09	-3.45945951157801	0.029	0.237	0.172159805687297	1.93187549176837	L4-L1	193.18642575473	0.237	17.2167472298045	0.029	FALSE	0.237	672	278	0.00892857142857143	0.0215827338129496	TRUE
AVF	WBGene00018078	F35H12.6	4.20514090230601e-13	7.77362347200289e-09	-2.64126943598033	0.04	0.249	0.393830288382129	2.47798353822256	L4-L1	247.796015002787	0.249	39.3847826410298	0.04	FALSE	0.249	672	278	0.00892857142857143	0.0215827338129496	TRUE
AVF	WBGene00004923	snt-3	4.267783174428e-13	7.88942397624761e-09	-1.56095766520979	0.162	0.384	1.54759134586811	4.57528779161322	L4-L1	457.50779690478	0.384	154.761171330318	0.162	FALSE	0.384	672	278	0.00892857142857143	0.0215827338129496	TRUE
AVF	WBGene00019207	fgt-1	4.74578130963334e-13	8.77305132898818e-09	-3.65766441200093	0.032	0.219	0.168970992856315	2.17635836146724	L4-L1	217.634899898199	0.219	16.897851746303	0.032	FALSE	0.219	672	278	0.00892857142857143	0.0215827338129496	TRUE
AVF	WBGene00004701	rsp-4	5.3567460731408e-13	9.90248079080809e-09	-3.69263165710158	0.014	0.198	0.126331780625112	1.67847082902973	L4-L1	167.843150293241	0.198	12.6337406424835	0.014	FALSE	0.198	672	278	0.00892857142857143	0.0215827338129496	TRUE
AVF	WBGene00002264	lec-1	5.64876598967198e-13	1.04423088085076e-08	-2.01236151310816	0.094	0.317	0.726796844875599	2.94522840513138	L4-L1	294.506781591668	0.317	72.6794175250157	0.094	FALSE	0.317	672	278	0.00892857142857143	0.0215827338129496	TRUE
AVF	WBGene00007266	C03A3.1	5.72759798891033e-13	1.05880376422996e-08	-2.11677996855449	0.072	0.29	0.64036380231426	2.79153019708978	L4-L1	279.146707969343	0.29	64.0392318958954	0.072	FALSE	0.29	672	278	0.00892857142857143	0.0215827338129496	TRUE
AVF	WBGene00009958	madd-4	5.91268835770263e-13	1.09301956980491e-08	-1.29014936291308	0.18	0.414	2.61489933991449	6.40213332385739	L4-L1	640.193285433733	0.414	261.497990900954	0.18	FALSE	0.414	672	278	0.00892857142857143	0.0215827338129496	TRUE
AVF	WBGene00022489	Y119D3B.12	6.11033339657997e-13	1.12955623169177e-08	-1.71305351058701	0.043	0.249	0.651428136959852	2.14603843901444	L4-L1	214.59831773457	0.249	65.1457146320872	0.043	FALSE	0.249	672	278	0.00892857142857143	0.0215827338129496	TRUE
AVF	WBGene00013898	ZC443.3	6.41542165511929e-13	1.18595484716535e-08	-1.36921216376043	0.129	0.357	1.5510159025945	4.01453529635495	L4-L1	401.45366750016	0.357	155.103853543006	0.129	FALSE	0.357	672	278	0.00892857142857143	0.0215827338129496	TRUE
AVF	WBGene00017143	EEED8.15	6.56413608166627e-13	1.21344619605683e-08	-8.53674667063643	0	0.165	0	1.33440596028981	L4-L1	133.435576961162	0.165	0	0	FALSE	0.165	672	278	0.00892857142857143	0.0215827338129496	TRUE
AVF	WBGene00006742	unc-2	6.88523228062315e-13	1.27280403939599e-08	-1.36568835273378	0.126	0.354	1.56448722460579	4.03945354618053	L4-L1	403.93667168894	0.354	156.454027606749	0.126	FALSE	0.354	672	278	0.00892857142857143	0.0215827338129496	TRUE
AVF	WBGene00000068	acy-1	7.49022759296932e-13	1.38464347283631e-08	-2.4399985948692	0.086	0.301	0.627930814721548	3.4254426961402	L4-L1	342.541298557686	0.301	62.7955806439672	0.086	FALSE	0.301	672	278	0.00892857142857143	0.0215827338129496	TRUE
AVF	WBGene00011735	hip-1	7.61963052515166e-13	1.40856489887954e-08	-2.52345994282978	0.043	0.246	0.393505610423237	2.28169116820632	L4-L1	228.165280385748	0.246	39.3501782648598	0.043	FALSE	0.246	672	278	0.00892857142857143	0.0215827338129496	TRUE
AVF	WBGene00045161	lfor-2	7.91935179853357e-13	1.46397137347692e-08	-3.48298242176998	0.029	0.213	0.18807192878868	2.14157114376232	L4-L1	214.147498053339	0.213	18.8080303997195	0.029	FALSE	0.213	672	278	0.00892857142857143	0.0215827338129496	TRUE
AVF	WBGene00012657	Y39A1A.20	8.42731616121215e-13	1.55787366556168e-08	4.39043881040704	0.126	0.018	2.62838676217901	0.124007779404067	L4-L1	12.3989729069049	0.018	262.850380934992	0.126	FALSE	0.126	672	278	0.00892857142857143	0.0215827338129496	TRUE
AVF	WBGene00008386	cdc-5L	8.71341308608184e-13	1.61076154309309e-08	-1.63680129206725	0.09	0.31	1.08735664741389	3.39111171266552	L4-L1	339.108345516057	0.31	108.73983122618	0.09	FALSE	0.31	672	278	0.00892857142857143	0.0215827338129496	TRUE
AVF	WBGene00015671	C10B5.3	9.26235797108221e-13	1.71223949453426e-08	-3.28512390350411	0.032	0.225	0.203923171075332	2.02144447653324	L4-L1	202.137180487765	0.225	0	0.032	FALSE	0.225	672	278	0.00892857142857143	0.0215827338129496	TRUE
AVF	WBGene00006769	unc-33	9.70029728198422e-13	1.7931969555476e-08	-2.05489342216725	0.022	0.204	0.419631441901619	1.75708137397844	L4-L1	175.700869679178	0.204	41.96501289053	0.022	FALSE	0.204	672	278	0.00892857142857143	0.0215827338129496	TRUE
AVF	WBGene00011198	R10E4.1	9.79519761836913e-13	1.81074023173172e-08	-1.79672940030402	0.079	0.301	0.810324428135347	2.82633339857355	L4-L1	282.625925048272	0.301	81.0355350111058	0.079	FALSE	0.301	672	278	0.00892857142857143	0.0215827338129496	TRUE
AVF	WBGene00016459	C35E7.7	1.03398536070636e-12	1.91142533780178e-08	-4.90725543168422	0.014	0.186	0.0690544708847037	2.17861094522186	L4-L1	217.859124148853	0.186	6.90575460145028	0.014	FALSE	0.186	672	278	0.00892857142857143	0.0215827338129496	TRUE
AVF	WBGene00010059	F54E4.3	1.17480380609611e-12	2.17174231594927e-08	-1.17726287217978	0.205	0.445	2.28763969831197	5.18008247256684	L4-L1	517.997854170211	0.445	228.750837576693	0.205	FALSE	0.445	672	278	0.00892857142857143	0.0215827338129496	TRUE
AVF	WBGene00044072	ham-3	1.26065391805443e-12	2.33044483291542e-08	-3.1234149780845	0.011	0.182	0.175959428371175	1.56325430607108	L4-L1	156.32197606601	0.182	17.5959948631019	0.011	FALSE	0.182	672	278	0.00892857142857143	0.0215827338129496	TRUE
AVF	WBGene00010337	serp-1.1	1.35289571823839e-12	2.50096302473549e-08	-3.90286527163371	0.018	0.188	0.111169028791771	1.71520765794577	L4-L1	171.516063152061	0.188	11.106792317743	0.018	FALSE	0.188	672	278	0.00892857142857143	0.0215827338129496	TRUE
AVF	WBGene00002637	let-418	1.36095053976263e-12	2.51585316780519e-08	-3.62715647931608	0.043	0.238	0.221165241467526	2.77570764248046	L4-L1	277.568953803383	0.238	22.1159251367462	0.043	FALSE	0.238	672	278	0.00892857142857143	0.0215827338129496	TRUE
AVF	WBGene00010867	tag-260	1.46480227596441e-12	2.70783348734781e-08	-2.14139203031029	0.047	0.238	0.548148378057377	2.43274427674617	L4-L1	243.27128309833	0.238	54.8172788170004	0.047	FALSE	0.238	672	278	0.00892857142857143	0.0215827338129496	TRUE
AVF	WBGene00003924	pas-3	1.50884008346399e-12	2.78924177829153e-08	-1.0984689302124	0.05	0.249	1.1899993576444	2.55432815222209	L4-L1	255.432048461577	0.249	119.003435940099	0.05	FALSE	0.249	672	278	0.00892857142857143	0.0215827338129496	TRUE
AVF	WBGene00004368	ric-19	1.51588276422335e-12	2.80226087794329e-08	-1.41159199815688	0.18	0.403	1.67046288369652	4.45202315893014	L4-L1	445.195596129494	0.403	167.051506426294	0.18	FALSE	0.403	672	278	0.00892857142857143	0.0215827338129496	TRUE
AVF	WBGene00002199	kin-15	1.5475799034359e-12	2.8608562094916e-08	4.11462400974347	0.108	0.01	1.25018055981781	0.070888023049617	L4-L1	0	0.01	125.022431218502	0.108	FALSE	0.108	672	278	0.00892857142857143	0.0215827338129496	TRUE
AVF	WBGene00002215	klc-2	1.7871236289632e-12	3.30367674050137e-08	-1.25881989759689	0.09	0.333	1.38477019343275	3.32087374153166	L4-L1	332.06987735944	0.333	138.473970806292	0.09	FALSE	0.333	672	278	0.00892857142857143	0.0215827338129496	TRUE
AVF	WBGene00003025	lin-40	1.80658472009125e-12	3.33965251356069e-08	-1.95105770351354	0.076	0.286	0.688164171373381	2.67326162138233	L4-L1	267.297269290085	0.286	68.8173465317144	0.076	FALSE	0.286	672	278	0.00892857142857143	0.0215827338129496	TRUE
AVF	WBGene00001961	hlh-17	1.96884611461393e-12	3.63960892747531e-08	-6.05937938995836	0.004	0.179	0.107171126261366	7.38554832644254	L4-L1	738.548199783382	0.179	0	0.004	FALSE	0.179	672	278	0.00892857142857143	0.0215827338129496	TRUE
AVF	WBGene00019347	mbl-1	2.04759458537463e-12	3.78518335052355e-08	-1.31863965084397	0.076	0.305	1.31716168223956	3.29289122332623	L4-L1	329.284966084106	0.305	131.72096623371	0.076	FALSE	0.305	672	278	0.00892857142857143	0.0215827338129496	TRUE
AVF	WBGene00000192	arl-8	2.07953563249037e-12	3.84422957022171e-08	-2.31703080902703	0.061	0.263	0.474415405472035	2.38047513533367	L4-L1	238.04030058019	0.263	47.4429216556602	0.061	FALSE	0.263	672	278	0.00892857142857143	0.0215827338129496	TRUE
AVF	WBGene00000289	cam-1	2.08724846623138e-12	3.85848751467533e-08	-3.04391891381553	0.029	0.21	0.260753488458783	2.17868620335145	L4-L1	217.868512110782	0.21	26.0765100318411	0.029	FALSE	0.21	672	278	0.00892857142857143	0.0215827338129496	TRUE
AVF	WBGene00012602	Y38E10A.24	2.09929431486437e-12	3.88075547045828e-08	-2.58348177628426	0.054	0.257	0.360433340338998	2.18045407287529	L4-L1	218.032292340707	0.257	36.0414744689833	0.054	FALSE	0.257	672	278	0.00892857142857143	0.0215827338129496	TRUE
AVF	WBGene00017433	F13H6.5	2.10162387516603e-12	3.88506189563192e-08	2.56474984292675	0.209	0.06	2.60720168700224	0.439784311997786	L4-L1	43.9767928175094	0.06	260.623181671909	0.209	FALSE	0.209	672	278	0.00892857142857143	0.0215827338129496	TRUE
AVF	WBGene00017920	jmjd-1.2	2.3011683232659e-12	4.25393976238934e-08	-4.07913966084725	0.007	0.174	0.0762112134243715	1.34744884796609	L4-L1	134.745635564685	0.174	7.62146072578254	0.007	FALSE	0.174	672	278	0.00892857142857143	0.0215827338129496	TRUE
AVF	WBGene00009454	F36A2.7	2.32440359974042e-12	4.29689249448014e-08	-1.54811081350146	0.119	0.345	1.22337462350908	3.58659385486893	L4-L1	358.649017843354	0.345	122.34051690082	0.119	FALSE	0.345	672	278	0.00892857142857143	0.0215827338129496	TRUE
AVF	WBGene00012990	sam-10	2.62737933288734e-12	4.85697343477553e-08	-3.63633898948729	0.014	0.185	0.122308354921083	1.56415127492826	L4-L1	156.406595200549	0.185	12.231380154984	0.014	FALSE	0.185	672	278	0.00892857142857143	0.0215827338129496	TRUE
AVF	WBGene00006405	itsn-1	2.86923023124193e-12	5.30405900547383e-08	-3.10013476144006	0.05	0.238	0.263993007683484	2.29309423180962	L4-L1	229.303834571814	0.238	26.3905464874876	0.05	FALSE	0.238	672	278	0.00892857142857143	0.0215827338129496	TRUE
AVF	WBGene00006770	unc-34	3.008307557738e-12	5.56115735123447e-08	-1.16009832504877	0.05	0.246	0.904370981991656	2.0275723575031	L4-L1	202.756496720768	0.246	90.4404498132239	0.05	FALSE	0.246	672	278	0.00892857142857143	0.0215827338129496	TRUE
AVF	WBGene00015064	B0228.7	3.01367295046856e-12	5.57107581623618e-08	-3.03997436213085	0.04	0.234	0.262392787486548	2.18621625916151	L4-L1	218.601402488581	0.234	26.237292388298	0.04	FALSE	0.234	672	278	0.00892857142857143	0.0215827338129496	TRUE
AVF	WBGene00013219	Y54G11A.11	3.09141198565704e-12	5.71478419668561e-08	-2.49613480307438	0.029	0.214	0.340283498116441	1.93858972450982	L4-L1	193.852116307863	0.214	34.0280660374347	0.029	FALSE	0.214	672	278	0.00892857142857143	0.0215827338129496	TRUE
AVF	WBGene00004387	rnp-4	3.18108737284958e-12	5.88055811744973e-08	-1.31448881801166	0.04	0.225	0.774482120329154	1.93370538713544	L4-L1	193.368590316048	0.225	77.4509852266282	0.04	FALSE	0.225	672	278	0.00892857142857143	0.0215827338129496	TRUE
AVF	WBGene00012158	ucr-2.1	3.21898618950186e-12	5.95061786991313e-08	-2.05385509351894	0.04	0.235	0.458501636114933	1.91721064999499	L4-L1	191.718413721258	0.235	45.8511378411775	0.04	FALSE	0.235	672	278	0.00892857142857143	0.0215827338129496	TRUE
AVF	WBGene00019944	R07G3.8	3.23959383701672e-12	5.98871316710911e-08	-4.20276294247969	0.014	0.186	0.090122487016267	1.72430282551461	L4-L1	172.428533630705	0.186	9.01235290843033	0.014	FALSE	0.186	672	278	0.00892857142857143	0.0215827338129496	TRUE
AVF	WBGene00022473	bet-1	3.25323014444139e-12	6.01392124501435e-08	-3.61482577289307	0.014	0.183	0.137123691928876	1.72248040423143	L4-L1	172.235955122489	0.183	13.7129798313384	0.014	FALSE	0.183	672	278	0.00892857142857143	0.0215827338129496	TRUE
AVF	WBGene00020374	serp-1.2	3.35701987747475e-12	6.20578694549983e-08	-3.88569152721833	0.018	0.189	0.0970287940134472	1.4858837340998	L4-L1	148.582631316357	0.189	9.70331148942247	0.018	FALSE	0.189	672	278	0.00892857142857143	0.0215827338129496	TRUE
AVF	WBGene00017098	mek-5	3.47108416399561e-12	6.41664618556229e-08	-2.39140505782181	0.04	0.231	0.38973557119061	2.06220304796429	L4-L1	206.216120017423	0.231	38.9566365183976	0.04	FALSE	0.231	672	278	0.00892857142857143	0.0215827338129496	TRUE
AVF	WBGene00010037	F54C8.4	3.47319567209433e-12	6.42054951943357e-08	-1.82729648753098	0.194	0.418	1.27736559034309	4.54428278047347	L4-L1	454.426249195462	0.418	127.73896297259	0.194	FALSE	0.418	672	278	0.00892857142857143	0.0215827338129496	TRUE
AVF	WBGene00004914	snr-1	3.51161277648806e-12	6.49156737861582e-08	-1.39621741838868	0.036	0.231	0.823039998405455	2.1743081706365	L4-L1	217.431235734065	0.231	82.3076649976202	0.036	FALSE	0.231	672	278	0.00892857142857143	0.0215827338129496	TRUE
AVF	WBGene00015547	ain-1	3.69436691379191e-12	6.82940667683572e-08	-3.07459145559741	0.025	0.204	0.203637441888108	1.74435996482368	L4-L1	174.432810126529	0.204	20.3646510259174	0.025	FALSE	0.204	672	278	0.00892857142857143	0.0215827338129496	TRUE
AVF	WBGene00007105	znf-207	3.71209290506893e-12	6.86217494431042e-08	-2.00986590471221	0.018	0.188	0.437765016662996	1.77607489822925	L4-L1	177.600273260109	0.188	43.7784511190005	0.018	FALSE	0.188	672	278	0.00892857142857143	0.0215827338129496	TRUE
AVF	WBGene00004032	pkc-1	4.99694062049987e-12	9.23734443105606e-08	-1.08918046985304	0.14	0.374	2.11497054114864	4.5058312730203	L4-L1	450.578647745801	0.374	211.495948344412	0.14	FALSE	0.374	672	278	0.00892857142857143	0.0215827338129496	TRUE
AVF	WBGene00006633	tsp-7	6.38991723744417e-12	1.18124010051393e-07	-3.22513911352649	0.018	0.207	0.443599805391416	4.18030387713368	L4-L1	418.022229319773	0.207	0	0.018	FALSE	0.207	672	278	0.00892857142857143	0.0215827338129496	TRUE
AVF	WBGene00002203	kin-20	6.49732376578427e-12	1.20109527134288e-07	-3.1420563158548	0.011	0.174	0.180070062331985	1.61989174208455	L4-L1	161.989776983563	0.174	18.0078081201835	0.011	FALSE	0.174	672	278	0.00892857142857143	0.0215827338129496	TRUE
AVF	WBGene00020854	T27C4.1	6.7717351771557e-12	1.251822964849e-07	1.59289297583482	0.579	0.403	15.6306469996633	5.18135812819336	L4-L1	518.113482248831	0.403	1562.9867860293	0.579	FALSE	0.579	672	278	0.00892857142857143	0.0215827338129496	TRUE
AVF	WBGene00006773	unc-37	6.98272551066372e-12	1.2908266379013e-07	-2.08644090764413	0.097	0.299	0.675253097359203	2.88158239072094	L4-L1	288.151246971525	0.299	67.527503308457	0.097	FALSE	0.299	672	278	0.00892857142857143	0.0215827338129496	TRUE
AVF	WBGene00004302	ran-1	7.13123032877574e-12	1.31827923857748e-07	-1.19335627436488	0.086	0.321	1.31490143468949	3.01370890882309	L4-L1	301.362111504125	0.321	131.485703580105	0.086	FALSE	0.321	672	278	0.00892857142857143	0.0215827338129496	TRUE
AVF	WBGene00002084	ins-1	7.49058324692235e-12	1.38470921902606e-07	2.14178879547999	0.219	0.065	2.61150181266059	0.591089806728705	L4-L1	59.1082520336662	0.065	261.145109558847	0.219	FALSE	0.219	672	278	0.00892857142857143	0.0215827338129496	TRUE
AVF	WBGene00016192	bcl-7	8.69747918950306e-12	1.60781600297153e-07	-4.62240906194326	0.007	0.164	0.045446319272946	1.20650574191094	L4-L1	120.647212643776	0.164	4.54410275303832	0.007	FALSE	0.164	672	278	0.00892857142857143	0.0215827338129496	TRUE
AVF	WBGene00022170	cox-6B	9.76518524347407e-12	1.80519214410862e-07	-1.00051405255787	0.158	0.382	2.04111222226618	4.0893879709878	L4-L1	408.91034055677	0.382	204.114652564617	0.158	FALSE	0.382	672	278	0.00892857142857143	0.0215827338129496	TRUE
AVF	WBGene00000914	daf-19	9.82888079809248e-12	1.81696690433538e-07	-1.00154085919047	0.029	0.202	0.854958805545426	1.71745868810277	L4-L1	171.744806455613	0.202	85.4996878522689	0.029	FALSE	0.202	672	278	0.00892857142857143	0.0215827338129496	TRUE
AVF	WBGene00003950	pbs-4	1.00501858462678e-11	1.85787735554107e-07	-2.6229387315217	0.072	0.262	0.41337545209105	2.56707788375563	L4-L1	256.701357997548	0.262	41.3286465868029	0.072	FALSE	0.262	672	278	0.00892857142857143	0.0215827338129496	TRUE
AVF	WBGene00018198	F39E9.6	1.00514070837561e-11	1.85810311350315e-07	-1.58368599852071	0.115	0.327	1.09470267126604	3.29049723501204	L4-L1	329.035760105692	0.327	109.475142050359	0.115	FALSE	0.327	672	278	0.00892857142857143	0.0215827338129496	TRUE
AVF	WBGene00006768	unc-32	1.04222027800746e-11	1.92664840592459e-07	-1.19017577630015	0.198	0.445	2.2548784834705	5.15191379953616	L4-L1	515.185955031045	0.445	225.479072209687	0.198	FALSE	0.445	672	278	0.00892857142857143	0.0215827338129496	TRUE
AVF	WBGene00003144	max-2	1.09658588207779e-11	2.02714866160899e-07	-4.88734771699971	0.007	0.17	0.0492336432923912	1.56211012111706	L4-L1	156.187586592307	0.17	0	0.007	FALSE	0.17	672	278	0.00892857142857143	0.0215827338129496	TRUE
AVF	WBGene00000230	atp-3	1.16250019587436e-11	2.14899786209335e-07	-1.11855672480316	0.101	0.324	1.36855580937807	2.97786271962783	L4-L1	297.78103773	0.324	136.858429661493	0.101	FALSE	0.324	672	278	0.00892857142857143	0.0215827338129496	TRUE
AVF	WBGene00022418	igcm-4	1.18033371661544e-11	2.1819649085353e-07	-5.95667306160643	0.007	0.167	0.0315479958273303	2.18125324210886	L4-L1	218.12565267575	0.167	0	0.007	FALSE	0.167	672	278	0.00892857142857143	0.0215827338129496	TRUE
AVF	WBGene00019680	K12H4.5	1.19003922702438e-11	2.19990651507726e-07	-1.78714026695542	0.032	0.214	0.510764416356715	1.7737283547099	L4-L1	177.364010915741	0.214	51.0681105501615	0.032	FALSE	0.214	672	278	0.00892857142857143	0.0215827338129496	TRUE
AVF	WBGene00018734	F53A10.2	1.2593850631245e-11	2.32809922769196e-07	1.54491467886639	0.281	0.1	3.19423914369707	1.09446145905818	L4-L1	109.447232925524	0.1	319.432919281652	0.281	FALSE	0.281	672	278	0.00892857142857143	0.0215827338129496	TRUE
AVF	WBGene00007944	C34F6.10	1.32436422523575e-11	2.44821970677081e-07	2.38030879631854	0.219	0.07	2.54066864115537	0.487184660723723	L4-L1	48.71515681456	0.07	254.069735382521	0.219	FALSE	0.219	672	278	0.00892857142857143	0.0215827338129496	TRUE
AVF	WBGene00018572	lin-42	1.37256901306235e-11	2.53733107754706e-07	2.79071980679038	0.209	0.051	5.68768258767142	0.820980945191069	L4-L1	82.095612541307	0.051	568.790876121889	0.209	FALSE	0.209	672	278	0.00892857142857143	0.0215827338129496	TRUE
AVF	WBGene00004900	snf-1	1.45006567133565e-11	2.68059140003107e-07	-2.16608381242234	0.047	0.234	0.542495746371091	2.44939561819688	L4-L1	244.934758520221	0.234	54.251314750411	0.047	FALSE	0.234	672	278	0.00892857142857143	0.0215827338129496	TRUE
AVF	WBGene00206380	C42D4.18	1.58393085270976e-11	2.92805457431926e-07	-3.10262227215102	0.032	0.21	0.24427307934674	2.12766401467618	L4-L1	212.763682914314	0.21	24.409739561263	0.032	FALSE	0.21	672	278	0.00892857142857143	0.0215827338129496	TRUE
AVF	WBGene00014086	ZK809.3	1.60165279392987e-11	2.96081535485875e-07	-3.11791115145069	0.029	0.199	0.190954145481058	1.68746988795795	L4-L1	168.744966429601	0.199	19.0962649040284	0.029	FALSE	0.199	672	278	0.00892857142857143	0.0215827338129496	TRUE
AVF	WBGene00015080	B0244.5	1.60669227726639e-11	2.97013134375465e-07	3.07283401205721	0.147	0.03	1.77207874866451	0.209543986912189	L4-L1	20.9520405813965	0.03	177.209022235831	0.147	FALSE	0.147	672	278	0.00892857142857143	0.0215827338129496	TRUE
AVF	WBGene00000961	dgn-1	1.73654600861022e-11	3.21017895151686e-07	-3.93143087073866	0.011	0.167	0.0879391352108995	1.39511104441834	L4-L1	139.505763824553	0.167	8.77535183609479	0.011	FALSE	0.167	672	278	0.00892857142857143	0.0215827338129496	TRUE
AVF	WBGene00014622	sls-1.10	1.75723942358763e-11	3.24843279844409e-07	-6.60710188643504	0.004	0.153	0.0126525582207467	1.58260492050178	L4-L1	158.25486590039	0.153	0	0.004	FALSE	0.153	672	278	0.00892857142857143	0.0215827338129496	TRUE
AVF	WBGene00002002	hsb-1	2.06906073537104e-11	3.8248656754069e-07	-2.11006962440076	0.05	0.243	0.473762816017506	2.05933265512544	L4-L1	205.929408947204	0.243	47.3754483729685	0.05	FALSE	0.243	672	278	0.00892857142857143	0.0215827338129496	TRUE
AVF	WBGene00001130	dyn-1	2.08264380034808e-11	3.84997532932346e-07	-2.79455468853176	0.043	0.237	0.328315487313899	2.30137721469335	L4-L1	230.135863420571	0.237	32.8330107840646	0.043	FALSE	0.237	672	278	0.00892857142857143	0.0215827338129496	TRUE
AVF	WBGene00021420	trap-3	2.14237744606969e-11	3.96039894680443e-07	-1.28992084222264	0.058	0.238	1.0697166643651	2.62292123710907	L4-L1	262.279467791665	0.238	106.976430092721	0.058	FALSE	0.238	672	278	0.00892857142857143	0.0215827338129496	TRUE
AVF	WBGene00013882	msa-1	2.14304349484406e-11	3.96163020456873e-07	-1.84808293107089	0.025	0.278	2.37823807718633	8.5736299218182	L4-L1	857.3663248523	0.278	0	0.025	FALSE	0.278	672	278	0.00892857142857143	0.0215827338129496	TRUE
AVF	WBGene00000475	cey-4	2.16878793257534e-11	4.00922137215877e-07	-1.34666858476554	0.076	0.265	0.958519105766754	2.44540602977272	L4-L1	244.529624126473	0.265	95.8555033228528	0.076	FALSE	0.265	672	278	0.00892857142857143	0.0215827338129496	TRUE
AVF	WBGene00015495	C05E11.6	2.34099945152428e-11	4.32757158608778e-07	3.47057997827091	0.126	0.019	1.6595688851116	0.148544950000754	L4-L1	14.8546425349991	0.019	165.960650870722	0.126	FALSE	0.126	672	278	0.00892857142857143	0.0215827338129496	TRUE
AVF	WBGene00010221	F57G12.1	2.38428103960149e-11	4.40758192980732e-07	-3.6514266085665	0.032	0.202	0.143854411778435	1.85135324239743	L4-L1	185.129496069858	0.202	14.3854060638047	0.032	FALSE	0.202	672	278	0.00892857142857143	0.0215827338129496	TRUE
AVF	WBGene00001026	dnj-8	2.41820228489643e-11	4.47028874385954e-07	-3.13212781950851	0.04	0.211	0.19288253019675	1.72110223620461	L4-L1	172.107412806701	0.211	19.2891119630696	0.04	FALSE	0.211	672	278	0.00892857142857143	0.0215827338129496	TRUE
AVF	WBGene00004729	sax-3	2.47473451460753e-11	4.57479422370348e-07	-1.5387226984206	0.09	0.293	1.07134835869853	3.12162797858004	L4-L1	312.149855316989	0.293	107.139090457718	0.09	FALSE	0.293	672	278	0.00892857142857143	0.0215827338129496	TRUE
AVF	WBGene00003964	pdi-3	2.55474001922871e-11	4.7226923995462e-07	-1.11275021912513	0.187	0.393	2.05169421316987	4.44323372347195	L4-L1	444.305313161629	0.393	205.174588316443	0.187	FALSE	0.393	672	278	0.00892857142857143	0.0215827338129496	TRUE
AVF	WBGene00013307	Y57G11C.9	2.75064583787309e-11	5.08484389589219e-07	-1.98803443411283	0.112	0.332	0.848798606294278	3.37993303228365	L4-L1	337.99028762228	0.332	84.8805208873406	0.112	FALSE	0.332	672	278	0.00892857142857143	0.0215827338129496	TRUE
AVF	WBGene00000203	arx-5	2.79648624029189e-11	5.16958446380359e-07	-4.64926849434067	0.011	0.164	0.0453913627818039	1.22782719741398	L4-L1	122.780326299298	0.164	4.53860685919217	0.011	FALSE	0.164	672	278	0.00892857142857143	0.0215827338129496	TRUE
AVF	WBGene00004503	rpt-3	2.8482037120517e-11	5.26518938209877e-07	-1.07776870212197	0.058	0.249	1.25563540714216	2.65646089464133	L4-L1	265.642060501202	0.249	125.568400747174	0.058	FALSE	0.249	672	278	0.00892857142857143	0.0215827338129496	TRUE
AVF	WBGene00004969	spe-15	2.97475618207651e-11	5.49913427818664e-07	2.41890595118537	0.241	0.089	4.43108940590355	0.827789015844705	L4-L1	82.7775209511494	0.089	443.097998986176	0.241	FALSE	0.241	672	278	0.00892857142857143	0.0215827338129496	TRUE
AVF	WBGene00015935	C17H12.10	3.02839536679474e-11	5.59829167505675e-07	1.67708637465762	0.201	0.065	1.79057061358597	0.559572461720054	L4-L1	55.9559771033365	0.065	179.06263775499	0.201	FALSE	0.201	672	278	0.00892857142857143	0.0215827338129496	TRUE
AVF	WBGene00001562	lin-66	3.1246198152502e-11	5.77617219047151e-07	-1.73244567797885	0.04	0.213	0.610841537921074	2.04023409288659	L4-L1	204.0108051045	0.213	61.0861982625024	0.04	FALSE	0.213	672	278	0.00892857142857143	0.0215827338129496	TRUE
AVF	WBGene00012136	T28F4.1	3.33226071773821e-11	6.16001716281085e-07	-3.46712926655555	0.029	0.192	0.148773478859121	1.68355529717328	L4-L1	168.349053844269	0.192	14.8769428359149	0.029	FALSE	0.192	672	278	0.00892857142857143	0.0215827338129496	TRUE
AVF	WBGene00044283	spp-22	3.34744912437356e-11	6.18809445131696e-07	-8.43473080125384	0	0.143	0	1.24320471409576	L4-L1	124.309189982863	0.143	0	0	FALSE	0.143	672	278	0.00892857142857143	0.0215827338129496	TRUE
AVF	WBGene00006913	vha-4	3.59155191454054e-11	6.63934286921965e-07	-1.03341740860912	0.09	0.307	1.41350118171287	2.89912375090365	L4-L1	289.907955738604	0.307	141.354923580332	0.09	FALSE	0.307	672	278	0.00892857142857143	0.0215827338129496	TRUE
AVF	WBGene00016009	C23F12.4	3.73367278442877e-11	6.90206750929502e-07	-1.90196638860232	0.09	0.284	0.727443515809641	2.73057329290578	L4-L1	273.05692680828	0.284	72.7470746937243	0.09	FALSE	0.284	672	278	0.00892857142857143	0.0215827338129496	TRUE
AVF	WBGene00011434	T04D3.5	3.87771357950822e-11	7.1683413230789e-07	-2.81754951744353	0.061	0.246	0.328925125577707	2.34267393275508	L4-L1	234.258722424654	0.246	32.8932457697343	0.061	FALSE	0.246	672	278	0.00892857142857143	0.0215827338129496	TRUE
AVF	WBGene00003111	mab-20	3.9281920646406e-11	7.2616558506946e-07	-1.08164371959527	0.241	0.46	2.45862567726615	5.20967364475425	L4-L1	520.955216864641	0.46	245.856844320828	0.241	FALSE	0.46	672	278	0.00892857142857143	0.0215827338129496	TRUE
AVF	WBGene00002062	ife-4	4.32132151847369e-11	7.98839495905046e-07	-3.4859240949775	0.007	0.156	0.109807123897344	1.26907732493848	L4-L1	126.905752092244	0.156	10.9812013821987	0.007	FALSE	0.156	672	278	0.00892857142857143	0.0215827338129496	TRUE
AVF	WBGene00007350	sucl-1	4.56566477913175e-11	8.44008791070296e-07	-1.20197464698669	0.144	0.365	1.46046593140294	3.36665243872525	L4-L1	336.658798550685	0.365	146.039366329605	0.144	FALSE	0.365	672	278	0.00892857142857143	0.0215827338129496	TRUE
AVF	WBGene00004136	pqn-51	4.73557780919072e-11	8.75418913806996e-07	-1.54645143279357	0.094	0.295	0.961987283686509	2.81896259560587	L4-L1	281.888073769477	0.295	96.2030122849918	0.094	FALSE	0.295	672	278	0.00892857142857143	0.0215827338129496	TRUE
AVF	WBGene00009290	F31D4.2	4.8047887129017e-11	8.88213241467009e-07	-3.82401257798609	0.011	0.162	0.0900961195083422	1.32545028475282	L4-L1	132.546106945674	0.162	9.01001316636499	0.011	FALSE	0.162	672	278	0.00892857142857143	0.0215827338129496	TRUE
AVF	WBGene00008530	F02E9.5	4.99278520911303e-11	9.22966273756635e-07	-2.58232375715899	0.04	0.21	0.315989858603285	1.91252977591548	L4-L1	191.247989359931	0.21	31.600393024583	0.04	FALSE	0.21	672	278	0.00892857142857143	0.0215827338129496	TRUE
AVF	WBGene00022129	lron-11	5.08476357173974e-11	9.39969393871808e-07	-6.3675527878534	0.004	0.147	0.0142122572191161	1.46903949437235	L4-L1	146.904820969206	0.147	0	0.004	FALSE	0.147	672	278	0.00892857142857143	0.0215827338129496	TRUE
AVF	WBGene00010959	nduo-1	5.36752172228094e-11	9.92240065580854e-07	1.1049614913918	0.349	0.318	12.7454057560999	5.92571305715698	L4-L1	592.536998071906	0.318	1274.51541226868	0.349	FALSE	0.349	672	278	0.00892857142857143	0.0215827338129496	TRUE
AVF	WBGene00003406	mrg-1	5.7815048955693e-11	1.06876899499494e-06	-3.39206742660443	0.018	0.174	0.147486253985814	1.58461248589048	L4-L1	158.449240600409	0.174	14.749282183535	0.018	FALSE	0.174	672	278	0.00892857142857143	0.0215827338129496	TRUE
AVF	WBGene00000184	arf-6	5.96853434313748e-11	1.10334325867239e-06	-4.98737439781288	0.011	0.165	0.0396225895287787	1.36949203396326	L4-L1	136.947056061011	0.165	3.96170384442117	0.011	FALSE	0.165	672	278	0.00892857142857143	0.0215827338129496	TRUE
AVF	WBGene00013603	soem-1	6.0889600445652e-11	1.12560515383832e-06	-2.63889252631185	0.022	0.179	0.251527184064755	1.58756219773569	L4-L1	158.755039422248	0.179	0	0.022	FALSE	0.179	672	278	0.00892857142857143	0.0215827338129496	TRUE
AVF	WBGene00001335	F35A5.8	6.16556561187227e-11	1.13976645901071e-06	-1.3749262460245	0.104	0.302	1.11283923712124	2.89404153697103	L4-L1	289.395096514846	0.302	111.28106779262	0.104	FALSE	0.302	672	278	0.00892857142857143	0.0215827338129496	TRUE
AVF	WBGene00003247	mig-15	6.18219555875245e-11	1.14284067099098e-06	-3.50979409573789	0.022	0.186	0.153183857793189	1.78436888853115	L4-L1	178.431397790126	0.186	15.3190679368096	0.022	FALSE	0.186	672	278	0.00892857142857143	0.0215827338129496	TRUE
AVF	WBGene00000390	cdc-42	6.47895218602884e-11	1.19769910110929e-06	-3.06998941838201	0.022	0.19	0.190874466034417	1.63162049262988	L4-L1	163.159549785619	0.19	19.0882966045363	0.022	FALSE	0.19	672	278	0.00892857142857143	0.0215827338129496	TRUE
AVF	WBGene00000072	add-1	6.48026382774153e-11	1.1979415711963e-06	3.0277805254645	0.112	0.015	1.07117914668815	0.130296701241402	L4-L1	0	0.015	107.106230014208	0.112	FALSE	0.112	672	278	0.00892857142857143	0.0215827338129496	TRUE
AVF	WBGene00017298	toca-1	7.4036112865083e-11	1.36863158242392e-06	-2.77734256341298	0.036	0.204	0.271522573297026	1.88470044587368	L4-L1	188.469963937066	0.204	27.1527907467999	0.036	FALSE	0.204	672	278	0.00892857142857143	0.0215827338129496	TRUE
AVF	WBGene00001708	grk-1	7.42334345513869e-11	1.37227927111694e-06	-2.55850601130602	0.072	0.25	0.432108525258751	2.5652422360449	L4-L1	256.513370233128	0.25	43.2127767891204	0.072	FALSE	0.25	672	278	0.00892857142857143	0.0215827338129496	TRUE
AVF	WBGene00004506	rpt-6	8.13915232434644e-11	1.50460369867868e-06	-1.57866198065809	0.094	0.289	0.889692148504745	2.66670174988512	L4-L1	266.667915383084	0.289	88.9691830331194	0.094	FALSE	0.289	672	278	0.00892857142857143	0.0215827338129496	TRUE
AVF	WBGene00010130	vha-14	8.28312647437373e-11	1.53121876005273e-06	-1.03872172990928	0.126	0.335	1.76473147417652	3.63137781290415	L4-L1	363.131563792897	0.335	176.477463694222	0.126	FALSE	0.335	672	278	0.00892857142857143	0.0215827338129496	TRUE
AVF	WBGene00011558	ostf-4	8.50254224898845e-11	1.571779960148e-06	-3.16182527005492	0.036	0.21	0.205653572842208	1.87122460926768	L4-L1	187.118574966204	0.21	20.5659759734036	0.036	FALSE	0.21	672	278	0.00892857142857143	0.0215827338129496	TRUE
AVF	WBGene00003961	pct-1	8.56300564632473e-11	1.58295722377959e-06	-2.36550553702563	0.058	0.254	0.446324651107944	2.31710817214004	L4-L1	231.705156163249	0.254	44.6341555550642	0.058	FALSE	0.254	672	278	0.00892857142857143	0.0215827338129496	TRUE
AVF	WBGene00010054	gtf-2E2	8.61358069619102e-11	1.59230652749787e-06	-1.80129047555169	0.144	0.359	1.00287068186368	3.50637270188062	L4-L1	350.619584936325	0.359	100.289993038379	0.144	FALSE	0.359	672	278	0.00892857142857143	0.0215827338129496	TRUE
AVF	WBGene00019720	M01H9.4	8.64834698997698e-11	1.59873342456714e-06	-1.07467367664994	0.23	0.448	2.76092811444871	5.82128103762198	L4-L1	582.104473070521	0.448	276.100846389327	0.23	FALSE	0.448	672	278	0.00892857142857143	0.0215827338129496	TRUE
AVF	WBGene00004437	rpl-24.2	8.91178731443073e-11	1.64743300294566e-06	-8.40300507094224	0	0.147	0	1.21613193607657	L4-L1	121.611182531874	0.147	0	0	FALSE	0.147	672	278	0.00892857142857143	0.0215827338129496	TRUE
AVF	WBGene00017088	akir-1	9.02200194856968e-11	1.66780728021259e-06	-1.79024545281711	0.061	0.241	0.602736171052671	2.09565949921405	L4-L1	209.562098639115	0.241	60.2738093165336	0.061	FALSE	0.241	672	278	0.00892857142857143	0.0215827338129496	TRUE
AVF	WBGene00011035	snrp-27	9.25336617152065e-11	1.71057727046731e-06	-4.706131229417	0.007	0.152	0.0470812725331108	1.32135859290074	L4-L1	132.137171664134	0.152	0	0.007	FALSE	0.152	672	278	0.00892857142857143	0.0215827338129496	TRUE
AVF	WBGene00001922	his-48	9.37489519522611e-11	1.7330431257895e-06	-8.56735703285481	0	0.137	0	1.36305310962286	L4-L1	136.294203068507	0.137	0	0	FALSE	0.137	672	278	0.00892857142857143	0.0215827338129496	TRUE
AVF	WBGene00011687	cwc-15	9.55769751959275e-11	1.76683596347192e-06	-4.3336856533529	0.014	0.162	0.0615151757905998	1.3114141685747	L4-L1	131.142719354723	0.162	6.15179151809354	0.014	FALSE	0.162	672	278	0.00892857142857143	0.0215827338129496	TRUE
AVF	WBGene00019162	eif-1.A	1.00775987057412e-10	1.86294489674331e-06	-2.34301834494816	0.054	0.228	0.426436635777722	2.18034412888985	L4-L1	218.032232069245	0.228	42.6334975555322	0.054	FALSE	0.228	672	278	0.00892857142857143	0.0215827338129496	TRUE
AVF	WBGene00015115	B0286.1	1.02379377245163e-10	1.89258516775407e-06	-1.59228882061264	0.054	0.234	0.755881061350165	2.28854627128186	L4-L1	228.848815019909	0.234	75.5907406647429	0.054	FALSE	0.234	672	278	0.00892857142857143	0.0215827338129496	TRUE
AVF	WBGene00002999	lin-10	1.05715253579057e-10	1.95425217766244e-06	-1.2447160086978	0.108	0.311	1.30247302161119	3.09353116894055	L4-L1	309.34684484081	0.311	130.25185443648	0.108	FALSE	0.311	672	278	0.00892857142857143	0.0215827338129496	TRUE
AVF	WBGene00017779	gtr-1	1.08013532341685e-10	1.99673815886839e-06	3.4082023166364	0.133	0.025	1.79068543401032	0.16752474747044	L4-L1	16.7516005065665	0.025	179.075841945604	0.133	FALSE	0.133	672	278	0.00892857142857143	0.0215827338129496	TRUE
AVF	WBGene00002176	jip-1	1.14105737903106e-10	2.10935867087682e-06	-2.79041938028137	0.04	0.208	0.292645914937174	2.04801267385951	L4-L1	204.799541816703	0.208	29.2653004505602	0.04	FALSE	0.208	672	278	0.00892857142857143	0.0215827338129496	TRUE
AVF	WBGene00010957	nduo-6	1.18856744788871e-10	2.19718578416707e-06	1.26101001854633	0.691	0.641	83.0036344520792	34.6334239636858	L4-L1	3463.14346008959	0.641	8300.13488453284	0.691	FALSE	0.691	672	278	0.00892857142857143	0.0215827338129496	TRUE
AVF	WBGene00013518	Y73F8A.5	1.25546576805087e-10	2.32085401881884e-06	-1.44584562762442	0.151	0.351	1.38994441186255	3.79483196928133	L4-L1	379.471945858793	0.351	139.000630878863	0.151	FALSE	0.351	672	278	0.00892857142857143	0.0215827338129496	TRUE
AVF	WBGene00009116	snx-27	1.28872980157996e-10	2.38234591120072e-06	-4.39741644385699	0.014	0.173	0.0659785901349582	1.46477503808477	L4-L1	146.474117234845	0.173	6.59708526176754	0.014	FALSE	0.173	672	278	0.00892857142857143	0.0215827338129496	TRUE
AVF	WBGene00004439	rpl-25.2	1.35512413670228e-10	2.50508247910784e-06	-2.09130595745763	0.072	0.25	0.65783364212234	2.81709092009986	L4-L1	281.707227344973	0.25	65.7833583200978	0.072	FALSE	0.25	672	278	0.00892857142857143	0.0215827338129496	TRUE
AVF	WBGene00019019	frpr-10	1.35537843765689e-10	2.50555257985252e-06	1.94114100964903	0.241	0.089	3.04780216548526	0.793128024169787	L4-L1	79.3121094372713	0.089	304.790892104448	0.241	FALSE	0.241	672	278	0.00892857142857143	0.0215827338129496	TRUE
AVF	WBGene00004148	pqn-65	1.56267312575748e-10	2.88875754027527e-06	-1.60381598780749	0.072	0.257	0.921063747379765	2.80898349232687	L4-L1	280.89386930728	0.257	92.1104764138566	0.072	FALSE	0.257	672	278	0.00892857142857143	0.0215827338129496	TRUE
AVF	WBGene00019641	K10G6.4	1.56441952137245e-10	2.89198592720911e-06	-8.57663395670499	0	0.134	0	1.37185575429925	L4-L1	137.166083923277	0.134	0	0	FALSE	0.134	672	278	0.00892857142857143	0.0215827338129496	TRUE
AVF	WBGene00004918	snr-5	1.62403557267671e-10	3.00219215965017e-06	-2.28879944222927	0.032	0.214	0.415876343813817	2.04826608516061	L4-L1	204.826908561718	0.214	41.5894863595683	0.032	FALSE	0.214	672	278	0.00892857142857143	0.0215827338129496	TRUE
AVF	WBGene00016200	dpff-1	1.63909191423113e-10	3.03002531264766e-06	-2.82491592480468	0.022	0.182	0.186175235413429	1.34318706344087	L4-L1	134.315101277193	0.182	18.6183526158503	0.022	FALSE	0.182	672	278	0.00892857142857143	0.0215827338129496	TRUE
AVF	WBGene00004308	rap-2	1.66304928891535e-10	3.07431291548891e-06	-2.50548671172396	0.007	0.156	0.18767673650059	1.0846430651045	L4-L1	108.465383778522	0.156	18.7685094110424	0.007	FALSE	0.156	672	278	0.00892857142857143	0.0215827338129496	TRUE
AVF	WBGene00012275	npr-14	1.75655578590083e-10	3.24716902581627e-06	2.27626446553512	0.155	0.039	2.01931181547744	0.416104174905548	L4-L1	41.6108307654436	0.039	201.93892993582	0.155	FALSE	0.155	672	278	0.00892857142857143	0.0215827338129496	TRUE
AVF	WBGene00007630	har-1	1.84138554966306e-10	3.40398532710713e-06	-1.82198370051645	0.04	0.213	0.503387328266713	1.79104170746748	L4-L1	179.096036594875	0.213	50.3404620639271	0.04	FALSE	0.213	672	278	0.00892857142857143	0.0215827338129496	TRUE
AVF	WBGene00018654	F49H12.3	1.87044646992336e-10	3.45770734430032e-06	-1.91995173046082	0.058	0.234	0.529837808350581	2.01708514711874	L4-L1	201.703802832645	0.234	52.9838806782908	0.058	FALSE	0.234	672	278	0.00892857142857143	0.0215827338129496	TRUE
AVF	WBGene00185067	Y54G11A.17	1.98710046469308e-10	3.67335391903162e-06	-4.3093844890344	0.007	0.144	0.0586020701168338	1.2317267384643	L4-L1	123.17131295839	0.144	5.8594004108778	0.007	FALSE	0.144	672	278	0.00892857142857143	0.0215827338129496	TRUE
AVF	WBGene00018355	ceh-86	2.02995843639049e-10	3.75258116551146e-06	-5.58413486000931	0.004	0.14	0.0223423745475669	1.24289367575873	L4-L1	124.286991163746	0.14	2.2343369496929	0.004	FALSE	0.14	672	278	0.00892857142857143	0.0215827338129496	TRUE
AVF	WBGene00019296	mcu-1	2.08443837157849e-10	3.8532927737e-06	-1.69232107707493	0.05	0.226	0.623600412060379	2.02546523275454	L4-L1	202.544392775339	0.226	62.3623057755198	0.05	FALSE	0.226	672	278	0.00892857142857143	0.0215827338129496	TRUE
AVF	WBGene00006536	tbb-1	2.13130716888232e-10	3.93993443239586e-06	-2.62494015380578	0.058	0.229	0.368455157973823	2.29354891659252	L4-L1	229.357050629492	0.229	36.8471565998118	0.058	FALSE	0.229	672	278	0.00892857142857143	0.0215827338129496	TRUE
AVF	WBGene00008398	D2005.3	2.1625742866291e-10	3.99773482626255e-06	-1.73679403922403	0.047	0.213	0.60825816054422	2.03778700386939	L4-L1	203.777900761204	0.213	60.8285247462287	0.047	FALSE	0.213	672	278	0.00892857142857143	0.0215827338129496	TRUE
AVF	WBGene00008262	ril-1	2.28759776357626e-10	4.22885322574708e-06	-2.63096043509208	0.054	0.254	0.398260241541106	2.48777006410658	L4-L1	248.775827836817	0.254	39.8272813497721	0.054	FALSE	0.254	672	278	0.00892857142857143	0.0215827338129496	TRUE
AVF	WBGene00002192	kin-4	2.36499806463416e-10	4.37193542228271e-06	-1.83863677022251	0.054	0.223	0.593655120467349	2.13471533562401	L4-L1	213.462567960146	0.223	59.368155708366	0.054	FALSE	0.223	672	278	0.00892857142857143	0.0215827338129496	TRUE
AVF	WBGene00003391	mog-3	2.42159463349261e-10	4.47655983947443e-06	-4.62120687574289	0.014	0.162	0.0565894691815792	1.47973895519256	L4-L1	147.972033120851	0.162	5.65919892206261	0.014	FALSE	0.162	672	278	0.00892857142857143	0.0215827338129496	TRUE
AVF	WBGene00012140	T28F4.5	2.4491513183995e-10	4.52750112719331e-06	-1.11424459271553	0.288	0.497	4.12592641448288	8.9381716783604	L4-L1	893.777723232603	0.497	412.558566279872	0.288	FALSE	0.497	672	278	0.00892857142857143	0.0215827338129496	TRUE
AVF	WBGene00008505	F01G4.6	2.47173397121485e-10	4.56924741918777e-06	-1.83560122741363	0.112	0.329	0.842156000807519	3.01717496111599	L4-L1	301.7141539003	0.329	84.1943787491066	0.112	FALSE	0.329	672	278	0.00892857142857143	0.0215827338129496	TRUE
AVF	WBGene00000210	asg-2	2.57521898803507e-10	4.76054982128162e-06	-2.91426089370221	0.043	0.205	0.24829038722114	1.89734405604256	L4-L1	189.730846633417	0.205	24.8189445364456	0.043	FALSE	0.205	672	278	0.00892857142857143	0.0215827338129496	TRUE
AVF	WBGene00017032	D1044.7	2.60569652329058e-10	4.81689059295497e-06	-9.78233861701435	0	0.131	0	3.16612810587813	L4-L1	316.613807623237	0.131	0	0	FALSE	0.131	672	278	0.00892857142857143	0.0215827338129496	TRUE
AVF	WBGene00006787	unc-52	2.60569652329058e-10	4.81689059295497e-06	-8.62591559728189	0	0.129	0	1.41957885419392	L4-L1	141.956776874226	0.129	0	0	FALSE	0.129	672	278	0.00892857142857143	0.0215827338129496	TRUE
AVF	WBGene00015096	B0261.8	2.76743137955161e-10	5.1158736482391e-06	-3.7080929378525	0.022	0.17	0.107982619275715	1.45676380906579	L4-L1	145.674599763196	0.17	10.798742795162	0.022	FALSE	0.17	672	278	0.00892857142857143	0.0215827338129496	TRUE
AVF	WBGene00010500	K02B12.7	2.83501288000445e-10	5.24080480997622e-06	-2.84169581683553	0.054	0.217	0.259341410715314	1.88341885151952	L4-L1	188.338792802784	0.217	25.9329805118777	0.054	FALSE	0.217	672	278	0.00892857142857143	0.0215827338129496	TRUE
AVF	WBGene00016118	C25H3.9	3.1303680667644e-10	5.78679840822067e-06	-2.5233356080032	0.022	0.188	0.249809475400566	1.45537125329348	L4-L1	145.532685952427	0.188	24.9310274680146	0.022	FALSE	0.188	672	278	0.00892857142857143	0.0215827338129496	TRUE
AVF	WBGene00011481	imp-2	3.21327267720635e-10	5.94005587108366e-06	-1.70366729598509	0.076	0.268	0.734217622408444	2.40178037510636	L4-L1	240.170611558252	0.268	73.41403439437	0.076	FALSE	0.268	672	278	0.00892857142857143	0.0215827338129496	TRUE
AVF	WBGene00007030	epc-1	3.25771872074356e-10	6.02221882716655e-06	-1.39245425375777	0.122	0.318	1.34829226041353	3.54755812419418	L4-L1	354.744207511985	0.318	134.834498693287	0.122	FALSE	0.318	672	278	0.00892857142857143	0.0215827338129496	TRUE
AVF	WBGene00015408	C03H5.6	3.25811584511211e-10	6.02295295127425e-06	-4.42994621876481	0.007	0.143	0.0556807453625712	1.27624241116499	L4-L1	127.617158947726	0.143	0	0.007	FALSE	0.143	672	278	0.00892857142857143	0.0215827338129496	TRUE
AVF	WBGene00011308	pnn-1	3.30121948774441e-10	6.10263434504432e-06	-2.07316556633893	0.018	0.183	0.357375515448323	1.51751725818489	L4-L1	151.752814434045	0.183	35.7391430074602	0.018	FALSE	0.183	672	278	0.00892857142857143	0.0215827338129496	TRUE
AVF	WBGene00249815	F20D12.12	3.48779540984901e-10	6.44753859464687e-06	-5.26524713297197	0.007	0.143	0.025210582165924	1.106425711789	L4-L1	110.639869297741	0.143	2.52117048421458	0.007	FALSE	0.143	672	278	0.00892857142857143	0.0215827338129496	TRUE
AVF	WBGene00017990	cec-4	3.66883062509332e-10	6.78220029354752e-06	-4.94867980272751	0.007	0.143	0.0326828472023383	1.11889867745979	L4-L1	111.884973812627	0.143	3.26843026330449	0.007	FALSE	0.143	672	278	0.00892857142857143	0.0215827338129496	TRUE
AVF	WBGene00010075	F55A11.1	3.67454683255118e-10	6.79276727465412e-06	-3.155742236934	0.032	0.185	0.159852266935231	1.45516579819685	L4-L1	145.509459464466	0.185	15.9859385467358	0.032	FALSE	0.185	672	278	0.00892857142857143	0.0215827338129496	TRUE
AVF	WBGene00018294	atg-18	3.86725400799394e-10	7.14900575917761e-06	-3.59514413450437	0.025	0.177	0.126396784239639	1.5694867043713	L4-L1	156.945723276751	0.177	12.6391737261965	0.025	FALSE	0.177	672	278	0.00892857142857143	0.0215827338129496	TRUE
AVF	WBGene00018285	smk-1	4.09339373918378e-10	7.56704766625514e-06	-1.46623568852525	0.068	0.243	0.861835997844501	2.38970382518684	L4-L1	238.9568474103	0.243	86.1772106884713	0.068	FALSE	0.243	672	278	0.00892857142857143	0.0215827338129496	TRUE
AVF	WBGene00004419	rpl-7A	4.12470099536615e-10	7.62492226003387e-06	1.17678931600803	0.64	0.564	23.3057916496033	10.3090659425452	L4-L1	1030.88313355753	0.564	2330.62312648627	0.64	FALSE	0.64	672	278	0.00892857142857143	0.0215827338129496	TRUE
AVF	WBGene00009103	rtfo-1	4.35571572403762e-10	8.05197608745595e-06	-1.38496884400101	0.036	0.195	0.670209491684986	1.75826782416393	L4-L1	175.828528728935	0.195	67.0225690482632	0.036	FALSE	0.195	672	278	0.00892857142857143	0.0215827338129496	TRUE
AVF	WBGene00011480	enpl-1	4.72356706908207e-10	8.7319860839051e-06	-1.05897385804614	0.191	0.44	2.65927760545491	5.54647587334045	L4-L1	554.627434081255	0.44	265.911679700276	0.191	FALSE	0.44	672	278	0.00892857142857143	0.0215827338129496	TRUE
AVF	WBGene00016423	tag-275	4.74858440452529e-10	8.77823313020545e-06	-4.17658791396343	0.011	0.149	0.0636069920161599	1.21378561650017	L4-L1	121.379309670233	0.149	6.36098245591375	0.011	FALSE	0.149	672	278	0.00892857142857143	0.0215827338129496	TRUE
AVF	WBGene00008034	prcc-1	4.80622568334432e-10	8.8847887982303e-06	-1.85878039229533	0.086	0.274	0.869949212407943	3.16687247004036	L4-L1	316.67921813833	0.274	86.9969961709538	0.086	FALSE	0.274	672	278	0.00892857142857143	0.0215827338129496	TRUE
AVF	WBGene00000120	aly-1	5.62847367817921e-10	1.04047964414821e-05	-3.84986445879319	0.018	0.158	0.082533096983686	1.24039362410499	L4-L1	124.036348177189	0.158	8.2530015085969	0.018	FALSE	0.158	672	278	0.00892857142857143	0.0215827338129496	TRUE
AVF	WBGene00008168	C48B4.3	5.70250736574751e-10	1.05416551163208e-05	-2.41782597266471	0.061	0.229	0.389258646312963	2.09779629601106	L4-L1	209.779528759566	0.229	38.9086447806469	0.061	FALSE	0.229	672	278	0.00892857142857143	0.0215827338129496	TRUE
AVF	WBGene00271642	R106.8	5.76474624568104e-10	1.0656709909766e-05	-2.6274020970949	0.025	0.18	0.264654179665194	1.65606970080088	L4-L1	165.600577879336	0.18	26.4665965230183	0.025	FALSE	0.18	672	278	0.00892857142857143	0.0215827338129496	TRUE
AVF	WBGene00021959	Y57E12AL.6	5.95415670740326e-10	1.10068540893057e-05	-1.74706132511373	0.058	0.229	0.652168820422227	2.19974848291817	L4-L1	219.971423813742	0.229	65.219786276732	0.058	FALSE	0.229	672	278	0.00892857142857143	0.0215827338129496	TRUE
AVF	WBGene00006779	unc-43	6.78400611050743e-10	1.2540913695884e-05	-1.20806311031096	0.223	0.423	2.18741415605112	5.06034529131928	L4-L1	506.033764930111	0.423	218.748603722076	0.223	FALSE	0.423	672	278	0.00892857142857143	0.0215827338129496	TRUE
AVF	WBGene00022122	trap-1	6.80310070702364e-10	1.25762119670039e-05	-1.86275361622511	0.04	0.198	0.578942651531628	2.11721595042881	L4-L1	211.721544986186	0.198	57.8968432973103	0.04	FALSE	0.198	672	278	0.00892857142857143	0.0215827338129496	TRUE
AVF	WBGene00017400	stg-2	7.32728320875774e-10	1.35452157397096e-05	1.99216527197424	0.191	0.06	2.14381533475111	0.538288394778449	L4-L1	53.8293741061662	0.06	214.388089118404	0.191	FALSE	0.191	672	278	0.00892857142857143	0.0215827338129496	TRUE
AVF	WBGene00007684	C18E9.4	7.38646655663133e-10	1.36546220765887e-05	-1.26560481963015	0.061	0.234	0.801767002231102	1.93483262653949	L4-L1	193.474658796477	0.234	80.1688554581734	0.061	FALSE	0.234	672	278	0.00892857142857143	0.0215827338129496	TRUE
AVF	WBGene00014021	svop-1	7.9401262825548e-10	1.46781174459308e-05	-1.91979485917811	0.065	0.238	0.576663808026218	2.19404085512837	L4-L1	219.391335862592	0.238	57.6689487986362	0.065	FALSE	0.238	672	278	0.00892857142857143	0.0215827338129496	TRUE
AVF	WBGene00016215	glb-10	7.99345765387466e-10	1.47767058189527e-05	3.20084540753242	0.108	0.019	1.68949973900054	0.182644776070161	L4-L1	0	0.019	168.926640324444	0.108	FALSE	0.108	672	278	0.00892857142857143	0.0215827338129496	TRUE
AVF	WBGene00009325	F32D8.15	8.07648360391414e-10	1.49301875901957e-05	-2.16338710437557	0.018	0.159	0.269320888293397	1.22108999211736	L4-L1	122.104892343125	0.159	26.933288167599	0.018	FALSE	0.159	672	278	0.00892857142857143	0.0215827338129496	TRUE
AVF	WBGene00017792	F25E5.16	8.23590874238461e-10	1.52249009011722e-05	3.34761876550377	0.14	0.033	2.63999391468458	0.258205122931925	L4-L1	25.8173850859259	0.033	264.010635430102	0.14	FALSE	0.14	672	278	0.00892857142857143	0.0215827338129496	TRUE
AVF	WBGene00006720	ubc-25	8.29560474568673e-10	1.53352549328765e-05	-1.65193093411802	0.036	0.193	0.515560703773313	1.62998594266872	L4-L1	162.993612428642	0.193	51.5583662693468	0.036	FALSE	0.193	672	278	0.00892857142857143	0.0215827338129496	TRUE
AVF	WBGene00001173	egl-4	8.35449748615278e-10	1.5444124052902e-05	-2.17823760039422	0.108	0.292	0.709306069495773	3.22511402266189	L4-L1	322.506641298121	0.292	70.9327368484114	0.108	FALSE	0.292	672	278	0.00892857142857143	0.0215827338129496	TRUE
AVF	WBGene00022075	Y69A2AR.3	8.5357860304908e-10	1.57792540559653e-05	-1.28753071838168	0.047	0.211	0.715225855589934	1.75322985127489	L4-L1	175.322223652616	0.211	71.5131245609569	0.047	FALSE	0.211	672	278	0.00892857142857143	0.0215827338129496	TRUE
AVF	WBGene00009260	calm-1	9.18539048418609e-10	1.69801128490664e-05	-4.48539463230507	0.011	0.144	0.0498808698912615	1.19639219796312	L4-L1	119.637995049011	0.144	4.98801199218757	0.011	FALSE	0.144	672	278	0.00892857142857143	0.0215827338129496	TRUE
AVF	WBGene00018802	F54D8.6	9.25157771905679e-10	1.71024665714484e-05	-4.1827246683643	0.014	0.149	0.0606438420401844	1.16515399376282	L4-L1	116.514484520719	0.149	6.06465426283346	0.014	FALSE	0.149	672	278	0.00892857142857143	0.0215827338129496	TRUE
AVF	WBGene00015232	B0511.6	9.55686743901623e-10	1.76668251477654e-05	-3.8364932910011	0.014	0.149	0.101724314578539	1.50309554127701	L4-L1	150.310081526594	0.149	10.1728844559973	0.014	FALSE	0.149	672	278	0.00892857142857143	0.0215827338129496	TRUE
AVF	WBGene00001086	dpy-27	9.7057712578678e-10	1.79420887472944e-05	-4.37255501860758	0.014	0.147	0.0691581512600758	1.50558631716077	L4-L1	150.542768156255	0.147	6.91612310069635	0.014	FALSE	0.147	672	278	0.00892857142857143	0.0215827338129496	TRUE
AVF	WBGene00012339	W07G4.5	1.02604262572968e-09	1.89674239792389e-05	-1.02207862047212	0.129	0.327	1.59320928236272	3.24137480746783	L4-L1	324.132837983509	0.327	159.311160140097	0.129	FALSE	0.327	672	278	0.00892857142857143	0.0215827338129496	TRUE
AVF	WBGene00010310	F59B2.8	1.05516966410866e-09	1.95058664107126e-05	-2.94399708391115	0.036	0.185	0.196217117004616	1.53616321771397	L4-L1	153.615287473649	0.185	19.6217720326749	0.036	FALSE	0.185	672	278	0.00892857142857143	0.0215827338129496	TRUE
AVF	WBGene00022791	ZK686.1	1.10132778444952e-09	2.03591454233339e-05	-3.85992657086969	0.018	0.17	0.0872266332845349	1.31723355106575	L4-L1	131.721487891051	0.17	8.72253932125175	0.018	FALSE	0.17	672	278	0.00892857142857143	0.0215827338129496	TRUE
AVF	WBGene00006437	mrck-1	1.19968840360515e-09	2.21774398290449e-05	-1.08523529953648	0.104	0.292	1.55906838344128	3.31405290775672	L4-L1	331.402670777453	0.292	155.911362160051	0.104	FALSE	0.292	672	278	0.00892857142857143	0.0215827338129496	TRUE
AVF	WBGene00006985	zig-8	1.25081183475376e-09	2.31225075772581e-05	-3.56199061771947	0.011	0.147	0.161989095656574	1.95415773820658	L4-L1	195.413332326081	0.147	0	0.011	FALSE	0.147	672	278	0.00892857142857143	0.0215827338129496	TRUE
AVF	WBGene00015075	B0238.11	1.36929964220162e-09	2.53128731857392e-05	-3.93446292362752	0.011	0.14	0.0777116689252889	1.24167715383359	L4-L1	124.164942452811	0.14	7.77151295769424	0.011	FALSE	0.14	672	278	0.00892857142857143	0.0215827338129496	TRUE
AVF	WBGene00017238	F08B4.7	1.37204909085495e-09	2.53636994935445e-05	-3.21934385103986	0.018	0.162	0.141702778306803	1.35178168192442	L4-L1	135.172872256074	0.162	14.1709088606927	0.018	FALSE	0.162	672	278	0.00892857142857143	0.0215827338129496	TRUE
AVF	WBGene00013361	fars-2	1.38432189200876e-09	2.5590574495674e-05	-2.62785732227416	0.025	0.167	0.235365383620096	1.47555661711634	L4-L1	147.546067981775	0.167	23.5258574740129	0.025	FALSE	0.167	672	278	0.00892857142857143	0.0215827338129496	TRUE
AVF	WBGene00017967	ada-2	1.39760215957694e-09	2.58360735219393e-05	-3.96079368195654	0.004	0.129	0.0698470349933645	1.14211403842899	L4-L1	114.208705045813	0.129	0	0.004	FALSE	0.129	672	278	0.00892857142857143	0.0215827338129496	TRUE
AVF	WBGene00021004	sftb-2	1.41310300097742e-09	2.61226220760686e-05	-3.81782837633756	0.018	0.153	0.0930415184166885	1.36131048446833	L4-L1	136.127177689671	0.153	9.30349860642002	0.018	FALSE	0.153	672	278	0.00892857142857143	0.0215827338129496	TRUE
AVF	WBGene00011111	snfc-5	1.4611273756862e-09	2.7010400666935e-05	-1.95589452752159	0.036	0.188	0.407568182639409	1.59365402151665	L4-L1	159.366566386294	0.188	40.7579575185777	0.036	FALSE	0.188	672	278	0.00892857142857143	0.0215827338129496	TRUE
AVF	WBGene00007647	C17E4.10	1.60588831185628e-09	2.96864513329752e-05	-1.11652139156665	0.083	0.266	1.12690113759819	2.44969824558538	L4-L1	244.966996892721	0.266	112.643031980203	0.083	FALSE	0.266	672	278	0.00892857142857143	0.0215827338129496	TRUE
AVF	WBGene00004106	pqn-15	1.6856524855265e-09	3.11609718474428e-05	-3.58409176723223	0.025	0.165	0.114582178007051	1.41580784633009	L4-L1	141.571469598962	0.165	11.4587280574133	0.025	FALSE	0.165	672	278	0.00892857142857143	0.0215827338129496	TRUE
AVF	WBGene00002267	lec-4	1.68666105771363e-09	3.11796163128941e-05	1.80338423846512	0.162	0.054	1.62906370984808	0.466272059590643	L4-L1	46.6271574594339	0.054	162.894969353215	0.162	FALSE	0.162	672	278	0.00892857142857143	0.0215827338129496	TRUE
AVF	WBGene00008041	ufc-1	1.73522520532089e-09	3.20773731455619e-05	-1.24523100848268	0.043	0.199	0.666122270545352	1.58612531968612	L4-L1	158.611150732656	0.199	66.6052635334377	0.043	FALSE	0.199	672	278	0.00892857142857143	0.0215827338129496	TRUE
AVF	WBGene00022127	yop-1	1.78348241985703e-09	3.29694560134771e-05	-1.79975804198562	0.079	0.247	0.678286059907706	2.37256886580688	L4-L1	237.251270652369	0.247	67.8216966373912	0.079	FALSE	0.247	672	278	0.00892857142857143	0.0215827338129496	TRUE
AVF	WBGene00006697	uaf-1	1.79522868260758e-09	3.31865974266838e-05	-1.99793563274946	0.036	0.189	0.366798988984785	1.47797785146063	L4-L1	147.797703228271	0.189	36.6810198813129	0.036	FALSE	0.189	672	278	0.00892857142857143	0.0215827338129496	TRUE
AVF	WBGene00007296	arrd-25	1.89503709478982e-09	3.50316557342846e-05	-1.04146835963751	0.158	0.345	1.72973646858968	3.56626974539162	L4-L1	356.615341423699	0.345	172.980673985952	0.158	FALSE	0.345	672	278	0.00892857142857143	0.0215827338129496	TRUE
AVF	WBGene00000835	cuc-1	1.90745212136462e-09	3.52611599155464e-05	-1.93495993697456	0.097	0.275	0.703951443795771	2.70394772984669	L4-L1	270.382996128282	0.275	70.3746224721743	0.097	FALSE	0.275	672	278	0.00892857142857143	0.0215827338129496	TRUE
AVF	WBGene00003931	pat-4	1.92835672262895e-09	3.56476023745188e-05	-5.4610276898839	0.004	0.126	0.0177285475710117	0.937880039041038	L4-L1	93.7841509089015	0.126	0	0.004	FALSE	0.126	672	278	0.00892857142857143	0.0215827338129496	TRUE
AVF	WBGene00017676	F21F3.7	1.93171177501522e-09	3.57096238729314e-05	-1.16203805301159	0.036	0.186	0.617667435208512	1.38873624630796	L4-L1	138.86828227551	0.186	61.7691969878399	0.036	FALSE	0.186	672	278	0.00892857142857143	0.0215827338129496	TRUE
AVF	WBGene00004891	smr-1	1.93186231902605e-09	3.57124068295156e-05	-1.98023609804818	0.029	0.171	0.336042259042482	1.33858505318618	L4-L1	133.85599427697	0.171	33.603923242977	0.029	FALSE	0.171	672	278	0.00892857142857143	0.0215827338129496	TRUE
AVF	WBGene00013238	trap-4	1.93899197575915e-09	3.58442056638837e-05	-2.92399763326464	0.032	0.185	0.201029508128181	1.55151795505413	L4-L1	155.149717758467	0.185	20.1038460362888	0.032	FALSE	0.185	672	278	0.00892857142857143	0.0215827338129496	TRUE
AVF	WBGene00016062	C24G6.8	1.95436694519168e-09	3.61284273488134e-05	-2.3940477608031	0.022	0.159	0.228578237389097	1.21889536792871	L4-L1	121.890235799113	0.159	22.8581659165328	0.022	FALSE	0.159	672	278	0.00892857142857143	0.0215827338129496	TRUE
AVF	WBGene00011867	chc-1	2.02195892873667e-09	3.7377932756626e-05	-1.2347776714196	0.076	0.253	1.08144423461469	2.55210331581823	L4-L1	255.187668968685	0.253	108.147655441018	0.076	FALSE	0.253	672	278	0.00892857142857143	0.0215827338129496	TRUE
AVF	WBGene00004698	rsp-1	2.2586794791262e-09	4.1753948851127e-05	-3.02805571162281	0.036	0.183	0.205032490413897	1.70032377910408	L4-L1	170.032266217859	0.183	20.5041620909185	0.036	FALSE	0.183	672	278	0.00892857142857143	0.0215827338129496	TRUE
AVF	WBGene00012031	gpdh-3	2.28817662499994e-09	4.22992330897489e-05	-1.98022970974668	0.032	0.18	0.369304243704467	1.4698162419317	L4-L1	146.980825285402	0.18	36.9310013868065	0.032	FALSE	0.18	672	278	0.00892857142857143	0.0215827338129496	TRUE
AVF	WBGene00001522	gbh-1	2.30775293290616e-09	4.26611207177033e-05	-8.66074680072809	0	0.125	0	1.45430540473945	L4-L1	145.431473289561	0.125	0	0	FALSE	0.125	672	278	0.00892857142857143	0.0215827338129496	TRUE
AVF	WBGene00010507	K02E2.6	2.37239317510176e-09	4.38560602349312e-05	-1.05900818095474	0.151	0.374	1.92253261898037	4.01160066413817	L4-L1	401.150178655565	0.374	192.260287604004	0.151	FALSE	0.374	672	278	0.00892857142857143	0.0215827338129496	TRUE
AVF	WBGene00022817	upp-1	2.39985792570216e-09	4.436377361453e-05	-2.04307558424043	0.079	0.25	0.60741118281059	2.51661871559639	L4-L1	251.656491094442	0.25	60.7411070563625	0.079	FALSE	0.25	672	278	0.00892857142857143	0.0215827338129496	TRUE
AVF	WBGene00003948	pbs-2	2.49288527492246e-09	4.60834771922166e-05	-1.27965279280826	0.079	0.244	0.932492637358645	2.27115568659551	L4-L1	227.111858021623	0.244	93.2519531957156	0.079	FALSE	0.244	672	278	0.00892857142857143	0.0215827338129496	TRUE
AVF	WBGene00001224	ehs-1	2.50880115008443e-09	4.63776980604608e-05	-2.6027067760946	0.025	0.164	0.195129895499769	1.20562990168819	L4-L1	120.560345145112	0.164	19.513858501326	0.025	FALSE	0.164	672	278	0.00892857142857143	0.0215827338129496	TRUE
AVF	WBGene00003818	nsf-1	2.51386681201992e-09	4.64713418870002e-05	-2.0912770883819	0.065	0.237	0.5148513868002	2.20775121754302	L4-L1	220.771726155944	0.237	51.4851641523225	0.065	FALSE	0.237	672	278	0.00892857142857143	0.0215827338129496	TRUE
AVF	WBGene00000064	act-2	2.61949018585497e-09	4.84238955757149e-05	-1.46000026749833	0.198	0.396	1.83473553985018	5.05591974737009	L4-L1	505.579024435745	0.396	183.463159534801	0.198	FALSE	0.396	672	278	0.00892857142857143	0.0215827338129496	TRUE
AVF	WBGene00012293	W06A7.4	2.64977470345067e-09	4.8983735167989e-05	-5.24573904299802	0.004	0.124	0.0216824731896219	0.957680435775792	L4-L1	95.7647185865324	0.124	0	0.004	FALSE	0.124	672	278	0.00892857142857143	0.0215827338129496	TRUE
AVF	WBGene00001145	eat-16	2.73239853623632e-09	5.05111193408646e-05	-1.19636821419723	0.299	0.487	2.63500181372718	6.04517959209327	L4-L1	604.50439789119	0.487	263.49342824028	0.299	FALSE	0.487	672	278	0.00892857142857143	0.0215827338129496	TRUE
AVF	WBGene00045388	lfor-1	2.84557324315217e-09	5.26032669729111e-05	-2.39685978662435	0.043	0.192	0.36177810387545	1.92278092672462	L4-L1	192.269696838687	0.192	36.1780567623946	0.043	FALSE	0.192	672	278	0.00892857142857143	0.0215827338129496	TRUE
AVF	WBGene00013709	csnk-1	2.93228150579632e-09	5.42061559161507e-05	-3.86144983156277	0.014	0.144	0.080784255237468	1.22498729150132	L4-L1	122.49818326017	0.144	8.07878527173617	0.014	FALSE	0.144	672	278	0.00892857142857143	0.0215827338129496	TRUE
AVF	WBGene00018361	F42G8.10	2.97836869234092e-09	5.50581236466143e-05	-2.82687507296397	0.032	0.183	0.214262476219251	1.54430331596793	L4-L1	154.428086982625	0.183	21.4250666399478	0.032	FALSE	0.183	672	278	0.00892857142857143	0.0215827338129496	TRUE
AVF	WBGene00000018	abl-1	3.07198645792631e-09	5.67887416612258e-05	-1.92808789844074	0.025	0.164	0.368494627245682	1.41450890122321	L4-L1	141.449782797292	0.164	36.851103702762	0.025	FALSE	0.164	672	278	0.00892857142857143	0.0215827338129496	TRUE
AVF	WBGene00050944	C14A11.9	3.1321563482892e-09	5.79010422544742e-05	-3.09193749641907	0.022	0.164	0.161159394714711	1.40329260973694	L4-L1	140.329822869878	0.164	16.1166571455778	0.022	FALSE	0.164	672	278	0.00892857142857143	0.0215827338129496	TRUE
AVF	WBGene00022579	ZC262.2	3.33095006292001e-09	6.15759428631393e-05	-3.06837044314463	0.022	0.158	0.196713962777922	1.67877204385174	L4-L1	167.86714753061	0.158	19.6712047160873	0.022	FALSE	0.158	672	278	0.00892857142857143	0.0215827338129496	TRUE
AVF	WBGene00001745	gsa-1	3.36815803153869e-09	6.22637693710242e-05	-1.03648195924017	0.259	0.457	2.77717139608707	5.7024788193698	L4-L1	570.239014596361	0.457	277.715760734878	0.259	FALSE	0.457	672	278	0.00892857142857143	0.0215827338129496	TRUE
AVF	WBGene00003728	nhr-138	3.38951128013883e-09	6.26585055246464e-05	-2.06302457336495	0.029	0.17	0.345492463651712	1.45722261443299	L4-L1	145.71593095751	0.17	34.5507849102599	0.029	FALSE	0.17	672	278	0.00892857142857143	0.0215827338129496	TRUE
AVF	WBGene00005009	spr-4	3.43475668876337e-09	6.34949121484796e-05	-4.03174669792755	0.014	0.149	0.0693288464133284	1.19128792058404	L4-L1	119.121255568367	0.149	6.93251765046705	0.014	FALSE	0.149	672	278	0.00892857142857143	0.0215827338129496	TRUE
AVF	WBGene00013345	Y59A8B.8	3.43601864015078e-09	6.35182405818273e-05	-2.03710247951319	0.054	0.214	0.394042444307637	1.63050584695167	L4-L1	163.049766231395	0.214	39.4044634729142	0.054	FALSE	0.214	672	278	0.00892857142857143	0.0215827338129496	TRUE
AVF	WBGene00018748	F53C3.4	3.61979444303221e-09	6.69155200738935e-05	1.39509799917338	0.126	0.033	1.04835053162178	0.398482242498726	L4-L1	39.8462010133432	0.033	104.832641617483	0.126	FALSE	0.126	672	278	0.00892857142857143	0.0215827338129496	TRUE
AVF	WBGene00008951	F19C6.2	3.68108946325158e-09	6.80486198176686e-05	-3.15107422242746	0.018	0.156	0.136322026152991	1.24143716075915	L4-L1	124.14134764855	0.156	0	0.018	FALSE	0.156	672	278	0.00892857142857143	0.0215827338129496	TRUE
AVF	WBGene00002263	lea-1	3.69779765870269e-09	6.83574875187779e-05	2.97372477968496	0.162	0.048	3.43173870738883	0.435821333782814	L4-L1	43.5825662362629	0.048	343.183592315258	0.162	FALSE	0.162	672	278	0.00892857142857143	0.0215827338129496	TRUE
AVF	WBGene00003587	ned-8	3.78463720195291e-09	6.99628033153016e-05	-4.36669379059496	0.014	0.156	0.0640662425441664	1.39442828659524	L4-L1	139.443042973764	0.156	6.40661242769948	0.014	FALSE	0.156	672	278	0.00892857142857143	0.0215827338129496	TRUE
AVF	WBGene00021845	rpb-7	4.02210606141248e-09	7.43526526512712e-05	-2.66013745401187	0.014	0.144	0.178708991948963	1.15085658347242	L4-L1	115.082044895355	0.144	17.8716950207704	0.014	FALSE	0.144	672	278	0.00892857142857143	0.0215827338129496	TRUE
AVF	WBGene00271716	F39E9.28	4.30487081018697e-09	7.95798417971164e-05	-2.1299210144997	0.058	0.211	0.459168674788372	2.02400779636906	L4-L1	202.39540607461	0.211	45.9186151200408	0.058	FALSE	0.211	672	278	0.00892857142857143	0.0215827338129496	TRUE
AVF	WBGene00011026	R05D7.1	4.50210153373628e-09	8.32258489526489e-05	-3.46468573020191	0.014	0.143	0.103597793510791	1.18195810035367	L4-L1	118.192988711423	0.143	10.3595649664951	0.014	FALSE	0.143	672	278	0.00892857142857143	0.0215827338129496	TRUE
AVF	WBGene00021024	W04C9.2	4.50648264073881e-09	8.33068380966976e-05	-4.04810820078808	0.014	0.144	0.0666045871260059	1.15982595807498	L4-L1	115.978087103927	0.144	6.65895619300987	0.014	FALSE	0.144	672	278	0.00892857142857143	0.0215827338129496	TRUE
AVF	WBGene00016511	C37H5.13	4.51892141716107e-09	8.35367813176395e-05	-2.36233785051876	0.011	0.149	0.257087720059393	1.33896102050477	L4-L1	133.895956351572	0.149	0	0.011	FALSE	0.149	672	278	0.00892857142857143	0.0215827338129496	TRUE
AVF	WBGene00008975	F20D1.3	4.53202446569704e-09	8.37790042728755e-05	-2.38106522594794	0.04	0.192	0.303612938108571	1.59883432018229	L4-L1	159.882034656758	0.192	30.3609025653724	0.04	FALSE	0.192	672	278	0.00892857142857143	0.0215827338129496	TRUE
AVF	WBGene00003567	ncx-2	4.56876668886626e-09	8.44582210103817e-05	-1.26227365854532	0.036	0.182	0.625530435296051	1.50762206451836	L4-L1	150.751432136349	0.182	62.555153412515	0.036	FALSE	0.182	672	278	0.00892857142857143	0.0215827338129496	TRUE
AVF	WBGene00006715	ubc-20	4.57131183343396e-09	8.45052705528603e-05	-1.86359836235705	0.065	0.223	0.517257508162202	1.89397588720274	L4-L1	189.396593688115	0.223	51.7071657966755	0.065	FALSE	0.223	672	278	0.00892857142857143	0.0215827338129496	TRUE
AVF	WBGene00003078	lsm-4	5.06604103559432e-09	9.36508345839967e-05	-4.87536201490364	0.007	0.131	0.0301340032795158	0.988570821980071	L4-L1	98.8548221211371	0.131	0	0.007	FALSE	0.131	672	278	0.00892857142857143	0.0215827338129496	TRUE
AVF	WBGene00000896	dad-1	5.28721072373013e-09	9.77393774388751e-05	-1.57656005867364	0.058	0.22	0.626706395307507	1.87844155870097	L4-L1	187.841481731664	0.22	62.6734303761324	0.058	FALSE	0.22	672	278	0.00892857142857143	0.0215827338129496	TRUE
AVF	WBGene00006868	vab-1	5.3541140781996e-09	9.89761528495979e-05	-8.50318938928869	0	0.112	0	1.30369148053219	L4-L1	130.369554843427	0.112	0	0	FALSE	0.112	672	278	0.00892857142857143	0.0215827338129496	TRUE
AVF	WBGene00001563	gei-6	5.45851642401063e-09	0.00010090613461426	-3.60072042680972	0.018	0.144	0.108426384236973	1.35755746839756	L4-L1	135.741538709143	0.144	10.832515648734	0.018	FALSE	0.144	672	278	0.00892857142857143	0.0215827338129496	TRUE
AVF	WBGene00001368	exc-7	5.61640401477606e-09	0.00010382484461715	-1.0692208017762	0.18	0.371	1.86830014718381	3.92631351746377	L4-L1	392.6210583294	0.371	186.837305843099	0.18	FALSE	0.371	672	278	0.00892857142857143	0.0215827338129496	TRUE
AVF	WBGene00000832	ctn-1	5.67723913388288e-09	0.000104949442628959	-1.35890510008068	0.058	0.223	0.736117051636424	1.89580810456665	L4-L1	189.579671999697	0.223	73.6050533429089	0.058	FALSE	0.223	672	278	0.00892857142857143	0.0215827338129496	TRUE
AVF	WBGene00019847	R03G5.6	5.6999552931729e-09	0.000105369373549594	-4.43627634828823	0.007	0.134	0.0448588940209761	1.04757100829126	L4-L1	104.755802714355	0.134	0	0.007	FALSE	0.134	672	278	0.00892857142857143	0.0215827338129496	TRUE
AVF	WBGene00019185	H10E21.5	5.72135572024725e-09	0.000105764981844491	1.95282490547116	0.144	0.037	1.18295007288182	0.305008845650627	L4-L1	30.5011875000111	0.037	118.292670097715	0.144	FALSE	0.144	672	278	0.00892857142857143	0.0215827338129496	TRUE
AVF	WBGene00007107	pfd-4	5.74509906954943e-09	0.000106203901399691	-1.90715793391224	0.076	0.243	0.565763231777853	2.13400891372796	L4-L1	213.39848857201	0.243	56.5785455052684	0.076	FALSE	0.243	672	278	0.00892857142857143	0.0215827338129496	TRUE
AVF	WBGene00017735	did-2	6.00669868930706e-09	0.00011103983197053	-2.39048437880074	0.025	0.174	0.263804283894293	1.40058672192649	L4-L1	140.053857251322	0.174	26.3610676494193	0.025	FALSE	0.174	672	278	0.00892857142857143	0.0215827338129496	TRUE
AVF	WBGene00013406	Y63D3A.7	6.1582966302181e-09	0.000113842271506212	-2.473619858989	0.043	0.208	0.320353211999407	1.79784765095808	L4-L1	179.780280367134	0.208	32.0367477950559	0.043	FALSE	0.208	672	278	0.00892857142857143	0.0215827338129496	TRUE
AVF	WBGene00001329	epn-1	6.25037686600696e-09	0.000115544466745005	-2.24039507603761	0.04	0.183	0.314367085601289	1.50097687674055	L4-L1	150.092757287429	0.183	31.4373769423111	0.04	FALSE	0.183	672	278	0.00892857142857143	0.0215827338129496	TRUE
AVF	WBGene00010873	trpa-2	6.43009144427861e-09	0.000118866670438934	-3.97155244590338	0.011	0.134	0.0680877225752878	1.12307483992253	L4-L1	112.302558411096	0.134	6.80855913079284	0.011	FALSE	0.134	672	278	0.00892857142857143	0.0215827338129496	TRUE
AVF	WBGene00006753	unc-14	6.72567849949686e-09	0.000124330892741699	-1.20713548797261	0.223	0.421	1.97493866782748	4.56653090263526	L4-L1	456.629487105882	0.421	197.489326563029	0.223	FALSE	0.421	672	278	0.00892857142857143	0.0215827338129496	TRUE
AVF	WBGene00010756	K10G9.2	6.80467046755868e-09	0.00012579113826329	-1.92302424731481	0.047	0.204	0.456544308918122	1.74344716984785	L4-L1	174.341924743847	0.204	45.6378078034424	0.047	FALSE	0.204	672	278	0.00892857142857143	0.0215827338129496	TRUE
AVF	WBGene00001885	his-11	6.86803942400287e-09	0.000126962576792117	-8.48895852187478	0	0.112	0	1.29088036628172	L4-L1	129.088486876456	0.112	0	0	FALSE	0.112	672	278	0.00892857142857143	0.0215827338129496	TRUE
AVF	WBGene00022750	tres-1	7.26689186526483e-09	0.000134335763021286	-3.21919335533196	0.018	0.152	0.134667524828509	1.28612359620637	L4-L1	128.611151445698	0.152	13.4673521835122	0.018	FALSE	0.152	672	278	0.00892857142857143	0.0215827338129496	TRUE
AVF	WBGene00018953	F56C9.10	7.57353324163138e-09	0.000140004335504798	-3.34751941550181	0.025	0.161	0.14052340395437	1.46551015018884	L4-L1	146.547933793882	0.161	14.0529661734662	0.025	FALSE	0.161	672	278	0.00892857142857143	0.0215827338129496	TRUE
AVF	WBGene00020297	nog-1	7.74230999925321e-09	0.000143124342646195	-3.14321166707115	0.022	0.152	0.179141087064876	1.61298331780009	L4-L1	161.293132197941	0.152	17.9143901219675	0.022	FALSE	0.152	672	278	0.00892857142857143	0.0215827338129496	TRUE
AVF	WBGene00008686	F11A10.5	7.93244135161029e-09	0.000146639110825868	-3.40953997843286	0.011	0.134	0.0910603901508489	1.00435188077218	L4-L1	100.435648032877	0.134	9.10644452470024	0.011	FALSE	0.134	672	278	0.00892857142857143	0.0215827338129496	TRUE
AVF	WBGene00001748	gsp-2	8.15510966452309e-09	0.000150755357258374	-2.55533752299359	0.04	0.188	0.301024930957072	1.7890954309631	L4-L1	178.909165492162	0.188	30.0931721696494	0.04	FALSE	0.188	672	278	0.00892857142857143	0.0215827338129496	TRUE
AVF	WBGene00002182	kap-1	8.38154950460431e-09	0.000154941324142115	-1.84614557159409	0.09	0.251	0.633910371609424	2.29059568379324	L4-L1	229.05419276892	0.251	63.3938600870306	0.09	FALSE	0.251	672	278	0.00892857142857143	0.0215827338129496	TRUE
AVF	WBGene00006920	vha-11	8.60110932158867e-09	0.000159000106918888	-1.83706119185837	0.068	0.238	0.605000911421992	2.17292005637549	L4-L1	217.284902136048	0.238	60.5024882026957	0.068	FALSE	0.238	672	278	0.00892857142857143	0.0215827338129496	TRUE
AVF	WBGene00012194	toe-4	9.12561205243912e-09	0.00016869606440139	-1.86613286010923	0.036	0.177	0.438786080030516	1.61123793173247	L4-L1	161.117420974223	0.177	43.8805620027461	0.036	FALSE	0.177	672	278	0.00892857142857143	0.0215827338129496	TRUE
AVF	WBGene00015477	attf-4	9.21000422172622e-09	0.000170256138042831	-2.9434361536773	0.032	0.162	0.206958817737953	1.61819507845647	L4-L1	161.812525700392	0.162	20.6953402905367	0.032	FALSE	0.162	672	278	0.00892857142857143	0.0215827338129496	TRUE
AVF	WBGene00000763	coq-3	9.3108528066877e-09	0.000172120424984429	-1.71202682092769	0.047	0.195	0.533950499192674	1.75962956053859	L4-L1	175.964246206572	0.195	53.397427704616	0.047	FALSE	0.195	672	278	0.00892857142857143	0.0215827338129496	TRUE
AVF	WBGene00018060	arrd-18	9.37263615953361e-09	0.000173262552045138	-6.04297363343629	0.004	0.122	0.0126525582207467	1.0699353699872	L4-L1	106.979884730595	0.122	0	0.004	FALSE	0.122	672	278	0.00892857142857143	0.0215827338129496	TRUE
AVF	WBGene00015205	moa-2	9.41413592458966e-09	0.000174029716701964	-4.2284492288716	0.011	0.134	0.0517901589660629	1.03675750884363	L4-L1	103.672150196956	0.134	5.17857080255656	0.011	FALSE	0.134	672	278	0.00892857142857143	0.0215827338129496	TRUE
AVF	WBGene00000249	bir-1	9.43013846352213e-09	0.00017432553963667	-2.44503701432808	0.025	0.17	0.260535464773162	1.43681848367721	L4-L1	143.678074936768	0.17	26.0547066923771	0.025	FALSE	0.17	672	278	0.00892857142857143	0.0215827338129496	TRUE
AVF	WBGene00006767	unc-31	9.66555012726511e-09	0.000178677359652623	-3.35605489703516	0.018	0.143	0.122583759731892	1.29052450769438	L4-L1	129.051637087949	0.143	12.252233650652	0.018	FALSE	0.143	672	278	0.00892857142857143	0.0215827338129496	TRUE
AVF	WBGene00013989	ZK512.11	9.80142544822091e-09	0.000181189150835812	-3.54631906435903	0.022	0.152	0.0955999137147262	1.15741496132818	L4-L1	115.740336167418	0.152	9.55938841477319	0.022	FALSE	0.152	672	278	0.00892857142857143	0.0215827338129496	TRUE
AVF	WBGene00017952	F31E3.6	1.00744578412524e-08	0.000186236427653393	-3.38297880020755	0.025	0.155	0.117104965376539	1.25770657077096	L4-L1	125.771394630645	0.155	11.7103423031313	0.025	FALSE	0.155	672	278	0.00892857142857143	0.0215827338129496	TRUE
AVF	WBGene00022182	swsn-3	1.0364872094667e-08	0.000191605025542014	-4.76544539319084	0.007	0.122	0.0346533062461795	1.03885912548091	L4-L1	103.885441299962	0.122	3.4654849425257	0.007	FALSE	0.122	672	278	0.00892857142857143	0.0215827338129496	TRUE
AVF	WBGene00009050	F22D6.2	1.05698578217761e-08	0.000195394391693353	-1.0873153001097	0.122	0.305	1.4260402063032	3.03618055669841	L4-L1	303.615878116485	0.305	142.609776812223	0.122	FALSE	0.305	672	278	0.00892857142857143	0.0215827338129496	TRUE
AVF	WBGene00013766	prmt-1	1.09311237089129e-08	0.000202072752882963	-2.20389040745351	0.029	0.164	0.333082768493233	1.5496636914961	L4-L1	154.962263858026	0.164	33.3097601316276	0.029	FALSE	0.164	672	278	0.00892857142857143	0.0215827338129496	TRUE
AVF	WBGene00000162	apd-3	1.1098886859081e-08	0.000205174022476972	-1.31748593567914	0.061	0.216	0.80014977560804	2.0017016821804	L4-L1	200.16551297289	0.216	80.0182436571209	0.061	FALSE	0.216	672	278	0.00892857142857143	0.0215827338129496	TRUE
AVF	WBGene00013418	Y65A5A.1	1.12865644193622e-08	0.000208643429856329	-9.19872605905543	0	0.103	0	2.1122329416313	L4-L1	211.225392034016	0.103	0	0	FALSE	0.103	672	278	0.00892857142857143	0.0215827338129496	TRUE
AVF	WBGene00007534	fubl-1	1.16474667840684e-08	0.000215315070970288	-1.14109387443898	0.169	0.365	1.78862301831737	3.9512208594178	L4-L1	395.10879213959	0.365	178.855720597464	0.169	FALSE	0.365	672	278	0.00892857142857143	0.0215827338129496	TRUE
AVF	WBGene00219559	linc-5	1.17629489939816e-08	0.000217449875102744	-1.31559881183157	0.169	0.347	1.51542172381579	3.77943519933884	L4-L1	377.937867561033	0.347	151.548408404692	0.169	FALSE	0.347	672	278	0.00892857142857143	0.0215827338129496	TRUE
AVF	WBGene00017138	EEED8.10	1.17776316878961e-08	0.000217721299382447	-2.78760056488643	0.014	0.155	0.172270630261744	1.21284435216922	L4-L1	121.282559972096	0.155	17.2278301807725	0.014	FALSE	0.155	672	278	0.00892857142857143	0.0215827338129496	TRUE
AVF	WBGene00012717	Y39E4B.6	1.24712764207634e-08	0.000230544015914232	-1.59499676312127	0.176	0.359	1.4766617000081	4.47028261301101	L4-L1	446.985205244891	0.359	147.667576574951	0.176	FALSE	0.359	672	278	0.00892857142857143	0.0215827338129496	TRUE
AVF	WBGene00012156	ebp-2	1.25368833780121e-08	0.000231756826125932	-2.46003585489965	0.029	0.18	0.276435526895097	1.53933667563779	L4-L1	153.933372895976	0.18	27.6441894583439	0.029	FALSE	0.18	672	278	0.00892857142857143	0.0215827338129496	TRUE
AVF	WBGene00014087	ZK809.5	1.39368028309081e-08	0.000257635737132168	-2.7621281193565	0.022	0.15	0.191370392597243	1.32116414513855	L4-L1	132.116838657923	0.15	19.1378914692763	0.022	FALSE	0.15	672	278	0.00892857142857143	0.0215827338129496	TRUE
AVF	WBGene00004930	sod-1	1.42108105873771e-08	0.000262701044518253	-2.40512355726579	0.065	0.229	0.362989817174132	1.94025299991822	L4-L1	194.02115244696	0.229	36.2971542743126	0.065	FALSE	0.229	672	278	0.00892857142857143	0.0215827338129496	TRUE
AVF	WBGene00012019	dkf-2	1.42790970877465e-08	0.000263963388764081	2.05430628970267	0.216	0.082	3.78870536496869	0.911563159039053	L4-L1	91.1567637566155	0.082	378.87933848867	0.216	FALSE	0.216	672	278	0.00892857142857143	0.0215827338129496	TRUE
AVF	WBGene00000165	aps-3	1.46256460863608e-08	0.000270369693552467	-2.92703980082635	0.022	0.149	0.143658416491089	1.11846134659357	L4-L1	111.840045087524	0.149	14.3664813879582	0.022	FALSE	0.149	672	278	0.00892857142857143	0.0215827338129496	TRUE
AVF	WBGene00008852	ubql-1	1.53654884925107e-08	0.000284046420272552	-1.33526001908557	0.133	0.307	1.25365565409636	3.17082410249353	L4-L1	317.06854418398	0.307	125.355796084207	0.133	FALSE	0.307	672	278	0.00892857142857143	0.0215827338129496	TRUE
AVF	WBGene00008149	pyp-1	1.60244929496893e-08	0.000296228776667957	-1.86227635523688	0.047	0.195	0.518127570492573	1.89540316317997	L4-L1	189.539990209763	0.195	51.8150643720292	0.047	FALSE	0.195	672	278	0.00892857142857143	0.0215827338129496	TRUE
AVF	WBGene00023409	mbd-2	1.61589241156259e-08	0.00029871387120146	-2.64979694322566	0.022	0.147	0.178681117368393	1.14245175182622	L4-L1	114.246309866312	0.147	17.8463961834935	0.022	FALSE	0.147	672	278	0.00892857142857143	0.0215827338129496	TRUE
AVF	WBGene00077784	F35C8.9	1.64330791767248e-08	0.000303781901660935	1.48922784151692	0.284	0.134	3.56022752354022	1.2679574509475	L4-L1	126.79408512523	0.134	355.998207003339	0.284	FALSE	0.284	672	278	0.00892857142857143	0.0215827338129496	TRUE
AVF	WBGene00003927	pas-6	1.73129032831151e-08	0.000320046330091665	-2.49896994604639	0.047	0.195	0.299677303527752	1.71286667891967	L4-L1	171.283959603268	0.195	29.9674809722404	0.047	FALSE	0.195	672	278	0.00892857142857143	0.0215827338129496	TRUE
AVF	WBGene00008779	F14B4.1	1.83242082667681e-08	0.000338741314019474	2.58507637740942	0.104	0.022	1.37862047146002	0.228863320605994	L4-L1	22.885765933373	0.022	137.845894364265	0.104	FALSE	0.104	672	278	0.00892857142857143	0.0215827338129496	TRUE
AVF	WBGene00012739	Y40B1B.7	1.85164847852815e-08	0.000342295737740714	-7.87145395761037	0	0.106	0	0.840874268936991	L4-L1	84.0843269599128	0.106	0	0	FALSE	0.106	672	278	0.00892857142857143	0.0215827338129496	TRUE
AVF	WBGene00003225	mev-1	1.94513617513982e-08	0.000359577873336347	-1.55302221220865	0.097	0.256	0.823413891599792	2.42522013585289	L4-L1	242.509083333515	0.256	82.3440273003773	0.097	FALSE	0.256	672	278	0.00892857142857143	0.0215827338129496	TRUE
AVF	WBGene00044077	pacs-1	1.99586603919175e-08	0.000368955796004986	-1.06852250836628	0.068	0.222	0.990224929742243	2.08283938880091	L4-L1	208.280078224871	0.222	99.0269026382913	0.068	FALSE	0.222	672	278	0.00892857142857143	0.0215827338129496	TRUE
AVF	WBGene00009451	cids-2	2.01047236029825e-08	0.000371655920524734	-2.55438352516932	0.036	0.182	0.271674249983943	1.61550106825798	L4-L1	161.545712837112	0.182	27.1686348166306	0.036	FALSE	0.182	672	278	0.00892857142857143	0.0215827338129496	TRUE
AVF	WBGene00017119	timm-17B.1	2.02060286727092e-08	0.000373528646043702	-4.62746130202835	0.007	0.138	0.0458601531933392	1.22097242949293	L4-L1	122.094902149546	0.138	4.58621954350923	0.007	FALSE	0.138	672	278	0.00892857142857143	0.0215827338129496	TRUE
AVF	WBGene00016237	C29H12.6	2.23209938882946e-08	0.000412625893019013	-8.00465435621848	0	0.106	0	0.922350858224216	L4-L1	92.2333565233993	0.106	0	0	FALSE	0.106	672	278	0.00892857142857143	0.0215827338129496	TRUE
AVF	WBGene00004015	phb-2	2.24270396513769e-08	0.000414586254995354	-7.8161457957456	0	0.101	0	0.80919205458119	L4-L1	80.918924845414	0.101	0	0	FALSE	0.101	672	278	0.00892857142857143	0.0215827338129496	TRUE
AVF	WBGene00003170	mec-6	2.27159970345076e-08	0.000419927921179907	-3.10843675074414	0.022	0.146	0.137770291823667	1.21773172908142	L4-L1	121.763448518406	0.146	13.7765751330391	0.022	FALSE	0.146	672	278	0.00892857142857143	0.0215827338129496	TRUE
AVF	WBGene00006804	unc-71	2.28687277663069e-08	0.00042275130148795	-2.10582457403179	0.025	0.155	0.28146340347302	1.22553699765332	L4-L1	122.552276907205	0.155	28.1475937585414	0.025	FALSE	0.155	672	278	0.00892857142857143	0.0215827338129496	TRUE
AVF	WBGene00004388	rnp-5	2.29803224480243e-08	0.000424814240774176	-4.47958679538052	0.007	0.119	0.0381141165679883	0.929069123869131	L4-L1	92.8996493953732	0.119	3.8109056606743	0.007	FALSE	0.119	672	278	0.00892857142857143	0.0215827338129496	TRUE
AVF	WBGene00004463	rpn-7	2.31429206920938e-08	0.000427820031914045	-1.01543681146104	0.061	0.219	0.968060046815133	1.96273131459642	L4-L1	196.265400756614	0.219	96.8103156410488	0.061	FALSE	0.219	672	278	0.00892857142857143	0.0215827338129496	TRUE
AVF	WBGene00007385	atp-5	2.56138359289638e-08	0.000473497370982825	-1.50892917987401	0.094	0.266	0.977126604380385	2.78963909041216	L4-L1	278.957119869435	0.266	97.7150323270218	0.094	FALSE	0.266	672	278	0.00892857142857143	0.0215827338129496	TRUE
AVF	WBGene00002027	hsr-9	2.62579625224624e-08	0.000485404695190241	-2.85982734250053	0.032	0.167	0.215017464743512	1.58549737064898	L4-L1	158.548507585172	0.167	21.5024068627646	0.032	FALSE	0.167	672	278	0.00892857142857143	0.0215827338129496	TRUE
AVF	WBGene00008586	snrp-40.1	2.66088737060492e-08	0.000491891639330025	-1.03231132850089	0.05	0.208	0.904320155347297	1.85547364352541	L4-L1	185.54753538843	0.208	90.4342435253782	0.05	FALSE	0.208	672	278	0.00892857142857143	0.0215827338129496	TRUE
AVF	WBGene00020396	T10B5.10	2.7022811141648e-08	0.000499543686764505	-4.98272509462829	0.007	0.116	0.0285398741641287	1.01465529998639	L4-L1	101.464023952466	0.116	2.85338295447067	0.007	FALSE	0.116	672	278	0.00892857142857143	0.0215827338129496	TRUE
AVF	WBGene00020301	T07D1.2	2.75070581861647e-08	0.00050849547762944	-2.56389313865444	0.022	0.143	0.201942102101607	1.21386774928888	L4-L1	121.365238097156	0.143	20.1951094975897	0.022	FALSE	0.143	672	278	0.00892857142857143	0.0215827338129496	TRUE
AVF	WBGene00000387	cdc-25.2	2.76954089397349e-08	0.00051197732965994	-5.1156693104212	0.007	0.118	0.0367943186379163	1.39893497614715	L4-L1	139.892883988783	0.118	3.67959571604367	0.007	FALSE	0.118	672	278	0.00892857142857143	0.0215827338129496	TRUE
AVF	WBGene00007880	C33A12.1	2.7696478767324e-08	0.000511997106492751	-2.92458677220679	0.018	0.144	0.157685358281499	1.22305912782139	L4-L1	122.29716654576	0.144	15.7692380316972	0.018	FALSE	0.144	672	278	0.00892857142857143	0.0215827338129496	TRUE
AVF	WBGene00003003	lin-14	2.77805646035165e-08	0.000513551517260605	-4.74424940773723	0.007	0.113	0.0291622425396557	0.87651662646986	L4-L1	87.6520756914613	0.113	0	0.007	FALSE	0.113	672	278	0.00892857142857143	0.0215827338129496	TRUE
AVF	WBGene00018393	msra-1	2.88033786485337e-08	0.000532459257696793	-3.07538286296158	0.036	0.17	0.192624698210335	1.65249014095751	L4-L1	165.246714028876	0.17	19.2622989345566	0.036	FALSE	0.17	672	278	0.00892857142857143	0.0215827338129496	TRUE
AVF	WBGene00018417	F44E2.3	2.98499879688311e-08	0.000551806877591812	-3.62213519326135	0.014	0.138	0.0940523199260404	1.20089014600958	L4-L1	120.089076062905	0.138	9.40565082586418	0.014	FALSE	0.138	672	278	0.00892857142857143	0.0215827338129496	TRUE
AVF	WBGene00000876	cyl-1	3.04204304891372e-08	0.000562352078022191	-5.4538599180599	0.004	0.109	0.0168562432153621	0.894991083126869	L4-L1	89.4990317419075	0.109	0	0.004	FALSE	0.109	672	278	0.00892857142857143	0.0215827338129496	TRUE
AVF	WBGene00019158	H05C05.2	3.0905079394097e-08	0.000571311297679277	-2.23441056963399	0.029	0.158	0.241020056509403	1.14960793771457	L4-L1	114.96065256399	0.158	24.1024032344021	0.029	FALSE	0.158	672	278	0.00892857142857143	0.0215827338129496	TRUE
AVF	WBGene00008729	F13B12.1	3.34218465267242e-08	0.000617836254893024	-4.41852999815652	0.007	0.129	0.0430392807740242	0.995833248301415	L4-L1	99.5843138922558	0.129	4.30411973968459	0.007	FALSE	0.129	672	278	0.00892857142857143	0.0215827338129496	TRUE
AVF	WBGene00010560	eif-2beta	3.39348072756157e-08	0.000627318847297032	-1.61732945837055	0.061	0.213	0.658440122198665	2.02968578094628	L4-L1	202.962861134306	0.213	65.846431937349	0.061	FALSE	0.213	672	278	0.00892857142857143	0.0215827338129496	TRUE
AVF	WBGene00008768	F13G3.10	3.40877899014676e-08	0.00063014688411853	-2.38026150286926	0.029	0.167	0.244391484259889	1.28961772293139	L4-L1	128.961100038787	0.167	24.4300097295879	0.029	FALSE	0.167	672	278	0.00892857142857143	0.0215827338129496	TRUE
AVF	WBGene00004138	pqn-53	3.42948470843843e-08	0.000633974543201928	-1.07374991471206	0.083	0.244	1.12157989615614	2.36689408819078	L4-L1	236.684339652479	0.244	112.160845392085	0.083	FALSE	0.244	672	278	0.00892857142857143	0.0215827338129496	TRUE
AVF	WBGene00006578	tli-1	3.55009982616949e-08	0.000656271453865691	-1.89380031344953	0.065	0.214	0.541521168219592	2.02424141321141	L4-L1	202.422594726866	0.214	54.1443013017894	0.065	FALSE	0.214	672	278	0.00892857142857143	0.0215827338129496	TRUE
AVF	WBGene00009965	frpr-9	3.59030634003112e-08	0.000663704030018154	2.77318641399164	0.108	0.024	1.27404876172819	0.185407129902976	L4-L1	18.5408971367581	0.024	127.386795771476	0.108	FALSE	0.108	672	278	0.00892857142857143	0.0215827338129496	TRUE
AVF	WBGene00009372	evl-18	3.61374051583203e-08	0.000668036071756709	-4.99209457062586	0.004	0.116	0.0263525443381559	0.951663984267753	L4-L1	95.1673436199529	0.116	2.63537178681726	0.004	FALSE	0.116	672	278	0.00892857142857143	0.0215827338129496	TRUE
AVF	WBGene00019352	K03A1.4	3.65498428618105e-08	0.000675660395143429	2.74608450435402	0.101	0.022	1.2455878831211	0.18470902340959	L4-L1	0	0.022	124.561132455399	0.101	FALSE	0.101	672	278	0.00892857142857143	0.0215827338129496	TRUE
AVF	WBGene00003372	mlc-4	3.68907298904761e-08	0.000681962032755342	-2.32449851606734	0.022	0.149	0.246559549100551	1.2515257441224	L4-L1	125.151606482953	0.149	24.6570528876472	0.022	FALSE	0.149	672	278	0.00892857142857143	0.0215827338129496	TRUE
AVF	WBGene00008183	rin-1	3.7673501627198e-08	0.000696432351080381	-5.86311001998992	0.004	0.109	0.015088600260731	1.08614366297833	L4-L1	108.608697604782	0.109	0	0.004	FALSE	0.109	672	278	0.00892857142857143	0.0215827338129496	TRUE
AVF	WBGene00003081	lsm-7	3.90309187693086e-08	0.000721525564369439	-2.87423994049905	0.025	0.147	0.163110182016838	1.22083795002027	L4-L1	122.083079340837	0.147	16.3117445630256	0.025	FALSE	0.147	672	278	0.00892857142857143	0.0215827338129496	TRUE
AVF	WBGene00012903	vps-2	3.90322601108387e-08	0.000721550360408963	-2.4116338980608	0.029	0.158	0.228155942864617	1.23161568377991	L4-L1	123.151190903059	0.158	22.8150746037805	0.029	FALSE	0.158	672	278	0.00892857142857143	0.0215827338129496	TRUE
AVF	WBGene00045383	sup-46	4.02168262191276e-08	0.000743448249486794	-3.3592795931346	0.018	0.138	0.101615568315738	1.07823414812684	L4-L1	107.820719751925	0.138	10.162009345449	0.018	FALSE	0.138	672	278	0.00892857142857143	0.0215827338129496	TRUE
AVF	WBGene00020507	vha-15	4.04671324241848e-08	0.00074807540999348	-1.4961872232893	0.025	0.159	0.418709909670281	1.18982398700314	L4-L1	118.980071271446	0.159	41.872855563634	0.025	FALSE	0.159	672	278	0.00892857142857143	0.0215827338129496	TRUE
AVF	WBGene00022794	snu-23	4.39181858109245e-08	0.00081187158290075	-2.34630232056729	0.047	0.179	0.284938682830081	1.46577194806698	L4-L1	146.573204679	0.179	28.4891246841911	0.047	FALSE	0.179	672	278	0.00892857142857143	0.0215827338129496	TRUE
AVF	WBGene00008857	timm-23	4.44068097862909e-08	0.000820904285709374	-1.51653725082453	0.029	0.152	0.448761327380915	1.29272535522222	L4-L1	129.270566549678	0.152	44.8781311595012	0.029	FALSE	0.152	672	278	0.00892857142857143	0.0215827338129496	TRUE
AVF	WBGene00003163	mdl-1	4.462945811477e-08	0.000825020162709637	1.94021773869398	0.234	0.118	3.81805537800725	0.994347067387044	L4-L1	99.433081529996	0.118	381.820620617786	0.234	FALSE	0.234	672	278	0.00892857142857143	0.0215827338129496	TRUE
AVF	WBGene00020657	lgc-53	4.55654548394028e-08	0.0008423229981612	1.89599511673833	0.112	0.025	0.919487072993414	0.246533738111987	L4-L1	24.6502590052182	0.025	91.9519884932395	0.112	FALSE	0.112	672	278	0.00892857142857143	0.0215827338129496	TRUE
AVF	WBGene00017914	F29A7.4	4.63623126600387e-08	0.000857053711833476	-2.06592433722343	0.014	0.128	0.203368549068327	0.865081627165101	L4-L1	86.5060900395593	0.128	20.2867280243197	0.014	FALSE	0.128	672	278	0.00892857142857143	0.0215827338129496	TRUE
AVF	WBGene00021986	Y59C2A.3	4.66326359138846e-08	0.00086205090750407	-1.99717028481801	0.022	0.141	0.279842682581891	1.13004953807943	L4-L1	113.004146271044	0.141	27.98444688483	0.022	FALSE	0.141	672	278	0.00892857142857143	0.0215827338129496	TRUE
AVF	WBGene00007223	C01F6.9	4.80653649883175e-08	0.000888536337174038	-2.72141451959759	0.022	0.135	0.145928557271996	0.984662374515805	L4-L1	98.4639759818912	0.135	14.5928298497338	0.022	FALSE	0.135	672	278	0.00892857142857143	0.0215827338129496	TRUE
AVF	WBGene00013301	Y57G11C.3	4.90189987858468e-08	0.000906165211555163	-3.51926653880059	0.011	0.121	0.081619732331812	0.975592281538463	L4-L1	97.5580835159515	0.121	8.16233670171245	0.011	FALSE	0.121	672	278	0.00892857142857143	0.0215827338129496	TRUE
AVF	WBGene00020931	cytb-5.2	4.92845074501512e-08	0.000911073404723495	1.60781677061775	0.237	0.115	3.07166853331227	1.0074895928044	L4-L1	100.74645660765	0.115	307.158756292041	0.237	FALSE	0.237	672	278	0.00892857142857143	0.0215827338129496	TRUE
AVF	WBGene00016393	C34B2.8	5.16845518459194e-08	0.000955440625423667	-1.60517192785014	0.065	0.21	0.559474839148728	1.71155701824429	L4-L1	171.151923273586	0.21	55.9499753650681	0.065	FALSE	0.21	672	278	0.00892857142857143	0.0215827338129496	TRUE
AVF	WBGene00017064	ppfr-2	5.50380047139945e-08	0.0010174325551429	-2.82257625641529	0.014	0.125	0.137467973346881	0.996441002223741	L4-L1	99.6416627211691	0.125	13.7468931716932	0.014	FALSE	0.125	672	278	0.00892857142857143	0.0215827338129496	TRUE
AVF	WBGene00007856	C31H5.5	5.54797641248755e-08	0.00102559891961245	-3.02955794552406	0.014	0.14	0.139710604006553	1.16870470258657	L4-L1	116.871093449626	0.14	0	0.014	FALSE	0.14	672	278	0.00892857142857143	0.0215827338129496	TRUE
AVF	WBGene00007514	catp-8	5.77646408009547e-08	0.00106783714984645	-1.47971641582056	0.047	0.196	0.602798164118902	1.68971141056615	L4-L1	168.968996964817	0.196	60.2451884514539	0.047	FALSE	0.196	672	278	0.00892857142857143	0.0215827338129496	TRUE
AVF	WBGene00019698	riok-1	6.24754510079106e-08	0.00115492118733224	-3.2632816092127	0.022	0.131	0.126866129039616	1.25117374076229	L4-L1	125.117528927584	0.131	12.6856421580533	0.022	FALSE	0.131	672	278	0.00892857142857143	0.0215827338129496	TRUE
AVF	WBGene00014079	ZK792.7	6.29963795794478e-08	0.00116455107290567	-5.17070606290703	0.007	0.124	0.025210582165924	1.0361508815109	L4-L1	103.613809846207	0.124	0	0.007	FALSE	0.124	672	278	0.00892857142857143	0.0215827338129496	TRUE
AVF	WBGene00002295	let-19	6.39796482509382e-08	0.00118272777756684	-2.08750422927394	0.054	0.19	0.436029179287586	1.86697728826918	L4-L1	186.695686482083	0.19	43.6041280958896	0.054	FALSE	0.19	672	278	0.00892857142857143	0.0215827338129496	TRUE
AVF	WBGene00007752	wdfy-3	6.47567096027144e-08	0.00119709253371578	-1.85377122749898	0.065	0.21	0.55571724067801	2.02011882965764	L4-L1	202.008510091075	0.21	55.572317756722	0.065	FALSE	0.21	672	278	0.00892857142857143	0.0215827338129496	TRUE
AVF	WBGene00007476	C09E9.1	6.51452218552786e-08	0.00120427457121668	-2.80140843140843	0.029	0.152	0.186940738503933	1.32679074099085	L4-L1	132.679772588355	0.152	18.6949063338347	0.029	FALSE	0.152	672	278	0.00892857142857143	0.0215827338129496	TRUE
AVF	WBGene00004507	rpy-1	6.80240469328194e-08	0.0012574925316001	-1.95527679281536	0.029	0.155	0.344942093702339	1.35011324713636	L4-L1	135.010569272414	0.155	34.4957454644183	0.029	FALSE	0.155	672	278	0.00892857142857143	0.0215827338129496	TRUE
AVF	WBGene00012829	Y43F8C.7	6.81175353436364e-08	0.00125922075836246	-2.57635666510318	0.04	0.165	0.220021189157001	1.33224214896237	L4-L1	133.224842600005	0.165	22.0014368933106	0.04	FALSE	0.165	672	278	0.00892857142857143	0.0215827338129496	TRUE
AVF	WBGene00012471	Y17G7B.20	6.97237364947289e-08	0.00128891299284156	-1.76997030749631	0.076	0.225	0.620806214703631	2.12802036298116	L4-L1	212.796559910202	0.225	62.0804856422956	0.076	FALSE	0.225	672	278	0.00892857142857143	0.0215827338129496	TRUE
AVF	WBGene00003061	lpd-5	7.17220113517161e-08	0.00132585310184782	-2.89072268236362	0.029	0.15	0.15748225799087	1.19314402265818	L4-L1	119.309862868821	0.15	15.7489270981892	0.029	FALSE	0.15	672	278	0.00892857142857143	0.0215827338129496	TRUE
AVF	WBGene00009373	F34D10.3	7.25336692384899e-08	0.00134085740954272	-2.11644647705299	0.054	0.193	0.414188066481539	1.8101310982104	L4-L1	181.005990474778	0.193	41.4199753824201	0.054	FALSE	0.193	672	278	0.00892857142857143	0.0215827338129496	TRUE
AVF	WBGene00012221	W03C9.5	7.26290239462829e-08	0.00134262013667098	-1.65617853219709	0.018	0.131	0.357226016325657	1.13575627678733	L4-L1	113.576172598634	0.131	35.724192429445	0.018	FALSE	0.131	672	278	0.00892857142857143	0.0215827338129496	TRUE
AVF	WBGene00013534	acr-24	7.36549013352985e-08	0.00136158450608433	-1.14818957857739	0.065	0.211	0.902214819046256	2.0061135622374	L4-L1	200.606045151471	0.211	90.2252025164177	0.065	FALSE	0.211	672	278	0.00892857142857143	0.0215827338129496	TRUE
AVF	WBGene00004736	sca-1	7.37607158290552e-08	0.00136354059281591	-1.62185980128973	0.058	0.196	0.589692955230536	1.82448987657539	L4-L1	182.447671072363	0.196	58.9719215403928	0.058	FALSE	0.196	672	278	0.00892857142857143	0.0215827338129496	TRUE
AVF	WBGene00013365	Y60A3A.19	7.55531094468178e-08	0.00139667478123387	-1.5226753910366	0.036	0.164	0.512137184865513	1.48033714670389	L4-L1	148.025243404618	0.164	51.2153234072785	0.036	FALSE	0.164	672	278	0.00892857142857143	0.0215827338129496	TRUE
AVF	WBGene00008656	lron-5	7.8879741163483e-08	0.00145817089514815	1.61128487016466	0.126	0.045	1.35323400132122	0.442611849975175	L4-L1	44.2604806624546	0.045	135.329426346137	0.126	FALSE	0.126	672	278	0.00892857142857143	0.0215827338129496	TRUE
AVF	WBGene00009676	F44A6.4	7.92910941843576e-08	0.00146577516709204	-3.39176735691044	0.022	0.137	0.105447725224089	1.14304633638214	L4-L1	114.300761540994	0.137	10.5445105460749	0.022	FALSE	0.137	672	278	0.00892857142857143	0.0215827338129496	TRUE
AVF	WBGene00006702	ubc-3	7.94566942897145e-08	0.00146883645063966	-1.83156244938848	0.054	0.199	0.403452335788762	1.44729182156973	L4-L1	144.725401919365	0.199	40.3399501771761	0.054	FALSE	0.199	672	278	0.00892857142857143	0.0215827338129496	TRUE
AVF	WBGene00008143	C47E8.4	8.02716259051842e-08	0.00148390127648324	-4.57518063428589	0.007	0.112	0.0388044906211885	1.0092740852281	L4-L1	100.92655252749	0.112	0	0.007	FALSE	0.112	672	278	0.00892857142857143	0.0215827338129496	TRUE
AVF	WBGene00018756	plpp-1.1	8.4653264872816e-08	0.00156490025443888	-3.33200197660393	0.014	0.135	0.10573159842799	1.09945990505836	L4-L1	109.944469695254	0.135	10.5736306861562	0.014	FALSE	0.135	672	278	0.00892857142857143	0.0215827338129496	TRUE
AVF	WBGene00000279	cah-1	8.82250503506634e-08	0.00163092828078236	-2.03546378950875	0.079	0.22	0.522479067094929	2.15518490559801	L4-L1	215.517019282359	0.22	52.2492047286294	0.079	FALSE	0.22	672	278	0.00892857142857143	0.0215827338129496	TRUE
AVF	WBGene00012662	Y39A1C.1	8.92270553346177e-08	0.00164945134491574	-1.46989629662367	0.025	0.143	0.479421289619661	1.33648247695164	L4-L1	133.644424200493	0.143	47.9439667919998	0.025	FALSE	0.143	672	278	0.00892857142857143	0.0215827338129496	TRUE
AVF	WBGene00006651	tts-2	8.93398382420886e-08	0.00165153624974325	-1.1751421530992	0.029	0.159	0.755108924730091	1.71178495203375	L4-L1	171.173547642331	0.159	75.511183708934	0.029	FALSE	0.159	672	278	0.00892857142857143	0.0215827338129496	TRUE
AVF	WBGene00000941	ddp-1	8.95644421474583e-08	0.00165568827753791	-4.25319018705034	0.011	0.118	0.0495430207373892	1.01186440333242	L4-L1	101.187445317508	0.118	4.95452269843918	0.011	FALSE	0.118	672	278	0.00892857142857143	0.0215827338129496	TRUE
AVF	WBGene00008198	C49C3.8	9.14301788312852e-08	0.00169017828587514	-1.67835344771936	0.076	0.225	0.605841967988276	1.94909761425733	L4-L1	194.906479671019	0.225	60.5858271636458	0.076	FALSE	0.225	672	278	0.00892857142857143	0.0215827338129496	TRUE
AVF	WBGene00007192	B0491.5	9.32138706434329e-08	0.0017231516127145	-2.17906529442777	0.036	0.168	0.303521499705932	1.38932946903318	L4-L1	138.930898266774	0.168	30.3535016108222	0.036	FALSE	0.168	672	278	0.00892857142857143	0.0215827338129496	TRUE
AVF	WBGene00016603	met-1	9.3745944463018e-08	0.00173298752934335	-1.40567363328923	0.126	0.28	0.989544206018044	2.62975505505222	L4-L1	262.971293013882	0.28	98.9572472229103	0.126	FALSE	0.28	672	278	0.00892857142857143	0.0215827338129496	TRUE
AVF	WBGene00017304	nmad-1	9.50041100030908e-08	0.00175624597751714	-2.43542408877173	0.036	0.165	0.218666059124723	1.20078527923554	L4-L1	120.078410028232	0.165	21.8668481193837	0.036	FALSE	0.165	672	278	0.00892857142857143	0.0215827338129496	TRUE
AVF	WBGene00004269	rab-6.1	9.51929480460265e-08	0.00175973683757885	-2.922350540309	0.014	0.125	0.119764692651605	0.933693434587329	L4-L1	93.3696876897112	0.125	11.9770026006137	0.014	FALSE	0.125	672	278	0.00892857142857143	0.0215827338129496	TRUE
AVF	WBGene00011497	T05F1.13	9.59915956526917e-08	0.00177450063723566	-5.06415380315474	0.004	0.11	0.0206969062264573	0.811270806031628	L4-L1	81.1253483646856	0.11	0	0.004	FALSE	0.11	672	278	0.00892857142857143	0.0215827338129496	TRUE
AVF	WBGene00018757	tag-304	9.85366623398538e-08	0.00182154874001454	-3.71835892100547	0.011	0.118	0.0660860060529132	0.915714361928657	L4-L1	91.5713948423035	0.118	6.607827331907	0.011	FALSE	0.118	672	278	0.00892857142857143	0.0215827338129496	TRUE
AVF	WBGene00008414	D2030.4	1.0551730770046e-07	0.00195059295015071	-2.71535809740688	0.036	0.161	0.201993752121657	1.34874288993669	L4-L1	134.869054686769	0.161	20.1995990039091	0.036	FALSE	0.161	672	278	0.00892857142857143	0.0215827338129496	TRUE
AVF	WBGene00021956	Y57E12AL.1	1.07089176735663e-07	0.00197965052113547	-2.66970632800129	0.036	0.164	0.203848199117325	1.31848575887122	L4-L1	131.847640578598	0.164	20.385727687382	0.036	FALSE	0.164	672	278	0.00892857142857143	0.0215827338129496	TRUE
AVF	WBGene00017311	F09G2.2	1.10982120838377e-07	0.00205161548581824	-3.3905168366233	0.014	0.121	0.089361669132326	0.973361773193399	L4-L1	97.3370250790034	0.121	8.93656485811311	0.014	FALSE	0.121	672	278	0.00892857142857143	0.0215827338129496	TRUE
AVF	WBGene00016195	erd-2.2	1.15237407103821e-07	0.00213027870772123	-3.33681284620819	0.018	0.124	0.119461879676592	1.24186404200958	L4-L1	124.183731908869	0.124	11.9401911338788	0.018	FALSE	0.124	672	278	0.00892857142857143	0.0215827338129496	TRUE
AVF	WBGene00014096	ZK829.7	1.15366526119925e-07	0.00213266560185293	-2.58826137276426	0.018	0.141	0.173703045041891	1.06474818349694	L4-L1	106.472300466333	0.141	17.3710780376087	0.018	FALSE	0.141	672	278	0.00892857142857143	0.0215827338129496	TRUE
AVF	WBGene00006381	tac-1	1.16797951519975e-07	0.00215912693179825	-1.27484567351692	0.022	0.135	0.385777126281303	0.940692191995446	L4-L1	94.0660957320913	0.135	38.5794305686512	0.022	FALSE	0.135	672	278	0.00892857142857143	0.0215827338129496	TRUE
AVF	WBGene00016622	mafr-1	1.21014512992558e-07	0.00223707428718042	-3.90063559305686	0.011	0.115	0.0544051819900583	0.864782480304814	L4-L1	86.478569365737	0.115	5.44076047585513	0.011	FALSE	0.115	672	278	0.00892857142857143	0.0215827338129496	TRUE
AVF	WBGene00000829	ctb-1	1.22320782576057e-07	0.002261221986701	1.21212462307634	0.327	0.342	11.9282206758559	5.14867215913926	L4-L1	514.855960841622	0.342	1192.67002740286	0.327	FALSE	0.342	672	278	0.00892857142857143	0.0215827338129496	TRUE
AVF	WBGene00000247	bec-1	1.2362656209465e-07	0.0022853606268817	-2.86602974998859	0.018	0.132	0.135749992397628	1.01443048655766	L4-L1	101.440831779915	0.132	13.5753066347158	0.018	FALSE	0.132	672	278	0.00892857142857143	0.0215827338129496	TRUE
AVF	WBGene00022776	perm-3	1.2604329042972e-07	0.00233003626688381	-1.46345738183778	0.115	0.265	0.912677423998084	2.52530796767527	L4-L1	252.52550830823	0.265	91.2686817019014	0.115	FALSE	0.265	672	278	0.00892857142857143	0.0215827338129496	TRUE
AVF	WBGene00015791	C15C7.5	1.27959189277948e-07	0.00236545357299215	-1.27264489966742	0.014	0.126	0.393706897155068	0.958414680211864	L4-L1	95.8388696470661	0.126	0	0.014	FALSE	0.126	672	278	0.00892857142857143	0.0215827338129496	TRUE
AVF	WBGene00019403	K05B2.2	1.28095816111011e-07	0.00236797925662816	-2.10130267183707	0.065	0.198	0.483417854048026	2.08827690248448	L4-L1	208.823548838908	0.198	48.3432624327679	0.065	FALSE	0.198	672	278	0.00892857142857143	0.0215827338129496	TRUE
AVF	WBGene00020287	lsy-13	1.28141632953675e-07	0.00236882622678164	-1.63029795300322	0.036	0.165	0.503842147574417	1.56942680572798	L4-L1	156.930991343584	0.165	50.3843754575137	0.036	FALSE	0.165	672	278	0.00892857142857143	0.0215827338129496	TRUE
AVF	WBGene00003030	lin-45	1.30685423686222e-07	0.0024158507422635	-5.49549419612044	0.004	0.101	0.0155048375093029	0.860272280420275	L4-L1	86.0258776146413	0.101	0	0.004	FALSE	0.101	672	278	0.00892857142857143	0.0215827338129496	TRUE
AVF	WBGene00011758	T13H5.4	1.34417856936381e-07	0.00248484850332593	-2.17058130575956	0.014	0.135	0.239577534991591	1.09329578346067	L4-L1	109.322802448083	0.135	23.9588203844854	0.014	FALSE	0.135	672	278	0.00892857142857143	0.0215827338129496	TRUE
AVF	WBGene00006776	unc-40	1.35563671390091e-07	0.00250603002931722	-1.40254221764088	0.058	0.192	0.718742867938962	1.90814062042424	L4-L1	190.813500719962	0.192	71.8259386387928	0.058	FALSE	0.192	672	278	0.00892857142857143	0.0215827338129496	TRUE
AVF	WBGene00007924	rsu-1	1.35660065572217e-07	0.00250781197216799	-2.9627624162474	0.011	0.115	0.117366098007788	0.94155968577095	L4-L1	94.1523847036734	0.115	11.7371324548239	0.011	FALSE	0.115	672	278	0.00892857142857143	0.0215827338129496	TRUE
AVF	WBGene00004504	rpt-4	1.41253992719116e-07	0.00261122130940557	-1.48596281253543	0.068	0.207	0.60120250957052	1.69258013182127	L4-L1	169.256818988153	0.207	60.1226311025268	0.068	FALSE	0.207	672	278	0.00892857142857143	0.0215827338129496	TRUE
AVF	WBGene00010806	M01E5.3	1.44071683356057e-07	0.00266330913852007	-4.15063756922254	0.007	0.109	0.0463503269524334	0.885626498495524	L4-L1	88.5580066487702	0.109	4.63523910225766	0.007	FALSE	0.109	672	278	0.00892857142857143	0.0215827338129496	TRUE
AVF	WBGene00022749	ZK484.3	1.46543888360836e-07	0.00270901032023841	-1.36964461071569	0.05	0.18	0.599106092186893	1.55593861611361	L4-L1	155.583912159475	0.18	59.9132771545569	0.05	FALSE	0.18	672	278	0.00892857142857143	0.0215827338129496	TRUE
AVF	WBGene00000369	ccf-1	1.49159470432433e-07	0.00275736197041396	-1.63563470099259	0.043	0.168	0.503039146632845	1.57275350127972	L4-L1	157.272410033939	0.168	50.3061547943724	0.043	FALSE	0.168	672	278	0.00892857142857143	0.0215827338129496	TRUE
AVF	WBGene00023458	M02E1.3	1.54190157503486e-07	0.00285035925160944	-3.79271679080901	0.014	0.118	0.0641682520572426	0.937649790914944	L4-L1	93.7650342700652	0.118	6.41711095942207	0.014	FALSE	0.118	672	278	0.00892857142857143	0.0215827338129496	TRUE
AVF	WBGene00016501	C37C3.9	1.56324895602291e-07	0.00288982202010395	-2.37886144489919	0.036	0.162	0.270108860806091	1.42212817054142	L4-L1	142.199061384164	0.162	26.981231681553	0.036	FALSE	0.162	672	278	0.00892857142857143	0.0215827338129496	TRUE
AVF	WBGene00002025	hsp-60	1.64429353869342e-07	0.00303964103562865	-1.16492435682765	0.022	0.132	0.4710042421904	1.06267000842953	L4-L1	106.267425702314	0.132	47.1025216924723	0.022	FALSE	0.132	672	278	0.00892857142857143	0.0215827338129496	TRUE
AVF	WBGene00006479	tmbi-4	1.66552629427754e-07	0.00307889190760147	-2.97915205763559	0.022	0.143	0.132662766438255	1.07295188696117	L4-L1	107.291338056649	0.143	13.2661916912148	0.022	FALSE	0.143	672	278	0.00892857142857143	0.0215827338129496	TRUE
AVF	WBGene00020234	T05A12.3	1.67686808847407e-07	0.00309985834835316	-3.54502635689028	0.011	0.119	0.0815272385414439	0.992115451032219	L4-L1	99.2110593221119	0.119	8.15308691078281	0.011	FALSE	0.119	672	278	0.00892857142857143	0.0215827338129496	TRUE
AVF	WBGene00016559	C41A3.2	1.68702061847455e-07	0.00311862631531206	-3.14979924331693	0.018	0.126	0.11957977578625	1.09174637256875	L4-L1	109.172864055047	0.126	11.9572660907061	0.018	FALSE	0.126	672	278	0.00892857142857143	0.0215827338129496	TRUE
AVF	WBGene00235164	K09F6.13	1.80986759873001e-07	0.0033457212430123	-2.00412952092901	0.043	0.257	1.96555310848879	7.89769083878937	L4-L1	789.71128629714	0.257	196.527447342946	0.043	FALSE	0.257	672	278	0.00892857142857143	0.0215827338129496	TRUE
AVF	WBGene00016905	ztf-3	1.84751082789538e-07	0.0034153085164474	-4.17070706953285	0.007	0.112	0.0441793268855661	0.858954299487193	L4-L1	85.8917290066502	0.112	4.41812942768569	0.007	FALSE	0.112	672	278	0.00892857142857143	0.0215827338129496	TRUE
AVF	WBGene00012897	pisy-1	1.86969692374703e-07	0.00345632173323877	-2.75948381788413	0.036	0.164	0.203567357060618	1.40133431318892	L4-L1	140.129015208495	0.164	20.3558431083049	0.036	FALSE	0.164	672	278	0.00892857142857143	0.0215827338129496	TRUE
AVF	WBGene00018159	F37F2.2	1.95235091291111e-07	0.00360911589760748	-1.19585642114949	0.022	0.129	0.417049480930162	0.962132424700524	L4-L1	96.2132688570503	0.129	41.7065081692635	0.022	FALSE	0.129	672	278	0.00892857142857143	0.0215827338129496	TRUE
AVF	WBGene00013200	Y54E5A.5	2.02569120252967e-07	0.00374469275699635	-3.6120780888443	0.011	0.112	0.066184725882738	0.851781595224818	L4-L1	85.1790055124173	0.112	6.60883742868922	0.011	FALSE	0.112	672	278	0.00892857142857143	0.0215827338129496	TRUE
AVF	WBGene00015943	tiar-1	2.0335688254178e-07	0.00375925533066734	-2.20961139111921	0.029	0.147	0.257750109277679	1.20737525632117	L4-L1	120.738141684027	0.147	25.7761587390994	0.029	FALSE	0.147	672	278	0.00892857142857143	0.0215827338129496	TRUE
AVF	WBGene00001425	fis-2	2.09989353091077e-07	0.00388186318124165	-2.99289957380093	0.014	0.119	0.105952312230338	0.870604674511261	L4-L1	87.0581521443779	0.119	10.5957030492725	0.014	FALSE	0.119	672	278	0.00892857142857143	0.0215827338129496	TRUE
AVF	WBGene00021482	Y39H10A.6	2.11478955187032e-07	0.00390939996558748	-3.34161007652034	0.018	0.131	0.0910319394128689	0.957800763915896	L4-L1	95.779431775845	0.131	9.10359932420558	0.018	FALSE	0.131	672	278	0.00892857142857143	0.0215827338129496	TRUE
AVF	WBGene00020115	mboa-6	2.20035579034526e-07	0.00406757771403225	-3.15049545549471	0.011	0.118	0.0912005877436384	0.84027809819782	L4-L1	84.022780454758	0.118	9.12046490830632	0.011	FALSE	0.118	672	278	0.00892857142857143	0.0215827338129496	TRUE
AVF	WBGene00004132	ifet-1	2.21414763120002e-07	0.00409307331103636	-4.41771797850212	0.007	0.11	0.0351197469417889	0.826007814350821	L4-L1	82.5950295145611	0.11	3.51213108923771	0.007	FALSE	0.11	672	278	0.00892857142857143	0.0215827338129496	TRUE
AVF	WBGene00000843	cup-2	2.21753444628846e-07	0.00409933417740885	-2.75512205535235	0.036	0.155	0.177651917925323	1.22214184773787	L4-L1	122.212080290348	0.155	17.7652513555016	0.036	FALSE	0.155	672	278	0.00892857142857143	0.0215827338129496	TRUE
AVF	WBGene00000159	aps-1	2.21754334135876e-07	0.0040993506208358	-1.99393810490121	0.05	0.18	0.37334700521195	1.49996635262226	L4-L1	149.991890439561	0.18	37.3356873822777	0.05	FALSE	0.18	672	278	0.00892857142857143	0.0215827338129496	TRUE
AVF	WBGene00018271	ctsa-1.1	2.25215750960843e-07	0.00416333837226214	-4.28068720188982	0.007	0.103	0.104031119036913	2.09041466862366	L4-L1	209.043085551026	0.103	10.4035751744833	0.007	FALSE	0.103	672	278	0.00892857142857143	0.0215827338129496	TRUE
AVF	WBGene00015474	C05D9.7	2.2793097004188e-07	0.0042135319121942	-2.33687187496346	0.011	0.113	0.180059195212424	0.926354705691796	L4-L1	92.6351112722861	0.113	0	0.011	FALSE	0.113	672	278	0.00892857142857143	0.0215827338129496	TRUE
AVF	WBGene00018151	F37C12.3	2.32045179962418e-07	0.00428958719678525	1.88358165675644	0.104	0.025	0.915494804348424	0.247595068499827	L4-L1	24.7597527615371	0.025	91.5530409765391	0.104	FALSE	0.104	672	278	0.00892857142857143	0.0215827338129496	TRUE
AVF	WBGene00012768	eef-1B.2	2.36695929450227e-07	0.00437556095181689	-1.76217640807818	0.047	0.161	0.419773774136645	1.43462603955291	L4-L1	143.457421851877	0.161	41.9792467478657	0.047	FALSE	0.161	672	278	0.00892857142857143	0.0215827338129496	TRUE
AVF	WBGene00019007	ucr-11	2.38126825373838e-07	0.00440201249386078	1.82300975940622	0.194	0.092	2.42148275865109	0.683914001487423	L4-L1	68.3896604031884	0.092	242.157354693816	0.194	FALSE	0.194	672	278	0.00892857142857143	0.0215827338129496	TRUE
AVF	WBGene00020736	T23F2.3	2.40331762880198e-07	0.00444277296860334	-2.8868598482688	0.043	0.189	0.328592086539503	2.45557850193517	L4-L1	245.555590190665	0.189	32.8594834337879	0.043	FALSE	0.189	672	278	0.00892857142857143	0.0215827338129496	TRUE
AVF	WBGene00185118	K02E2.11	2.41445292795724e-07	0.00446335768262175	-1.35003340802604	0.04	0.174	0.656946200428753	1.68235592012881	L4-L1	168.232087991605	0.174	65.6964779847729	0.04	FALSE	0.174	672	278	0.00892857142857143	0.0215827338129496	TRUE
AVF	WBGene00017240	calu-2	2.42560117813678e-07	0.00448396633790364	-2.1372831962844	0.054	0.185	0.377965374953552	1.67713051554815	L4-L1	167.708519504091	0.185	37.7970285883383	0.054	FALSE	0.185	672	278	0.00892857142857143	0.0215827338129496	TRUE
AVF	WBGene00013598	vps-28	2.44334085210878e-07	0.00451675989920829	-1.50369437938021	0.029	0.149	0.382520638307345	1.09341804481265	L4-L1	109.340717191435	0.149	38.2537672694816	0.029	FALSE	0.149	672	278	0.00892857142857143	0.0215827338129496	TRUE
AVF	WBGene00016808	C50D2.5	2.5886746085545e-07	0.00478542388137385	-2.93607939268185	0.018	0.122	0.127003663486414	0.998037125042984	L4-L1	99.8022095113629	0.122	12.6998643534253	0.018	FALSE	0.122	672	278	0.00892857142857143	0.0215827338129496	TRUE
AVF	WBGene00016734	C46H11.10	2.66216985150197e-07	0.00492128718748654	-3.50174131981045	0.014	0.118	0.0699149571576162	0.831210596376389	L4-L1	83.120562926222	0.118	6.99180706065414	0.014	FALSE	0.118	672	278	0.00892857142857143	0.0215827338129496	TRUE
AVF	WBGene00003831	nuo-1	2.66376764688285e-07	0.00492424087202763	-1.29186300182125	0.054	0.192	0.631630423641309	1.55382860893577	L4-L1	155.383099121294	0.192	63.1655580110209	0.054	FALSE	0.192	672	278	0.00892857142857143	0.0215827338129496	TRUE
AVF	WBGene00045495	F11C1.7	2.72629234979549e-07	0.00503982403783194	-1.31805327052021	0.133	0.295	1.08330567098098	2.70848060697678	L4-L1	270.842274609764	0.295	108.334418416956	0.133	FALSE	0.295	672	278	0.00892857142857143	0.0215827338129496	TRUE
AVF	WBGene00020735	T23F2.2	2.75398018988845e-07	0.0050910077790278	-3.39931359560681	0.014	0.116	0.089518782974172	0.980981743809918	L4-L1	98.0961087991811	0.116	8.95120937474278	0.014	FALSE	0.116	672	278	0.00892857142857143	0.0215827338129496	TRUE
AVF	WBGene00008310	C54E10.6	2.78298608824804e-07	0.00514462808273534	-3.29272680653044	0.018	0.135	0.108992819907068	1.10185131872267	L4-L1	110.174645655557	0.135	10.8990916312239	0.018	FALSE	0.135	672	278	0.00892857142857143	0.0215827338129496	TRUE
AVF	WBGene00006836	unc-112	2.84131309678978e-07	0.00525245139072559	-4.95410380929965	0.004	0.11	0.026724534191369	0.938422989974433	L4-L1	93.8424091990826	0.11	0	0.004	FALSE	0.11	672	278	0.00892857142857143	0.0215827338129496	TRUE
AVF	WBGene00018391	rpb-4	2.95476252453168e-07	0.00546217400284925	-2.65414020364681	0.029	0.144	0.166849903251068	1.071426716468	L4-L1	107.143735788387	0.144	16.6846657729407	0.029	FALSE	0.144	672	278	0.00892857142857143	0.0215827338129496	TRUE
AVF	WBGene00016990	vps-37	2.96573675678813e-07	0.00548246096859853	-3.31406259147838	0.018	0.124	0.105135563531023	1.07992684018704	L4-L1	107.992028501291	0.124	10.5140245422003	0.018	FALSE	0.124	672	278	0.00892857142857143	0.0215827338129496	TRUE
AVF	WBGene00004743	scm-1	3.0063718299907e-07	0.00555757896492081	-1.62129324012575	0.04	0.159	0.400149255180337	1.2406404311841	L4-L1	124.060771386543	0.159	40.0159759048892	0.04	FALSE	0.159	672	278	0.00892857142857143	0.0215827338129496	TRUE
AVF	WBGene00001178	egl-9	3.04932812774238e-07	0.00563698797694457	2.4826665324244	0.129	0.046	2.13014105338219	0.380266287738382	L4-L1	38.0257247126343	0.046	213.021379839202	0.129	FALSE	0.129	672	278	0.00892857142857143	0.0215827338129496	TRUE
AVF	WBGene00001974	hmg-4	3.16731007944439e-07	0.0058550894128609	-1.33445738925066	0.014	0.124	0.450845066312232	1.14452701764589	L4-L1	114.451980102554	0.124	45.0847152091652	0.014	FALSE	0.124	672	278	0.00892857142857143	0.0215827338129496	TRUE
AVF	WBGene00004184	T19D2.2	3.36784145373162e-07	0.00622579171136827	-1.81622670170042	0.054	0.179	0.491119935074943	1.74070224261818	L4-L1	174.06981778694	0.179	49.1136642254189	0.054	FALSE	0.179	672	278	0.00892857142857143	0.0215827338129496	TRUE
AVF	WBGene00022812	uvs-1	3.40095797552607e-07	0.0062870109135575	-4.54351846430612	0.007	0.101	0.0418780502132132	1.05900952646514	L4-L1	105.889201818896	0.101	4.18799151241812	0.007	FALSE	0.101	672	278	0.00892857142857143	0.0215827338129496	TRUE
AVF	WBGene00003218	mep-1	3.41526057153976e-07	0.0063134506925484	-1.9822041859221	0.032	0.147	0.349097083480915	1.39199351734026	L4-L1	139.198646849381	0.147	34.9112629452529	0.032	FALSE	0.147	672	278	0.00892857142857143	0.0215827338129496	TRUE
AVF	WBGene00016278	erp-44.1	3.49666551051969e-07	0.00646393586274669	-5.05511185200541	0.007	0.113	0.0242012724442547	0.922699248198667	L4-L1	92.2693608126615	0.113	2.41887032403512	0.007	FALSE	0.113	672	278	0.00892857142857143	0.0215827338129496	TRUE
AVF	WBGene00013899	ZC443.4	3.52588270975268e-07	0.0065179467772488	1.14376614976236	0.464	0.362	8.33603151119153	3.77283255042969	L4-L1	377.274572939959	0.362	833.563180283496	0.464	FALSE	0.464	672	278	0.00892857142857143	0.0215827338129496	TRUE
AVF	WBGene00000383	cdc-14	3.52972343654555e-07	0.0065250467447981	-3.46828166951407	0.018	0.122	0.0938142491950054	1.07663034407815	L4-L1	107.663520603809	0.122	9.38184269258544	0.018	FALSE	0.122	672	278	0.00892857142857143	0.0215827338129496	TRUE
AVF	WBGene00003925	pas-4	3.59026131245587e-07	0.00663695706220591	-1.84716101306909	0.061	0.188	0.466695663675978	1.69058526762228	L4-L1	169.058033585785	0.188	46.6716446540926	0.061	FALSE	0.188	672	278	0.00892857142857143	0.0215827338129496	TRUE
AVF	WBGene00004830	slo-1	3.59679505765484e-07	0.00664903534358073	-1.15452249185417	0.054	0.179	0.716885141424738	1.6023820184445	L4-L1	160.236275201692	0.179	71.6917065713385	0.054	FALSE	0.179	672	278	0.00892857142857143	0.0215827338129496	TRUE
AVF	WBGene00011967	pir-1	3.63767325881927e-07	0.00672460278625329	-3.51346636378408	0.011	0.11	0.0808880401782237	0.963316154785821	L4-L1	96.3300204982635	0.11	8.08916422798625	0.011	FALSE	0.11	672	278	0.00892857142857143	0.0215827338129496	TRUE
AVF	WBGene00013984	ZK512.4	3.78529265614307e-07	0.00699749200414608	-2.21747139088509	0.032	0.144	0.247539644729185	1.16649270122578	L4-L1	116.64228248197	0.144	24.7547696889201	0.032	FALSE	0.144	672	278	0.00892857142857143	0.0215827338129496	TRUE
AVF	WBGene00011512	T05H10.8	3.88310408112335e-07	0.00717830620436463	2.44081551514646	0.129	0.042	1.82414812557617	0.335145131123417	L4-L1	33.5133478402124	0.042	182.406936821051	0.129	FALSE	0.129	672	278	0.00892857142857143	0.0215827338129496	TRUE
AVF	WBGene00014772	F56D5.4	3.96620527660593e-07	0.00733192707433373	-1.44833410300151	0.083	0.228	0.736543287469577	2.01830147362453	L4-L1	201.827334176737	0.228	73.6563647174661	0.083	FALSE	0.228	672	278	0.00892857142857143	0.0215827338129496	TRUE
AVF	WBGene00012434	Y11D7A.10	3.97485420794648e-07	0.00734791548880986	-2.09024912860499	0.036	0.153	0.282511955734081	1.21682615486624	L4-L1	121.682152217486	0.153	28.2521565279077	0.036	FALSE	0.153	672	278	0.00892857142857143	0.0215827338129496	TRUE
AVF	WBGene00020216	trap-2	4.08223671907235e-07	0.00754642279887715	-1.40165475675008	0.05	0.173	0.53967932699774	1.43387245028573	L4-L1	143.387281454465	0.173	53.9698235523537	0.05	FALSE	0.173	672	278	0.00892857142857143	0.0215827338129496	TRUE
AVF	WBGene00019487	ephx-1	4.11489138070008e-07	0.00760678820636216	-1.82512417863806	0.047	0.165	0.377634187694183	1.34935741917165	L4-L1	134.93428363551	0.165	37.7651004478511	0.047	FALSE	0.165	672	278	0.00892857142857143	0.0215827338129496	TRUE
AVF	WBGene00006888	vbh-1	4.48381515742772e-07	0.00828878070002088	-2.14178744521731	0.025	0.134	0.243037937862621	1.08693332137049	L4-L1	108.690284575266	0.134	24.3045789552882	0.025	FALSE	0.134	672	278	0.00892857142857143	0.0215827338129496	TRUE
AVF	WBGene00004467	rpn-11	4.73605778425391e-07	0.00875507641997178	-1.02615203046043	0.266	0.424	2.57393643171404	5.24787808431283	L4-L1	524.777366824349	0.424	257.397449653748	0.266	FALSE	0.424	672	278	0.00892857142857143	0.0215827338129496	TRUE
AVF	WBGene00000161	apa-2	4.98246227323482e-07	0.00921057975830189	-1.01287379212842	0.076	0.217	0.916693114070501	1.85559017252453	L4-L1	185.557321434779	0.217	91.6713454698601	0.076	FALSE	0.217	672	278	0.00892857142857143	0.0215827338129496	TRUE
AVF	WBGene00004147	larp-5	5.01296516913307e-07	0.0092669674116594	1.17363070662078	0.248	0.122	2.20461314824025	0.977421034521732	L4-L1	97.7415266871244	0.122	220.466720591327	0.248	FALSE	0.248	672	278	0.00892857142857143	0.0215827338129496	TRUE
AVF	WBGene00001194	egl-27	5.08556963996711e-07	0.00940118403644319	-1.95956600051389	0.076	0.217	0.525701998383644	2.05719414103081	L4-L1	205.718801916803	0.217	52.5707545789513	0.076	FALSE	0.217	672	278	0.00892857142857143	0.0215827338129496	TRUE
AVF	WBGene00004087	ppk-1	5.39705675630271e-07	0.00997699911970119	-2.15484938194772	0.065	0.193	0.401250396370312	1.8013875913571	L4-L1	180.131230966909	0.193	40.1260130222866	0.065	FALSE	0.193	672	278	0.00892857142857143	0.0215827338129496	TRUE
AVF	WBGene00003079	lsm-5	5.46230732073055e-07	0.0100976213131025	-1.43969946752412	0.076	0.214	0.771515913745668	2.1011172565355	L4-L1	210.1022697848	0.214	77.1547299587316	0.076	FALSE	0.214	672	278	0.00892857142857143	0.0215827338129496	TRUE
AVF	WBGene00020942	W02D7.6	5.6249173769122e-07	0.0103982222629599	-3.62666518620916	0.014	0.112	0.0795884774145578	1.02601504357832	L4-L1	102.601557920121	0.112	7.9592021644141	0.014	FALSE	0.112	672	278	0.00892857142857143	0.0215827338129496	TRUE
AVF	WBGene00011953	ppm-2	5.86501843747234e-07	0.0108420730835114	-2.8410331993746	0.029	0.137	0.154633325237279	1.13228531663731	L4-L1	113.227218078909	0.137	15.4640211359789	0.029	FALSE	0.137	672	278	0.00892857142857143	0.0215827338129496	TRUE
AVF	WBGene00019993	rbx-2	6.07461961211688e-07	0.0112295418149593	-1.57476643472786	0.018	0.121	0.386166546468472	1.15956822682787	L4-L1	115.944297123742	0.121	0	0.018	FALSE	0.121	672	278	0.00892857142857143	0.0215827338129496	TRUE
AVF	WBGene00011631	T08G11.4	6.1410248760514e-07	0.0113522985858686	-2.75714479940835	0.029	0.141	0.177677833619188	1.22403385762905	L4-L1	122.401528119272	0.141	17.767507028631	0.029	FALSE	0.141	672	278	0.00892857142857143	0.0215827338129496	TRUE
AVF	WBGene00004896	smu-2	6.4867115619602e-07	0.0119913349934396	-1.08004518635738	0.04	0.164	0.623891125246453	1.3250862492742	L4-L1	132.506095421887	0.164	62.3908581638867	0.04	FALSE	0.164	672	278	0.00892857142857143	0.0215827338129496	TRUE
AVF	WBGene00004389	rnp-6	6.60762572178601e-07	0.0122148569092936	-2.00770796465379	0.029	0.138	0.250519276683639	1.02042275968738	L4-L1	102.042908140705	0.138	25.0512999864859	0.029	FALSE	0.138	672	278	0.00892857142857143	0.0215827338129496	TRUE
AVF	WBGene00012337	scyl-1	6.76367474278506e-07	0.0125033291295125	-1.76664034449809	0.036	0.158	0.412999533429273	1.41602641935025	L4-L1	141.597879578045	0.158	41.3011167844248	0.036	FALSE	0.158	672	278	0.00892857142857143	0.0215827338129496	TRUE
AVF	WBGene00016458	C35E7.6	6.95721382406619e-07	0.0128611054751688	-2.09399332195362	0.018	0.121	0.204300153957344	0.88608391894284	L4-L1	88.6060595096014	0.121	20.4309251840267	0.018	FALSE	0.121	672	278	0.00892857142857143	0.0215827338129496	TRUE
AVF	WBGene00000549	cls-2	7.12047192065859e-07	0.0131629043925295	-1.68268536382164	0.032	0.149	0.397459748218474	1.28600446581774	L4-L1	128.600473595539	0.149	39.7477447873544	0.032	FALSE	0.149	672	278	0.00892857142857143	0.0215827338129496	TRUE
AVF	WBGene00017085	E01A2.2	7.18553694047741e-07	0.0132831835881665	-2.28129716742602	0.029	0.14	0.216156915080469	1.06676888484804	L4-L1	106.674637562143	0.14	21.6154062066544	0.029	FALSE	0.14	672	278	0.00892857142857143	0.0215827338129496	TRUE
AVF	WBGene00011240	mask-1	7.2561202688238e-07	0.0134136639289477	-2.62727835689369	0.029	0.135	0.20787606063811	1.30511864560569	L4-L1	130.513160805105	0.135	20.7688080401885	0.029	FALSE	0.135	672	278	0.00892857142857143	0.0215827338129496	TRUE
AVF	WBGene00017016	snap-1	7.39869069756175e-07	0.0136772196235126	-1.35578587205082	0.094	0.238	0.841441676614206	2.16127457370183	L4-L1	216.12497668189	0.238	84.1379848717125	0.094	FALSE	0.238	672	278	0.00892857142857143	0.0215827338129496	TRUE
AVF	WBGene00006815	unc-83	7.41561133714772e-07	0.0137084991178513	-3.14449766314808	0.014	0.124	0.120005847534723	1.0915040066121	L4-L1	109.151484743573	0.124	12.0011191628351	0.014	FALSE	0.124	672	278	0.00892857142857143	0.0215827338129496	TRUE
AVF	WBGene00011488	nra-2	7.44131136238299e-07	0.0137560081845012	-3.1135899639124	0.014	0.112	0.102380422048111	0.915783247204961	L4-L1	91.5747680857367	0.112	10.2384981247286	0.014	FALSE	0.112	672	278	0.00892857142857143	0.0215827338129496	TRUE
AVF	WBGene00011344	T01G9.2	7.51427901096726e-07	0.0138908961796741	-3.29648692157164	0.014	0.11	0.0860136709495434	0.878955960122595	L4-L1	87.8924133998008	0.11	8.60175013054824	0.014	FALSE	0.11	672	278	0.00892857142857143	0.0215827338129496	TRUE
AVF	WBGene00004320	rbx-1	7.76594437869142e-07	0.014356124778449	-2.30040374245999	0.011	0.116	0.190325488652482	0.953766154468699	L4-L1	95.3774437441544	0.116	19.0333964216398	0.011	FALSE	0.116	672	278	0.00892857142857143	0.0215827338129496	TRUE
AVF	WBGene00017757	bra-2	7.79271573906381e-07	0.0144056143152334	-3.18772573610037	0.011	0.104	0.0955790982657063	0.902179311607426	L4-L1	90.215677862855	0.104	9.55833545887145	0.011	FALSE	0.104	672	278	0.00892857142857143	0.0215827338129496	TRUE
AVF	WBGene00009992	F53F4.10	7.83262209053613e-07	0.0144793851965651	-1.12893298095399	0.047	0.164	0.608643320468471	1.33746296895191	L4-L1	133.740171442941	0.164	60.864236770421	0.047	FALSE	0.164	672	278	0.00892857142857143	0.0215827338129496	TRUE
AVF	WBGene00018509	xrep-4	7.87292185155704e-07	0.0145538833347883	-2.1708529918104	0.047	0.188	0.353411702460955	1.60608532943568	L4-L1	160.604900422031	0.188	35.3411640455277	0.047	FALSE	0.188	672	278	0.00892857142857143	0.0215827338129496	TRUE
AVF	WBGene00022368	Y92H12BR.2	8.46002127627886e-07	0.0156391953313291	-2.42359457476095	0.018	0.124	0.167460075167566	0.916244203957971	L4-L1	91.6227644535569	0.124	16.746753249018	0.018	FALSE	0.124	672	278	0.00892857142857143	0.0215827338129496	TRUE
AVF	WBGene00005663	sars-1	8.56868556368506e-07	0.0158400721330282	-2.76753920632387	0.029	0.135	0.177998702983701	1.23508039439051	L4-L1	123.506516082888	0.135	17.8006629611893	0.029	FALSE	0.135	672	278	0.00892857142857143	0.0215827338129496	TRUE
AVF	WBGene00000459	ceh-38	8.90171324256275e-07	0.0164557071002015	-2.12439546898792	0.011	0.106	0.178444097775786	0.792248669007129	L4-L1	79.2240256175286	0.106	17.8452044238274	0.011	FALSE	0.106	672	278	0.00892857142857143	0.0215827338129496	TRUE
AVF	WBGene00010117	nkb-3	9.50436914791336e-07	0.0175697768068326	1.55625841428776	0.133	0.042	1.5646000950642	0.531748829602912	L4-L1	53.1754110935129	0.042	156.448220033064	0.133	FALSE	0.133	672	278	0.00892857142857143	0.0215827338129496	TRUE
AVF	WBGene00009969	F53B7.7	9.5210800992507e-07	0.0176006686714748	-4.7451645602883	0.007	0.103	0.0299007347586707	0.89687911491391	L4-L1	89.6883447599008	0.103	0	0.007	FALSE	0.103	672	278	0.00892857142857143	0.0215827338129496	TRUE
AVF	WBGene00022114	Y71F9AL.9	1.01289652429574e-06	0.0187244051481311	-1.89363437842848	0.025	0.144	0.380195814104568	1.42457166751996	L4-L1	142.458581637337	0.144	38.0212744963098	0.025	FALSE	0.144	672	278	0.00892857142857143	0.0215827338129496	TRUE
AVF	WBGene00022201	Y71H10B.1	1.03554262588853e-06	0.0191430409821754	-1.73013699722565	0.058	0.192	0.475679716711737	1.5885574889161	L4-L1	158.852819576973	0.192	47.5686826841608	0.058	FALSE	0.192	672	278	0.00892857142857143	0.0215827338129496	TRUE
AVF	WBGene00007579	C14B1.8	1.0393813419352e-06	0.0192140034870141	-3.08798674327627	0.018	0.122	0.125532385600624	1.09651137840669	L4-L1	109.652226896356	0.122	12.5537975801733	0.018	FALSE	0.122	672	278	0.00892857142857143	0.0215827338129496	TRUE
AVF	WBGene00012290	W05H12.2	1.04010958478501e-06	0.0192274657843357	-1.85701948158667	0.083	0.22	0.589260366657145	2.14618846229866	L4-L1	214.616452591849	0.22	58.9286607566527	0.083	FALSE	0.22	672	278	0.00892857142857143	0.0215827338129496	TRUE
AVF	WBGene00012973	spat-2	1.12859258390264e-06	0.0208631625060241	-1.83279629342434	0.043	0.156	0.432483672300255	1.55194881747165	L4-L1	155.189154145241	0.156	43.24922559666	0.043	FALSE	0.156	672	278	0.00892857142857143	0.0215827338129496	TRUE
AVF	WBGene00021826	txl-1	1.1378475142626e-06	0.0210342491486585	-2.19427140695184	0.025	0.126	0.235951214895357	1.09482517925684	L4-L1	109.48053757146	0.126	23.5955779738603	0.025	FALSE	0.126	672	278	0.00892857142857143	0.0215827338129496	TRUE
AVF	WBGene00011940	T23B5.3	1.16343491798956e-06	0.0215072578939549	-2.2087387619029	0.036	0.146	0.260340681090558	1.21861974515658	L4-L1	121.857850349695	0.146	26.0352274567071	0.036	FALSE	0.146	672	278	0.00892857142857143	0.0215827338129496	TRUE
AVF	WBGene00011734	mlc-5	1.16871623820023e-06	0.0216048883793694	-1.20888244034079	0.022	0.126	0.396393171911604	0.923123486322745	L4-L1	92.309914292212	0.126	39.6410824069958	0.022	FALSE	0.126	672	278	0.00892857142857143	0.0215827338129496	TRUE
AVF	WBGene00021849	Y54F10AM.5	1.16928514635863e-06	0.0216154052155857	-1.47828973382844	0.036	0.159	0.413504260843775	1.16063245798832	L4-L1	116.060776243848	0.159	41.3517511646198	0.036	FALSE	0.159	672	278	0.00892857142857143	0.0215827338129496	TRUE
AVF	WBGene00018208	F39G3.3	1.20480595061865e-06	0.0222720428031364	-3.14222273671822	0.011	0.103	0.0960166544931573	0.877985293898288	L4-L1	87.7853239819521	0.103	9.59608054398866	0.011	FALSE	0.103	672	278	0.00892857142857143	0.0215827338129496	TRUE
AVF	WBGene00012813	Y43F8B.2	1.20579392633832e-06	0.0222903065222902	1.01458816350196	0.698	0.804	99.3955936882907	49.1980899886131	L4-L1	4919.74613196403	0.804	9939.74829061268	0.698	FALSE	0.804	672	278	0.00892857142857143	0.0215827338129496	TRUE
AVF	WBGene00000266	bre-1	1.21382986880102e-06	0.0224388589546556	-1.12470551997424	0.04	0.156	0.586597661137614	1.28547313623742	L4-L1	128.546996735273	0.156	58.6623783471545	0.04	FALSE	0.156	672	278	0.00892857142857143	0.0215827338129496	TRUE
AVF	WBGene00016121	ift-43	1.24809420622897e-06	0.0230722694963487	-3.11233450988908	0.014	0.113	0.101547609419617	0.907783367872516	L4-L1	90.776975872603	0.113	10.1492006670519	0.014	FALSE	0.113	672	278	0.00892857142857143	0.0215827338129496	TRUE
AVF	WBGene00007067	4R79.2	1.27589559477802e-06	0.0235862059650665	-1.67680102178748	0.115	0.249	1.00205525018599	3.21376590203127	L4-L1	321.362391373689	0.249	100.207946946328	0.115	FALSE	0.249	672	278	0.00892857142857143	0.0215827338129496	TRUE
AVF	WBGene00021868	atln-1	1.29041554368179e-06	0.0238546217405015	-1.71266936727978	0.036	0.147	0.350492607853911	1.15910019139171	L4-L1	115.908551186338	0.147	35.0508215970937	0.036	FALSE	0.147	672	278	0.00892857142857143	0.0215827338129496	TRUE
AVF	WBGene00009772	ztf-7	1.29586032747705e-06	0.0239552740137407	-1.49056694410734	0.05	0.17	0.536379116002459	1.51584178321668	L4-L1	151.582036949206	0.17	53.6374298083579	0.05	FALSE	0.17	672	278	0.00892857142857143	0.0215827338129496	TRUE
AVF	WBGene00006791	unc-57	1.31243962204031e-06	0.0242617588530372	-1.11120708359702	0.097	0.246	0.899271109796668	1.94894490324351	L4-L1	194.887882269355	0.246	89.9288483477096	0.097	FALSE	0.246	672	278	0.00892857142857143	0.0215827338129496	TRUE
AVF	WBGene00001978	hmp-1	1.31832803215432e-06	0.0243706120024048	-3.81725967233003	0.011	0.101	0.0556894527457565	0.834241967340207	L4-L1	83.4241881367959	0.101	5.56919327053224	0.011	FALSE	0.101	672	278	0.00892857142857143	0.0215827338129496	TRUE
AVF	WBGene00006771	tln-1	1.34654719125987e-06	0.02489227137763	-1.43323803868874	0.011	0.101	0.323090752748772	0.880739537844078	L4-L1	88.0730631631269	0.101	32.3105140607934	0.011	FALSE	0.101	672	278	0.00892857142857143	0.0215827338129496	TRUE
AVF	WBGene00002177	jkk-1	1.38138316244427e-06	0.0255362491409448	-1.10454901074763	0.187	0.338	2.09796817431534	4.51754240167381	L4-L1	451.742595036362	0.338	209.785849951515	0.187	FALSE	0.338	672	278	0.00892857142857143	0.0215827338129496	TRUE
AVF	WBGene00003930	pat-3	1.4192580814128e-06	0.0262364048929971	-2.08404428568211	0.022	0.122	0.222899034260475	0.958842309396993	L4-L1	95.8817029677396	0.122	22.2908960387685	0.022	FALSE	0.122	672	278	0.00892857142857143	0.0215827338129496	TRUE
AVF	WBGene00014016	ZK632.9	1.42899949620287e-06	0.0264164846868062	-1.17443836547803	0.108	0.254	1.00338981180416	2.27133174366225	L4-L1	227.126498168192	0.254	100.314748317979	0.108	FALSE	0.254	672	278	0.00892857142857143	0.0215827338129496	TRUE
AVF	WBGene00021292	copb-1	1.46880594883089e-06	0.0271523467700878	1.56177356786103	0.227	0.109	2.34080816817699	0.792642635523997	L4-L1	79.2613059060269	0.109	234.076224736064	0.227	FALSE	0.227	672	278	0.00892857142857143	0.0215827338129496	TRUE
AVF	WBGene00004769	sel-12	1.50418670950475e-06	0.0278063955119047	-1.4881796686458	0.025	0.125	0.355294570161999	1.00532794210304	L4-L1	100.521344495663	0.125	35.531039211974	0.025	FALSE	0.125	672	278	0.00892857142857143	0.0215827338129496	TRUE
AVF	WBGene00018776	F53H1.1	1.57068358871787e-06	0.0290356568210385	-2.90197924635023	0.025	0.124	0.150175264321547	1.14788533866662	L4-L1	114.786289461286	0.124	15.0175194661008	0.025	FALSE	0.124	672	278	0.00892857142857143	0.0215827338129496	TRUE
AVF	WBGene00012983	men-1	1.68819086945476e-06	0.0312078964127407	-1.69626502116495	0.061	0.177	0.430938943955487	1.40667345076016	L4-L1	140.660327946889	0.177	43.0848159901755	0.061	FALSE	0.177	672	278	0.00892857142857143	0.0215827338129496	TRUE
AVF	WBGene00020423	prp-19	1.75337900510445e-06	0.0324129642883608	-2.22170617764311	0.022	0.129	0.231297790484346	1.09416687258411	L4-L1	109.414268135008	0.129	23.1308090624494	0.022	FALSE	0.129	672	278	0.00892857142857143	0.0215827338129496	TRUE
AVF	WBGene00007352	cdc-48.1	1.81696816946609e-06	0.0335884735807502	-2.70390725892331	0.036	0.146	0.20049783944226	1.32832153697747	L4-L1	132.831884212314	0.146	20.0496092328593	0.036	FALSE	0.146	672	278	0.00892857142857143	0.0215827338129496	TRUE
AVF	WBGene00000209	asg-1	1.83875489004893e-06	0.0339912228974445	-2.31659267844367	0.05	0.171	0.31649153826515	1.59304733304855	L4-L1	159.298956206457	0.171	31.6505632248465	0.05	FALSE	0.171	672	278	0.00892857142857143	0.0215827338129496	TRUE
AVF	WBGene00003772	nlr-1	1.89613724725853e-06	0.0350519931528212	-2.08600091620792	0.011	0.106	0.271951935831988	1.16840930975618	L4-L1	116.842091440369	0.106	0	0.011	FALSE	0.106	672	278	0.00892857142857143	0.0215827338129496	TRUE
AVF	WBGene00007193	B0491.6	1.90240940706878e-06	0.0351679402990734	-1.46265068309972	0.025	0.131	0.380906110796784	1.05825775520453	L4-L1	105.826826582621	0.131	38.0923073286207	0.025	FALSE	0.131	672	278	0.00892857142857143	0.0215827338129496	TRUE
AVF	WBGene00010199	bet-2	1.918806395313e-06	0.0354710550237561	-1.84113333057556	0.029	0.132	0.361389441282465	1.30622729650623	L4-L1	130.620724129361	0.132	36.1405534656663	0.029	FALSE	0.132	672	278	0.00892857142857143	0.0215827338129496	TRUE
AVF	WBGene00000074	adm-2	1.9291028776505e-06	0.0356613957962471	-1.48200135689563	0.014	0.107	0.323332977477415	0.911745267642505	L4-L1	91.174348900065	0.107	32.3347376123315	0.014	FALSE	0.107	672	278	0.00892857142857143	0.0215827338129496	TRUE
AVF	WBGene00018849	spt-16	2.00368374565295e-06	0.0370400977221404	-1.2508989656542	0.032	0.149	0.54839759458133	1.31220232017454	L4-L1	131.217759359797	0.149	54.8406565629121	0.032	FALSE	0.149	672	278	0.00892857142857143	0.0215827338129496	TRUE
AVF	WBGene00023405	sor-1	2.02592958213045e-06	0.0374513342552635	-2.41564574324524	0.022	0.119	0.165276939524996	0.899553369187279	L4-L1	89.9518589402904	0.119	16.5284299628336	0.022	FALSE	0.119	672	278	0.00892857142857143	0.0215827338129496	TRUE
AVF	WBGene00007939	C34F6.5	2.04120368670296e-06	0.0377336913523909	-2.37243626638792	0.036	0.143	0.299604060618985	1.56853257548368	L4-L1	156.853564977578	0.143	29.9617402570098	0.036	FALSE	0.143	672	278	0.00892857142857143	0.0215827338129496	TRUE
AVF	WBGene00004349	rgs-6	2.06441008412778e-06	0.0381626848151861	-1.67323227914608	0.018	0.129	0.294877523275539	0.950432122610721	L4-L1	95.0399309236985	0.129	29.4890654744759	0.018	FALSE	0.129	672	278	0.00892857142857143	0.0215827338129496	TRUE
AVF	WBGene00012258	W04G3.5	2.13320391091795e-06	0.0394344074972292	1.37492980996479	0.022	0.119	2.22936198687544	0.859477219165706	L4-L1	85.9455449521429	0.119	0	0.022	FALSE	0.119	672	278	0.00892857142857143	0.0215827338129496	TRUE
AVF	WBGene00013360	tmed-4	2.13781751401783e-06	0.0395196945641335	-1.75846920378303	0.022	0.131	0.306221043296762	1.04674738392984	L4-L1	104.669973080025	0.131	30.6234679914975	0.022	FALSE	0.131	672	278	0.00892857142857143	0.0215827338129496	TRUE
AVF	WBGene00013897	ZC443.2	2.1429763102421e-06	0.0396150600711354	-1.46004363256042	0.032	0.141	0.473124354131919	1.3100522229879	L4-L1	131.006523443358	0.141	47.3145423278948	0.032	FALSE	0.141	672	278	0.00892857142857143	0.0215827338129496	TRUE
AVF	WBGene00004451	rpl-37	2.17423931299936e-06	0.0401929879401061	1.21286802382852	0.205	0.088	2.33928134707032	1.00925342244962	L4-L1	100.925642538391	0.088	233.911651919084	0.205	FALSE	0.205	672	278	0.00892857142857143	0.0215827338129496	TRUE
AVF	WBGene00009739	F45H10.2	2.23591320415146e-06	0.0413330914919439	1.6160931240555	0.176	0.083	2.2043053000299	0.718768709147077	L4-L1	71.8766439718283	0.083	220.434339438835	0.176	FALSE	0.176	672	278	0.00892857142857143	0.0215827338129496	TRUE
AVF	WBGene00022078	epg-9	2.28949008373125e-06	0.0423235136878559	-2.1171565569069	0.018	0.112	0.213099633877523	0.9386248640304	L4-L1	93.8603949853516	0.112	21.3109123618388	0.018	FALSE	0.112	672	278	0.00892857142857143	0.0215827338129496	TRUE
AVF	WBGene00015501	C06A5.3	2.29593121659754e-06	0.0424425844700222	-2.96132482912123	0.022	0.128	0.123180756198356	0.98590726123887	L4-L1	98.5899866182694	0.128	12.3179484419905	0.022	FALSE	0.128	672	278	0.00892857142857143	0.0215827338129496	TRUE
AVF	WBGene00008868	F15G9.5	2.32356491611876e-06	0.0429534210393715	-3.42415639367074	0.018	0.131	0.101587253381075	1.12759269332808	L4-L1	112.758984304058	0.131	10.1591777258908	0.018	FALSE	0.131	672	278	0.00892857142857143	0.0215827338129496	TRUE
AVF	WBGene00012885	iscu-1	2.34337713093853e-06	0.0433196696425296	-1.86800438173415	0.025	0.128	0.260728553955207	0.963372794773612	L4-L1	96.3372708233343	0.128	26.0729489032319	0.025	FALSE	0.128	672	278	0.00892857142857143	0.0215827338129496	TRUE
AVF	WBGene00004203	swsn-1	2.34876845160513e-06	0.0434193335963724	-2.29017772256114	0.014	0.104	0.163884280453387	0.817690846566882	L4-L1	81.766268264299	0.104	16.3891578538913	0.014	FALSE	0.104	672	278	0.00892857142857143	0.0215827338129496	TRUE
AVF	WBGene00007980	C36E8.1	2.43863038633908e-06	0.0450805213218642	-2.88145751101292	0.032	0.138	0.167121252362286	1.25652571696601	L4-L1	125.653581711075	0.138	16.701751396568	0.032	FALSE	0.138	672	278	0.00892857142857143	0.0215827338129496	TRUE
AVF	WBGene00021528	gbb-1	2.47887836355334e-06	0.045824545428647	-2.85730680299488	0.014	0.109	0.120017060991569	0.894296023018104	L4-L1	89.4271427922192	0.109	12.0015648327621	0.014	FALSE	0.109	672	278	0.00892857142857143	0.0215827338129496	TRUE
AVF	WBGene00019697	M01B12.4	2.48563926452055e-06	0.0459495274439268	-1.20019940965022	0.014	0.112	0.400669511461333	0.927401121545325	L4-L1	92.7410332498219	0.112	40.0687354053398	0.014	FALSE	0.112	672	278	0.00892857142857143	0.0215827338129496	TRUE
AVF	WBGene00006923	vhp-1	2.52773770481112e-06	0.0467277592111383	-3.37751714780882	0.007	0.104	0.0786134395935474	0.852912591797177	L4-L1	85.2908269400775	0.104	0	0.007	FALSE	0.104	672	278	0.00892857142857143	0.0215827338129496	TRUE
AVF	WBGene00009671	mfap-1	2.56966649651511e-06	0.0475028548545784	-4.27077870702624	0.011	0.101	0.0430246871717828	0.898468617922968	L4-L1	89.843171931428	0.101	4.30198458877905	0.011	FALSE	0.101	672	278	0.00892857142857143	0.0215827338129496	TRUE
AVF	WBGene00003087	lsy-2	2.59796087793757e-06	0.0480259047895539	-2.92419160359708	0.014	0.104	0.0962972235309709	0.756758192885106	L4-L1	75.6740317511023	0.104	9.63015118334929	0.014	FALSE	0.104	672	278	0.00892857142857143	0.0215827338129496	TRUE
AVF	WBGene00044784	F13H10.8	2.63375560791167e-06	0.0486876061678551	-1.64308660564714	0.014	0.104	0.247709033045377	0.783424828449431	L4-L1	78.3428423595051	0.104	24.7720064010052	0.014	FALSE	0.104	672	278	0.00892857142857143	0.0215827338129496	TRUE
AVF	WBGene00001094	dars-1	2.63910109528846e-06	0.0487864228475024	-2.71511368873068	0.011	0.115	0.13000098369818	0.875777228819758	L4-L1	87.5754937221966	0.115	0	0.011	FALSE	0.115	672	278	0.00892857142857143	0.0215827338129496	TRUE
AVF	WBGene00004085	pph-4.1	2.64460859696218e-06	0.0488882345234429	-3.08833124058618	0.014	0.103	0.0830732272996964	0.735653449406667	L4-L1	73.5617865549743	0.103	8.30709841890291	0.014	FALSE	0.103	672	278	0.00892857142857143	0.0215827338129496	TRUE
AVF	WBGene00008345	C56A3.6	2.65834591837044e-06	0.049142182646996	-1.23088438451864	0.025	0.129	0.405729774017608	0.959246442183422	L4-L1	95.9205551036129	0.129	40.5740526397513	0.025	FALSE	0.129	672	278	0.00892857142857143	0.0215827338129496	TRUE
AVF	WBGene00011605	sftb-1	2.67868100530329e-06	0.0495180970640366	-1.89832370273382	0.022	0.122	0.281368806615468	1.06080733690181	L4-L1	106.079712108312	0.122	28.138133651528	0.022	FALSE	0.122	672	278	0.00892857142857143	0.0215827338129496	TRUE
AVH	WBGene00012128	nra-1	1.36447662718923e-94	2.522371493022e-90	-3.21318737080704	0.72	0.986	31.21847554418	289.546009701227	L4-L1	28954.5648842895	0.986	3121.80811743291	0.72	FALSE	0.986	358	314	0.0167597765363128	0.0191082802547771	TRUE
AVH	WBGene00007511	C10C5.7	4.3361382922449e-84	8.01578524704392e-80	-4.44772221546613	0.054	0.835	3.08224540781906	67.3279663284672	L4-L1	6732.79061854119	0.835	308.233960475587	0.054	FALSE	0.835	358	314	0.0167597765363128	0.0191082802547771	TRUE
AVH	WBGene00020229	T05A8.3	6.01327337673804e-76	1.11161371642379e-71	5.60153037225506	0.694	0.036	39.8688280637029	0.8183888455548	L4-L1	0	0.036	3986.9459724113	0.694	FALSE	0.694	358	314	0.0167597765363128	0.0191082802547771	TRUE
AVH	WBGene00007487	C09G1.5	8.80689275077542e-75	1.62804219390834e-70	3.45630502216011	0.828	0.115	40.1782141428842	3.65798616502124	L4-L1	365.798616502124	0.115	4017.85259282195	0.828	FALSE	0.828	358	314	0.0167597765363128	0.0191082802547771	TRUE
AVH	WBGene00045340	T10G3.8	1.53726011647693e-74	2.84177905131925e-70	3.2439214932758	0.895	0.293	92.1589095125749	9.72545533773958	L4-L1	972.539519468427	0.293	9215.95546057035	0.895	FALSE	0.895	358	314	0.0167597765363128	0.0191082802547771	TRUE
AVH	WBGene00009691	F44E5.4	2.09814128371757e-69	3.8786239770803e-65	3.79031844312419	0.803	0.254	611.039970888474	44.1616071815284	L4-L1	4415.84797426523	0.254	61104.8661537051	0.803	FALSE	0.803	358	314	0.0167597765363128	0.0191082802547771	TRUE
AVH	WBGene00009692	F44E5.5	4.79688714511686e-69	8.86752557646303e-65	3.66529617808978	0.825	0.285	579.698051662892	45.6892031169983	L4-L1	4568.64365364541	0.285	57969.9383993191	0.825	FALSE	0.825	358	314	0.0167597765363128	0.0191082802547771	TRUE
AVH	WBGene00018298	nlp-50	1.00029533563159e-66	1.84914595744855e-62	2.00165686119627	0.959	0.866	402.33016494537	100.465095624867	L4-L1	10046.4975338756	0.866	40232.2618913962	0.959	FALSE	0.959	358	314	0.0167597765363128	0.0191082802547771	TRUE
AVH	WBGene00020126	flp-26	1.89018864787118e-64	3.49420273445467e-60	-1.4224853899483	0.952	0.994	142.362465768895	381.603903542305	L4-L1	38160.3061539531	0.994	14235.6874875588	0.952	FALSE	0.994	358	314	0.0167597765363128	0.0191082802547771	TRUE
AVH	WBGene00020317	pdf-1	8.88696837421236e-63	1.6428449736569e-58	1.85965707559807	0.959	0.93	429.840812769317	118.437181158371	L4-L1	11843.694058615	0.93	42984.612446318	0.959	FALSE	0.959	358	314	0.0167597765363128	0.0191082802547771	TRUE
AVH	WBGene00002018	hsp-16.41	2.69152059513252e-57	4.97554497216198e-53	3.73799208992159	0.691	0.187	256.139280627708	19.1942278209409	L4-L1	1919.42278209409	0.187	25614.6872814252	0.691	FALSE	0.691	358	314	0.0167597765363128	0.0191082802547771	TRUE
AVH	WBGene00018314	F41H10.1	8.07284649959803e-56	1.49234640391569e-51	2.3722113612858	0.825	0.212	34.7667786702221	6.71300211706943	L4-L1	671.300211706943	0.212	3476.71135360536	0.825	FALSE	0.825	358	314	0.0167597765363128	0.0191082802547771	TRUE
AVH	WBGene00018068	F35H10.2	8.82861135959134e-55	1.63205709593405e-50	-2.20470734513555	0.653	0.899	21.2321255119058	97.887955934794	L4-L1	9788.78957917387	0.899	2123.06039065861	0.653	FALSE	0.899	358	314	0.0167597765363128	0.0191082802547771	TRUE
AVH	WBGene00007345	C05E7.3	2.7789504305014e-52	5.1371677658249e-48	-2.51019581786153	0.414	0.841	9.22851687668328	52.589970486861	L4-L1	5258.99103438056	0.841	922.744957290835	0.414	FALSE	0.841	358	314	0.0167597765363128	0.0191082802547771	TRUE
AVH	WBGene00002016	hsp-16.2	7.45501592189082e-52	1.37813424332074e-47	3.2894755363614	0.64	0.159	282.458691009684	28.8859754458262	L4-L1	2888.59754458262	0.159	28246.6896318688	0.64	FALSE	0.64	358	314	0.0167597765363128	0.0191082802547771	TRUE
AVH	WBGene00014107	ZK856.6	3.65078641353549e-51	6.7488437640617e-47	-2.24827874722039	0.755	0.88	21.7797473794749	103.491327415408	L4-L1	10349.1267272352	0.88	2177.99852075108	0.755	FALSE	0.88	358	314	0.0167597765363128	0.0191082802547771	TRUE
AVH	WBGene00010962	ctc-3	2.43433269484098e-49	4.50010741968303e-45	2.46972207825802	0.414	0.165	29.8538706552672	5.38717917421241	L4-L1	538.717917421241	0.165	2985.4574894428	0.414	FALSE	0.414	358	314	0.0167597765363128	0.0191082802547771	TRUE
AVH	WBGene00019293	K02A6.2	9.44176130892695e-48	1.74540399556824e-43	2.28003630438871	0.768	0.19	30.4686619026248	6.27113361116478	L4-L1	627.107346810947	0.19	3046.86666117429	0.768	FALSE	0.768	358	314	0.0167597765363128	0.0191082802547771	TRUE
AVH	WBGene00011854	T20B3.14	2.38629922605292e-47	4.41131274928143e-43	-1.99958552747567	0.688	0.872	18.6487807628422	74.5836375603077	L4-L1	7458.33969880865	0.872	1864.84113936679	0.688	FALSE	0.872	358	314	0.0167597765363128	0.0191082802547771	TRUE
AVH	WBGene00003757	nlp-19	2.37020809543595e-45	4.38156668522289e-41	-1.20692089582083	0.93	0.966	88.5916063773678	204.513343453149	L4-L1	20451.2922451761	0.966	8858.94072408135	0.93	FALSE	0.966	358	314	0.0167597765363128	0.0191082802547771	TRUE
AVH	WBGene00011899	nlp-68	6.22141505576079e-45	1.15009078720794e-40	-3.15747673985664	0.35	0.743	4.93328502688331	44.0437355151034	L4-L1	4404.37355151034	0.743	493.335944958601	0.35	FALSE	0.743	358	314	0.0167597765363128	0.0191082802547771	TRUE
AVH	WBGene00010965	ctc-2	1.10572110351267e-44	2.04403603195352e-40	2.12245969035627	0.347	0.154	21.8128329406493	5.00736496954155	L4-L1	500.736496954156	0.154	2181.33153768256	0.347	FALSE	0.347	358	314	0.0167597765363128	0.0191082802547771	TRUE
AVH	WBGene00017671	pgal-1	1.68757829787207e-44	3.11965724144632e-40	1.64845975797143	0.898	0.656	95.9580851436307	30.6069827807387	L4-L1	3060.68624946281	0.656	9595.99992026835	0.898	FALSE	0.898	358	314	0.0167597765363128	0.0191082802547771	TRUE
AVH	WBGene00044615	B0252.8	1.80624741900133e-42	3.33902897876586e-38	2.19046888335332	0.691	0.159	19.2792479687222	4.22160623157774	L4-L1	422.160623157774	0.159	1927.89221221519	0.691	FALSE	0.691	358	314	0.0167597765363128	0.0191082802547771	TRUE
AVH	WBGene00003963	pdi-2	6.09413906571567e-42	1.1265625476882e-37	2.67491474040613	0.567	0.095	14.9544105745557	2.33945108354933	L4-L1	233.945108354933	0.095	1495.46603888163	0.567	FALSE	0.567	358	314	0.0167597765363128	0.0191082802547771	TRUE
AVH	WBGene00002017	hsp-16.11	1.26351326624706e-41	2.33573062398432e-37	1.88321090992489	0.691	0.182	85.0556195414194	23.0549235219161	L4-L1	2305.36605177546	0.182	8505.64240360366	0.691	FALSE	0.691	358	314	0.0167597765363128	0.0191082802547771	TRUE
AVH	WBGene00010964	ctc-1	1.33302673621811e-41	2.4642332245728e-37	1.72722208001627	0.529	0.218	27.3984724874729	8.27341044912798	L4-L1	827.335030607267	0.218	2739.8997773693	0.529	FALSE	0.529	358	314	0.0167597765363128	0.0191082802547771	TRUE
AVH	WBGene00003748	nlp-10	8.05233633355952e-41	1.48855489462181e-36	3.74148706700127	0.545	0.075	15.8234780279934	1.18049212107466	L4-L1	118.049212107466	0.075	1582.38043749523	0.545	FALSE	0.545	358	314	0.0167597765363128	0.0191082802547771	TRUE
AVH	WBGene00001717	grl-8	1.20203988383614e-40	2.22209092925948e-36	1.73573357476406	0.901	0.508	120.686405114782	36.2350164731083	L4-L1	3623.4956330053	0.508	12068.7995399899	0.901	FALSE	0.901	358	314	0.0167597765363128	0.0191082802547771	TRUE
AVH	WBGene00006839	unc-115	3.52504364591576e-40	6.51639568383988e-36	3.08926569459022	0.519	0.061	9.46247775053906	1.10942331044832	L4-L1	110.942331044832	0.061	946.264122263316	0.519	FALSE	0.519	358	314	0.0167597765363128	0.0191082802547771	TRUE
AVH	WBGene00010963	nduo-4	6.16456812246161e-40	1.13958206311825e-35	2.55031061348994	0.172	0.042	5.60903160706263	0.95531457816545	L4-L1	95.531457816545	0.042	560.902184857945	0.172	FALSE	0.172	358	314	0.0167597765363128	0.0191082802547771	TRUE
AVH	WBGene00019623	K10C9.1	1.23677440466644e-39	2.28630116446638e-35	1.86845525927809	0.748	0.209	21.4197095908234	5.86421991966395	L4-L1	586.421991966394	0.209	2141.90438128166	0.748	FALSE	0.748	358	314	0.0167597765363128	0.0191082802547771	TRUE
AVH	WBGene00010959	nduo-1	3.5715005570118e-39	6.60227592969202e-35	1.32044648817104	0.223	0.115	7.95341587881395	3.18311710055527	L4-L1	318.311710055527	0.115	795.339626982188	0.223	FALSE	0.223	358	314	0.0167597765363128	0.0191082802547771	TRUE
AVH	WBGene00009122	tct-1	3.59934598268595e-39	6.65375098359324e-35	2.23166009243753	0.596	0.112	11.6575136121584	2.4799277849674	L4-L1	247.99277849674	0.112	1165.71759702789	0.596	FALSE	0.596	358	314	0.0167597765363128	0.0191082802547771	TRUE
AVH	WBGene00001448	flp-5	3.62127402388907e-38	6.69428716056133e-34	-1.45003666244545	0.847	0.947	80.087340677079	218.816531108867	L4-L1	21881.6170250535	0.947	8008.87485020609	0.847	FALSE	0.947	358	314	0.0167597765363128	0.0191082802547771	TRUE
AVH	WBGene00002026	hsp-70	4.66652059696857e-38	8.62652997555609e-34	13.1253393287169	0.204	0	24.9564264051355	0	L4-L1	0	0	2495.71257861916	0.204	FALSE	0.204	358	314	0.0167597765363128	0.0191082802547771	TRUE
AVH	WBGene00003171	mec-7	5.96992487538207e-38	1.10360031246313e-33	1.88949153170257	0.669	0.218	20.4268387874189	5.51131433076315	L4-L1	551.131433076315	0.218	2042.63501785898	0.669	FALSE	0.669	358	314	0.0167597765363128	0.0191082802547771	TRUE
AVH	WBGene00007301	C04F12.7	2.0430849245446e-36	3.77684679151315e-32	2.15110327778986	0.478	0.056	7.67142032146396	1.72507017728584	L4-L1	172.507017728584	0.056	767.133456100959	0.478	FALSE	0.478	358	314	0.0167597765363128	0.0191082802547771	TRUE
AVH	WBGene00000829	ctb-1	2.13014729023345e-36	3.93779028072555e-32	1.18700985717008	0.248	0.07	6.5649589488346	2.88201574979919	L4-L1	288.201574979919	0.07	656.509626565868	0.248	FALSE	0.248	358	314	0.0167597765363128	0.0191082802547771	TRUE
AVH	WBGene00012813	Y43F8B.2	2.90163861957881e-35	5.36396915215339e-31	1.88526312930669	0.799	0.447	96.3895976434659	26.0901917051585	L4-L1	2608.9710560716	0.447	9639.19738457768	0.799	FALSE	0.799	358	314	0.0167597765363128	0.0191082802547771	TRUE
AVH	WBGene00019904	twk-49	8.27537610547648e-35	1.52978602685838e-30	1.98391552909809	0.57	0.117	11.0960992492168	2.80313700715763	L4-L1	280.313700715763	0.117	1109.62493308353	0.57	FALSE	0.57	358	314	0.0167597765363128	0.0191082802547771	TRUE
AVH	WBGene00008826	fbxa-100	1.65777897049867e-34	3.06457020486384e-30	2.2972286558489	0.631	0.151	18.2997668263151	3.72100713207706	L4-L1	372.100713207707	0.151	1829.98828657308	0.631	FALSE	0.631	358	314	0.0167597765363128	0.0191082802547771	TRUE
AVH	WBGene00010958	ndfl-4	4.13712364409455e-33	7.64788676847318e-29	1.27999703649913	0.306	0.126	7.45008663333064	3.06643667374177	L4-L1	306.643667374177	0.126	745.019645540257	0.306	FALSE	0.306	358	314	0.0167597765363128	0.0191082802547771	TRUE
AVH	WBGene00009315	F32B4.5	6.55903679030226e-33	1.21250354105528e-28	1.73799764317526	0.656	0.187	18.048106179153	5.40872139546812	L4-L1	540.866125241281	0.187	1804.8355723814	0.656	FALSE	0.656	358	314	0.0167597765363128	0.0191082802547771	TRUE
AVH	WBGene00011327	hlh-34	1.68027289611214e-32	3.1061524757529e-28	2.47064911483374	0.58	0.126	13.3736220354057	2.41051586023128	L4-L1	241.051586023128	0.126	1337.39447026368	0.58	FALSE	0.58	358	314	0.0167597765363128	0.0191082802547771	TRUE
AVH	WBGene00010424	lep-5	2.27584305967681e-32	4.20712348011855e-28	11.3458062510581	0.309	0	7.26699221261809	0	L4-L1	0	0	726.721430019249	0.309	FALSE	0.309	358	314	0.0167597765363128	0.0191082802547771	TRUE
AVH	WBGene00013899	ZC443.4	8.8162850227122e-32	1.62977844929858e-27	3.06277200908205	0.363	0.031	5.87765788007057	0.701013264167265	L4-L1	70.1013264167265	0.031	587.780629794324	0.363	FALSE	0.363	358	314	0.0167597765363128	0.0191082802547771	TRUE
AVH	WBGene00000097	aip-1	2.06295282989693e-30	3.81357460134746e-26	3.35788321498072	0.535	0.17	66.7163088500686	6.5049313892855	L4-L1	650.49313892855	0.17	6671.76151783121	0.535	FALSE	0.535	358	314	0.0167597765363128	0.0191082802547771	TRUE
AVH	WBGene00004441	rpl-27	4.12230878659339e-30	7.62050002289655e-26	1.26620943304334	0.755	0.293	21.9628792328083	9.1296129712061	L4-L1	912.95528281508	0.293	2196.23415165556	0.755	FALSE	0.755	358	314	0.0167597765363128	0.0191082802547771	TRUE
AVH	WBGene00010967	nduo-5	1.19335490831299e-29	2.2060358835074e-25	1.29035564147781	0.204	0.067	3.97301728142417	1.62287780565433	L4-L1	162.287780565433	0.067	397.308901895635	0.204	FALSE	0.204	358	314	0.0167597765363128	0.0191082802547771	TRUE
AVH	WBGene00016616	C43H6.3	4.15030290049396e-28	7.67224994185313e-24	4.76896231991148	0.312	0.011	3.62932842159728	0.130438071814305	L4-L1	13.0438071814305	0.011	362.931846493895	0.312	FALSE	0.312	358	314	0.0167597765363128	0.0191082802547771	TRUE
AVH	WBGene00003902	pab-1	1.80351879643295e-27	3.33398484708595e-23	1.40106849898414	0.704	0.277	20.5829359614063	7.79211248411871	L4-L1	779.211248411871	0.277	2058.30126877861	0.704	FALSE	0.704	358	314	0.0167597765363128	0.0191082802547771	TRUE
AVH	WBGene00010961	nduo-2	1.92480113182268e-27	3.55818737228741e-23	2.26945804179368	0.134	0.039	3.33472762364506	0.689515711482987	L4-L1	68.9515711482987	0.039	333.481135497177	0.134	FALSE	0.134	358	314	0.0167597765363128	0.0191082802547771	TRUE
AVH	WBGene00021350	Y37E3.8	2.38529400665833e-27	4.40945450070859e-23	-2.38057167444505	0.398	0.656	6.18998696095968	32.2477176543478	L4-L1	3224.75372251819	0.656	618.8844977998	0.398	FALSE	0.656	358	314	0.0167597765363128	0.0191082802547771	TRUE
AVH	WBGene00002189	kin-1	9.42812592675884e-27	1.74288335882064e-22	1.26852629506252	0.682	0.226	13.779065476216	5.71799220449454	L4-L1	571.793206143923	0.226	1377.93108712441	0.682	FALSE	0.682	358	314	0.0167597765363128	0.0191082802547771	TRUE
AVH	WBGene00020114	pde-4	1.22457563501522e-26	2.26375051888914e-22	1.48774159370951	0.685	0.235	15.9956862068901	5.7019287509351	L4-L1	570.19287509351	0.235	1599.58814833002	0.685	FALSE	0.685	358	314	0.0167597765363128	0.0191082802547771	TRUE
AVH	WBGene00013882	msa-1	1.35247750642744e-26	2.50018991838177e-22	1.59488475675902	0.748	0.419	84.9060109541886	28.1062830755861	L4-L1	2810.62830755861	0.419	8490.4419522047	0.748	FALSE	0.748	358	314	0.0167597765363128	0.0191082802547771	TRUE
AVH	WBGene00011692	T10G3.1	1.63765460403377e-26	3.02736830101684e-22	1.71742282095105	0.462	0.087	7.09998049382038	2.15721854218833	L4-L1	215.721854218833	0.087	710.018444902165	0.462	FALSE	0.462	358	314	0.0167597765363128	0.0191082802547771	TRUE
AVH	WBGene00004480	rps-11	3.02321803909354e-25	5.58872086706832e-21	-2.41668465925115	0.306	0.62	5.47562439048289	29.250902520253	L4-L1	2925.06619480318	0.62	547.503390210317	0.306	FALSE	0.62	358	314	0.0167597765363128	0.0191082802547771	TRUE
AVH	WBGene00019488	K07D4.9	5.01822192255943e-25	9.27668504604336e-21	1.63732734681688	0.637	0.201	19.6269913015038	6.30735476488723	L4-L1	630.735476488723	0.201	1962.68072384362	0.637	FALSE	0.637	358	314	0.0167597765363128	0.0191082802547771	TRUE
AVH	WBGene00018519	F46H5.3	1.54910265602192e-24	2.86367116992213e-20	1.40441427085126	0.532	0.193	13.655301536759	5.1569933943735	L4-L1	515.699339437349	0.193	1365.35162692991	0.532	FALSE	0.532	358	314	0.0167597765363128	0.0191082802547771	TRUE
AVH	WBGene00004419	rpl-7A	6.91075795351848e-24	1.27752271528743e-19	1.24474875265727	0.717	0.31	22.0323133496359	9.29577659233823	L4-L1	929.571644928291	0.31	2203.22650596747	0.717	FALSE	0.717	358	314	0.0167597765363128	0.0191082802547771	TRUE
AVH	WBGene00001452	flp-9	7.22411944948957e-24	1.33545072143264e-19	2.78222398732282	0.102	0.034	13.1908792297731	1.91519392663895	L4-L1	0	0.034	1319.12823580945	0.102	FALSE	0.102	358	314	0.0167597765363128	0.0191082802547771	TRUE
AVH	WBGene00006802	unc-69	1.29755167788448e-23	2.39865403173726e-19	1.51656435610477	0.541	0.168	8.94210629969188	3.12374039036713	L4-L1	312.368024731182	0.168	894.234321715478	0.541	FALSE	0.541	358	314	0.0167597765363128	0.0191082802547771	TRUE
AVH	WBGene00006721	ubh-1	1.85225977589309e-23	3.42408742171597e-19	3.02876593468198	0.328	0.039	4.52109529823826	0.551577162907219	L4-L1	55.1577162907219	0.039	451.991563094307	0.328	FALSE	0.328	358	314	0.0167597765363128	0.0191082802547771	TRUE
AVH	WBGene00001455	flp-12	5.27419502818267e-23	9.74987692909849e-19	-1.34117790706539	0.697	0.821	26.6817022691115	67.6055271802079	L4-L1	6760.5346751042	0.821	2668.14499617574	0.697	FALSE	0.821	358	314	0.0167597765363128	0.0191082802547771	TRUE
AVH	WBGene00010419	atp-1	6.03633403254759e-23	1.11587670925675e-18	1.1680904418243	0.468	0.142	8.38530455249376	3.73016804621167	L4-L1	373.010790315636	0.142	838.530091296934	0.468	FALSE	0.468	358	314	0.0167597765363128	0.0191082802547771	TRUE
AVH	WBGene00008920	eef-1G	6.15309789161977e-23	1.13746167624483e-18	1.29959913553589	0.729	0.358	21.084062748745	8.56367027614746	L4-L1	856.354999003685	0.358	2108.36024264389	0.729	FALSE	0.729	358	314	0.0167597765363128	0.0191082802547771	TRUE
AVH	WBGene00011480	enpl-1	2.3657699742861e-22	4.37336237446529e-18	1.4705985288318	0.443	0.103	7.18794132495309	2.59199919157881	L4-L1	259.199919157881	0.103	718.814281488742	0.443	FALSE	0.443	358	314	0.0167597765363128	0.0191082802547771	TRUE
AVH	WBGene00006911	vha-2	3.81339695209233e-22	7.04944560563789e-18	1.7118411665776	0.43	0.115	7.05188479231304	2.15090943003104	L4-L1	215.090943003104	0.115	705.1924597023	0.43	FALSE	0.43	358	314	0.0167597765363128	0.0191082802547771	TRUE
AVH	WBGene00016250	hsp-110	4.54741179139407e-22	8.40634543757107e-18	1.47764356145033	0.564	0.196	12.8068272828227	4.59695960035422	L4-L1	459.695960035423	0.196	1280.64859709629	0.564	FALSE	0.564	358	314	0.0167597765363128	0.0191082802547771	TRUE
AVH	WBGene00022144	pghm-1	7.71578588230703e-22	1.42634017820328e-17	1.03129668297839	0.85	0.573	48.4303165832517	23.6942755165924	L4-L1	2369.42755165924	0.573	4843.0806395751	0.85	FALSE	0.85	358	314	0.0167597765363128	0.0191082802547771	TRUE
AVH	WBGene00004438	rpl-25.1	8.46486903264331e-22	1.56481568937444e-17	1.31779303632764	0.516	0.159	9.51050524865398	3.81360560608311	L4-L1	381.35454630278	0.159	951.054295179914	0.516	FALSE	0.516	358	314	0.0167597765363128	0.0191082802547771	TRUE
AVH	WBGene00001167	eef-2	1.19134670743208e-21	2.20232352335894e-17	1.31772984737093	0.611	0.257	14.7590199347007	5.91929681549445	L4-L1	591.929681549445	0.257	1475.78726083562	0.611	FALSE	0.611	358	314	0.0167597765363128	0.0191082802547771	TRUE
AVH	WBGene00004409	rla-1	4.46075621811635e-21	8.24615394480989e-17	1.05729446649744	0.742	0.33	24.7351269648855	11.8847663281625	L4-L1	1188.47061851072	0.33	2473.54463660528	0.742	FALSE	0.742	358	314	0.0167597765363128	0.0191082802547771	TRUE
AVH	WBGene00008930	F18A11.3	2.17870080776989e-20	4.02754631324341e-16	2.84824397783245	0.274	0.028	3.31688786536097	0.458248932042587	L4-L1	45.8248932042587	0.028	331.695773258422	0.274	FALSE	0.274	358	314	0.0167597765363128	0.0191082802547771	TRUE
AVH	WBGene00001718	grl-9	3.50643811819415e-20	6.4820015052937e-16	1.76379099875846	0.513	0.151	12.4990529970603	3.67878257822977	L4-L1	367.878257822977	0.151	1249.92995446497	0.513	FALSE	0.513	358	314	0.0167597765363128	0.0191082802547771	TRUE
AVH	WBGene00004495	rps-26	6.44111786049973e-20	1.19070504769198e-15	-1.76654697711934	0.459	0.642	9.02488392380461	30.7141843076348	L4-L1	3071.40038784689	0.642	902.306073251471	0.459	FALSE	0.642	358	314	0.0167597765363128	0.0191082802547771	TRUE
AVH	WBGene00004497	rps-28	9.95337652909266e-20	1.83998118516807e-15	-2.02097023548633	0.354	0.567	5.14657375317323	20.8978436542572	L4-L1	2089.78436542572	0.567	514.478260822811	0.354	FALSE	0.567	358	314	0.0167597765363128	0.0191082802547771	TRUE
AVH	WBGene00304808	F47E1.20	1.26762404665275e-19	2.34332981264227e-15	1.29134635277675	0.548	0.17	11.3160606041676	4.62190584807207	L4-L1	462.184570501676	0.17	1131.62937282659	0.548	FALSE	0.548	358	314	0.0167597765363128	0.0191082802547771	TRUE
AVH	WBGene00219414	F14H3.15	1.52080719025147e-19	2.81136417189888e-15	2.52503149370189	0.296	0.036	4.30809842613298	0.746231726000474	L4-L1	74.6231726000473	0.036	430.815735951793	0.296	FALSE	0.296	358	314	0.0167597765363128	0.0191082802547771	TRUE
AVH	WBGene00013317	Y57G11C.22	1.5220064089588e-19	2.81358104760123e-15	1.62549398824776	0.325	0.061	3.99168242480459	1.29193873335342	L4-L1	129.187859029811	0.061	399.177320511526	0.325	FALSE	0.325	358	314	0.0167597765363128	0.0191082802547771	TRUE
AVH	WBGene00007683	C18E9.2	1.83790415876664e-19	3.39754962789602e-15	1.99623823608119	0.261	0.034	3.48815062011318	0.872319382849758	L4-L1	87.2319382849758	0.034	348.825722197646	0.261	FALSE	0.261	358	314	0.0167597765363128	0.0191082802547771	TRUE
AVH	WBGene00013311	sec-61.A	3.89615022450993e-19	7.20242330502905e-15	2.15566068912248	0.35	0.064	4.76023615338425	1.06626263402061	L4-L1	106.626263402061	0.064	476.03686033286	0.35	FALSE	0.35	358	314	0.0167597765363128	0.0191082802547771	TRUE
AVH	WBGene00304812	ZK380.6	4.49933092280651e-19	8.31746314390011e-15	-3.51994908488796	0.341	0.55	19.1325571984943	219.507839984798	L4-L1	21950.3088683428	0.55	1913.31419112745	0.341	FALSE	0.55	358	314	0.0167597765363128	0.0191082802547771	TRUE
AVH	WBGene00022951	C30E1.9	5.06364191173431e-19	9.36064843803205e-15	-1.55267042397341	0.742	0.799	34.2458018480396	100.469912002032	L4-L1	10046.8889570092	0.799	3424.59015230484	0.742	FALSE	0.799	358	314	0.0167597765363128	0.0191082802547771	TRUE
AVH	WBGene00010957	nduo-6	5.37600603790001e-19	9.93808476166196e-15	1.05856928406035	0.615	0.413	61.2965710528522	29.4277064818613	L4-L1	2942.77064818613	0.413	6129.65332841527	0.615	FALSE	0.615	358	314	0.0167597765363128	0.0191082802547771	TRUE
AVH	WBGene00020844	T27A10.2	5.40254460254802e-19	9.98714395227026e-15	1.24893529956078	0.828	0.575	62.6012417347065	26.3385581842418	L4-L1	2633.85581842418	0.575	6260.11831358737	0.828	FALSE	0.828	358	314	0.0167597765363128	0.0191082802547771	TRUE
AVH	WBGene00001911	his-37	7.64075366110529e-19	1.41246972179192e-14	1.05989076709845	0.761	0.427	38.0386320740988	18.2446631873311	L4-L1	1824.44827581651	0.427	3803.90586943319	0.761	FALSE	0.761	358	314	0.0167597765363128	0.0191082802547771	TRUE
AVH	WBGene00010507	K02E2.6	2.00611053320428e-18	3.70849593168143e-14	1.86129232845914	0.341	0.073	4.89570308800872	1.34552575649015	L4-L1	134.552575649015	0.073	489.573183320525	0.341	FALSE	0.341	358	314	0.0167597765363128	0.0191082802547771	TRUE
AVH	WBGene00009119	ndk-1	2.12311289884654e-18	3.92478650480771e-14	1.06933640864746	0.723	0.391	27.9154843884119	13.3015173541974	L4-L1	1330.14572111421	0.391	2791.40967275417	0.723	FALSE	0.723	358	314	0.0167597765363128	0.0191082802547771	TRUE
AVH	WBGene00219758	linc-11	2.56966564902987e-18	4.75028391879662e-14	1.52332635734848	0.35	0.07	5.69338830979647	1.97894700846846	L4-L1	197.894700846846	0.07	569.344444516307	0.35	FALSE	0.35	358	314	0.0167597765363128	0.0191082802547771	TRUE
AVH	WBGene00022668	ZK154.6	3.96421555004674e-18	7.3282488658164e-14	-2.36416018871837	0.363	0.567	4.864500748005	25.0586246200585	L4-L1	2505.86246200585	0.567	486.456336677973	0.363	FALSE	0.567	358	314	0.0167597765363128	0.0191082802547771	TRUE
AVH	WBGene00004446	rpl-32	4.27179106505962e-18	7.89683296286922e-14	-1.89896588796461	0.408	0.606	7.00965910281278	26.1513115144789	L4-L1	2615.12513714236	0.606	700.855580337021	0.408	FALSE	0.606	358	314	0.0167597765363128	0.0191082802547771	TRUE
AVH	WBGene00015168	pdi-6	6.50200183091225e-18	1.20196005846244e-13	1.40071620185118	0.42	0.131	9.37035502255002	3.54735122258823	L4-L1	354.735122258823	0.131	937.057381772342	0.42	FALSE	0.42	358	314	0.0167597765363128	0.0191082802547771	TRUE
AVH	WBGene00012179	W01D2.1	8.2347363540933e-18	1.52227336241769e-13	-2.53358654894755	0.242	0.486	3.29753348360752	19.1086724034421	L4-L1	1910.85521173315	0.486	329.761607823886	0.242	FALSE	0.486	358	314	0.0167597765363128	0.0191082802547771	TRUE
AVH	WBGene00008114	C46C2.6	1.07475137509168e-17	1.98678539199448e-13	3.04444279475306	0.252	0.025	3.58771900247651	0.432453075260003	L4-L1	43.2453075260003	0.025	358.779714660836	0.252	FALSE	0.252	358	314	0.0167597765363128	0.0191082802547771	TRUE
AVH	WBGene00050939	C05G5.7	1.13546100234478e-17	2.09901320893455e-13	-3.84972135278724	0.143	0.405	1.98783734491537	28.7022147995274	L4-L1	2870.22147995274	0.405	198.789809549295	0.143	FALSE	0.405	358	314	0.0167597765363128	0.0191082802547771	TRUE
AVH	WBGene00018985	F56F10.2	1.3731112317714e-17	2.53833342305262e-13	2.30275175327271	0.229	0.028	2.44535615151472	0.493467543844354	L4-L1	49.3467543844354	0.028	244.540482778029	0.229	FALSE	0.229	358	314	0.0167597765363128	0.0191082802547771	TRUE
AVH	WBGene00021043	pck-1	1.86936522348456e-17	3.45570855213356e-13	2.11472074195068	0.258	0.05	3.27250141403943	0.753530745454174	L4-L1	75.3530745454174	0.05	327.258839711249	0.258	FALSE	0.258	358	314	0.0167597765363128	0.0191082802547771	TRUE
AVH	WBGene00004425	rpl-13	2.08507681995558e-17	3.85447300936988e-13	-2.4944994270691	0.309	0.525	3.51871133864373	19.8442439826191	L4-L1	1984.40034103979	0.525	351.867406109734	0.309	FALSE	0.525	358	314	0.0167597765363128	0.0191082802547771	TRUE
AVH	WBGene00004450	rpl-36	2.27275807194054e-17	4.20142057178928e-13	-2.21311292360459	0.296	0.525	4.43955178851277	20.5970506246303	L4-L1	2059.70506246304	0.525	443.900598068917	0.296	FALSE	0.525	358	314	0.0167597765363128	0.0191082802547771	TRUE
AVH	WBGene00014472	MTCE.33	2.90183341823498e-17	5.36432925694918e-13	1.15183811360281	0.201	0.087	6.69000584112419	3.00948690398396	L4-L1	300.942676092865	0.087	669.019211358194	0.201	FALSE	0.201	358	314	0.0167597765363128	0.0191082802547771	TRUE
AVH	WBGene00002008	hsp-4	3.61845007796178e-17	6.68906681412015e-13	2.33354413831113	0.252	0.039	5.29210954139183	1.04777264399297	L4-L1	104.777264399297	0.039	529.227127429825	0.252	FALSE	0.252	358	314	0.0167597765363128	0.0191082802547771	TRUE
AVH	WBGene00015448	srab-3	8.70086497940425e-17	1.60844190009267e-12	1.37595779402802	0.398	0.101	5.09398071678692	1.96112836500448	L4-L1	196.112836500448	0.101	509.389736990149	0.398	FALSE	0.398	358	314	0.0167597765363128	0.0191082802547771	TRUE
AVH	WBGene00016635	C44B11.6	9.55438941650864e-17	1.76622442753579e-12	1.29026394051761	0.36	0.089	5.30917886238439	2.16930583504567	L4-L1	216.930583504567	0.089	530.92281187265	0.36	FALSE	0.36	358	314	0.0167597765363128	0.0191082802547771	TRUE
AVH	WBGene00007316	nlp-41	1.08206741700385e-16	2.00030982707332e-12	-1.36276338451894	0.643	0.715	16.606043820142	42.7123744796875	L4-L1	4271.23744796875	0.715	1660.48148173775	0.643	FALSE	0.715	358	314	0.0167597765363128	0.0191082802547771	TRUE
AVH	WBGene00004423	rpl-11.2	1.28378618112463e-16	2.373207134427e-12	-1.80712670376033	0.395	0.575	6.64285889130669	23.2546799558931	L4-L1	2325.45596697825	0.575	664.149172387909	0.395	FALSE	0.575	358	314	0.0167597765363128	0.0191082802547771	TRUE
AVH	WBGene00002994	lin-5	1.44569715429972e-16	2.67251575943846e-12	1.92404259577703	0.223	0.02	2.19936602684997	0.57761202826624	L4-L1	0	0.02	219.938871302622	0.223	FALSE	0.223	358	314	0.0167597765363128	0.0191082802547771	TRUE
AVH	WBGene00009732	cope-1	1.83004422222872e-16	3.38301974921202e-12	1.20344636361812	0.283	0.056	2.7986303971166	1.21385770984139	L4-L1	121.385770984139	0.056	279.868442580024	0.283	FALSE	0.283	358	314	0.0167597765363128	0.0191082802547771	TRUE
AVH	WBGene00003111	mab-20	1.87950249372426e-16	3.47444830989866e-12	2.13255425157408	0.252	0.031	2.66752527088264	0.60627210986543	L4-L1	0	0.031	266.748076697218	0.252	FALSE	0.252	358	314	0.0167597765363128	0.0191082802547771	TRUE
AVH	WBGene00022453	ncap-1	1.99586510691626e-16	3.6895562366454e-12	3.11700487442929	0.217	0.022	2.49269337259201	0.284887852546652	L4-L1	28.4887852546652	0.022	249.275137039116	0.217	FALSE	0.217	358	314	0.0167597765363128	0.0191082802547771	TRUE
AVH	WBGene00018187	twf-2	2.28299001855111e-16	4.22033534829359e-12	1.39128507954854	0.312	0.073	3.81145001948068	1.45144111604533	L4-L1	145.138097299002	0.073	381.150350043288	0.312	FALSE	0.312	358	314	0.0167597765363128	0.0191082802547771	TRUE
AVH	WBGene00004474	rps-5	3.46345373775716e-16	6.4025405796179e-12	-2.1194013147925	0.312	0.528	5.02021799531816	21.8245743776712	L4-L1	2182.45142346159	0.528	501.907176353688	0.312	FALSE	0.528	358	314	0.0167597765363128	0.0191082802547771	TRUE
AVH	WBGene00010470	cdr-4	9.78418070109542e-16	1.8087036444045e-11	2.36653290382261	0.287	0.056	5.6232257602355	1.08822999775559	L4-L1	108.822999775559	0.056	562.3384584127	0.287	FALSE	0.287	358	314	0.0167597765363128	0.0191082802547771	TRUE
AVH	WBGene00019607	K10B2.4	1.84353739419527e-15	3.40796322690937e-11	1.05472585631405	0.411	0.123	5.61898443863856	2.70365533157728	L4-L1	270.365533157728	0.123	561.911192285129	0.411	FALSE	0.411	358	314	0.0167597765363128	0.0191082802547771	TRUE
AVH	WBGene00004452	rpl-38	1.86123869161067e-15	3.44068584531148e-11	-1.17441367769551	0.64	0.712	16.4579525142866	37.1501803677876	L4-L1	3714.98195094557	0.712	1645.7124332069	0.64	FALSE	0.712	358	314	0.0167597765363128	0.0191082802547771	TRUE
AVH	WBGene00013463	kdp-1	1.9843887231643e-15	3.66834099364153e-11	2.43782039319543	0.204	0.02	1.73000646361551	0.317088412568674	L4-L1	31.7088412568674	0.02	173.002783393233	0.204	FALSE	0.204	358	314	0.0167597765363128	0.0191082802547771	TRUE
AVH	WBGene00018281	tbc-18	2.69465355557867e-15	4.98133656284272e-11	3.79332128925952	0.178	0.008	1.65308375596899	0.116668005680788	L4-L1	0	0.008	165.313427609491	0.178	FALSE	0.178	358	314	0.0167597765363128	0.0191082802547771	TRUE
AVH	WBGene00014200	scrm-2	4.89299591820699e-15	9.04519225439744e-11	1.11518699644691	0.567	0.226	13.794781440734	6.36677998678431	L4-L1	636.677998678431	0.226	1379.41476936724	0.567	FALSE	0.567	358	314	0.0167597765363128	0.0191082802547771	TRUE
AVH	WBGene00009004	pfd-6	9.72927078714886e-15	1.79855299771234e-10	1.67044765991475	0.204	0.034	1.89063987407371	0.592162772699285	L4-L1	59.2102629643976	0.034	189.065312522644	0.204	FALSE	0.204	358	314	0.0167597765363128	0.0191082802547771	TRUE
AVH	WBGene00001331	erd-2.1	1.00308793684376e-14	1.85430836004937e-10	2.22625842042931	0.197	0.025	1.88366117168428	0.40044880261689	L4-L1	40.044880261689	0.025	188.37005567644	0.197	FALSE	0.197	358	314	0.0167597765363128	0.0191082802547771	TRUE
AVH	WBGene00219375	C02B8.12	1.2938837663663e-14	2.39187353050474e-10	1.50469957543729	0.226	0.028	3.24567319900404	1.14211581478052	L4-L1	114.211581478052	0.028	324.570938917101	0.226	FALSE	0.226	358	314	0.0167597765363128	0.0191082802547771	TRUE
AVH	WBGene00004622	rrn-3.1	1.72827169430404e-14	3.19488305409045e-10	-2.51737419031671	0.704	0.757	38.4523590229924	220.170225952299	L4-L1	22017.0045523133	0.757	3844.76445201855	0.704	FALSE	0.757	358	314	0.0167597765363128	0.0191082802547771	TRUE
AVH	WBGene00023068	rpl-41.2	2.13069793986667e-14	3.93880821163753e-10	-1.29760876139718	0.596	0.679	15.0187182305796	36.9242139398334	L4-L1	3692.38530815016	0.679	1501.77072994846	0.596	FALSE	0.679	358	314	0.0167597765363128	0.0191082802547771	TRUE
AVH	WBGene00004744	scp-1	2.26636256223493e-14	4.18959783254749e-10	2.31120059689757	0.223	0.031	11.6341289461132	2.34204033453592	L4-L1	234.204033453592	0.031	1163.43318101353	0.223	FALSE	0.223	358	314	0.0167597765363128	0.0191082802547771	TRUE
AVH	WBGene00004498	rps-29	4.04218546367242e-14	7.47238404814484e-10	-1.82873157851387	0.417	0.57	6.77109262609245	24.0611076854666	L4-L1	2406.09873993559	0.57	677.117292678424	0.417	FALSE	0.57	358	314	0.0167597765363128	0.0191082802547771	TRUE
AVH	WBGene00016977	akap-1	6.36819664600689e-14	1.17722483198083e-09	-1.94991372241998	0.271	0.483	5.0737451323237	19.6119975537501	L4-L1	1961.19374106948	0.483	507.39001917646	0.271	FALSE	0.483	358	314	0.0167597765363128	0.0191082802547771	TRUE
AVH	WBGene00019205	kcc-2	6.62216664766069e-14	1.22417372648655e-09	2.98963702825195	0.185	0.017	1.83476325659097	0.228606403730265	L4-L1	0	0.017	183.477480009051	0.185	FALSE	0.185	358	314	0.0167597765363128	0.0191082802547771	TRUE
AVH	WBGene00009180	nurf-1	8.92241843434067e-14	1.64939827177222e-09	2.11058646514581	0.315	0.117	12.3323535821989	2.85353598141445	L4-L1	285.353598141445	0.117	1233.21123032173	0.315	FALSE	0.315	358	314	0.0167597765363128	0.0191082802547771	TRUE
AVH	WBGene00004483	rps-14	9.86157895972177e-14	1.82301148649417e-09	-2.00645138220015	0.43	0.57	6.5843929790067	26.4656135218067	L4-L1	2646.55533787514	0.57	658.456270491478	0.43	FALSE	0.57	358	314	0.0167597765363128	0.0191082802547771	TRUE
AVH	WBGene00043064	nbet-1	1.07042790392672e-13	1.97879302319894e-09	2.73941771543583	0.159	0.014	1.75530606203293	0.260532370026681	L4-L1	26.0532370026681	0.014	175.534152443443	0.159	FALSE	0.159	358	314	0.0167597765363128	0.0191082802547771	TRUE
AVH	WBGene00000502	chp-1	1.32658275067613e-13	2.4523208728999e-09	8.63279014192422	0.14	0	1.10559622805309	0	L4-L1	0	0	110.561183458068	0.14	FALSE	0.14	358	314	0.0167597765363128	0.0191082802547771	TRUE
AVH	WBGene00006889	pfd-3	1.72755903900818e-13	3.19356563951053e-09	2.52296339465431	0.207	0.028	2.12915979849441	0.368203118916648	L4-L1	36.8203118916648	0.028	212.918033908821	0.207	FALSE	0.207	358	314	0.0167597765363128	0.0191082802547771	TRUE
AVH	WBGene00008405	ttll-12	2.11854048120523e-13	3.916333933556e-09	2.68953426492202	0.197	0.025	4.9437655388666	0.764050758686419	L4-L1	76.4050758686419	0.025	494.39166259828	0.197	FALSE	0.197	358	314	0.0167597765363128	0.0191082802547771	TRUE
AVH	WBGene00009688	F44E5.1	2.32840715618906e-13	4.3042934689311e-09	1.24776344472617	0.204	0.042	2.24632293268546	0.944475538898412	L4-L1	94.4475538898412	0.042	224.6278875251	0.204	FALSE	0.204	358	314	0.0167597765363128	0.0191082802547771	TRUE
AVH	WBGene00001946	his-72	2.5251865561991e-13	4.66805986778966e-09	-2.22042462549635	0.338	0.517	5.27210432594877	24.581666823005	L4-L1	2458.15465368944	0.517	527.224726571824	0.338	FALSE	0.517	358	314	0.0167597765363128	0.0191082802547771	TRUE
AVH	WBGene00004445	rpl-31	2.93461856766362e-13	5.42493588418297e-09	-2.31940735576826	0.325	0.503	4.62429295639864	23.0942037050458	L4-L1	2309.41435619905	0.503	462.316643985425	0.325	FALSE	0.503	358	314	0.0167597765363128	0.0191082802547771	TRUE
AVH	WBGene00004494	rps-25	4.29453070797872e-13	7.93886946676946e-09	-1.61751135598032	0.481	0.595	9.22728883293933	28.3204784028782	L4-L1	2832.02979737122	0.595	922.75526476606	0.481	FALSE	0.595	358	314	0.0167597765363128	0.0191082802547771	TRUE
AVH	WBGene00010966	nduo-3	4.29693332556187e-13	7.94331094563367e-09	1.5009264691796	0.111	0.047	1.9919143231127	0.70212790150455	L4-L1	70.212790150455	0.047	199.195701653265	0.111	FALSE	0.111	358	314	0.0167597765363128	0.0191082802547771	TRUE
AVH	WBGene00020390	T10B5.4	4.55270066809642e-13	8.41612245504305e-09	1.10073980247236	0.328	0.095	3.96984638653018	1.84974104182453	L4-L1	184.974104182453	0.095	396.982804963597	0.328	FALSE	0.328	358	314	0.0167597765363128	0.0191082802547771	TRUE
AVH	WBGene00018701	pccb-1	7.06158044821427e-13	1.30540376165689e-08	2.73577864949008	0.166	0.02	1.59552178401407	0.237210054636706	L4-L1	23.7210054636706	0.02	159.557054498044	0.166	FALSE	0.166	358	314	0.0167597765363128	0.0191082802547771	TRUE
AVH	WBGene00003951	pbs-5	8.15482480424536e-13	1.5075009133128e-08	2.94244457201361	0.153	0.014	1.72250505589846	0.221697555622953	L4-L1	0	0.014	172.25261969637	0.153	FALSE	0.153	358	314	0.0167597765363128	0.0191082802547771	TRUE
AVH	WBGene00004436	rpl-24.1	1.41611551325003e-12	2.61783113779401e-08	-1.28014431369092	0.506	0.623	12.4915840487768	30.3424106273107	L4-L1	3034.23504842553	0.623	1248.91771527566	0.506	FALSE	0.623	358	314	0.0167597765363128	0.0191082802547771	TRUE
AVH	WBGene00002267	lec-4	1.63013968265693e-12	3.0134762173596e-08	1.49791365428431	0.185	0.031	2.30625846709546	0.814899818649542	L4-L1	81.4899818649542	0.031	230.625291937183	0.185	FALSE	0.185	358	314	0.0167597765363128	0.0191082802547771	TRUE
AVH	WBGene00045483	oxy-5	1.87513985488286e-12	3.46638353573646e-08	4.29421701001809	0.14	0.008	1.37265818516702	0.0673329705446997	L4-L1	0	0.008	137.261863760009	0.14	FALSE	0.14	358	314	0.0167597765363128	0.0191082802547771	TRUE
AVH	WBGene00006753	unc-14	2.61649970840387e-12	4.8368613609554e-08	1.03460289474321	0.315	0.098	3.81781614692506	1.86242913899383	L4-L1	186.242913899383	0.098	381.791464198829	0.315	FALSE	0.315	358	314	0.0167597765363128	0.0191082802547771	TRUE
AVH	WBGene00003163	mdl-1	3.18233409842668e-12	5.88286281435157e-08	1.95371765113873	0.14	0.014	1.78516324966324	0.45886900117679	L4-L1	0	0.014	178.516812387965	0.14	FALSE	0.14	358	314	0.0167597765363128	0.0191082802547771	TRUE
AVH	WBGene00006543	tbx-2	3.67610765588269e-12	6.79565261266473e-08	1.0232203917746	0.328	0.095	4.65866747019357	2.29091649708273	L4-L1	229.091649708273	0.095	465.879681608306	0.328	FALSE	0.328	358	314	0.0167597765363128	0.0191082802547771	TRUE
AVH	WBGene00012776	Y42A5A.1	6.97286078573544e-12	1.28900304485105e-07	2.22132760972434	0.217	0.039	3.28167374279227	0.701624663284907	L4-L1	70.1624663284907	0.039	328.166618971466	0.217	FALSE	0.217	358	314	0.0167597765363128	0.0191082802547771	TRUE
AVH	WBGene00004499	rps-30	9.26833641345635e-12	1.71334466939154e-07	-1.74133661644466	0.347	0.514	5.58998932015217	18.6976924221545	L4-L1	1869.76924221545	0.514	558.887957868187	0.347	FALSE	0.514	358	314	0.0167597765363128	0.0191082802547771	TRUE
AVH	WBGene00004370	rig-3	1.00978414627574e-11	1.86668697280533e-07	4.90922953745737	0.131	0.006	1.1193609414206	0.0345642780268522	L4-L1	0	0.006	111.93318345556	0.131	FALSE	0.131	358	314	0.0167597765363128	0.0191082802547771	TRUE
AVH	WBGene00004433	rpl-21	1.13530534600273e-11	2.09872546262065e-07	-1.77198546069604	0.404	0.539	6.46862967280245	22.0999830223993	L4-L1	2209.98627362887	0.539	646.757284019277	0.404	FALSE	0.539	358	314	0.0167597765363128	0.0191082802547771	TRUE
AVH	WBGene00004467	rpn-11	1.27049371482771e-11	2.3486346812305e-07	1.28535656682185	0.258	0.07	3.38207999022249	1.38607719712009	L4-L1	138.607719712009	0.07	338.218335044629	0.258	FALSE	0.258	358	314	0.0167597765363128	0.0191082802547771	TRUE
AVH	WBGene00004478	rps-9	1.38262826409973e-11	2.55592660901477e-07	-1.69056373958747	0.414	0.55	7.83531258946442	25.2985283940768	L4-L1	2529.85283940768	0.55	783.412575856089	0.414	FALSE	0.55	358	314	0.0167597765363128	0.0191082802547771	TRUE
AVH	WBGene00009739	F45H10.2	1.89736190995115e-11	3.5074632267357e-07	3.30946420280723	0.143	0.011	1.55856156177527	0.154736417783609	L4-L1	15.4736417783609	0.011	155.860919319508	0.143	FALSE	0.143	358	314	0.0167597765363128	0.0191082802547771	TRUE
AVH	WBGene00003368	mkk-4	2.37621754615293e-11	4.3926757558183e-07	2.3510270298839	0.166	0.022	2.42598722545743	0.473340050629015	L4-L1	47.3340050629015	0.022	242.606136639534	0.166	FALSE	0.166	358	314	0.0167597765363128	0.0191082802547771	TRUE
AVH	WBGene00004567	rrn-2.1	4.37197873674718e-11	8.08203989275084e-07	-3.49698212370515	0.076	0.251	0.650988128592702	7.38286182267796	L4-L1	738.286182267796	0.251	65.1008023532756	0.076	FALSE	0.251	358	314	0.0167597765363128	0.0191082802547771	TRUE
AVH	WBGene00004408	rla-0	4.58051069173679e-11	8.46753206474462e-07	-1.20722485154729	0.564	0.642	13.9065738878192	32.1138748931974	L4-L1	3211.36944640315	0.642	1390.63807188065	0.564	FALSE	0.642	358	314	0.0167597765363128	0.0191082802547771	TRUE
AVH	WBGene00020710	T23B3.2	5.00230917956015e-11	9.2472687493349e-07	-3.09522156631716	0.115	0.296	1.25137531237757	10.7184704550683	L4-L1	1071.84704550683	0.296	125.079538605551	0.115	FALSE	0.296	358	314	0.0167597765363128	0.0191082802547771	TRUE
AVH	WBGene00014294	C53C7.5	5.54150831170731e-11	1.02440322650221e-06	1.81895607828775	0.229	0.053	2.76031884021197	0.780455411638305	L4-L1	78.0395268582996	0.053	276.033988289284	0.229	FALSE	0.229	358	314	0.0167597765363128	0.0191082802547771	TRUE
AVH	WBGene00010444	magi-1	6.22690556599071e-11	1.15110576292904e-06	1.64467218282647	0.191	0.036	1.884536911578	0.60093605600528	L4-L1	60.093605600528	0.036	188.451847556241	0.191	FALSE	0.191	358	314	0.0167597765363128	0.0191082802547771	TRUE
AVH	WBGene00002199	kin-15	6.57495463705873e-11	1.21544611420668e-06	1.83436016041684	0.194	0.034	1.76516965206405	0.493081309142586	L4-L1	49.3081309142586	0.034	176.519209700804	0.194	FALSE	0.194	358	314	0.0167597765363128	0.0191082802547771	TRUE
AVH	WBGene00022500	lfi-1	6.81533130983699e-11	1.25988214593647e-06	-2.24430570416954	0.268	0.444	3.46721753711061	16.4402860579922	L4-L1	1644.02259149369	0.444	346.72601834223	0.268	FALSE	0.444	358	314	0.0167597765363128	0.0191082802547771	TRUE
AVH	WBGene00009575	F40F8.1	7.36916768022443e-11	1.36226433736629e-06	3.67038892538711	0.102	0.003	0.822697118332168	0.0620732464307883	L4-L1	0	0.003	82.2722260894885	0.102	FALSE	0.102	358	314	0.0167597765363128	0.0191082802547771	TRUE
AVH	WBGene00004466	rpn-10	8.11075652171341e-11	1.49935445060394e-06	1.89417824413016	0.169	0.02	1.34379491636296	0.359580311294934	L4-L1	35.9580311294934	0.02	134.380448361419	0.169	FALSE	0.169	358	314	0.0167597765363128	0.0191082802547771	TRUE
AVH	WBGene00001685	gpd-3	8.4283929048255e-11	1.55807271238604e-06	1.04946799585855	0.207	0.059	1.9030440204515	0.918194054611314	L4-L1	91.8133911556005	0.059	190.296251971855	0.207	FALSE	0.207	358	314	0.0167597765363128	0.0191082802547771	TRUE
AVH	WBGene00002980	lgg-1	8.91669005627935e-11	1.6483393238038e-06	-1.70376050521633	0.341	0.503	5.40393333433142	17.6108366852792	L4-L1	1761.07765422239	0.503	540.408030294582	0.341	FALSE	0.503	358	314	0.0167597765363128	0.0191082802547771	TRUE
AVH	WBGene00001168	eef-1A.1	1.14573735649971e-10	2.11801007722535e-06	-1.64306809552597	0.344	0.508	5.6072063444208	17.5201039937224	L4-L1	1751.99837076118	0.508	560.729620947766	0.344	FALSE	0.508	358	314	0.0167597765363128	0.0191082802547771	TRUE
AVH	WBGene00016463	C35E7.11	1.17053670752458e-10	2.16385415752994e-06	1.08103533037068	0.191	0.045	1.88340929287238	0.888979848357879	L4-L1	88.8979848357879	0.045	188.329569142493	0.191	FALSE	0.191	358	314	0.0167597765363128	0.0191082802547771	TRUE
AVH	WBGene00020561	T19C3.3	1.29182526309307e-10	2.38806818135385e-06	-2.41774244154595	0.153	0.349	2.0797060926822	11.1268052611262	L4-L1	1112.66849750156	0.349	207.969330675646	0.153	FALSE	0.349	358	314	0.0167597765363128	0.0191082802547771	TRUE
AVH	WBGene00006833	unc-108	1.30000509391976e-10	2.40318941662008e-06	-1.47236844075595	0.557	0.598	9.62533968352629	26.7141519553762	L4-L1	2671.40918123209	0.598	962.549418496073	0.557	FALSE	0.598	358	314	0.0167597765363128	0.0191082802547771	TRUE
AVH	WBGene00006528	tba-1	1.42341129396138e-10	2.63131811801701e-06	-1.67498863466252	0.449	0.55	7.71663973244052	24.6479061008004	L4-L1	2464.79061008004	0.55	771.666743256343	0.449	FALSE	0.55	358	314	0.0167597765363128	0.0191082802547771	TRUE
AVH	WBGene00003989	pfn-1	1.6317802624786e-10	3.01650899321794e-06	-2.88751608535947	0.201	0.374	2.1685536243854	16.0679680833452	L4-L1	1606.79079402899	0.374	216.861989785871	0.201	FALSE	0.374	358	314	0.0167597765363128	0.0191082802547771	TRUE
AVH	WBGene00044401	Y55B1BR.6	1.87758542365088e-10	3.47090441416102e-06	3.99175650917895	0.105	0.008	1.37103618138673	0.0835876791607559	L4-L1	0	0.008	137.107808181692	0.105	FALSE	0.105	358	314	0.0167597765363128	0.0191082802547771	TRUE
AVH	WBGene00016395	spcs-1	2.03841379745701e-10	3.76821174597903e-06	1.17363368188698	0.21	0.053	2.05863946002403	0.911220360950133	L4-L1	91.1220360950133	0.053	205.863905858237	0.21	FALSE	0.21	358	314	0.0167597765363128	0.0191082802547771	TRUE
AVH	WBGene00004470	rps-1	2.12047620177897e-10	3.91991230660861e-06	-1.40538915410451	0.427	0.545	7.91355142723822	20.9677876286382	L4-L1	2096.77274855829	0.545	791.110823224044	0.427	FALSE	0.545	358	314	0.0167597765363128	0.0191082802547771	TRUE
AVH	WBGene00000542	clp-1	2.21462354820421e-10	4.0939530912103e-06	1.48560443140379	0.185	0.034	2.1589481914476	0.769301971748452	L4-L1	76.9301971748452	0.034	215.901417136791	0.185	FALSE	0.185	358	314	0.0167597765363128	0.0191082802547771	TRUE
AVH	WBGene00010944	M176.5	2.43799481666223e-10	4.50687721808179e-06	2.49850621373914	0.166	0.025	2.03152348939263	0.357268315686162	L4-L1	0	0.025	203.158557506864	0.166	FALSE	0.166	358	314	0.0167597765363128	0.0191082802547771	TRUE
AVH	WBGene00022836	ZK973.11	2.51174869370399e-10	4.6432186351812e-06	1.21006525213376	0.172	0.031	1.46315053469421	0.631028743682282	L4-L1	63.1028743682282	0.031	146.316919363533	0.172	FALSE	0.172	358	314	0.0167597765363128	0.0191082802547771	TRUE
AVH	WBGene00004418	rpl-7	2.91880811105571e-10	5.39570867409759e-06	-1.94343882264082	0.389	0.503	5.6002589645212	21.5492470505699	L4-L1	2154.91869075146	0.503	559.970439086982	0.389	FALSE	0.503	358	314	0.0167597765363128	0.0191082802547771	TRUE
AVH	WBGene00004416	rpl-5	3.06559192267578e-10	5.66705322825845e-06	-1.92703826376657	0.341	0.48	4.29543333952242	16.3437217461241	L4-L1	1634.36616030688	0.48	429.543829574448	0.341	FALSE	0.48	358	314	0.0167597765363128	0.0191082802547771	TRUE
AVH	WBGene00004448	rpl-34	3.14387669658509e-10	5.81177046130719e-06	-1.69623538404202	0.331	0.475	5.1444675672839	16.6783930274854	L4-L1	1667.82727413748	0.475	514.456723081947	0.331	FALSE	0.475	358	314	0.0167597765363128	0.0191082802547771	TRUE
AVH	WBGene00001749	gst-1	3.15277594598097e-10	5.82822161374041e-06	1.0605792568898	0.226	0.064	3.58932964645896	1.71960006819127	L4-L1	171.960006819127	0.064	358.937602465606	0.226	FALSE	0.226	358	314	0.0167597765363128	0.0191082802547771	TRUE
AVH	WBGene00001502	ftt-2	3.20240629190599e-10	5.91996827121742e-06	-1.56329545173612	0.436	0.553	8.15397058351379	24.103895065514	L4-L1	2410.38349224587	0.553	815.404861757473	0.436	FALSE	0.553	358	314	0.0167597765363128	0.0191082802547771	TRUE
AVH	WBGene00004476	rps-7	3.24649138427981e-10	6.00146397297965e-06	-1.80490325028311	0.318	0.472	4.62203824017893	16.1580005349403	L4-L1	1615.7940391885	0.472	462.214799428695	0.318	FALSE	0.472	358	314	0.0167597765363128	0.0191082802547771	TRUE
AVH	WBGene00000282	cah-4	3.53342620493618e-10	6.53189168244502e-06	1.40412851812996	0.146	0.02	1.50395290749653	0.566673109622285	L4-L1	0	0.02	150.397281340472	0.146	FALSE	0.146	358	314	0.0167597765363128	0.0191082802547771	TRUE
AVH	WBGene00016184	glb-9	3.63733430886337e-10	6.72397620336483e-06	4.04618620357019	0.159	0.022	3.06293564097554	0.182801494897312	L4-L1	0	0.022	306.299774712902	0.159	FALSE	0.159	358	314	0.0167597765363128	0.0191082802547771	TRUE
AVH	WBGene00005113	srd-35	4.1718584101073e-10	7.71209745692435e-06	2.67373815060653	0.146	0.014	1.99894555691121	0.310980699404434	L4-L1	31.0980699404434	0.014	199.900664696842	0.146	FALSE	0.146	358	314	0.0167597765363128	0.0191082802547771	TRUE
AVH	WBGene00003185	mek-1	5.39691724146028e-10	9.97674121256347e-06	-2.25512722998928	0.172	0.349	2.06283932917935	9.85991779303167	L4-L1	985.991779303166	0.349	206.281299948165	0.172	FALSE	0.349	358	314	0.0167597765363128	0.0191082802547771	TRUE
AVH	WBGene00012766	Y41E3.8	5.44218513515835e-10	1.00604234408537e-05	4.67409536778341	0.131	0.006	2.23096849375577	0.0847191943598135	L4-L1	0	0.006	223.10366746987	0.131	FALSE	0.131	358	314	0.0167597765363128	0.0191082802547771	TRUE
AVH	WBGene00004432	rpl-20	5.859974253486e-10	1.08327484049942e-05	-1.91031130131391	0.309	0.447	4.54593941834941	17.0969184841233	L4-L1	1709.69184841233	0.447	454.593353406532	0.309	FALSE	0.447	358	314	0.0167597765363128	0.0191082802547771	TRUE
AVH	WBGene00004428	rpl-16	6.18012362088524e-10	1.14245765255685e-05	-1.73404017045829	0.35	0.494	5.1920256147539	17.2794947642426	L4-L1	1727.94346211872	0.494	518.966708090387	0.35	FALSE	0.494	358	314	0.0167597765363128	0.0191082802547771	TRUE
AVH	WBGene00011303	R166.3	6.63149151927256e-10	1.22589752225273e-05	1.38782118922804	0.159	0.022	1.14752282547171	0.436939798173131	L4-L1	43.6939798173131	0.022	114.755789507869	0.159	FALSE	0.159	358	314	0.0167597765363128	0.0191082802547771	TRUE
AVH	WBGene00004449	rpl-35	7.1515730190085e-10	1.32203978829391e-05	-1.86018599687322	0.376	0.506	5.52990241190916	20.0853265787753	L4-L1	2008.526643572	0.506	552.926329481945	0.376	FALSE	0.506	358	314	0.0167597765363128	0.0191082802547771	TRUE
AVH	WBGene00003759	nlp-21	7.30729555384037e-10	1.35082665608293e-05	1.11157955743441	0.182	0.112	10.005801141579	4.62923587878808	L4-L1	462.923587878808	0.112	1000.60939019751	0.182	FALSE	0.182	358	314	0.0167597765363128	0.0191082802547771	TRUE
AVH	WBGene00004426	rpl-14	8.18803621678902e-10	1.51364037503562e-05	-1.74954888072769	0.318	0.464	4.95701647514121	16.676052139473	L4-L1	1667.59919964177	0.464	495.715493891674	0.318	FALSE	0.464	358	314	0.0167597765363128	0.0191082802547771	TRUE
AVH	WBGene00017161	rabn-5	1.04738103730684e-09	1.93618858556543e-05	1.44526988096816	0.197	0.042	2.5313924254643	0.927962881394181	L4-L1	92.7962881394181	0.042	253.145160595066	0.197	FALSE	0.197	358	314	0.0167597765363128	0.0191082802547771	TRUE
AVH	WBGene00000883	cyn-7	1.10291528205852e-09	2.03884919041338e-05	-1.3784250150409	0.35	0.497	7.44198341726777	19.3534818081802	L4-L1	1935.34818081802	0.497	744.219782446865	0.35	FALSE	0.497	358	314	0.0167597765363128	0.0191082802547771	TRUE
AVH	WBGene00219707	linc-8	1.38333120754002e-09	2.55722607025849e-05	2.85941675884293	0.111	0.008	1.130140544789	0.153371936866708	L4-L1	0	0.008	113.017508317365	0.111	FALSE	0.111	358	314	0.0167597765363128	0.0191082802547771	TRUE
AVH	WBGene00003953	pbs-7	1.43951498251752e-09	2.66108739668189e-05	1.22376068010653	0.14	0.022	1.01918962018316	0.434951776159122	L4-L1	43.4951776159122	0.022	101.922076778095	0.14	FALSE	0.14	358	314	0.0167597765363128	0.0191082802547771	TRUE
AVH	WBGene00022027	vps-20	1.54261759321958e-09	2.85168288282572e-05	1.77874603008066	0.159	0.031	1.57254212569603	0.45643117498404	L4-L1	45.643117498404	0.031	157.257200262309	0.159	FALSE	0.159	358	314	0.0167597765363128	0.0191082802547771	TRUE
AVH	WBGene00011338	sec-31	2.14615138448671e-09	3.96737544936213e-05	4.16363499604365	0.105	0.006	1.11381096080386	0.0595331647354108	L4-L1	5.95331647354108	0.006	111.380047117856	0.105	FALSE	0.105	358	314	0.0167597765363128	0.0191082802547771	TRUE
AVH	WBGene00004055	pmk-1	2.17945373157745e-09	4.02893816819407e-05	1.19438870386364	0.207	0.05	3.0483979950604	1.33066156517897	L4-L1	133.060142212366	0.05	304.849115758166	0.207	FALSE	0.207	358	314	0.0167597765363128	0.0191082802547771	TRUE
AVH	WBGene00009945	bath-38	2.47395803538351e-09	4.57335882420995e-05	3.29514121295124	0.105	0.006	1.65341489117046	0.165971247141145	L4-L1	0	0.006	165.346542141625	0.105	FALSE	0.105	358	314	0.0167597765363128	0.0191082802547771	TRUE
AVH	WBGene00004496	rps-27	2.67987406888756e-09	4.95401520374554e-05	-1.34222876180666	0.338	0.475	6.38605025828398	16.1966458396752	L4-L1	1619.65856966199	0.475	638.59109769519	0.338	FALSE	0.475	358	314	0.0167597765363128	0.0191082802547771	TRUE
AVH	WBGene00006999	zyx-1	3.09729877025029e-09	5.72566650668468e-05	2.66095933684741	0.134	0.025	2.37322255584139	0.372950911710112	L4-L1	37.2950911710112	0.025	237.329508423079	0.134	FALSE	0.134	358	314	0.0167597765363128	0.0191082802547771	TRUE
AVH	WBGene00004487	rps-18	3.21698144579662e-09	5.94691190069963e-05	-2.02183815631828	0.287	0.441	3.97288033509964	16.1440418865436	L4-L1	1614.40418865436	0.441	397.219394814157	0.287	FALSE	0.441	358	314	0.0167597765363128	0.0191082802547771	TRUE
AVH	WBGene00019196	H14A12.3	3.34844047327932e-09	6.18992705890415e-05	2.33128300948907	0.105	0.011	0.940663954032577	0.184756351636376	L4-L1	0	0.011	94.0643019386852	0.105	FALSE	0.105	358	314	0.0167597765363128	0.0191082802547771	TRUE
AVH	WBGene00018509	xrep-4	3.86916760247395e-09	7.15254322993335e-05	1.04906939341621	0.194	0.047	1.97186233376509	0.95170705036046	L4-L1	95.1646907305151	0.047	197.19225961281	0.194	FALSE	0.194	358	314	0.0167597765363128	0.0191082802547771	TRUE
AVH	WBGene00271716	F39E9.28	3.94032025001102e-09	7.28407601417037e-05	1.56821142930719	0.137	0.025	1.27515942123737	0.428297850112897	L4-L1	42.8297850112897	0.025	127.519839156437	0.137	FALSE	0.137	358	314	0.0167597765363128	0.0191082802547771	TRUE
AVH	WBGene00021292	copb-1	4.82244095096107e-09	8.91476434194663e-05	2.95496635460207	0.118	0.008	1.06463127704357	0.13491588990647	L4-L1	0	0.008	106.466381339024	0.118	FALSE	0.118	358	314	0.0167597765363128	0.0191082802547771	TRUE
AVH	WBGene00021844	sec-11	5.10703784911859e-09	9.44087016788062e-05	2.84580700422976	0.118	0.014	0.979774695094395	0.133936231653439	L4-L1	13.3936231653439	0.014	97.9773137472279	0.118	FALSE	0.118	358	314	0.0167597765363128	0.0191082802547771	TRUE
AVH	WBGene00012140	T28F4.5	5.20297518191642e-09	9.6182199212907e-05	-1.26400612025286	0.522	0.587	11.7460496801773	28.2143682677271	L4-L1	2821.40675524505	0.587	1174.50786831224	0.522	FALSE	0.587	358	314	0.0167597765363128	0.0191082802547771	TRUE
AVH	WBGene00004677	rrn-3.56	6.09633419063667e-09	0.000112696833848109	-4.05186615221824	0.045	0.154	0.349954023489764	5.85425236132978	L4-L1	585.425236132977	0.154	34.9964718484055	0.045	FALSE	0.154	358	314	0.0167597765363128	0.0191082802547771	TRUE
AVH	WBGene00015323	frpr-1	6.37579991453651e-09	0.000117863037220122	1.31392472382683	0.21	0.053	2.77219480077618	1.11353420639497	L4-L1	111.353420639497	0.053	277.227952221265	0.21	FALSE	0.21	358	314	0.0167597765363128	0.0191082802547771	TRUE
AVH	WBGene00004488	rps-19	6.80494198774852e-09	0.000125796157585519	-1.90278529166389	0.35	0.478	4.9800878789415	18.6313783864737	L4-L1	1863.11979573077	0.478	497.945465343955	0.35	FALSE	0.478	358	314	0.0167597765363128	0.0191082802547771	TRUE
AVH	WBGene00002005	hsp-1	7.34498838307652e-09	0.000135779455249553	-1.25569536948172	0.497	0.581	9.42239697924765	22.5038191939149	L4-L1	2250.37590508596	0.581	942.262162263857	0.497	FALSE	0.581	358	314	0.0167597765363128	0.0191082802547771	TRUE
AVH	WBGene00022865	ufbp-1	9.16027308279771e-09	0.000169336808208599	2.83178085015441	0.124	0.017	1.26128550493805	0.174812701720598	L4-L1	17.4812701720598	0.017	126.128768775287	0.124	FALSE	0.124	358	314	0.0167597765363128	0.0191082802547771	TRUE
AVH	WBGene00008198	C49C3.8	1.01052941974176e-08	0.000186806468533461	2.05167984992273	0.105	0.008	0.858370362737191	0.205016429668404	L4-L1	0	0.008	85.8396595514964	0.105	FALSE	0.105	358	314	0.0167597765363128	0.0191082802547771	TRUE
AVH	WBGene00004147	larp-5	1.15005416914832e-08	0.000212599013708759	1.27762244785966	0.159	0.039	1.63376569375184	0.672407339343329	L4-L1	67.2407339343329	0.039	163.380259519132	0.159	FALSE	0.159	358	314	0.0167597765363128	0.0191082802547771	TRUE
AVH	WBGene00000164	apm-3	1.24546411914447e-08	0.000230236497065047	1.5617701668479	0.146	0.025	1.37429144251463	0.463806369712332	L4-L1	46.3806369712332	0.025	137.430738582049	0.146	FALSE	0.146	358	314	0.0167597765363128	0.0191082802547771	TRUE
AVH	WBGene00000545	clp-4	1.48919829500865e-08	0.000275293196815299	-1.95404845834982	0.268	0.419	4.70832985270837	18.2524546949738	L4-L1	1825.24546949738	0.419	470.847374464135	0.268	FALSE	0.419	358	314	0.0167597765363128	0.0191082802547771	TRUE
AVH	WBGene00004429	rpl-17	1.52009981425345e-08	0.000281005651662892	-1.48964983701153	0.398	0.514	6.81288967324888	19.1381618428231	L4-L1	1913.81618428231	0.514	681.237186838002	0.398	FALSE	0.514	358	314	0.0167597765363128	0.0191082802547771	TRUE
AVH	WBGene00004739	scd-1	1.58440276795803e-08	0.000292892695684722	-3.7714213198065	0.057	0.196	0.454899370042969	6.25262196926179	L4-L1	625.262196926179	0.196	45.4913272286804	0.057	FALSE	0.196	358	314	0.0167597765363128	0.0191082802547771	TRUE
AVH	WBGene00010433	H40L08.1	1.64502740216847e-08	0.000304099765564864	2.45857193786562	0.14	0.02	1.37618529623371	0.248150740431931	L4-L1	24.8150740431931	0.02	137.622735402673	0.14	FALSE	0.14	358	314	0.0167597765363128	0.0191082802547771	TRUE
AVH	WBGene00022667	ZK154.5	1.7409033360184e-08	0.000321823390696361	-2.74901023101601	0.121	0.274	1.44481774465461	9.73148676528975	L4-L1	973.148676528975	0.274	144.486189993357	0.121	FALSE	0.274	358	314	0.0167597765363128	0.0191082802547771	TRUE
AVH	WBGene00002190	kin-2	1.89711841320088e-08	0.000350701309864316	1.23046082807354	0.21	0.064	2.83464126620905	1.20663504805134	L4-L1	120.663504805134	0.064	283.466458026807	0.21	FALSE	0.21	358	314	0.0167597765363128	0.0191082802547771	TRUE
AVH	WBGene00007091	eri-12	2.18469558040241e-08	0.00040386282499319	1.06323083933492	0.156	0.039	2.01182986144296	0.961510367707515	L4-L1	96.1510367707515	0.039	201.189134525923	0.156	FALSE	0.156	358	314	0.0167597765363128	0.0191082802547771	TRUE
AVH	WBGene00013462	micu-1	2.66106521150145e-08	0.000491924514998159	1.29152354086133	0.105	0.014	1.06252387632604	0.432569326237486	L4-L1	0	0.014	106.252484761333	0.105	FALSE	0.105	358	314	0.0167597765363128	0.0191082802547771	TRUE
AVH	WBGene00004482	rps-13	2.96615063928805e-08	0.000548322607178789	-2.10337216140533	0.29	0.43	3.70973842160958	15.9521061399246	L4-L1	1595.19257107586	0.43	370.917030985669	0.29	FALSE	0.43	358	314	0.0167597765363128	0.0191082802547771	TRUE
AVH	WBGene00019322	ahcy-1	2.9699361056484e-08	0.000549022388490163	1.76730609350735	0.169	0.036	2.01107561205677	0.588909270268577	L4-L1	58.8909270268577	0.036	201.102922805041	0.169	FALSE	0.169	358	314	0.0167597765363128	0.0191082802547771	TRUE
AVH	WBGene00004443	rpl-29	3.3898932203913e-08	0.000626655660721535	-1.63708902489671	0.213	0.363	3.14456878762187	9.78790386985226	L4-L1	978.790386985225	0.363	314.337886726363	0.213	FALSE	0.363	358	314	0.0167597765363128	0.0191082802547771	TRUE
AVH	WBGene00015810	C16A3.5	3.5597608945817e-08	0.000658057398972373	1.00054147464864	0.191	0.059	2.16942634851061	1.08310459739792	L4-L1	108.310459739792	0.059	216.949264865536	0.191	FALSE	0.191	358	314	0.0167597765363128	0.0191082802547771	TRUE
AVH	WBGene00021050	W05H9.3	5.05678857709868e-08	0.000934797936362462	1.3899262276473	0.105	0.028	1.43375139582818	0.545518983536198	L4-L1	54.5518983536198	0.028	143.376371225207	0.105	FALSE	0.105	358	314	0.0167597765363128	0.0191082802547771	TRUE
AVH	WBGene00016746	C48B6.10	5.21462547811348e-08	0.000963975665884058	2.78629809183963	0.115	0.017	1.44043462475931	0.206470157553364	L4-L1	0	0.017	144.047864608513	0.115	FALSE	0.115	358	314	0.0167597765363128	0.0191082802547771	TRUE
AVH	WBGene00013344	ebp-1	5.87687907198237e-08	0.00108639986524666	1.35969004053334	0.143	0.028	1.25671436084717	0.48814653608198	L4-L1	48.814653608198	0.028	125.675276747207	0.143	FALSE	0.143	358	314	0.0167597765363128	0.0191082802547771	TRUE
AVH	WBGene00016806	C50D2.2	6.0722296975374e-08	0.00112251238188676	1.46715891487685	0.14	0.025	1.60657181011678	0.579445783828892	L4-L1	57.9445783828892	0.025	160.662090878456	0.14	FALSE	0.14	358	314	0.0167597765363128	0.0191082802547771	TRUE
AVH	WBGene00010326	F59C6.5	6.14057653484381e-08	0.00113514697823123	3.20650726193844	0.105	0.011	1.35611701830249	0.144458636388068	L4-L1	14.4458636388068	0.011	135.614543448163	0.105	FALSE	0.105	358	314	0.0167597765363128	0.0191082802547771	TRUE
AVH	WBGene00008586	snrp-40.1	6.16932812368531e-08	0.00114046199694447	2.75308422484798	0.111	0.017	1.01881737810931	0.148803789537593	L4-L1	14.8803789537593	0.017	101.883548602655	0.111	FALSE	0.111	358	314	0.0167597765363128	0.0191082802547771	TRUE
AVH	WBGene00017653	F21C10.3	6.23481345639755e-08	0.00115256761554965	-1.32772110085097	0.475	0.542	8.98749977996749	22.5643524970264	L4-L1	2256.42923539711	0.542	898.765658713953	0.475	FALSE	0.542	358	314	0.0167597765363128	0.0191082802547771	TRUE
AVH	WBGene00004439	rpl-25.2	7.23607317734963e-08	0.00133766048756485	-3.4297681757223	0.064	0.212	0.546472449580753	5.92038752691397	L4-L1	592.038752691397	0.212	54.6489150402393	0.064	FALSE	0.212	358	314	0.0167597765363128	0.0191082802547771	TRUE
AVH	WBGene00018199	F39E9.7	7.36724375260087e-08	0.0013619086801058	1.69823010095128	0.121	0.022	1.12408805047049	0.344591505845896	L4-L1	0	0.022	112.405908807133	0.121	FALSE	0.121	358	314	0.0167597765363128	0.0191082802547771	TRUE
AVH	WBGene00009880	F49C12.11	9.73202072365374e-08	0.00179906135097463	1.1092519825481	0.146	0.034	1.2088592597759	0.559030664374417	L4-L1	55.9030664374417	0.034	120.883288808162	0.146	FALSE	0.146	358	314	0.0167597765363128	0.0191082802547771	TRUE
AVH	WBGene00019381	K04C2.3	1.0709425940849e-07	0.00197974447942536	2.68732897614848	0.121	0.02	1.4706934590211	0.226027218066664	L4-L1	0	0.02	147.0725376787	0.121	FALSE	0.121	358	314	0.0167597765363128	0.0191082802547771	TRUE
AVH	WBGene00021614	Y47A7.2	1.08654781787551e-07	0.00200859229612467	-2.51681620600122	0.108	0.246	1.1223033055557	6.43857375999088	L4-L1	643.857375999088	0.246	112.229307546615	0.108	FALSE	0.246	358	314	0.0167597765363128	0.0191082802547771	TRUE
AVH	WBGene00004473	rps-4	1.23848571518291e-07	0.00228946469308713	-1.80816757960492	0.283	0.436	4.32800679329492	15.1649184112334	L4-L1	1516.48582681781	0.436	432.80575645538	0.283	FALSE	0.436	358	314	0.0167597765363128	0.0191082802547771	TRUE
AVH	WBGene00000221	atf-4	1.28034121153498e-07	0.00236683876364356	1.02172934770757	0.146	0.036	1.71704623653132	0.844464504449726	L4-L1	84.4464504449726	0.036	171.709871142363	0.146	FALSE	0.146	358	314	0.0167597765363128	0.0191082802547771	TRUE
AVH	WBGene00004417	rpl-6	1.53856177797268e-07	0.0028441853027603	-1.88992363229066	0.232	0.38	3.22344419470152	11.9555969864781	L4-L1	1195.55368434228	0.38	322.34793910217	0.232	FALSE	0.38	358	314	0.0167597765363128	0.0191082802547771	TRUE
AVH	WBGene00019770	M04F3.4	1.57853651483109e-07	0.00291808260131676	-3.15888215835104	0.099	0.243	0.886309011392214	7.9416079523945	L4-L1	794.16079523945	0.243	88.6323069702559	0.099	FALSE	0.243	358	314	0.0167597765363128	0.0191082802547771	TRUE
AVH	WBGene00004447	rpl-33	1.58553692828151e-07	0.00293102356562119	-1.58960087453262	0.354	0.464	5.25265162702142	15.8154910401798	L4-L1	1581.54308971244	0.464	525.200435133439	0.354	FALSE	0.464	358	314	0.0167597765363128	0.0191082802547771	TRUE
AVH	WBGene00011849	T19H5.4	1.74833453093951e-07	0.00323197121389477	-2.00268237865027	0.252	0.383	2.99091665821681	11.9959004334391	L4-L1	1199.58402903838	0.383	299.100806404282	0.252	FALSE	0.383	358	314	0.0167597765363128	0.0191082802547771	TRUE
AVH	WBGene00019564	K09D9.1	1.83620110773733e-07	0.00339440136776322	1.99074172328586	0.118	0.022	1.95026558026449	0.488713347607593	L4-L1	48.8713347607593	0.022	195.027063734187	0.118	FALSE	0.118	358	314	0.0167597765363128	0.0191082802547771	TRUE
AVH	WBGene00004427	rpl-15	1.9947825994129e-07	0.00368755511327468	-1.94557555750753	0.293	0.413	3.31468432703311	12.7773534812116	L4-L1	1277.73534812116	0.413	331.477259926412	0.293	FALSE	0.413	358	314	0.0167597765363128	0.0191082802547771	TRUE
AVH	WBGene00019001	ipgm-1	2.01742018286359e-07	0.00372940295004163	1.02600585134376	0.182	0.056	1.52084739835787	0.74560980919265	L4-L1	74.560980919265	0.056	152.081784757575	0.182	FALSE	0.182	358	314	0.0167597765363128	0.0191082802547771	TRUE
AVH	WBGene00013597	gpi-1	2.06989919291058e-07	0.0038264156480145	2.61899931464363	0.105	0.014	0.791942267991304	0.126637951829139	L4-L1	12.6637951829139	0.014	79.193496999588	0.105	FALSE	0.105	358	314	0.0167597765363128	0.0191082802547771	TRUE
AVH	WBGene00011383	T02E9.5	2.0923421393166e-07	0.00386790367874067	-1.9468695183748	0.264	0.388	3.61562665886349	13.9490654004692	L4-L1	1394.90654004692	0.388	361.55790242598	0.264	FALSE	0.388	358	314	0.0167597765363128	0.0191082802547771	TRUE
AVH	WBGene00004486	rps-17	2.17071433350198e-07	0.00401278251691176	-1.82747792922816	0.309	0.433	4.561730003944	16.1988229606259	L4-L1	1619.86425314599	0.433	456.1743098496	0.309	FALSE	0.433	358	314	0.0167597765363128	0.0191082802547771	TRUE
AVH	WBGene00000051	acr-12	2.1975022518201e-07	0.00406230266271463	1.65003535707883	0.146	0.034	1.76625934174415	0.561008817496072	L4-L1	56.1008817496072	0.034	176.628181999029	0.146	FALSE	0.146	358	314	0.0167597765363128	0.0191082802547771	TRUE
AVH	WBGene00006708	ubc-13	2.20431290347805e-07	0.00407489283336952	1.64366076308017	0.121	0.025	1.60146739038493	0.510764938724921	L4-L1	51.0764938724921	0.025	160.151633305582	0.121	FALSE	0.121	358	314	0.0167597765363128	0.0191082802547771	TRUE
AVH	WBGene00016167	vps-22	2.57945305195817e-07	0.00476837691184988	2.01806592020648	0.102	0.011	0.739645211926766	0.180603192426541	L4-L1	18.0603192426541	0.011	73.9667816328453	0.102	FALSE	0.102	358	314	0.0167597765363128	0.0191082802547771	TRUE
AVH	WBGene00015176	vps-51	2.61451348964765e-07	0.00483318963696265	1.41953354867508	0.102	0.017	0.83462425525582	0.310407478249666	L4-L1	31.0407478249666	0.017	83.4649762325452	0.102	FALSE	0.102	358	314	0.0167597765363128	0.0191082802547771	TRUE
AVH	WBGene00001574	gei-17	2.71118067321171e-07	0.00501188859249917	1.37182603824877	0.137	0.028	1.22089897685435	0.470194924457297	L4-L1	47.0194924457297	0.028	122.091810716552	0.137	FALSE	0.137	358	314	0.0167597765363128	0.0191082802547771	TRUE
AVH	WBGene00007107	pfd-4	2.75014640890052e-07	0.0050839206514935	1.65783069782543	0.108	0.017	1.02108769185944	0.321814319711863	L4-L1	0	0.017	102.108739680964	0.108	FALSE	0.108	358	314	0.0167597765363128	0.0191082802547771	TRUE
AVH	WBGene00010879	taap-1	3.48146654755331e-07	0.00643583905980704	1.51353362823901	0.105	0.025	1.2874348139099	0.449249143663948	L4-L1	44.9249143663948	0.025	128.747415938691	0.105	FALSE	0.105	358	314	0.0167597765363128	0.0191082802547771	TRUE
AVH	WBGene00001980	hmr-1	3.917317779618e-07	0.00724155364740183	-3.42642531945212	0.076	0.212	0.565519599847088	6.11145851886952	L4-L1	611.145851886952	0.212	56.5536882771374	0.076	FALSE	0.212	358	314	0.0167597765363128	0.0191082802547771	TRUE
AVH	WBGene00006601	tpi-1	4.19618811721299e-07	0.00775707335347993	1.53265344090607	0.115	0.031	1.05149386027222	0.361746934965143	L4-L1	36.1746934965143	0.031	105.150781336971	0.115	FALSE	0.115	358	314	0.0167597765363128	0.0191082802547771	TRUE
AVH	WBGene00050941	C33F10.14	4.29563723031304e-07	0.00794091498395669	2.07701306381041	0.105	0.014	0.960094009217668	0.225508187586912	L4-L1	22.5508187586912	0.014	96.0060034973472	0.105	FALSE	0.105	358	314	0.0167597765363128	0.0191082802547771	TRUE
AVH	WBGene00010479	K01G5.8	4.36659634672019e-07	0.00807209000654693	1.03596868988518	0.102	0.017	0.77870365458783	0.378524524376733	L4-L1	37.8524524376733	0.017	77.8714424355681	0.102	FALSE	0.102	358	314	0.0167597765363128	0.0191082802547771	TRUE
AVH	WBGene00000170	aqp-2	4.38284744963294e-07	0.00810213179539146	-6.97547959271957	0.006	0.103	0.019858621967451	2.89704600568887	L4-L1	289.704600568887	0.103	0	0.006	FALSE	0.103	358	314	0.0167597765363128	0.0191082802547771	TRUE
AVH	WBGene00004413	rpl-2	4.62722309519939e-07	0.0085538846137856	-1.29640458764933	0.471	0.536	8.49603999364887	20.8726630876521	L4-L1	2087.26630876521	0.536	849.599669666564	0.471	FALSE	0.536	358	314	0.0167597765363128	0.0191082802547771	TRUE
AVH	WBGene00004492	rps-23	4.78846190370449e-07	0.00885195067518811	-1.40189537885286	0.404	0.486	6.24385027853819	16.5049040703442	L4-L1	1650.4663498123	0.486	624.391478060525	0.404	FALSE	0.486	358	314	0.0167597765363128	0.0191082802547771	TRUE
AVH	WBGene00015099	ggtb-1	5.15215862051153e-07	0.00952428042587761	1.43903364890024	0.102	0.017	0.654666441613048	0.239831592195772	L4-L1	23.9831592195772	0.017	65.4686448966545	0.102	FALSE	0.102	358	314	0.0167597765363128	0.0191082802547771	TRUE
AVH	WBGene00001854	hil-3	5.53260071820114e-07	0.0102275656876666	1.01202528207845	0.22	0.084	4.38854449286929	2.17484420757068	L4-L1	217.472392146006	0.084	438.867861179677	0.22	FALSE	0.22	358	314	0.0167597765363128	0.0191082802547771	TRUE
AVH	WBGene00022829	ZK867.2	5.75494554020148e-07	0.0106385923256165	-3.0009340224743	0.067	0.19	0.6495119606277	5.22216171564689	L4-L1	522.216171564689	0.19	64.9500309799555	0.067	FALSE	0.19	358	314	0.0167597765363128	0.0191082802547771	TRUE
AVH	WBGene00004484	rps-15	5.8010511466208e-07	0.0107238231496432	-1.63025241638465	0.369	0.447	5.41134423136588	16.7588099888794	L4-L1	1675.86897027688	0.447	541.085507493146	0.369	FALSE	0.447	358	314	0.0167597765363128	0.0191082802547771	TRUE
AVH	WBGene00015791	C15C7.5	5.81753942619187e-07	0.0107543033832583	2.84078359244465	0.111	0.02	2.31801414075666	0.321211377704899	L4-L1	0	0.02	231.808498191389	0.111	FALSE	0.111	358	314	0.0167597765363128	0.0191082802547771	TRUE
AVH	WBGene00008765	ttx-7	7.03964791675585e-07	0.0130134931389149	1.4782643645404	0.15	0.045	1.85899674367589	0.665581527582108	L4-L1	66.5581527582108	0.045	185.8990240925	0.15	FALSE	0.15	358	314	0.0167597765363128	0.0191082802547771	TRUE
AVH	WBGene00006864	npr-16	7.57224592824896e-07	0.013998053822961	1.07526502469855	0.124	0.025	0.882576713027354	0.417574790326779	L4-L1	41.7574790326779	0.025	88.2603685578813	0.124	FALSE	0.124	358	314	0.0167597765363128	0.0191082802547771	TRUE
AVH	WBGene00044443	ZC21.10	7.83945970656039e-07	0.0144920252135475	-1.87560187876603	0.054	0.17	1.55826105743699	5.72700496347095	L4-L1	572.700496347095	0.17	155.830867967304	0.054	FALSE	0.17	358	314	0.0167597765363128	0.0191082802547771	TRUE
AVH	WBGene00014196	ZK1053.1	7.88302349328178e-07	0.0145725572296807	2.20962071059676	0.108	0.017	1.63168358169978	0.350650740673464	L4-L1	35.0650740673464	0.017	163.167013199927	0.108	FALSE	0.108	358	314	0.0167597765363128	0.0191082802547771	TRUE
AVH	WBGene00022410	Y97E10C.1	9.63248704378286e-07	0.017806615549137	-2.0148401554992	0.156	0.296	2.05375422644885	8.3100333352225	L4-L1	831.00333352225	0.296	205.381699152155	0.156	FALSE	0.296	358	314	0.0167597765363128	0.0191082802547771	TRUE
AVH	WBGene00004512	rrn-1.1	1.16065033891766e-06	0.0214557821652319	-2.85045843884169	0.032	0.137	0.544016539124978	3.94378364669233	L4-L1	394.366336058172	0.137	54.3414995111636	0.032	FALSE	0.137	358	314	0.0167597765363128	0.0191082802547771	TRUE
AVH	WBGene00004451	rpl-37	1.3752258235914e-06	0.0254224245749106	-1.96496405321357	0.178	0.31	2.5371860452296	9.91488976592244	L4-L1	991.464919370122	0.31	253.723237447118	0.178	FALSE	0.31	358	314	0.0167597765363128	0.0191082802547771	TRUE
AVH	WBGene00004434	rpl-22	2.07196501809927e-06	0.0383023453245831	-1.36359024010475	0.389	0.461	6.13083610897643	15.7815606153595	L4-L1	1578.13801861935	0.461	612.97556341099	0.389	FALSE	0.461	358	314	0.0167597765363128	0.0191082802547771	TRUE
RIA	WBGene00018298	nlp-50	0	0	4.30515599635701	0.762	0.191	93.7968959353652	4.74451130383379	L4-L1	474.445190461466	0.191	9379.53839860665	0.762	FALSE	0.762	4980	1859	0.00120481927710843	0.00322754168908015	TRUE
RIA	WBGene00002026	hsp-70	0	0	3.73705835509213	0.678	0.206	169.122790354568	12.6832332849978	L4-L1	1268.28139140667	0.206	16912.2712842859	0.678	FALSE	0.678	4980	1859	0.00120481927710843	0.00322754168908015	TRUE
RIA	WBGene00010073	F54F12.2	0	0	4.61806773960224	0.472	0.031	11.7350363178444	0.477688636387306	L4-L1	47.7687235693649	0.031	1173.46280671116	0.472	FALSE	0.472	4980	1859	0.00120481927710843	0.00322754168908015	TRUE
RIA	WBGene00010962	ctc-3	0	0	2.32313430962618	0.83	0.389	77.8207841317278	15.5510560085174	L4-L1	1555.0803037253	0.389	7782.00083736805	0.83	FALSE	0.83	4980	1859	0.00120481927710843	0.00322754168908015	TRUE
RIA	WBGene00017671	pgal-1	0	0	2.30319024653414	0.862	0.461	59.2653062260314	12.0079221120966	L4-L1	1200.75683877399	0.461	5926.47816208127	0.862	FALSE	0.862	4980	1859	0.00120481927710843	0.00322754168908015	TRUE
RIA	WBGene00019293	K02A6.2	0	0	5.94875335864337	0.352	0.009	8.22436307862163	0.132960329752123	L4-L1	0	0.009	822.436604111783	0.352	FALSE	0.352	4980	1859	0.00120481927710843	0.00322754168908015	TRUE
RIA	WBGene00020136	nlp-45	0	0	2.84086018668803	0.945	0.614	196.353911444968	27.4064910664434	L4-L1	2740.61803528939	0.614	19635.2999547106	0.945	FALSE	0.945	4980	1859	0.00120481927710843	0.00322754168908015	TRUE
RIA	WBGene00010424	lep-5	0	0	7.88843176933269	0.296	0.001	5.63711941449469	0.0235919168141562	L4-L1	0	0.001	563.70859505358	0.296	FALSE	0.296	4980	1859	0.00120481927710843	0.00322754168908015	TRUE
RIA	WBGene00009315	F32B4.5	6.91691904177745e-323	1.27866165406298e-318	1.72115374797063	0.903	0.641	109.188498918375	33.1174963047422	L4-L1	3311.70398595269	0.641	10918.6993259112	0.903	FALSE	0.903	4980	1859	0.00120481927710843	0.00322754168908015	TRUE
RIA	WBGene00001613	glr-2	2.37872845846727e-319	4.39731742832259e-315	2.79504049139239	0.506	0.091	10.6491003755769	1.53421771366204	L4-L1	153.419949452681	0.091	1064.90936485491	0.506	FALSE	0.506	4980	1859	0.00120481927710843	0.00322754168908015	TRUE
RIA	WBGene00010965	ctc-2	5.06423453707162e-313	9.36174396523059e-309	2.28600454620013	0.73	0.331	52.3929687809049	10.742699074273	L4-L1	1074.23278394203	0.331	5239.2326400839	0.73	FALSE	0.73	4980	1859	0.00120481927710843	0.00322754168908015	TRUE
RIA	WBGene00022951	C30E1.9	1.03513679474386e-306	1.9135538787635e-302	-1.86595957622622	0.627	0.89	32.06304515711	116.874861648625	L4-L1	11687.1537908212	0.89	3206.29740829815	0.627	FALSE	0.89	4980	1859	0.00120481927710843	0.00322754168908015	TRUE
RIA	WBGene00021972	glb-31	1.03152057616011e-302	1.90686893708958e-298	1.10319992403168	0.954	0.888	127.802504530974	59.489930068844	L4-L1	5948.93361526548	0.888	12780.1573446171	0.954	FALSE	0.954	4980	1859	0.00120481927710843	0.00322754168908015	TRUE
RIA	WBGene00001078	dpy-19	3.22034365018587e-302	5.95312727173359e-298	5.0322409451184	0.289	0.009	5.11936618375641	0.156260288813706	L4-L1	15.6260939423756	0.009	511.925137462357	0.289	FALSE	0.289	4980	1859	0.00120481927710843	0.00322754168908015	TRUE
RIA	WBGene00018519	F46H5.3	2.98521062608455e-301	5.5184603633799e-297	1.65299832250338	0.82	0.494	41.6806741839363	13.253533561693	L4-L1	1325.33684538257	0.494	4168.02127343448	0.82	FALSE	0.82	4980	1859	0.00120481927710843	0.00322754168908015	TRUE
RIA	WBGene00021272	Y23H5B.1	4.62472285835982e-297	8.54926267596397e-293	1.42994642385733	0.919	0.695	72.8041733804052	27.0208801330458	L4-L1	2702.02812456542	0.695	7280.39461316021	0.919	FALSE	0.919	4980	1859	0.00120481927710843	0.00322754168908015	TRUE
RIA	WBGene00019428	dgk-5	2.19628066245322e-296	4.06004443261102e-292	1.55095868171057	0.884	0.596	51.0698957708876	17.4292804154915	L4-L1	1742.90144412267	0.596	5106.94278504466	0.884	FALSE	0.884	4980	1859	0.00120481927710843	0.00322754168908015	TRUE
RIA	WBGene00010849	M04B2.7	1.67527091485236e-295	3.09690581319607e-291	6.63076633450308	0.264	0.004	5.41617543017552	0.0544600357153425	L4-L1	0	0.004	541.594652056187	0.264	FALSE	0.264	4980	1859	0.00120481927710843	0.00322754168908015	TRUE
RIA	WBGene00010959	nduo-1	5.14258685986431e-291	9.50658606914516e-287	2.49020048504551	0.62	0.234	43.9029963814105	7.81381781801271	L4-L1	781.342106752896	0.234	4390.33155014177	0.62	FALSE	0.62	4980	1859	0.00120481927710843	0.00322754168908015	TRUE
RIA	WBGene00010960	atp-6	6.76057955090143e-291	1.24976073577964e-286	1.72224199306162	0.826	0.402	87.8277375961049	26.6185613620263	L4-L1	2661.76500997943	0.402	8782.75271042493	0.826	FALSE	0.826	4980	1859	0.00120481927710843	0.00322754168908015	TRUE
RIA	WBGene00219758	linc-11	4.97894142951897e-282	9.20407112660877e-278	2.69499451411377	0.433	0.074	9.73617963906894	1.5034202070077	L4-L1	150.331788787231	0.074	973.608838645698	0.433	FALSE	0.433	4980	1859	0.00120481927710843	0.00322754168908015	TRUE
RIA	WBGene00004350	rgs-7	5.69027674940676e-266	1.05190455989533e-261	1.67200024281271	0.822	0.498	40.389519079032	12.6749238839338	L4-L1	1267.46917977118	0.498	4038.90471912478	0.822	FALSE	0.822	4980	1859	0.00120481927710843	0.00322754168908015	TRUE
RIA	WBGene00004409	rla-1	1.92346657453658e-262	3.55572030968832e-258	2.14865196605295	0.596	0.236	20.6645737636925	4.66026220102861	L4-L1	466.014823541154	0.236	2066.45408496532	0.596	FALSE	0.596	4980	1859	0.00120481927710843	0.00322754168908015	TRUE
RIA	WBGene00004622	rrn-3.1	2.90103726942865e-246	5.3628574962658e-242	-3.09419479919705	0.492	0.658	20.0530786360556	171.252785574832	L4-L1	17124.9348834583	0.658	2005.30672618012	0.492	FALSE	0.658	4980	1859	0.00120481927710843	0.00322754168908015	TRUE
RIA	WBGene00017389	lgc-38	8.41857701483553e-242	1.5562581469625e-237	3.83202186391453	0.274	0.021	4.65209317492348	0.326496157439476	L4-L1	32.649237886364	0.021	465.193907437624	0.274	FALSE	0.274	4980	1859	0.00120481927710843	0.00322754168908015	TRUE
RIA	WBGene00015948	C18A11.2	2.69871401419537e-234	4.98884272664156e-230	-1.14865840368392	0.718	0.898	26.1490737539339	57.9754828067771	L4-L1	5797.4445951595	0.898	2614.87680924183	0.718	FALSE	0.898	4980	1859	0.00120481927710843	0.00322754168908015	TRUE
RIA	WBGene00000433	ceh-8	3.40902437366329e-231	6.30192245715396e-227	1.55395844529032	0.823	0.496	37.3702419280057	12.7273270676493	L4-L1	1272.72200660075	0.496	3737.00398664622	0.823	FALSE	0.823	4980	1859	0.00120481927710843	0.00322754168908015	TRUE
RIA	WBGene00044728	Y53F4B.45	7.50508683908898e-230	1.38739035307399e-225	1.62304592837238	0.694	0.301	26.7176745649192	8.67384858636011	L4-L1	867.34387705938	0.301	2671.73837479206	0.694	FALSE	0.694	4980	1859	0.00120481927710843	0.00322754168908015	TRUE
RIA	WBGene00010957	nduo-6	7.52760530312754e-230	1.39155311633616e-225	1.18596583910367	0.9	0.538	149.327530443504	65.6339931241693	L4-L1	6563.22211045207	0.538	14932.7212590091	0.9	FALSE	0.9	4980	1859	0.00120481927710843	0.00322754168908015	TRUE
RIA	WBGene00010419	atp-1	1.31767127707339e-229	2.43584712279787e-225	1.39981969161136	0.847	0.6	44.4637857208498	16.8507330907864	L4-L1	1685.05327497348	0.6	4446.29245554548	0.847	FALSE	0.847	4980	1859	0.00120481927710843	0.00322754168908015	TRUE
RIA	WBGene00019327	zip-2	5.41514062504028e-222	1.00104289594495e-217	-2.72640871666148	0.254	0.621	4.63787484572359	30.69710055694	L4-L1	3069.65785073186	0.621	463.764250943893	0.254	FALSE	0.621	4980	1859	0.00120481927710843	0.00322754168908015	TRUE
RIA	WBGene00018639	tbc-16	1.11084281634567e-219	2.05350403029661e-215	2.28494721019425	0.517	0.157	13.0651545418324	2.68078665886475	L4-L1	268.075264470222	0.157	1306.49944587445	0.517	FALSE	0.517	4980	1859	0.00120481927710843	0.00322754168908015	TRUE
RIA	WBGene00019466	tos-1	2.35443089815347e-218	4.3524009583265e-214	-1.83439708858245	0.425	0.737	8.95295467928555	31.9299541974355	L4-L1	3192.95469494362	0.737	895.295115550313	0.425	FALSE	0.737	4980	1859	0.00120481927710843	0.00322754168908015	TRUE
RIA	WBGene00003175	mec-12	2.41701911184207e-218	4.46810153015125e-214	1.68524762139954	0.637	0.306	19.6618305853499	6.11380359992821	L4-L1	611.373688170957	0.306	1966.17035205273	0.637	FALSE	0.637	4980	1859	0.00120481927710843	0.00322754168908015	TRUE
RIA	WBGene00019007	ucr-11	1.15570221427812e-215	2.13643111331453e-211	2.75517528346216	0.321	0.05	5.41223853136587	0.801532063480954	L4-L1	80.1526789452293	0.05	541.220184668528	0.321	FALSE	0.321	4980	1859	0.00120481927710843	0.00322754168908015	TRUE
RIA	WBGene00010958	ndfl-4	2.3812469736945e-211	4.40197315557166e-207	1.66728272725358	0.595	0.221	21.3576940845166	6.72434858598538	L4-L1	672.409413992585	0.221	2135.75367628114	0.595	FALSE	0.595	4980	1859	0.00120481927710843	0.00322754168908015	TRUE
RIA	WBGene00006407	lim-9	7.44795398211906e-210	1.37682877313453e-205	4.27359081681824	0.205	0.009	2.68872470402242	0.138843817418638	L4-L1	0	0.009	268.871221819764	0.205	FALSE	0.205	4980	1859	0.00120481927710843	0.00322754168908015	TRUE
RIA	WBGene00003163	mdl-1	1.41072246751984e-206	2.60786155345718e-202	3.77786598488244	0.233	0.022	5.11200346293675	0.372521907225857	L4-L1	37.2504850139629	0.022	511.14805873636	0.233	FALSE	0.233	4980	1859	0.00120481927710843	0.00322754168908015	TRUE
RIA	WBGene00001614	glr-3	3.96460642680336e-204	7.32897144058869e-200	1.27986468197668	0.869	0.646	46.7903645070647	19.2698900219726	L4-L1	1926.97419439686	0.646	4678.98396766793	0.869	FALSE	0.869	4980	1859	0.00120481927710843	0.00322754168908015	TRUE
RIA	WBGene00013899	ZC443.4	1.16230072050726e-197	2.14862911192973e-193	1.73110567678615	0.609	0.263	15.1418777691254	4.56101300059065	L4-L1	456.097550589617	0.263	1514.17561190571	0.609	FALSE	0.609	4980	1859	0.00120481927710843	0.00322754168908015	TRUE
RIA	WBGene00001189	egl-21	8.45029472208733e-197	1.56212148232506e-192	1.28919593919945	0.827	0.622	46.2062988744668	18.9066671407507	L4-L1	1890.64683458321	0.622	4620.59265367795	0.827	FALSE	0.827	4980	1859	0.00120481927710843	0.00322754168908015	TRUE
RIA	WBGene00001617	glr-6	1.46377260645695e-196	2.70593004029631e-192	1.38968665871279	0.751	0.396	24.0246006843992	9.16893770243316	L4-L1	916.889647952741	0.396	2402.46702025711	0.751	FALSE	0.751	4980	1859	0.00120481927710843	0.00322754168908015	TRUE
RIA	WBGene00016809	C50D2.6	1.86565823429412e-192	3.44885581191612e-188	-1.3886392654666	0.518	0.787	13.1287340254309	34.3763829939635	L4-L1	3437.59993599877	0.787	1312.8678019634	0.518	FALSE	0.787	4980	1859	0.00120481927710843	0.00322754168908015	TRUE
RIA	WBGene00022144	pghm-1	3.04951352605989e-190	5.63733070427432e-186	1.22605796566729	0.827	0.609	43.0446843425052	18.4009392400222	L4-L1	1840.07905758826	0.609	4304.46744577719	0.827	FALSE	0.827	4980	1859	0.00120481927710843	0.00322754168908015	TRUE
RIA	WBGene00011250	R11H6.2	1.44909377962814e-187	2.67879476102057e-183	2.39923602113306	0.323	0.06	4.89830499246327	0.928448002969236	L4-L1	92.8392182517843	0.06	489.826747789388	0.323	FALSE	0.323	4980	1859	0.00120481927710843	0.00322754168908015	TRUE
RIA	WBGene00009688	F44E5.1	2.82193934591221e-184	5.2166370748533e-180	2.01909862966358	0.416	0.119	7.85601210958261	1.93810648546103	L4-L1	193.801230153004	0.119	785.603924797987	0.416	FALSE	0.416	4980	1859	0.00120481927710843	0.00322754168908015	TRUE
RIA	WBGene00004924	snt-4	2.06977873381327e-181	3.82619296732722e-177	1.45391108187596	0.65	0.318	17.3920410618432	6.34862100051749	L4-L1	634.856946887419	0.318	1739.21153313227	0.65	FALSE	0.65	4980	1859	0.00120481927710843	0.00322754168908015	TRUE
RIA	WBGene00018701	pccb-1	7.49182506642922e-181	1.38493878178011e-176	1.68597931932359	0.605	0.268	15.6326863164463	4.85847822873287	L4-L1	485.84258538843	0.268	1563.2631230121	0.605	FALSE	0.605	4980	1859	0.00120481927710843	0.00322754168908015	TRUE
RIA	WBGene00009122	tct-1	1.02638865324493e-180	1.89738206438859e-176	2.17003215012344	0.325	0.089	6.19491764059409	1.37646485145635	L4-L1	137.640823434904	0.089	619.486418166518	0.325	FALSE	0.325	4980	1859	0.00120481927710843	0.00322754168908015	TRUE
RIA	WBGene00003902	pab-1	2.47389051729608e-178	4.57323401027353e-174	1.33584847433484	0.776	0.5	32.1841514285736	12.7500539222646	L4-L1	1274.99624871781	0.5	3218.42006336068	0.776	FALSE	0.776	4980	1859	0.00120481927710843	0.00322754168908015	TRUE
RIA	WBGene00006782	unc-46	1.51164771285486e-174	2.79443196198349e-170	2.50962119775728	0.31	0.057	5.30281556216422	0.931077139755734	L4-L1	93.1071170181677	0.057	530.283290158239	0.31	FALSE	0.31	4980	1859	0.00120481927710843	0.00322754168908015	TRUE
RIA	WBGene00012452	Y17D7B.4	4.4916598807433e-173	8.30328245554207e-169	2.60954842891247	0.326	0.066	7.16488116194249	1.173856363509	L4-L1	117.385024953377	0.066	716.482777538538	0.326	FALSE	0.326	4980	1859	0.00120481927710843	0.00322754168908015	TRUE
RIA	WBGene00006839	unc-115	1.45394538766121e-172	2.68776344363052e-168	1.83045853583024	0.48	0.165	9.30649937254216	2.61670764454909	L4-L1	261.668943848494	0.165	930.637872979667	0.48	FALSE	0.48	4980	1859	0.00120481927710843	0.00322754168908015	TRUE
RIA	WBGene00004419	rpl-7A	9.31644056674282e-172	1.72223720316808e-167	1.62885170317717	0.605	0.322	20.2211592409479	6.53839333906121	L4-L1	653.807414559542	0.322	2022.10182832316	0.605	FALSE	0.605	4980	1859	0.00120481927710843	0.00322754168908015	TRUE
RIA	WBGene00001946	his-72	9.88464496294924e-170	1.8272754678508e-165	-2.36033596143025	0.196	0.538	2.88799660092507	14.8321328700395	L4-L1	1483.19261433609	0.538	288.796247998984	0.196	FALSE	0.538	4980	1859	0.00120481927710843	0.00322754168908015	TRUE
RIA	WBGene00001911	his-37	1.18331987300836e-166	2.18748511724325e-162	1.24540955275155	0.758	0.488	35.2964585474893	14.8876538168131	L4-L1	1488.75243714897	0.488	3529.59218283155	0.758	FALSE	0.758	4980	1859	0.00120481927710843	0.00322754168908015	TRUE
RIA	WBGene00003828	nuc-1	2.64927743614243e-166	4.8974542684529e-162	4.72185630306755	0.174	0.007	2.56668098435708	0.097083443471118	L4-L1	9.70790581575707	0.007	256.646063515299	0.174	FALSE	0.174	4980	1859	0.00120481927710843	0.00322754168908015	TRUE
RIA	WBGene00020854	T27C4.1	1.05029145691546e-165	1.94156878725391e-161	-1.77450804187498	0.327	0.644	6.05117857307813	20.7040119946698	L4-L1	2070.36253080022	0.644	605.118877517134	0.327	FALSE	0.644	4980	1859	0.00120481927710843	0.00322754168908015	TRUE
RIA	WBGene00000915	hsp-90	3.72287774689118e-162	6.88211180290303e-158	-1.55211113694939	0.384	0.674	8.15535685257007	23.9166295436999	L4-L1	2391.61063554104	0.674	815.535942511722	0.384	FALSE	0.674	4980	1859	0.00120481927710843	0.00322754168908015	TRUE
RIA	WBGene00011254	R12G8.1	2.40395252216701e-160	4.44394663247794e-156	1.25293042622932	0.592	0.249	36.05695568013	15.1293451357515	L4-L1	1512.9274014022	0.249	3605.67359673865	0.592	FALSE	0.592	4980	1859	0.00120481927710843	0.00322754168908015	TRUE
RIA	WBGene00004498	rps-29	9.87134299658113e-159	1.82481646634799e-154	-1.53525091814348	0.411	0.685	7.79156795222856	22.5843481848666	L4-L1	2258.40383775481	0.685	779.151469110071	0.411	FALSE	0.685	4980	1859	0.00120481927710843	0.00322754168908015	TRUE
RIA	WBGene00002980	lgg-1	1.28588653544257e-158	2.37708984941914e-154	-1.8070801858101	0.332	0.634	5.93434870729489	20.7679470948221	L4-L1	2076.76782835758	0.634	593.408785105311	0.332	FALSE	0.634	4980	1859	0.00120481927710843	0.00322754168908015	TRUE
RIA	WBGene00012989	Y48C3A.5	4.67026502721645e-158	8.63345192931233e-154	-1.49477233207054	0.422	0.699	8.12815282468877	22.9080489880006	L4-L1	2290.76911432859	0.699	812.793870063656	0.422	FALSE	0.699	4980	1859	0.00120481927710843	0.00322754168908015	TRUE
RIA	WBGene00010961	nduo-2	1.21087290459857e-157	2.23841965144091e-153	1.5618082371794	0.391	0.126	8.59783626784798	2.91229437024097	L4-L1	291.227847628434	0.126	859.76739113061	0.391	FALSE	0.391	4980	1859	0.00120481927710843	0.00322754168908015	TRUE
RIA	WBGene00019180	H10D18.5	2.38021563556172e-157	4.4000666238994e-153	1.98280792102495	0.441	0.144	9.64643101944997	2.44045322270485	L4-L1	244.042488126263	0.144	964.623369056828	0.441	FALSE	0.441	4980	1859	0.00120481927710843	0.00322754168908015	TRUE
RIA	WBGene00011110	prdx-3	1.88996117818865e-155	3.49378223399954e-151	2.56627463738545	0.278	0.054	4.48359656297368	0.756898743841259	L4-L1	75.690189528769	0.054	448.354241788558	0.278	FALSE	0.278	4980	1859	0.00120481927710843	0.00322754168908015	TRUE
RIA	WBGene00000233	avr-15	5.99685861971489e-153	1.1085792844405e-148	1.40794354323758	0.595	0.265	13.4246591050735	5.05906421361098	L4-L1	505.879216710919	0.265	1342.46845388635	0.595	FALSE	0.595	4980	1859	0.00120481927710843	0.00322754168908015	TRUE
RIA	WBGene00000135	amt-3	8.08500051016432e-152	1.49459319430898e-147	2.75441153056606	0.28	0.052	5.36799780875623	0.79540026391865	L4-L1	79.5377736270743	0.052	536.80342976653	0.28	FALSE	0.28	4980	1859	0.00120481927710843	0.00322754168908015	TRUE
RIA	WBGene00016858	C50H11.13	4.52372338694487e-150	8.3625550531063e-146	4.25989267718715	0.167	0.01	2.57406441094713	0.134185400155665	L4-L1	13.4185958854043	0.01	257.408469861344	0.167	FALSE	0.167	4980	1859	0.00120481927710843	0.00322754168908015	TRUE
RIA	WBGene00000529	clh-2	1.47436652533881e-148	2.72551395874133e-144	2.53257289217719	0.261	0.048	3.90491197615348	0.674778823028322	L4-L1	67.477522033476	0.048	390.491454470142	0.261	FALSE	0.261	4980	1859	0.00120481927710843	0.00322754168908015	TRUE
RIA	WBGene00017580	lgc-4	2.42072622129932e-146	4.47495449269392e-142	1.57651066241318	0.471	0.17	9.67345316479113	3.24340960339984	L4-L1	324.340006149762	0.17	967.335464491113	0.471	FALSE	0.471	4980	1859	0.00120481927710843	0.00322754168908015	TRUE
RIA	WBGene00004485	rps-16	5.25424108995236e-146	9.71299007888594e-142	1.51069722042035	0.481	0.215	11.0541295825155	3.87934163548033	L4-L1	387.929162994604	0.215	1105.37387311707	0.481	FALSE	0.481	4980	1859	0.00120481927710843	0.00322754168908015	TRUE
RIA	WBGene00020929	W02C12.2	8.88511184984543e-146	1.64250177656243e-141	1.57881193708449	0.298	0.074	4.74404072985516	1.58808224246038	L4-L1	158.806703308747	0.074	474.400909898774	0.298	FALSE	0.298	4980	1859	0.00120481927710843	0.00322754168908015	TRUE
RIA	WBGene00003966	pdl-1	3.29398965075599e-145	6.08926926838753e-141	-2.4265454563351	0.173	0.489	2.44828148101259	13.1647647225147	L4-L1	1316.46667152263	0.489	244.829561502504	0.173	FALSE	0.489	4980	1859	0.00120481927710843	0.00322754168908015	TRUE
RIA	WBGene00003112	mab-21	1.39990739981603e-144	2.58786881929992e-140	1.57866486480327	0.51	0.203	11.9921795066929	4.01485997337599	L4-L1	401.475800781735	0.203	1199.22348889983	0.51	FALSE	0.51	4980	1859	0.00120481927710843	0.00322754168908015	TRUE
RIA	WBGene00006609	tre-3	2.58868533839474e-144	4.78544371655652e-140	1.47921153859902	0.622	0.306	17.8173998784781	6.39082241825994	L4-L1	639.075763609289	0.306	1781.71598039174	0.622	FALSE	0.622	4980	1859	0.00120481927710843	0.00322754168908015	TRUE
RIA	WBGene00021350	Y37E3.8	3.04358700016267e-142	5.62637492850071e-138	-2.08623470173757	0.243	0.545	3.64403424546867	15.4760506604936	L4-L1	1547.57489774257	0.545	364.403473108477	0.243	FALSE	0.545	4980	1859	0.00120481927710843	0.00322754168908015	TRUE
RIA	WBGene00018985	F56F10.2	1.40731333888977e-141	2.60155943827162e-137	2.38434332592935	0.222	0.037	2.96208045478693	0.567235152571876	L4-L1	56.7235722111248	0.037	296.212096898743	0.222	FALSE	0.222	4980	1859	0.00120481927710843	0.00322754168908015	TRUE
RIA	WBGene00009119	ndk-1	2.1438283970179e-141	3.96308117472729e-137	1.19979247966002	0.783	0.573	41.5161536136892	18.0735883843021	L4-L1	1807.34842232189	0.573	4151.55809264137	0.783	FALSE	0.783	4980	1859	0.00120481927710843	0.00322754168908015	TRUE
RIA	WBGene00013463	kdp-1	4.05954026844119e-140	7.50446614024039e-136	1.87401989107721	0.346	0.099	6.06870244325087	1.65556206127291	L4-L1	165.555847409192	0.099	606.868103314014	0.346	FALSE	0.346	4980	1859	0.00120481927710843	0.00322754168908015	TRUE
RIA	WBGene00019352	K03A1.4	1.48405515101435e-138	2.74342435216512e-134	-1.40537200281922	0.443	0.685	9.50265903389903	25.1724446042322	L4-L1	2517.19772561983	0.685	950.262915451214	0.443	FALSE	0.685	4980	1859	0.00120481927710843	0.00322754168908015	TRUE
RIA	WBGene00001612	glr-1	4.22648619168386e-138	7.81308237394678e-134	2.09563394699707	0.282	0.062	4.21344048311554	0.985723626458645	L4-L1	98.5720507465474	0.062	421.345750168805	0.282	FALSE	0.282	4980	1859	0.00120481927710843	0.00322754168908015	TRUE
RIA	WBGene00010833	M03B6.1	5.09959154228262e-138	9.42710492506365e-134	2.8417190729142	0.209	0.029	3.72712924403425	0.519788546176358	L4-L1	51.9787652913723	0.029	372.71165084331	0.209	FALSE	0.209	4980	1859	0.00120481927710843	0.00322754168908015	TRUE
RIA	WBGene00010964	ctc-1	7.18610029082783e-138	1.32842249976243e-133	1.14515257506882	0.752	0.491	50.1110719139426	22.6573561320449	L4-L1	2265.69270665146	0.491	5011.06764355564	0.752	FALSE	0.752	4980	1859	0.00120481927710843	0.00322754168908015	TRUE
RIA	WBGene00004438	rpl-25.1	2.52968776104546e-132	4.67638079506863e-128	1.61498548831424	0.405	0.157	7.94380191383738	2.59337376690718	L4-L1	259.331258815898	0.157	794.370612828356	0.405	FALSE	0.405	4980	1859	0.00120481927710843	0.00322754168908015	TRUE
RIA	WBGene00019401	nuo-4	6.48096675373771e-130	1.19807151409595e-125	2.32137117060803	0.244	0.049	3.53388903219432	0.706957519942385	L4-L1	70.6952317126752	0.049	353.385553041705	0.244	FALSE	0.244	4980	1859	0.00120481927710843	0.00322754168908015	TRUE
RIA	WBGene00004483	rps-14	1.18862739987554e-128	2.19729661140993e-124	-1.78298092971573	0.265	0.55	4.41579340582605	15.1980074054796	L4-L1	1519.78103289425	0.55	441.578720076905	0.265	FALSE	0.55	4980	1859	0.00120481927710843	0.00322754168908015	TRUE
RIA	WBGene00016997	cebp-1	3.05712297579903e-127	5.65139753306209e-123	-3.55706034288912	0.056	0.338	0.767291388523416	9.03726250384086	L4-L1	903.720002134693	0.338	76.7254757156113	0.056	FALSE	0.338	4980	1859	0.00120481927710843	0.00322754168908015	TRUE
RIA	WBGene00004425	rpl-13	4.85191976574071e-127	8.96925887894827e-123	-1.94020080795794	0.231	0.513	3.54644498129259	13.6116674238109	L4-L1	1361.13610815785	0.513	354.647153940951	0.231	FALSE	0.513	4980	1859	0.00120481927710843	0.00322754168908015	TRUE
RIA	WBGene00004441	rpl-27	3.7881968782243e-126	7.00286074908544e-122	1.28157871244987	0.523	0.274	12.9847443975275	5.34123191232389	L4-L1	534.116355572301	0.274	1298.46964704836	0.523	FALSE	0.523	4980	1859	0.00120481927710843	0.00322754168908015	TRUE
RIA	WBGene00018304	agr-1	1.14582991433567e-125	2.11818117964091e-121	4.09549318775019	0.132	0.007	1.87895320047859	0.10974381678138	L4-L1	0	0.007	187.896978878784	0.132	FALSE	0.132	4980	1859	0.00120481927710843	0.00322754168908015	TRUE
RIA	WBGene00004480	rps-11	1.65641435468417e-125	3.06204757606915e-121	-1.77815058549572	0.265	0.55	4.38888889905578	15.0549280269564	L4-L1	1505.46218021877	0.55	438.888256733318	0.265	FALSE	0.55	4980	1859	0.00120481927710843	0.00322754168908015	TRUE
RIA	WBGene00009739	F45H10.2	2.96113624057791e-125	5.47395645433232e-121	2.12455380551183	0.264	0.062	4.24102884444631	0.972483449509884	L4-L1	97.2473964874333	0.062	424.103741961064	0.264	FALSE	0.264	4980	1859	0.00120481927710843	0.00322754168908015	TRUE
RIA	WBGene00020573	T19D7.5	1.17061463156575e-123	2.16399820791244e-119	1.20172693388806	0.665	0.37	18.5128302238602	8.04857042781798	L4-L1	804.843743737591	0.37	1851.28903375257	0.665	FALSE	0.665	4980	1859	0.00120481927710843	0.00322754168908015	TRUE
RIA	WBGene00003951	pbs-5	1.98438346667346e-122	3.66833127649255e-118	2.1850175574038	0.214	0.04	2.91442900358069	0.640828386464019	L4-L1	64.0820379942525	0.04	291.441838544637	0.214	FALSE	0.214	4980	1859	0.00120481927710843	0.00322754168908015	TRUE
RIA	WBGene00018151	F37C12.3	2.17859217427446e-122	4.02734549336376e-118	3.04705978556489	0.162	0.019	2.48742588055292	0.300813868329699	L4-L1	30.0815120807391	0.019	248.74080103311	0.162	FALSE	0.162	4980	1859	0.00120481927710843	0.00322754168908015	TRUE
RIA	WBGene00004432	rpl-20	1.49039226030008e-119	2.75513913239072e-115	-2.13750510635232	0.165	0.447	2.31795865962996	10.2011953537488	L4-L1	1020.08506719286	0.447	231.79734409405	0.165	FALSE	0.447	4980	1859	0.00120481927710843	0.00322754168908015	TRUE
RIA	WBGene00004421	rpl-10	2.28041091916403e-119	4.21556762516662e-115	-1.45766000611504	0.342	0.6	6.25987952863898	17.1948189387489	L4-L1	1719.45036083333	0.6	625.986087816639	0.342	FALSE	0.6	4980	1859	0.00120481927710843	0.00322754168908015	TRUE
RIA	WBGene00008742	F13D12.8	5.2106458496262e-116	9.63239991761899e-112	1.66122963115246	0.444	0.181	11.3451609927049	3.58696380210248	L4-L1	358.693800622949	0.181	1134.51870032391	0.444	FALSE	0.444	4980	1859	0.00120481927710843	0.00322754168908015	TRUE
RIA	WBGene00001682	gpc-2	1.88032740812139e-115	3.4759732466532e-111	-1.43650687320497	0.343	0.598	6.04978491232329	16.3758888161531	L4-L1	1637.56338990355	0.598	604.964577369374	0.343	FALSE	0.598	4980	1859	0.00120481927710843	0.00322754168908015	TRUE
RIA	WBGene00004452	rpl-38	2.70018339972831e-114	4.99155903273775e-110	-1.38925635747912	0.394	0.628	7.35876825672751	19.2770326651891	L4-L1	1927.65748264926	0.628	735.87036274404	0.394	FALSE	0.628	4980	1859	0.00120481927710843	0.00322754168908015	TRUE
RIA	WBGene00002267	lec-4	6.73199837393918e-114	1.2444772194064e-109	2.11857858033516	0.215	0.045	2.86500353312704	0.659657969691362	L4-L1	65.9656047293314	0.045	286.489445822028	0.215	FALSE	0.215	4980	1859	0.00120481927710843	0.00322754168908015	TRUE
RIA	WBGene00004336	ret-1	7.28209978486829e-113	1.34616896623075e-108	1.48420770050401	0.412	0.161	7.59539336214468	2.71492520406926	L4-L1	271.490663588477	0.161	759.546269558635	0.412	FALSE	0.412	4980	1859	0.00120481927710843	0.00322754168908015	TRUE
RIA	WBGene00219707	linc-8	9.02320953499862e-112	1.66803051463985e-107	2.34297759602768	0.221	0.048	3.58242185893636	0.706011692702575	L4-L1	70.6002841895655	0.048	358.242915884582	0.221	FALSE	0.221	4980	1859	0.00120481927710843	0.00322754168908015	TRUE
RIA	WBGene00009177	F26H9.5	9.95861884099784e-112	1.84095027894686e-107	3.21075243220548	0.146	0.016	2.04187041704336	0.220401369044687	L4-L1	22.0397506413454	0.016	204.186606538148	0.146	FALSE	0.146	4980	1859	0.00120481927710843	0.00322754168908015	TRUE
RIA	WBGene00001168	eef-1A.1	1.1241687107492e-110	2.07813827869097e-106	-1.5538913122306	0.314	0.569	5.43997500850411	15.9735807840118	L4-L1	1597.33020297774	0.569	543.988490248641	0.314	FALSE	0.569	4980	1859	0.00120481927710843	0.00322754168908015	TRUE
RIA	WBGene00004446	rpl-32	1.52307820440366e-110	2.81556236866061e-106	-1.73179329520004	0.24	0.515	4.03910274966675	13.4170786225765	L4-L1	1341.68167397094	0.515	403.905264315438	0.24	FALSE	0.515	4980	1859	0.00120481927710843	0.00322754168908015	TRUE
RIA	WBGene00004470	rps-1	4.14892949182159e-110	7.6697110585814e-106	-1.63537525723551	0.268	0.532	4.51908005736596	14.0408216675722	L4-L1	1404.0518383357	0.532	451.909404541494	0.268	FALSE	0.532	4980	1859	0.00120481927710843	0.00322754168908015	TRUE
RIA	WBGene00004932	sod-3	7.26853887263012e-109	1.3436620959944e-104	5.95783414308979	0.101	0.002	1.67678974698347	0.0267847375470058	L4-L1	0	0.002	167.678704847299	0.101	FALSE	0.101	4980	1859	0.00120481927710843	0.00322754168908015	TRUE
RIA	WBGene00004449	rpl-35	1.56954523520682e-107	2.90146132180332e-103	-1.80342417503101	0.21	0.478	3.43122862595593	11.9783011580844	L4-L1	1197.81289856388	0.478	343.122513278853	0.21	FALSE	0.478	4980	1859	0.00120481927710843	0.00322754168908015	TRUE
RIA	WBGene00004436	rpl-24.1	6.07837561310092e-106	1.12364851583784e-101	-1.46608228644039	0.337	0.578	6.00651944162307	16.5955354286724	L4-L1	1659.51764328936	0.578	600.641003235515	0.337	FALSE	0.578	4980	1859	0.00120481927710843	0.00322754168908015	TRUE
RIA	WBGene00004414	rpl-3	1.33484947492361e-105	2.46760273934378e-101	-1.91058226976379	0.194	0.459	2.88998823552268	10.8670446521866	L4-L1	1086.69264111081	0.459	288.998121838001	0.194	FALSE	0.459	4980	1859	0.00120481927710843	0.00322754168908015	TRUE
RIA	WBGene00004408	rla-0	1.49141472051744e-105	2.75702925234854e-101	-1.13962215445128	0.466	0.682	11.074328742971	24.4003122777363	L4-L1	2439.99725207584	0.682	1107.41765533392	0.466	FALSE	0.682	4980	1859	0.00120481927710843	0.00322754168908015	TRUE
RIA	WBGene00004416	rpl-5	1.76010036637789e-105	3.25372153728617e-101	-1.84226293397502	0.203	0.463	3.04642894515377	10.9253699785302	L4-L1	1092.50760178288	0.463	304.644844397996	0.203	FALSE	0.463	4980	1859	0.00120481927710843	0.00322754168908015	TRUE
RIA	WBGene00016635	C44B11.6	1.90077186227605e-105	3.5137668646035e-101	1.38266556268662	0.432	0.185	8.78197538044047	3.36797698870188	L4-L1	336.794496540413	0.185	878.175444627605	0.432	FALSE	0.432	4980	1859	0.00120481927710843	0.00322754168908015	TRUE
RIA	WBGene00003753	nlp-15	4.20322138953484e-105	7.77007506069411e-101	1.19043956158435	0.714	0.471	30.9003155234079	13.5396057108073	L4-L1	1353.94174023684	0.471	3090.03661518009	0.714	FALSE	0.714	4980	1859	0.00120481927710843	0.00322754168908015	TRUE
RIA	WBGene00014454	MTCE.7	5.7212373788652e-105	1.05762794185702e-100	-1.61175421087722	0.361	0.455	8.38508558222977	25.628212718934	L4-L1	2562.70626243152	0.455	838.510642343218	0.361	FALSE	0.455	4980	1859	0.00120481927710843	0.00322754168908015	TRUE
RIA	WBGene00004495	rps-26	6.29412168200501e-105	1.16353133413545e-100	-1.58968937558517	0.261	0.519	4.44949820873225	13.3937198903289	L4-L1	1339.34806040137	0.519	444.94784461248	0.261	FALSE	0.519	4980	1859	0.00120481927710843	0.00322754168908015	TRUE
RIA	WBGene00022336	Y82E9BR.3	7.50842767785511e-105	1.3880079405283e-100	-1.21188506626875	0.436	0.656	9.46881198159774	21.9346114177042	L4-L1	2193.41986276021	0.656	946.856888838381	0.436	FALSE	0.656	4980	1859	0.00120481927710843	0.00322754168908015	TRUE
RIA	WBGene00019656	slc-25A10	8.2336899288868e-105	1.52207992025401e-100	2.92901025151	0.148	0.017	1.98274004152392	0.26021278604942	L4-L1	26.0201879391092	0.017	198.275372057645	0.148	FALSE	0.148	4980	1859	0.00120481927710843	0.00322754168908015	TRUE
RIA	WBGene00012179	W01D2.1	5.69129129262336e-104	1.05209210835435e-99	-2.654446979161	0.091	0.339	1.14184417475891	7.1922939131578	L4-L1	719.219627989557	0.339	114.184639283367	0.091	FALSE	0.339	4980	1859	0.00120481927710843	0.00322754168908015	TRUE
RIA	WBGene00009712	F44G4.2	1.98639685933602e-103	3.67205323416856e-99	2.26571101867862	0.195	0.04	3.09974986146888	0.644495279076522	L4-L1	64.449134742258	0.04	309.971948868974	0.195	FALSE	0.195	4980	1859	0.00120481927710843	0.00322754168908015	TRUE
RIA	WBGene00000164	apm-3	2.86430105291598e-103	5.29494692642048e-99	2.00659608772738	0.207	0.046	2.67732166709039	0.666210247548635	L4-L1	66.6210844473637	0.046	267.731211734666	0.207	FALSE	0.207	4980	1859	0.00120481927710843	0.00322754168908015	TRUE
RIA	WBGene00010326	F59C6.5	7.67684326075579e-103	1.41914124518331e-98	2.0765887976048	0.191	0.04	2.78640843319149	0.660512563128608	L4-L1	66.0513189005421	0.04	278.643605816883	0.191	FALSE	0.191	4980	1859	0.00120481927710843	0.00322754168908015	TRUE
RIA	WBGene00023520	oig-5	3.8987952658345e-98	7.20731292842165e-94	1.36879383050861	0.379	0.148	6.37188532583073	2.46729607900272	L4-L1	246.72696702111	0.148	637.185514376547	0.379	FALSE	0.379	4980	1859	0.00120481927710843	0.00322754168908015	TRUE
RIA	WBGene00004450	rpl-36	1.63433310434134e-97	3.0212281766854e-93	-1.69499164491311	0.233	0.489	3.66706725692824	11.8745882931018	L4-L1	1187.45119074619	0.489	366.702583789533	0.233	FALSE	0.489	4980	1859	0.00120481927710843	0.00322754168908015	TRUE
RIA	WBGene00011510	pdha-1	1.02667297037259e-96	1.89790765303078e-92	1.76473350180368	0.25	0.068	3.7887491676236	1.11491454136135	L4-L1	111.491288301624	0.068	378.875078679722	0.25	FALSE	0.25	4980	1859	0.00120481927710843	0.00322754168908015	TRUE
RIA	WBGene00008920	eef-1G	2.93356689732388e-96	5.42299176639293e-92	1.09007581868208	0.612	0.404	19.0266298839444	8.93755797804449	L4-L1	893.744343677587	0.404	1902.64045891522	0.612	FALSE	0.612	4980	1859	0.00120481927710843	0.00322754168908015	TRUE
RIA	WBGene00004423	rpl-11.2	5.08086737578288e-96	9.39249143087224e-92	-1.63967076891051	0.247	0.49	3.95950136853852	12.3390723862412	L4-L1	1233.89425230233	0.49	395.952036388758	0.247	FALSE	0.49	4980	1859	0.00120481927710843	0.00322754168908015	TRUE
RIA	WBGene00009692	F44E5.5	2.63959510353166e-95	4.87955550838862e-91	1.23686766633652	0.768	0.792	537.988494858021	228.264708897897	L4-L1	22825.9564465459	0.792	53798.6882005844	0.768	FALSE	0.792	4980	1859	0.00120481927710843	0.00322754168908015	TRUE
RIA	WBGene00044304	F52B10.3	7.38690849259188e-95	1.36554390394053e-90	2.44904729670509	0.155	0.024	1.93866773089406	0.354929041728442	L4-L1	35.4930519521701	0.024	193.869241115585	0.155	FALSE	0.155	4980	1859	0.00120481927710843	0.00322754168908015	TRUE
RIA	WBGene00004418	rpl-7	7.50460782680651e-95	1.38730180286345e-90	-1.69016888331386	0.231	0.48	3.62251865457282	11.6912026519436	L4-L1	1169.10532146483	0.48	362.238577710118	0.231	FALSE	0.48	4980	1859	0.00120481927710843	0.00322754168908015	TRUE
RIA	WBGene00020209	T04C9.1	1.97363277802746e-94	3.64845755346157e-90	-1.95952258182049	0.214	0.453	2.88798124136724	11.2342107042246	L4-L1	1123.4098412234	0.453	288.792539147172	0.214	FALSE	0.453	4980	1859	0.00120481927710843	0.00322754168908015	TRUE
RIA	WBGene00020689	npr-12	2.23837321893416e-94	4.1378567325217e-90	3.89858653827947	0.117	0.009	1.52456374580467	0.102059554540484	L4-L1	0	0.009	152.443966103332	0.117	FALSE	0.117	4980	1859	0.00120481927710843	0.00322754168908015	TRUE
RIA	WBGene00008764	dylt-1	4.33253402083705e-94	8.00912239091937e-90	1.80118808472042	0.222	0.059	3.23917146463175	0.929395553783123	L4-L1	92.9322115588117	0.059	323.906837148201	0.222	FALSE	0.222	4980	1859	0.00120481927710843	0.00322754168908015	TRUE
RIA	WBGene00004486	rps-17	6.61820660659633e-94	1.2234416732954e-89	-1.9448475118154	0.181	0.427	2.56899157012845	9.89241277262382	L4-L1	989.226263697446	0.427	256.901037895603	0.181	FALSE	0.427	4980	1859	0.00120481927710843	0.00322754168908015	TRUE
RIA	WBGene00022169	Y71H2AM.4	1.29664301483715e-93	2.39697427722795e-89	2.28265792661403	0.174	0.034	2.54947644262825	0.523875015441231	L4-L1	52.3872736254636	0.034	254.949869414766	0.174	FALSE	0.174	4980	1859	0.00120481927710843	0.00322754168908015	TRUE
RIA	WBGene00004494	rps-25	7.46396881139871e-93	1.37978927447517e-88	-1.40715076734974	0.302	0.539	5.82257439185925	15.4434422827701	L4-L1	1544.28064837919	0.539	582.253801286914	0.302	FALSE	0.539	4980	1859	0.00120481927710843	0.00322754168908015	TRUE
RIA	WBGene00004499	rps-30	1.82644860101022e-92	3.37637288382748e-88	-1.64214483547802	0.229	0.471	3.64804623471067	11.3881076321811	L4-L1	1138.80033431244	0.471	364.804748388424	0.229	FALSE	0.471	4980	1859	0.00120481927710843	0.00322754168908015	TRUE
RIA	WBGene00018784	F54A3.5	3.06642267332576e-91	5.66858895391e-87	1.99024563591209	0.2	0.047	2.89307326888945	0.728109645252647	L4-L1	72.8106655629313	0.047	289.309386289353	0.2	FALSE	0.2	4980	1859	0.00120481927710843	0.00322754168908015	TRUE
RIA	WBGene00004476	rps-7	4.16999156158805e-91	7.70864640075167e-87	-1.59289637448265	0.23	0.474	3.80452355600757	11.4779325717129	L4-L1	1147.74714857937	0.474	380.452952909047	0.23	FALSE	0.474	4980	1859	0.00120481927710843	0.00322754168908015	TRUE
RIA	WBGene00009691	F44E5.4	3.5008379447169e-90	6.47164902460366e-86	1.24906809571337	0.755	0.777	539.588193163673	227.015506763834	L4-L1	22701.0272557804	0.777	53958.561950317	0.755	FALSE	0.777	4980	1859	0.00120481927710843	0.00322754168908015	TRUE
RIA	WBGene00004497	rps-28	2.53124014507125e-89	4.67925053217871e-85	-1.68200118197583	0.207	0.447	3.25212783089973	10.43671658242	L4-L1	1043.66547318838	0.447	325.213815860318	0.207	FALSE	0.447	4980	1859	0.00120481927710843	0.00322754168908015	TRUE
RIA	WBGene00016044	C24B5.1	2.56151087401318e-89	4.73520900170076e-85	1.97327800253679	0.219	0.057	3.58591128401631	0.913173556818638	L4-L1	91.3113603814686	0.057	358.590631235894	0.219	FALSE	0.219	4980	1859	0.00120481927710843	0.00322754168908015	TRUE
RIA	WBGene00004474	rps-5	4.73019157763699e-89	8.74423215041973e-85	-1.63213845504743	0.229	0.462	3.51893286977159	10.9091773889556	L4-L1	1090.90065258051	0.462	351.891500717064	0.229	FALSE	0.462	4980	1859	0.00120481927710843	0.00322754168908015	TRUE
RIA	WBGene00022380	Y94H6A.8	1.16667369625032e-88	2.15671299488834e-84	2.14922185591418	0.178	0.037	2.47518180121504	0.557911030318745	L4-L1	55.7906085795568	0.037	247.521051680981	0.178	FALSE	0.178	4980	1859	0.00120481927710843	0.00322754168908015	TRUE
RIA	WBGene00004431	rpl-19	3.13853011627782e-88	5.80188677295118e-84	-1.66019059452074	0.261	0.489	4.79364083692779	15.1521979579405	L4-L1	1515.20334631149	0.489	479.367416789774	0.261	FALSE	0.489	4980	1859	0.00120481927710843	0.00322754168908015	TRUE
RIA	WBGene00019360	neto-1	9.16328603853693e-88	1.69392505708394e-83	1.54142090240507	0.341	0.128	6.51758613899763	2.23908071030886	L4-L1	223.907114798801	0.128	651.761901031723	0.341	FALSE	0.341	4980	1859	0.00120481927710843	0.00322754168908015	TRUE
RIA	WBGene00004567	rrn-2.1	6.59606939746877e-87	1.21934938881608e-82	-3.88444188290231	0.038	0.222	0.343281096971168	5.07745691508549	L4-L1	507.742873564842	0.222	34.3278215531237	0.038	FALSE	0.222	4980	1859	0.00120481927710843	0.00322754168908015	TRUE
RIA	WBGene00011303	R166.3	1.53580088901575e-86	2.83908152343451e-82	1.94092573036602	0.187	0.044	2.55172196567676	0.664533408479922	L4-L1	66.4514759057118	0.044	255.174339003474	0.187	FALSE	0.187	4980	1859	0.00120481927710843	0.00322754168908015	TRUE
RIA	WBGene00004478	rps-9	3.27287103655409e-86	6.0502293981739e-82	-1.49730647849109	0.268	0.499	4.64433226681453	13.112970784662	L4-L1	1311.25056875069	0.499	464.423561484408	0.268	FALSE	0.499	4980	1859	0.00120481927710843	0.00322754168908015	TRUE
RIA	WBGene00003920	par-5	7.30036855454723e-86	1.3495461309936e-81	-1.36721052772056	0.338	0.554	5.37486801070239	13.8668033509993	L4-L1	1386.66377695481	0.554	537.459119336102	0.338	FALSE	0.554	4980	1859	0.00120481927710843	0.00322754168908015	TRUE
RIA	WBGene00006833	unc-108	3.06724244436922e-85	5.67010438266093e-81	-1.50279357527744	0.222	0.457	3.50768053783712	9.94177205297647	L4-L1	994.1596958596	0.457	350.77010484881	0.222	FALSE	0.457	4980	1859	0.00120481927710843	0.00322754168908015	TRUE
RIA	WBGene00000883	cyn-7	3.1640560981393e-85	5.84907410302031e-81	-1.84794552128102	0.162	0.399	2.45081510379434	8.824355780709	L4-L1	882.426169836272	0.399	245.069407205893	0.162	FALSE	0.399	4980	1859	0.00120481927710843	0.00322754168908015	TRUE
RIA	WBGene00010556	rack-1	6.92806888921284e-85	1.28072281485988e-80	-1.81572724957843	0.161	0.403	2.54898720369933	8.97507210001422	L4-L1	897.497473574808	0.403	254.901076718355	0.161	FALSE	0.403	4980	1859	0.00120481927710843	0.00322754168908015	TRUE
RIA	WBGene00022014	Y61A9LA.1	9.30506062690538e-85	1.72013350748973e-80	1.15534865262947	0.536	0.288	12.669453367282	5.68808902664457	L4-L1	568.805809976812	0.288	1266.94553712245	0.536	FALSE	0.536	4980	1859	0.00120481927710843	0.00322754168908015	TRUE
RIA	WBGene00001475	fmi-1	2.39591823754023e-84	4.42909445391687e-80	2.27949238100436	0.175	0.037	2.62183318266428	0.539929532508991	L4-L1	0	0.037	262.183642178558	0.175	FALSE	0.175	4980	1859	0.00120481927710843	0.00322754168908015	TRUE
RIA	WBGene00004467	rpn-11	1.50974574720242e-83	2.7909159882784e-79	1.42830419052344	0.336	0.131	5.16540897361735	1.91929661935608	L4-L1	191.923048540378	0.131	516.544327716493	0.336	FALSE	0.336	4980	1859	0.00120481927710843	0.00322754168908015	TRUE
RIA	WBGene00016033	C24A3.2	6.570610661044e-83	1.21464308680059e-78	-1.18670543583476	0.334	0.55	6.19636417483014	14.1059514557349	L4-L1	1410.55956631957	0.55	619.639049397177	0.334	FALSE	0.55	4980	1859	0.00120481927710843	0.00322754168908015	TRUE
RIA	WBGene00009880	F49C12.11	2.87713425617457e-82	5.31867038596431e-78	2.00562864121626	0.186	0.046	2.83598057949435	0.706167559792635	L4-L1	70.6159272570181	0.046	283.582778256125	0.186	FALSE	0.186	4980	1859	0.00120481927710843	0.00322754168908015	TRUE
RIA	WBGene00016292	tbc-7	1.19904625694402e-81	2.21655691058672e-77	1.93609244741734	0.205	0.056	2.96359542977638	0.774396244106812	L4-L1	77.4381565993443	0.056	296.359348343867	0.205	FALSE	0.205	4980	1859	0.00120481927710843	0.00322754168908015	TRUE
RIA	WBGene00004473	rps-4	4.79909185517262e-81	8.8716012034721e-77	-1.51561258270888	0.225	0.455	3.73169926944052	10.6710194955577	L4-L1	1067.09244279768	0.455	373.16883613291	0.225	FALSE	0.455	4980	1859	0.00120481927710843	0.00322754168908015	TRUE
RIA	WBGene00015810	C16A3.5	4.91513876532094e-81	9.08612552157229e-77	1.76515283262338	0.247	0.082	4.2497728850501	1.25022158214535	L4-L1	125.018000886274	0.082	424.981324770171	0.247	FALSE	0.247	4980	1859	0.00120481927710843	0.00322754168908015	TRUE
RIA	WBGene00001169	eef-1A.2	1.31718117007598e-80	2.43494111100246e-76	-1.70596216707138	0.189	0.424	3.01980934700467	9.85357469736686	L4-L1	985.336626585537	0.424	301.972422927554	0.189	FALSE	0.424	4980	1859	0.00120481927710843	0.00322754168908015	TRUE
RIA	WBGene00022492	dss-1	2.91968178583667e-80	5.39732374929767e-76	2.54433041765517	0.128	0.022	2.00606192035313	0.343785380630758	L4-L1	34.3786159698331	0.022	200.607422605206	0.128	FALSE	0.128	4980	1859	0.00120481927710843	0.00322754168908015	TRUE
RIA	WBGene00004496	rps-27	7.76379103590173e-80	1.43521441089679e-75	-1.43701619368824	0.286	0.5	4.66816375315307	12.6407896281654	L4-L1	1264.06141957946	0.5	466.814778848766	0.286	FALSE	0.5	4980	1859	0.00120481927710843	0.00322754168908015	TRUE
RIA	WBGene00000263	F23H11.5	7.64224311616863e-79	1.41274506245493e-74	-1.93072748727172	0.165	0.382	2.06076172046401	7.85845043312945	L4-L1	785.838538226048	0.382	206.071962759575	0.165	FALSE	0.382	4980	1859	0.00120481927710843	0.00322754168908015	TRUE
RIA	WBGene00004677	rrn-3.56	1.16740323673395e-77	2.15806162342637e-73	-4.2622965342441	0.021	0.153	0.23632380613168	4.54521904191486	L4-L1	454.513683167578	0.153	23.6318505918687	0.021	FALSE	0.153	4980	1859	0.00120481927710843	0.00322754168908015	TRUE
RIA	WBGene00008338	pafo-1	1.32376735404093e-77	2.44711633068007e-73	2.28956767406577	0.14	0.027	1.9937445351664	0.40770334537153	L4-L1	40.7689824383357	0.027	199.376853942156	0.14	FALSE	0.14	4980	1859	0.00120481927710843	0.00322754168908015	TRUE
RIA	WBGene00004412	rpl-1	2.1740576733698e-77	4.01896301499141e-73	-1.79785111984642	0.169	0.397	2.5046916452916	8.71053102897432	L4-L1	871.019492744748	0.397	250.470193128149	0.169	FALSE	0.397	4980	1859	0.00120481927710843	0.00322754168908015	TRUE
RIA	WBGene00004488	rps-19	2.98731093005034e-77	5.52234298529105e-73	-1.714888225588	0.201	0.418	2.89956831444481	9.52001301718497	L4-L1	951.986425780144	0.418	289.951444466241	0.201	FALSE	0.418	4980	1859	0.00120481927710843	0.00322754168908015	TRUE
RIA	WBGene00019900	vdac-1	7.38046519151338e-77	1.36435279530316e-72	-1.44845138062655	0.22	0.44	3.5996172949316	9.82516070153639	L4-L1	982.503463131072	0.44	359.963318047198	0.22	FALSE	0.44	4980	1859	0.00120481927710843	0.00322754168908015	TRUE
RIA	WBGene00004897	snb-1	1.77928032403775e-76	3.28917760701619e-72	-1.27595486574936	0.296	0.513	5.20158470181434	12.5972094479665	L4-L1	1259.70825910269	0.513	520.149201668621	0.296	FALSE	0.513	4980	1859	0.00120481927710843	0.00322754168908015	TRUE
RIA	WBGene00004487	rps-18	1.69623672025925e-75	3.13566320107126e-71	-2.03482835271663	0.153	0.368	1.99426822414976	8.17399559623038	L4-L1	817.39133850528	0.368	199.422856546859	0.153	FALSE	0.368	4980	1859	0.00120481927710843	0.00322754168908015	TRUE
RIA	WBGene00004433	rpl-21	2.14078180894214e-75	3.95744925201045e-71	-1.64967675358734	0.189	0.406	2.94369554852388	9.23772419093439	L4-L1	923.757300488456	0.406	294.369216930772	0.189	FALSE	0.406	4980	1859	0.00120481927710843	0.00322754168908015	TRUE
RIA	WBGene00001177	egl-8	1.42591031175923e-73	2.63593780231812e-69	-1.07371056217872	0.407	0.585	8.11876478429468	17.0896322088241	L4-L1	1708.93005244331	0.585	811.823836479722	0.407	FALSE	0.585	4980	1859	0.00120481927710843	0.00322754168908015	TRUE
RIA	WBGene00000166	apt-9	8.89500622918954e-73	1.64433085152798e-68	2.271095751951	0.131	0.024	1.69119020401292	0.350278701009839	L4-L1	35.0255403453576	0.024	169.119371793254	0.131	FALSE	0.131	4980	1859	0.00120481927710843	0.00322754168908015	TRUE
RIA	WBGene00006796	unc-62	5.57654421611295e-72	1.03087996379064e-67	1.19474819057398	0.288	0.108	4.24363498582563	1.85391999826896	L4-L1	185.391435633391	0.108	424.36640935735	0.288	FALSE	0.288	4980	1859	0.00120481927710843	0.00322754168908015	TRUE
RIA	WBGene00219617	linc-25	1.33567694090864e-71	2.46913239296372e-67	1.64533232583942	0.224	0.072	3.52591093699701	1.12710880175759	L4-L1	112.705458204224	0.072	352.593441709901	0.224	FALSE	0.224	4980	1859	0.00120481927710843	0.00322754168908015	TRUE
RIA	WBGene00020114	pde-4	1.58048059597738e-71	2.92167642972379e-67	1.05556536554179	0.406	0.193	7.46003347626757	3.58914460891016	L4-L1	358.913549828973	0.193	746.000144307107	0.406	FALSE	0.406	4980	1859	0.00120481927710843	0.00322754168908015	TRUE
RIA	WBGene00004413	rpl-2	4.17563479598601e-71	7.71907848385974e-67	-1.24202597146434	0.341	0.537	5.95774367843315	14.0929499616026	L4-L1	1409.28001034265	0.537	595.757090303701	0.341	FALSE	0.537	4980	1859	0.00120481927710843	0.00322754168908015	TRUE
RIA	WBGene00011528	fndc-1	6.47520834251353e-71	1.19700701419705e-66	2.63309559278301	0.106	0.014	1.38428374175871	0.223029471920123	L4-L1	22.3027441890023	0.014	138.429127278607	0.106	FALSE	0.106	4980	1859	0.00120481927710843	0.00322754168908015	TRUE
RIA	WBGene00016801	C50C3.5	7.18776911948908e-71	1.32873099942875e-66	1.13575093596686	0.388	0.177	8.28994966154185	3.77278328764175	L4-L1	377.270754931288	0.177	828.985017931847	0.388	FALSE	0.388	4980	1859	0.00120481927710843	0.00322754168908015	TRUE
RIA	WBGene00000371	cox-5B	3.15108563631889e-70	5.82509690729911e-66	-1.4726630338982	0.21	0.422	3.27133749331004	9.08035654203864	L4-L1	908.027328534975	0.422	327.129041547862	0.21	FALSE	0.422	4980	1859	0.00120481927710843	0.00322754168908015	TRUE
RIA	WBGene00050939	C05G5.7	1.59183067120625e-69	2.94265817879188e-65	-3.49426468495716	0.082	0.264	1.25668315874818	14.1671986156372	L4-L1	1416.68927236005	0.264	125.668072299498	0.082	FALSE	0.264	4980	1859	0.00120481927710843	0.00322754168908015	TRUE
RIA	WBGene00022836	ZK973.11	3.1640260372533e-69	5.84901853246644e-65	1.07638844449863	0.436	0.222	7.66509580336548	3.63495354377613	L4-L1	363.492663510338	0.222	766.510067903181	0.436	FALSE	0.436	4980	1859	0.00120481927710843	0.00322754168908015	TRUE
RIA	WBGene00004482	rps-13	1.4878265917924e-68	2.75039623758743e-64	-1.64232624808998	0.199	0.403	2.90274714597257	9.06294869986513	L4-L1	906.279571392278	0.403	290.273159907448	0.199	FALSE	0.403	4980	1859	0.00120481927710843	0.00322754168908015	TRUE
RIA	WBGene00004448	rpl-34	2.52747190772606e-68	4.67228456862239e-64	-1.53748574964762	0.183	0.393	2.86811617811828	8.32716251958281	L4-L1	832.685147000542	0.393	286.80861693362	0.183	FALSE	0.393	4980	1859	0.00120481927710843	0.00322754168908015	TRUE
RIA	WBGene00004479	rps-10	2.59851196805473e-67	4.80360922414597e-63	-1.44919989173591	0.253	0.452	3.96189975830654	10.8194957836369	L4-L1	1081.93554169125	0.452	396.188906965053	0.253	FALSE	0.452	4980	1859	0.00120481927710843	0.00322754168908015	TRUE
RIA	WBGene00011383	T02E9.5	4.89247904422712e-67	9.04423676115826e-63	-2.10477619792188	0.13	0.331	1.74608315306166	7.51255834962252	L4-L1	751.252092254971	0.331	174.609592775724	0.13	FALSE	0.331	4980	1859	0.00120481927710843	0.00322754168908015	TRUE
RIA	WBGene00004417	rpl-6	6.18885926707151e-67	1.14407252411084e-62	-1.63818594101532	0.197	0.397	2.85167202740581	8.87799251772656	L4-L1	887.788313276362	0.397	285.164203188377	0.197	FALSE	0.397	4980	1859	0.00120481927710843	0.00322754168908015	TRUE
RIA	WBGene00019874	R05C11.2	6.6340790236837e-67	1.22637584831817e-62	1.52894165459574	0.185	0.05	2.98396916669882	1.03402487239548	L4-L1	103.401751376647	0.05	298.400881709909	0.185	FALSE	0.185	4980	1859	0.00120481927710843	0.00322754168908015	TRUE
RIA	WBGene00006959	xbp-1	1.04735918553269e-66	1.93614819037574e-62	-1.02736772987197	0.763	0.831	59.1011891977879	120.46696020744	L4-L1	12046.4812202973	0.831	5910.05497199739	0.763	FALSE	0.831	4980	1859	0.00120481927710843	0.00322754168908015	TRUE
RIA	WBGene00004434	rpl-22	1.03087253781283e-65	1.9056709734008e-61	-1.70367708231771	0.174	0.379	2.54310017310348	8.28519434349066	L4-L1	828.512601829745	0.379	254.310954899899	0.174	FALSE	0.379	4980	1859	0.00120481927710843	0.00322754168908015	TRUE
RIA	WBGene00004426	rpl-14	1.91268517759888e-65	3.53578981930929e-61	-1.78187559340856	0.16	0.359	2.24872645673283	7.73441075751808	L4-L1	773.428207478257	0.359	224.872786049633	0.16	FALSE	0.359	4980	1859	0.00120481927710843	0.00322754168908015	TRUE
RIA	WBGene00023068	rpl-41.2	5.43719809750134e-65	1.0051204403041e-60	-1.09842554680345	0.379	0.553	7.49056155810275	16.0398079935464	L4-L1	1603.95195346889	0.553	749.045679369197	0.379	FALSE	0.553	4980	1859	0.00120481927710843	0.00322754168908015	TRUE
RIA	WBGene00022783	tomm-7	6.30648447880406e-65	1.16581672075172e-60	2.64640938281615	0.105	0.017	1.44500172740708	0.230676586567338	L4-L1	23.0614611303667	0.017	144.50128238003	0.105	FALSE	0.105	4980	1859	0.00120481927710843	0.00322754168908015	TRUE
RIA	WBGene00002023	hsp-25	1.41393999493118e-64	2.61380947462979e-60	1.93836538901009	0.138	0.032	1.89628122405888	0.494701870828026	L4-L1	0	0.032	189.629547892321	0.138	FALSE	0.138	4980	1859	0.00120481927710843	0.00322754168908015	TRUE
RIA	WBGene00012289	W05H12.1	1.82759844361683e-64	3.37849848287007e-60	-1.02029606596881	0.413	0.584	7.66824324772288	15.5546577294346	L4-L1	1555.43043995036	0.584	766.802365892873	0.413	FALSE	0.584	4980	1859	0.00120481927710843	0.00322754168908015	TRUE
RIA	WBGene00001858	hil-7	2.23302553610731e-64	4.12797100604798e-60	-6.80448191292907	0.004	0.143	0.0387815206891247	4.39481592208767	L4-L1	439.4794133273	0.143	0	0.004	FALSE	0.143	4980	1859	0.00120481927710843	0.00322754168908015	TRUE
RIA	WBGene00271716	F39E9.28	2.46059610471912e-64	4.54865795918377e-60	1.66399583112069	0.21	0.07	3.71306641888084	1.17167874004428	L4-L1	117.164779959091	0.07	371.305682196628	0.21	FALSE	0.21	4980	1859	0.00120481927710843	0.00322754168908015	TRUE
RIA	WBGene00022175	Y71H2AM.10	6.3759765428577e-64	1.17866302371267e-59	1.59412266200404	0.204	0.066	2.92366958979875	0.968365711669911	L4-L1	96.8345565926574	0.066	292.368585698016	0.204	FALSE	0.204	4980	1859	0.00120481927710843	0.00322754168908015	TRUE
RIA	WBGene00014938	mdt-9	1.01691665920837e-63	1.87987213621259e-59	1.51694289811226	0.219	0.077	3.32877184057091	1.16314516869113	L4-L1	116.306937784978	0.077	332.878665153906	0.219	FALSE	0.219	4980	1859	0.00120481927710843	0.00322754168908015	TRUE
RIA	WBGene00009283	F31B12.4	1.3955487431054e-63	2.57981140650463e-59	1.62213432260502	0.223	0.076	4.19824839484913	1.3637939046277	L4-L1	136.378574661272	0.076	419.82156576124	0.223	FALSE	0.223	4980	1859	0.00120481927710843	0.00322754168908015	TRUE
RIA	WBGene00006434	prdx-2	1.63503232505103e-63	3.02252075608933e-59	1.03664028149012	0.394	0.19	6.92583601923348	3.3761387401728	L4-L1	337.612218568531	0.19	692.564802137124	0.394	FALSE	0.394	4980	1859	0.00120481927710843	0.00322754168908015	TRUE
RIA	WBGene00002005	hsp-1	5.95641837410432e-63	1.10110350063693e-58	-1.19103786679615	0.358	0.54	6.21589395029517	14.1929658580659	L4-L1	1419.26982819738	0.54	621.56950873787	0.358	FALSE	0.54	4980	1859	0.00120481927710843	0.00322754168908015	TRUE
RIA	WBGene00007030	epc-1	3.27171414251567e-62	6.04809076385447e-58	-2.24480392556842	0.118	0.297	1.25206515870871	5.93679568490883	L4-L1	593.675174802832	0.297	125.205028291141	0.118	FALSE	0.297	4980	1859	0.00120481927710843	0.00322754168908015	TRUE
RIA	WBGene00021839	nduf-5	3.87706840029905e-62	7.16714864479283e-58	1.68593493269311	0.151	0.041	2.05313740514038	0.638084434825693	L4-L1	63.8084556343232	0.041	205.312044172561	0.151	FALSE	0.151	4980	1859	0.00120481927710843	0.00322754168908015	TRUE
RIA	WBGene00011755	T13H5.1	4.15440052852328e-62	7.67982481702814e-58	1.66555760901926	0.18	0.051	2.67522761364649	0.843260681603911	L4-L1	84.325585236278	0.051	267.521790730952	0.18	FALSE	0.18	4980	1859	0.00120481927710843	0.00322754168908015	TRUE
RIA	WBGene00017467	F14F9.4	7.26064780780282e-62	1.34220335375043e-57	-5.41130469913306	0.01	0.152	0.0804164228326567	3.44492591854699	L4-L1	344.480054250395	0.152	8.04177922749116	0.01	FALSE	0.152	4980	1859	0.00120481927710843	0.00322754168908015	TRUE
RIA	WBGene00008198	C49C3.8	2.96610299850738e-61	5.48313800304074e-57	2.39339394635528	0.112	0.021	1.53756424945717	0.292552508371151	L4-L1	0	0.021	153.752681774419	0.112	FALSE	0.112	4980	1859	0.00120481927710843	0.00322754168908015	TRUE
RIA	WBGene00015408	C03H5.6	3.22751237950727e-61	5.96637938475715e-57	-3.26979485815042	0.038	0.195	0.345888804055634	3.3411165289892	L4-L1	334.108386938237	0.195	34.5886242076444	0.038	FALSE	0.195	4980	1859	0.00120481927710843	0.00322754168908015	TRUE
RIA	WBGene00008930	F18A11.3	4.25933383697652e-61	7.87380453103479e-57	1.21486161897557	0.247	0.1	3.64192373355665	1.56902413345759	L4-L1	156.901443365931	0.1	364.196343062938	0.247	FALSE	0.247	4980	1859	0.00120481927710843	0.00322754168908015	TRUE
RIA	WBGene00006774	unc-38	4.75193820669544e-61	8.7844329688972e-57	1.56446726368605	0.209	0.071	3.17364080137489	1.07299706876004	L4-L1	107.299670856204	0.071	317.342434782675	0.209	FALSE	0.209	4980	1859	0.00120481927710843	0.00322754168908015	TRUE
RIA	WBGene00004477	rps-8	1.31265404132056e-60	2.42657226078519e-56	-1.33178188137736	0.258	0.452	4.31317516201057	10.857992022824	L4-L1	1085.7874354018	0.452	431.305214284162	0.258	FALSE	0.452	4980	1859	0.00120481927710843	0.00322754168908015	TRUE
RIA	WBGene00019319	K02E10.5	2.59010937118626e-60	4.78807618357491e-56	1.70051457557358	0.167	0.046	2.42350819596149	0.745620841657697	L4-L1	74.5614427925208	0.046	242.351451011092	0.167	FALSE	0.167	4980	1859	0.00120481927710843	0.00322754168908015	TRUE
RIA	WBGene00004316	rbf-1	8.17867457392606e-60	1.51190978173597e-55	1.60307835731264	0.161	0.046	2.25385233863786	0.741885522333128	L4-L1	74.1884237238204	0.046	225.348577158712	0.161	FALSE	0.161	4980	1859	0.00120481927710843	0.00322754168908015	TRUE
RIA	WBGene00008655	lips-3	9.95743455014087e-60	1.84073135093904e-55	2.63407888459544	0.112	0.02	1.69840557241155	0.273478641497875	L4-L1	27.3478897728501	0.02	169.840334424702	0.112	FALSE	0.112	4980	1859	0.00120481927710843	0.00322754168908015	TRUE
RIA	WBGene00022042	icd-2	1.07170799654483e-59	1.98115940241277e-55	-1.9713821371716	0.097	0.272	1.29600355567593	5.08410391864577	L4-L1	508.404298188424	0.272	129.599024703679	0.097	FALSE	0.272	4980	1859	0.00120481927710843	0.00322754168908015	TRUE
RIA	WBGene00004472	rps-3	1.44884977884496e-59	2.67834370117279e-55	-1.34598717475703	0.238	0.424	3.86900716729818	9.83634061919468	L4-L1	983.605668519718	0.424	386.903332068174	0.238	FALSE	0.424	4980	1859	0.00120481927710843	0.00322754168908015	TRUE
RIA	WBGene00004447	rpl-33	2.34117410862745e-59	4.3278944572087e-55	-1.66113864259676	0.167	0.357	2.38875310162146	7.55631526481712	L4-L1	755.621434161325	0.357	238.877301238606	0.167	FALSE	0.357	4980	1859	0.00120481927710843	0.00322754168908015	TRUE
RIA	WBGene00003237	mif-4	2.40943663263634e-59	4.45408455909155e-55	-1.59827197524104	0.189	0.369	2.7422145989562	8.30431716182942	L4-L1	830.425958556727	0.369	274.208458235769	0.189	FALSE	0.369	4980	1859	0.00120481927710843	0.00322754168908015	TRUE
RIA	WBGene00011015	R04F11.2	3.72827717132056e-59	6.89209317890318e-55	-1.35228922633778	0.222	0.41	3.3852039091861	8.64417142595234	L4-L1	864.40677161473	0.41	338.516861541502	0.222	FALSE	0.41	4980	1859	0.00120481927710843	0.00322754168908015	TRUE
RIA	WBGene00009050	F22D6.2	3.93019178712681e-59	7.26535253768261e-55	-1.40820010405031	0.175	0.366	2.83731998452242	7.53163975259748	L4-L1	753.133265759032	0.366	283.733212230504	0.175	FALSE	0.366	4980	1859	0.00120481927710843	0.00322754168908015	TRUE
RIA	WBGene00000502	chp-1	5.53443123232372e-59	1.02309495760736e-54	1.52415274128859	0.159	0.046	2.1215323416959	0.737608397854086	L4-L1	73.7595231154712	0.046	212.153828610774	0.159	FALSE	0.159	4980	1859	0.00120481927710843	0.00322754168908015	TRUE
RIA	WBGene00001502	ftt-2	6.83272003628549e-59	1.26309662590773e-54	-1.20447914733868	0.268	0.459	5.01712305107646	11.5632023327422	L4-L1	1156.30603830363	0.459	501.681150052378	0.268	FALSE	0.459	4980	1859	0.00120481927710843	0.00322754168908015	TRUE
RIA	WBGene00004492	rps-23	1.78912335283708e-58	3.30737343005463e-54	-1.40764772539659	0.2	0.397	3.36586411743074	8.93100650376756	L4-L1	893.084818319989	0.397	336.585661001437	0.2	FALSE	0.397	4980	1859	0.00120481927710843	0.00322754168908015	TRUE
RIA	WBGene00022668	ZK154.6	8.30499116046197e-58	1.535260665923e-53	-2.34197046955961	0.086	0.263	1.34529150659525	6.82308215123318	L4-L1	682.298342163187	0.263	134.530377825382	0.086	FALSE	0.263	4980	1859	0.00120481927710843	0.00322754168908015	TRUE
RIA	WBGene00007041	tag-180	9.40707687592919e-58	1.73899223128427e-53	1.4236194681754	0.18	0.057	2.45550738555214	0.915353718984508	L4-L1	91.5337320881338	0.057	245.550203338691	0.18	FALSE	0.18	4980	1859	0.00120481927710843	0.00322754168908015	TRUE
RIA	WBGene00022648	ZK54.3	1.49755338638076e-57	2.76837719006346e-53	-1.90197685032687	0.243	0.416	4.06702547906439	15.2012981588091	L4-L1	1520.09478941354	0.416	406.698028331659	0.243	FALSE	0.416	4980	1859	0.00120481927710843	0.00322754168908015	TRUE
RIA	WBGene00004430	rpl-18	1.91416349864113e-57	3.538522643588e-53	-1.25604308690056	0.278	0.457	4.54982775089924	10.8678821258278	L4-L1	1086.77719678354	0.457	454.986539697679	0.278	FALSE	0.457	4980	1859	0.00120481927710843	0.00322754168908015	TRUE
RIA	WBGene00016383	zgpa-1	4.32428453749537e-57	7.99387239601393e-53	1.53147350858263	0.178	0.054	2.54290977812776	0.879638479879144	L4-L1	87.9639148482936	0.054	254.290811362238	0.178	FALSE	0.178	4980	1859	0.00120481927710843	0.00322754168908015	TRUE
RIA	WBGene00014079	ZK792.7	7.39278885997681e-57	1.36663094865531e-52	-3.48380601222005	0.029	0.178	0.280386243980747	3.14261704917352	L4-L1	314.251614063381	0.178	28.0389923292659	0.029	FALSE	0.178	4980	1859	0.00120481927710843	0.00322754168908015	TRUE
RIA	WBGene00045483	oxy-5	1.44658488278541e-56	2.67415681431711e-52	1.12497974992058	0.277	0.117	3.97640552504092	1.82326140225039	L4-L1	182.318607459249	0.117	397.626157051078	0.277	FALSE	0.277	4980	1859	0.00120481927710843	0.00322754168908015	TRUE
RIA	WBGene00022793	ZK686.3	1.49928121793956e-56	2.77157125948307e-52	1.82016805176107	0.119	0.03	1.56506397802821	0.443158840496411	L4-L1	44.316068564592	0.03	156.506184410708	0.119	FALSE	0.119	4980	1859	0.00120481927710843	0.00322754168908015	TRUE
RIA	WBGene00003124	mai-1	1.64157203695393e-56	3.03461006751303e-52	1.20301563057119	0.195	0.066	2.68293954782472	1.16541160931053	L4-L1	116.541384190068	0.066	268.277484248186	0.195	FALSE	0.195	4980	1859	0.00120481927710843	0.00322754168908015	TRUE
RIA	WBGene00003739	nlp-1	1.74982946501148e-56	3.23473474902022e-52	-1.26270124090036	0.29	0.466	4.53045706258787	10.8716762058185	L4-L1	1087.15906773316	0.466	453.040735899417	0.29	FALSE	0.466	4980	1859	0.00120481927710843	0.00322754168908015	TRUE
RIA	WBGene00018281	tbc-18	2.05878898657122e-56	3.80587732057555e-52	1.19527047733855	0.236	0.088	3.19021157489055	1.39321407381049	L4-L1	139.319586026992	0.088	319.021817136942	0.236	FALSE	0.236	4980	1859	0.00120481927710843	0.00322754168908015	TRUE
RIA	WBGene00001503	fum-1	2.28677885455768e-56	4.22733939053532e-52	1.18662929502912	0.24	0.097	3.63619595126265	1.59751860329355	L4-L1	159.751295859498	0.097	363.609487489429	0.24	FALSE	0.24	4980	1859	0.00120481927710843	0.00322754168908015	TRUE
RIA	WBGene00009337	uig-1	5.29135892804353e-56	9.78160611438127e-52	-3.12199530310764	0.023	0.169	0.343278155654952	2.99303144861352	L4-L1	299.299063391986	0.169	34.3274749196721	0.023	FALSE	0.169	4980	1859	0.00120481927710843	0.00322754168908015	TRUE
RIA	WBGene00009271	glna-3	6.21082826135268e-56	1.14813371239366e-51	1.15207306412319	0.269	0.11	3.97763234783317	1.78988899751691	L4-L1	178.988211900168	0.11	397.762947842411	0.269	FALSE	0.269	4980	1859	0.00120481927710843	0.00322754168908015	TRUE
RIA	WBGene00003922	pas-1	9.4570068525261e-56	1.74822228675798e-51	2.2826305272722	0.104	0.022	1.454743080229	0.298892440455671	L4-L1	29.8889702256813	0.022	145.474649197246	0.104	FALSE	0.104	4980	1859	0.00120481927710843	0.00322754168908015	TRUE
RIA	WBGene00009729	F45E10.2	1.34530116894611e-55	2.48692374091377e-51	1.31730693596101	0.273	0.119	4.62545864984639	1.85613442091394	L4-L1	185.609756348227	0.119	462.548252799686	0.273	FALSE	0.273	4980	1859	0.00120481927710843	0.00322754168908015	TRUE
RIA	WBGene00004491	rps-22	2.85568867350696e-55	5.27902608184497e-51	-1.63509393308248	0.148	0.329	2.09887872069313	6.52075047838242	L4-L1	652.070034719073	0.329	209.88853585311	0.148	FALSE	0.329	4980	1859	0.00120481927710843	0.00322754168908015	TRUE
RIA	WBGene00002007	hsp-3	4.39950602887198e-55	8.13292684497275e-51	-2.1656323736434	0.117	0.292	1.6227224045305	7.28276848957193	L4-L1	728.26938207584	0.292	162.271802890895	0.117	FALSE	0.292	4980	1859	0.00120481927710843	0.00322754168908015	TRUE
RIA	WBGene00003111	mab-20	6.73339074286056e-55	1.2447346127252e-50	1.10821667468391	0.301	0.137	4.47811670572882	2.07729957930027	L4-L1	207.728217003812	0.137	447.811977472016	0.301	FALSE	0.301	4980	1859	0.00120481927710843	0.00322754168908015	TRUE
RIA	WBGene00004475	rps-6	7.21830890422668e-55	1.33437658403534e-50	-1.77515427900084	0.128	0.316	1.77465021677082	6.07581748988045	L4-L1	607.573147985757	0.316	177.467131387384	0.128	FALSE	0.316	4980	1859	0.00120481927710843	0.00322754168908015	TRUE
RIA	WBGene00009258	ccdc-149	8.36487593535029e-55	1.54633096540885e-50	1.83067596127124	0.139	0.037	1.90585296251985	0.535748334387286	L4-L1	53.5746098698636	0.037	190.57466347128	0.139	FALSE	0.139	4980	1859	0.00120481927710843	0.00322754168908015	TRUE
RIA	WBGene00001008	dlk-1	9.70723650144433e-55	1.794479739657e-50	-2.0303198357521	0.122	0.288	1.49038317905157	6.09014333249892	L4-L1	608.99499721348	0.288	149.037743896066	0.122	FALSE	0.288	4980	1859	0.00120481927710843	0.00322754168908015	TRUE
RIA	WBGene00004944	sol-1	1.3966263332836e-54	2.58180343970807e-50	1.4037237801518	0.216	0.08	3.69439780280223	1.39630879441102	L4-L1	139.630446782195	0.08	369.44093876734	0.216	FALSE	0.216	4980	1859	0.00120481927710843	0.00322754168908015	TRUE
RIA	WBGene00016115	mdt-26	3.26621956733342e-54	6.03793349217256e-50	-1.35917350199013	0.295	0.463	4.77896899166112	12.2610588008109	L4-L1	1226.07443266475	0.463	477.879365703675	0.295	FALSE	0.463	4980	1859	0.00120481927710843	0.00322754168908015	TRUE
RIA	WBGene00008666	F10G8.8	3.67598083102022e-54	6.79541816422398e-50	2.54788514896113	0.109	0.021	1.77086202966801	0.302718377499887	L4-L1	30.2718513730498	0.021	177.066746182732	0.109	FALSE	0.109	4980	1859	0.00120481927710843	0.00322754168908015	TRUE
RIA	WBGene00019196	H14A12.3	4.58253782968329e-54	8.47127943195252e-50	1.07352031242388	0.357	0.182	5.84749872319038	2.77854148536283	L4-L1	277.846888283558	0.182	584.73530035021	0.357	FALSE	0.357	4980	1859	0.00120481927710843	0.00322754168908015	TRUE
RIA	WBGene00019318	K02E10.4	6.95527451071454e-54	1.28575204605069e-49	1.97726489051152	0.153	0.043	2.71269547471316	0.688881525819987	L4-L1	68.8873682555838	0.043	271.256782536196	0.153	FALSE	0.153	4980	1859	0.00120481927710843	0.00322754168908015	TRUE
RIA	WBGene00000802	crt-1	1.73822214748962e-53	3.21327746184931e-49	-1.81178396883588	0.184	0.367	3.23355046364584	11.353912015758	L4-L1	1135.37296412965	0.367	323.344443049688	0.184	FALSE	0.367	4980	1859	0.00120481927710843	0.00322754168908015	TRUE
RIA	WBGene00004445	rpl-31	1.84447804630569e-53	3.4097021164007e-49	-1.40841610999367	0.222	0.395	3.35489303003691	8.90664229766815	L4-L1	890.645179620607	0.395	335.487606407385	0.222	FALSE	0.395	4980	1859	0.00120481927710843	0.00322754168908015	TRUE
RIA	WBGene00010878	M05D6.5	2.15512942833621e-53	3.98397226122232e-49	1.76364129311355	0.112	0.025	1.46303974839127	0.430828547832306	L4-L1	43.0774356705396	0.025	146.300759950858	0.112	FALSE	0.112	4980	1859	0.00120481927710843	0.00322754168908015	TRUE
RIA	WBGene00018290	vps-60	5.78833605425221e-53	1.07003180298906e-48	-2.55946251306711	0.066	0.225	0.801095307303197	4.72533111979119	L4-L1	472.526613907377	0.225	80.1064301811476	0.066	FALSE	0.225	4980	1859	0.00120481927710843	0.00322754168908015	TRUE
RIA	WBGene00006709	ubc-14	7.82094923204087e-53	1.44578067503508e-48	1.44698132860266	0.155	0.051	2.20100900442336	0.807300374139598	L4-L1	80.7301943221765	0.051	220.100953875183	0.155	FALSE	0.155	4980	1859	0.00120481927710843	0.00322754168908015	TRUE
RIA	WBGene00004454	rpl-36.A	1.0160518006592e-52	1.8782733586986e-48	-1.49291255548409	0.201	0.378	2.90683315953236	8.18278743064394	L4-L1	818.236227134966	0.378	290.680835339968	0.201	FALSE	0.378	4980	1859	0.00120481927710843	0.00322754168908015	TRUE
RIA	WBGene00022748	oaz-1	3.07424338654133e-52	5.68304632436031e-48	-1.06321056517662	0.295	0.474	5.28476082361741	11.0438351631323	L4-L1	1104.36664251547	0.474	528.468080530259	0.295	FALSE	0.474	4980	1859	0.00120481927710843	0.00322754168908015	TRUE
RIA	WBGene00004440	rpl-26	2.13862727328979e-51	3.9534663774035e-47	-1.59884860814155	0.158	0.338	2.31651515365244	7.01818716716073	L4-L1	701.787821308306	0.338	231.653990152971	0.158	FALSE	0.338	4980	1859	0.00120481927710843	0.00322754168908015	TRUE
RIA	WBGene00001994	hpk-1	5.65877399669209e-51	1.0460809610285e-46	-1.77272697949483	0.126	0.289	1.71304406959542	5.85509560301962	L4-L1	585.506743058123	0.289	171.305416105074	0.126	FALSE	0.289	4980	1859	0.00120481927710843	0.00322754168908015	TRUE
RIA	WBGene00016888	C52E12.1	9.32206199367009e-51	1.72327638014985e-46	-3.93429092061569	0.018	0.145	0.240351869723885	3.68242827303765	L4-L1	368.22771666977	0.145	24.0350127112083	0.018	FALSE	0.145	4980	1859	0.00120481927710843	0.00322754168908015	TRUE
RIA	WBGene00006725	ubl-1	1.99388640394074e-50	3.68589840632484e-46	-1.46677971383367	0.216	0.387	3.16166325533736	8.74025713408561	L4-L1	874.006423956454	0.387	316.164318826081	0.216	FALSE	0.387	4980	1859	0.00120481927710843	0.00322754168908015	TRUE
RIA	WBGene00014033	arrd-15	9.10737247579488e-50	1.68358887587544e-45	1.63993246023622	0.13	0.035	1.80755401208661	0.579964360445175	L4-L1	57.9904031779912	0.035	180.753984391756	0.13	FALSE	0.13	4980	1859	0.00120481927710843	0.00322754168908015	TRUE
RIA	WBGene00009004	pfd-6	1.53038740731152e-49	2.82907416115607e-45	1.06503002003427	0.228	0.097	3.21721346277475	1.53776437950998	L4-L1	153.773575887083	0.097	321.724363645385	0.228	FALSE	0.228	4980	1859	0.00120481927710843	0.00322754168908015	TRUE
RIA	WBGene00002981	lgg-2	3.71358500607383e-49	6.86493324222808e-45	-1.60867216424362	0.167	0.327	2.22823744328148	6.79691820328268	L4-L1	679.689376238765	0.327	222.82322323658	0.167	FALSE	0.327	4980	1859	0.00120481927710843	0.00322754168908015	TRUE
RIA	WBGene00006728	ubq-2	1.16007543222103e-48	2.14451544400379e-44	-1.10828789869824	0.327	0.484	5.42452008660519	11.6956626084387	L4-L1	1169.54589860945	0.484	542.455822310449	0.327	FALSE	0.484	4980	1859	0.00120481927710843	0.00322754168908015	TRUE
RIA	WBGene00004469	rps-0	3.22091781109825e-48	5.95418866559623e-44	-1.16640156941895	0.241	0.419	4.15739206630747	9.33232140154113	L4-L1	933.213869653054	0.419	415.735711903201	0.241	FALSE	0.419	4980	1859	0.00120481927710843	0.00322754168908015	TRUE
RIA	WBGene00022599	daf-41	3.66188531125473e-48	6.76936118638549e-44	-1.92541163283599	0.106	0.262	1.21051683678295	4.59993270878905	L4-L1	459.989756621072	0.262	121.051021481428	0.106	FALSE	0.262	4980	1859	0.00120481927710843	0.00322754168908015	TRUE
RIA	WBGene00017314	lgc-39	3.79846201081485e-48	7.02183687319232e-44	2.02396414559287	0.101	0.022	1.38708723665768	0.34099073187864	L4-L1	34.0988184997165	0.022	138.709905752872	0.101	FALSE	0.101	4980	1859	0.00120481927710843	0.00322754168908015	TRUE
RIA	WBGene00021614	Y47A7.2	8.5514313931952e-48	1.58081760734607e-43	-2.12651891572258	0.072	0.216	0.955410758360326	4.17406940888739	L4-L1	417.397036724191	0.216	95.5413050704229	0.072	FALSE	0.216	4980	1859	0.00120481927710843	0.00322754168908015	TRUE
RIA	WBGene00004456	rpl-43	1.89198724392357e-47	3.49752761911712e-43	-1.16613098169602	0.272	0.441	4.45664679346712	10.002125932442	L4-L1	1000.17692238809	0.441	445.66426346656	0.272	FALSE	0.441	4980	1859	0.00120481927710843	0.00322754168908015	TRUE
RIA	WBGene00000879	cyn-3	2.00646537439848e-47	3.70915189111302e-43	-1.31803453310021	0.219	0.382	3.13634451170445	7.82086918409219	L4-L1	782.076759071315	0.382	313.634008074549	0.219	FALSE	0.382	4980	1859	0.00120481927710843	0.00322754168908015	TRUE
RIA	WBGene00016496	C37C3.2	2.23746694916835e-47	4.13618140223261e-43	-1.48763776191977	0.172	0.329	2.58687520793002	7.25566708969913	L4-L1	725.559417803921	0.329	258.683104300072	0.172	FALSE	0.329	4980	1859	0.00120481927710843	0.00322754168908015	TRUE
RIA	WBGene00000910	daf-14	7.86816342438417e-47	1.45450869063166e-42	-1.70706049860991	0.137	0.29	1.68851455470565	5.51446955821243	L4-L1	551.433793717796	0.29	168.850651846862	0.137	FALSE	0.29	4980	1859	0.00120481927710843	0.00322754168908015	TRUE
RIA	WBGene00016015	C23G10.8	9.75341746532858e-47	1.80301675264064e-42	1.17756556842523	0.185	0.066	2.47942399475942	1.09618260338095	L4-L1	109.617416149137	0.066	247.94398930169	0.185	FALSE	0.185	4980	1859	0.00120481927710843	0.00322754168908015	TRUE
RIA	WBGene00013462	micu-1	1.31046360631122e-46	2.42252302262692e-42	1.18324124310242	0.141	0.046	1.65935948692485	0.730753355191672	L4-L1	73.0752809173385	0.046	165.936270635467	0.141	FALSE	0.141	4980	1859	0.00120481927710843	0.00322754168908015	TRUE
RIA	WBGene00044443	ZC21.10	3.34360336685028e-46	6.18098518395942e-42	-5.89414816523815	0.006	0.112	0.0401416399517834	2.41911009358053	L4-L1	241.909651838367	0.112	0	0.006	FALSE	0.112	4980	1859	0.00120481927710843	0.00322754168908015	TRUE
RIA	WBGene00000089	aex-6	3.45325913101116e-46	6.38369482958723e-42	-1.64330560900193	0.138	0.294	1.70865978802129	5.339004037303	L4-L1	533.896274411606	0.294	170.855993476247	0.138	FALSE	0.294	4980	1859	0.00120481927710843	0.00322754168908015	TRUE
RIA	WBGene00007048	nfx-1	3.96965443785041e-45	7.33830319381026e-41	-3.24002514432132	0.032	0.154	0.349069405591028	3.30292628694049	L4-L1	330.277845610553	0.154	34.9042232749848	0.032	FALSE	0.154	4980	1859	0.00120481927710843	0.00322754168908015	TRUE
RIA	WBGene00020298	T07A9.10	6.43198029221637e-45	1.18901587681912e-40	1.49372271573851	0.166	0.061	2.36779734440267	0.840783402816038	L4-L1	84.0735378781514	0.061	236.779057114924	0.166	FALSE	0.166	4980	1859	0.00120481927710843	0.00322754168908015	TRUE
RIA	WBGene00008922	F17C11.11	2.63079819835312e-44	4.86329354947558e-40	-2.63518255102741	0.017	0.13	0.577466332977774	3.59067205706754	L4-L1	359.043720082124	0.13	0	0.017	FALSE	0.13	4980	1859	0.00120481927710843	0.00322754168908015	TRUE
RIA	WBGene00012897	pisy-1	3.81279078294185e-44	7.04832504134631e-40	-1.77765241251092	0.11	0.254	1.35908091257371	4.66149435899925	L4-L1	466.146920858389	0.254	135.907341562117	0.11	FALSE	0.254	4980	1859	0.00120481927710843	0.00322754168908015	TRUE
RIA	WBGene00003756	nlp-18	5.30326870218516e-44	9.80362252285948e-40	-1.0196890293201	0.211	0.36	5.75885294147182	11.6768598841126	L4-L1	1167.65031776	0.36	575.880950552109	0.211	FALSE	0.36	4980	1859	0.00120481927710843	0.00322754168908015	TRUE
RIA	WBGene00013845	fbxa-37	1.76999860712149e-43	3.27201942512478e-39	-4.15660270190157	0.017	0.126	0.141596676124521	2.53470545836666	L4-L1	253.458196436575	0.126	14.1597531693709	0.017	FALSE	0.126	4980	1859	0.00120481927710843	0.00322754168908015	TRUE
RIA	WBGene00219559	linc-5	3.40438281553656e-43	6.29334207280089e-39	1.11945101358129	0.191	0.078	2.58509699950073	1.18988663532723	L4-L1	118.988133718944	0.078	258.509818737092	0.191	FALSE	0.191	4980	1859	0.00120481927710843	0.00322754168908015	TRUE
RIA	WBGene00004357	rho-1	7.19070630386628e-43	1.32927396733272e-38	-1.80342191341283	0.09	0.23	1.2136691325125	4.23795426733191	L4-L1	423.790782187768	0.23	121.363850522921	0.09	FALSE	0.23	4980	1859	0.00120481927710843	0.00322754168908015	TRUE
RIA	WBGene00000175	aqp-7	7.47865035106858e-43	1.38250330389854e-38	1.43329721182221	0.143	0.054	2.2617080586043	0.837471916508802	L4-L1	83.7468093068988	0.054	226.167353164631	0.143	FALSE	0.143	4980	1859	0.00120481927710843	0.00322754168908015	TRUE
RIA	WBGene00044007	ZK1320.13	1.36332624739146e-42	2.52024490092786e-38	-1.08788536656038	0.239	0.393	4.00513338890148	8.5143440444707	L4-L1	851.413640607742	0.393	400.501385137214	0.239	FALSE	0.393	4980	1859	0.00120481927710843	0.00322754168908015	TRUE
RIA	WBGene00004471	rps-2	1.39043815524479e-41	2.57036397378553e-37	-1.76933989727653	0.116	0.266	1.56369727506563	5.3322448241794	L4-L1	533.221374884541	0.266	156.366662648788	0.116	FALSE	0.266	4980	1859	0.00120481927710843	0.00322754168908015	TRUE
RIA	WBGene00002783	let-607	1.19984884376418e-40	2.21804057258247e-36	-2.28560597871074	0.088	0.226	1.02185604856091	4.9846738030074	L4-L1	498.461609946497	0.226	102.185716491101	0.088	FALSE	0.226	4980	1859	0.00120481927710843	0.00322754168908015	TRUE
RIA	WBGene00020190	guk-1	1.98131698212651e-40	3.66266257315906e-36	1.28743113361908	0.169	0.071	2.61183460549654	1.07003560142334	L4-L1	107.003079238551	0.071	261.185834772522	0.169	FALSE	0.169	4980	1859	0.00120481927710843	0.00322754168908015	TRUE
RIA	WBGene00011337	T01G1.2	4.5286334846239e-40	8.37163185967574e-36	-2.80704267404611	0.049	0.177	0.490553754702244	3.43669700355114	L4-L1	343.664498624167	0.177	49.0558736622204	0.049	FALSE	0.177	4980	1859	0.00120481927710843	0.00322754168908015	TRUE
RIA	WBGene00004484	rps-15	6.78297523281323e-40	1.25390080153785e-35	-1.3379950820669	0.227	0.374	3.24306432991786	8.19961784200346	L4-L1	819.949243714866	0.374	324.307117972884	0.227	FALSE	0.374	4980	1859	0.00120481927710843	0.00322754168908015	TRUE
RIA	WBGene00020442	gen-1	7.2592083933033e-40	1.34193726358605e-35	1.53857437911813	0.117	0.04	1.52047674213212	0.52337113644521	L4-L1	52.3369450698445	0.04	152.043196256713	0.117	FALSE	0.117	4980	1859	0.00120481927710843	0.00322754168908015	TRUE
RIA	WBGene00021983	npr-5	8.55017162288424e-40	1.58058472620638e-35	1.33019876031715	0.182	0.074	3.14413509354112	1.25047793602908	L4-L1	125.045278111288	0.074	314.36964749529	0.182	FALSE	0.182	4980	1859	0.00120481927710843	0.00322754168908015	TRUE
RIA	WBGene00010479	K01G5.8	1.08396653498655e-39	2.00382053657614e-35	1.56952769174993	0.117	0.036	1.49252390739572	0.502839612535999	L4-L1	50.2829014248565	0.036	149.245715371345	0.117	FALSE	0.117	4980	1859	0.00120481927710843	0.00322754168908015	TRUE
RIA	WBGene00004427	rpl-15	1.17447181749774e-39	2.17112860182633e-35	-1.3628558253892	0.231	0.379	3.24162363554161	8.33843748400585	L4-L1	833.833304622923	0.379	324.151099205355	0.231	FALSE	0.379	4980	1859	0.00120481927710843	0.00322754168908015	TRUE
RIA	WBGene00001604	gln-3	1.1831826396406e-39	2.18723142763962e-35	-2.7625604242843	0.04	0.165	0.563989940487336	3.83068261191053	L4-L1	383.067608246992	0.165	56.3995562350431	0.04	FALSE	0.165	4980	1859	0.00120481927710843	0.00322754168908015	TRUE
RIA	WBGene00000832	ctn-1	2.51463420731865e-39	4.64855279564926e-35	-1.49931918420138	0.145	0.285	1.88937303767556	5.34275265863945	L4-L1	534.263741225199	0.285	188.937366735886	0.145	FALSE	0.285	4980	1859	0.00120481927710843	0.00322754168908015	TRUE
RIA	WBGene00021019	W04B5.2	2.57966136495928e-39	4.76876199926372e-35	1.30310549394362	0.138	0.05	1.83489321078456	0.743613033773928	L4-L1	74.3605564983419	0.05	183.486671006018	0.138	FALSE	0.138	4980	1859	0.00120481927710843	0.00322754168908015	TRUE
RIA	WBGene00012471	Y17G7B.20	6.81590714345743e-39	1.25998859453954e-34	-1.55588794731417	0.143	0.286	1.96689494375049	5.78433967343823	L4-L1	578.425620947836	0.286	196.689648902295	0.143	FALSE	0.286	4980	1859	0.00120481927710843	0.00322754168908015	TRUE
RIA	WBGene00012128	nra-1	8.00166991543899e-39	1.47918870056805e-34	-2.33298706956945	0.082	0.212	0.910537019868445	4.59022730517366	L4-L1	459.018599654499	0.212	91.0252632243352	0.082	FALSE	0.212	4980	1859	0.00120481927710843	0.00322754168908015	TRUE
RIA	WBGene00000064	act-2	1.39520915202904e-38	2.57918363844089e-34	-1.24339760939203	0.214	0.361	3.04921024298779	7.2202440581112	L4-L1	722.018624399483	0.361	304.902962821639	0.214	FALSE	0.361	4980	1859	0.00120481927710843	0.00322754168908015	TRUE
RIA	WBGene00021890	Y54G2A.26	1.48286057394187e-38	2.74121605698895e-34	-1.48262054104042	0.156	0.293	2.04013019168484	5.70256627633922	L4-L1	570.250225314392	0.293	204.010323257399	0.156	FALSE	0.293	4980	1859	0.00120481927710843	0.00322754168908015	TRUE
RIA	WBGene00001971	hmg-1.1	2.47778950764476e-38	4.5804416838321e-34	-1.06346335492116	0.282	0.416	4.72919082258601	9.8846610331605	L4-L1	988.447620455737	0.416	472.893831495743	0.282	FALSE	0.416	4980	1859	0.00120481927710843	0.00322754168908015	TRUE
RIA	WBGene00004420	rpl-9	6.9720653577121e-38	1.28885600202666e-33	-1.22365048481602	0.189	0.347	3.16249610548986	7.38665062909294	L4-L1	738.649346332087	0.347	316.242657648319	0.189	FALSE	0.347	4980	1859	0.00120481927710843	0.00322754168908015	TRUE
RIA	WBGene00020447	mob-3	1.09637599258379e-37	2.02676065989039e-33	1.15070319419429	0.154	0.061	1.94935429821878	0.878041655561423	L4-L1	87.8037234380068	0.061	194.934630948271	0.154	FALSE	0.154	4980	1859	0.00120481927710843	0.00322754168908015	TRUE
RIA	WBGene00004489	rps-20	3.17001974073214e-37	5.86009849271743e-33	-1.2276609765432	0.198	0.35	3.10074008202823	7.26258904035107	L4-L1	726.244999521029	0.35	310.072098017023	0.198	FALSE	0.35	4980	1859	0.00120481927710843	0.00322754168908015	TRUE
RIA	WBGene00000834	cua-1	3.17954304446129e-37	5.87770327199114e-33	-3.03811573450022	0.029	0.138	0.305930599490704	2.51718536614783	L4-L1	251.713366408956	0.138	30.5933989195282	0.029	FALSE	0.138	4980	1859	0.00120481927710843	0.00322754168908015	TRUE
RIA	WBGene00008453	E02A10.3	5.82213400800741e-37	1.07627969272025e-32	1.07099204215717	0.125	0.055	1.70971036180037	0.813862979995566	L4-L1	81.3864280597353	0.055	170.971599347766	0.125	FALSE	0.125	4980	1859	0.00120481927710843	0.00322754168908015	TRUE
RIA	WBGene00001945	his-71	6.09006399660223e-37	1.12580923041189e-32	-2.01204236202416	0.073	0.196	0.891120345073253	3.5963280171703	L4-L1	359.629310859404	0.196	89.1130243035347	0.073	FALSE	0.196	4980	1859	0.00120481927710843	0.00322754168908015	TRUE
RIA	WBGene00016463	C35E7.11	7.68218578463142e-37	1.42012886414696e-32	1.050557881946	0.137	0.052	1.80198910720772	0.870025791523352	L4-L1	87.001055627482	0.052	180.200515181874	0.137	FALSE	0.137	4980	1859	0.00120481927710843	0.00322754168908015	TRUE
RIA	WBGene00016321	tppp-1	2.08170749732524e-36	3.84824447955543e-32	-1.60014213495048	0.131	0.264	1.65429386592093	5.01680536647082	L4-L1	501.670961204188	0.264	165.42730382674	0.131	FALSE	0.264	4980	1859	0.00120481927710843	0.00322754168908015	TRUE
RIA	WBGene00018750	F53C3.6	2.50287511395068e-36	4.62681493564922e-32	-2.77867502035717	0.025	0.133	0.338357246983486	2.32537183648154	L4-L1	232.534236693844	0.133	33.8360315860884	0.025	FALSE	0.133	4980	1859	0.00120481927710843	0.00322754168908015	TRUE
RIA	WBGene00009713	F44G4.3	2.69484040892389e-36	4.98168197993669e-32	1.48654169344643	0.102	0.03	1.30348251752307	0.465161027928039	L4-L1	46.5159165883613	0.03	130.34728790479	0.102	FALSE	0.102	4980	1859	0.00120481927710843	0.00322754168908015	TRUE
RIA	WBGene00018634	pigx-1	4.76717490984524e-36	8.81259953833991e-32	1.42281901527403	0.107	0.034	1.32850850509149	0.495510647223054	L4-L1	49.550066800315	0.034	132.851348733108	0.107	FALSE	0.107	4980	1859	0.00120481927710843	0.00322754168908015	TRUE
RIA	WBGene00219950	F46A8.13	1.0108669360729e-35	1.86868861802436e-31	1.18404790014574	0.15	0.065	3.6409368866145	1.60246649656671	L4-L1	160.246913177282	0.065	364.088772133609	0.15	FALSE	0.15	4980	1859	0.00120481927710843	0.00322754168908015	TRUE
RIA	WBGene00012344	ola-1	2.40238721651693e-35	4.4410530084532e-31	1.58474690300794	0.102	0.034	1.57791688787875	0.526029435087777	L4-L1	52.6021091523271	0.034	157.793295111096	0.102	FALSE	0.102	4980	1859	0.00120481927710843	0.00322754168908015	TRUE
RIA	WBGene00007266	C03A3.1	2.61191143156103e-35	4.82837947238373e-31	1.52856788725911	0.123	0.043	1.79921743797262	0.623632695058254	L4-L1	62.3628830882136	0.043	179.910325089764	0.123	FALSE	0.123	4980	1859	0.00120481927710843	0.00322754168908015	TRUE
RIA	WBGene00019947	htz-1	3.45163107998497e-35	6.38068521446022e-31	-2.12874017302507	0.062	0.181	0.710706739491293	3.1103239782172	L4-L1	311.030798521028	0.181	71.0699554879954	0.062	FALSE	0.181	4980	1859	0.00120481927710843	0.00322754168908015	TRUE
RIA	WBGene00012468	Y17G7B.17	4.92975793029137e-35	9.11315050993662e-31	-1.78169082679566	0.107	0.233	1.21784244894126	4.18894306850026	L4-L1	418.886089834227	0.233	121.78389536261	0.107	FALSE	0.233	4980	1859	0.00120481927710843	0.00322754168908015	TRUE
RIA	WBGene00006798	unc-64	5.17831794280292e-35	9.57263854906548e-31	-2.19902884307728	0.063	0.178	0.672898883637513	3.0920199638809	L4-L1	309.199752394975	0.178	67.2892338150729	0.063	FALSE	0.178	4980	1859	0.00120481927710843	0.00322754168908015	TRUE
RIA	WBGene00016158	ari-1.1	2.39518874097063e-34	4.42774590655831e-30	-2.28849603386461	0.054	0.167	0.625206953442765	3.05685420830236	L4-L1	305.680622286234	0.167	62.5201672689906	0.054	FALSE	0.167	4980	1859	0.00120481927710843	0.00322754168908015	TRUE
RIA	WBGene00012117	T28B11.1	3.73367935124625e-34	6.90207964871383e-30	-2.96105201876446	0.03	0.129	0.288724478735703	2.25226115595679	L4-L1	225.22507455408	0.129	28.8710934028967	0.03	FALSE	0.129	4980	1859	0.00120481927710843	0.00322754168908015	TRUE
RIA	WBGene00017926	cox-6C	4.74433923587426e-34	8.77038551143717e-30	-1.33838128618118	0.176	0.305	2.30681548884649	5.83434471530068	L4-L1	583.42700980764	0.305	230.677585985987	0.176	FALSE	0.305	4980	1859	0.00120481927710843	0.00322754168908015	TRUE
RIA	WBGene00013378	emc-3	7.28136090545371e-34	1.34603237698217e-29	1.34903446859075	0.108	0.036	1.38648658729268	0.54428216035162	L4-L1	54.4283302364481	0.036	138.644964381681	0.108	FALSE	0.108	4980	1859	0.00120481927710843	0.00322754168908015	TRUE
RIA	WBGene00019061	F58F12.1	8.80983816269333e-34	1.62858668275549e-29	-1.31571704582264	0.15	0.283	2.16402278328073	5.38795403019035	L4-L1	538.79196647567	0.283	216.398753416537	0.15	FALSE	0.283	4980	1859	0.00120481927710843	0.00322754168908015	TRUE
RIA	WBGene00004435	rpl-23	1.60622627447624e-33	2.96926989099678e-29	-1.40811502345024	0.157	0.298	2.22684758692892	5.91106175400959	L4-L1	591.099019380773	0.298	222.6797394933	0.157	FALSE	0.298	4980	1859	0.00120481927710843	0.00322754168908015	TRUE
RIA	WBGene00015935	C17H12.10	3.06282844028787e-33	5.66194465471615e-29	1.0470556103991	0.174	0.076	2.57750404531858	1.24745513299399	L4-L1	124.723464533234	0.076	257.753585222083	0.174	FALSE	0.174	4980	1859	0.00120481927710843	0.00322754168908015	TRUE
RIA	WBGene00006405	itsn-1	3.4802064029242e-33	6.43350955644568e-29	-1.82103875127099	0.093	0.209	1.0403114494174	3.67748964955296	L4-L1	367.742454685065	0.209	104.031310184487	0.093	FALSE	0.209	4980	1859	0.00120481927710843	0.00322754168908015	TRUE
RIA	WBGene00001094	dars-1	6.09077960934075e-33	1.12594151858273e-28	-1.99777637064335	0.049	0.155	1.00280346923725	4.00698372278508	L4-L1	400.695788663472	0.155	100.28148003194	0.049	FALSE	0.155	4980	1859	0.00120481927710843	0.00322754168908015	TRUE
RIA	WBGene00004922	snt-2	7.16828247513747e-33	1.32512869835391e-28	-1.67938441224608	0.125	0.245	1.56031415595778	4.99907192463831	L4-L1	499.883322751555	0.245	156.030703091465	0.125	FALSE	0.245	4980	1859	0.00120481927710843	0.00322754168908015	TRUE
RIA	WBGene00002084	ins-1	1.11534456338121e-32	2.0618259598665e-28	-1.0893785130534	0.228	0.354	3.4163796529285	7.27039684877291	L4-L1	727.02903389839	0.354	341.640408573566	0.228	FALSE	0.354	4980	1859	0.00120481927710843	0.00322754168908015	TRUE
RIA	WBGene00018164	sup-36	1.30871973912581e-32	2.41929930974797e-28	-2.08269316364565	0.051	0.151	0.60123788930996	2.54890488598902	L4-L1	254.890037725335	0.151	60.1246509054562	0.051	FALSE	0.151	4980	1859	0.00120481927710843	0.00322754168908015	TRUE
RIA	WBGene00002994	lin-5	4.09996702146353e-32	7.57919903587747e-28	1.42144088532235	0.103	0.035	1.35790093110975	0.506957746715237	L4-L1	50.6958161967057	0.035	135.791784176235	0.103	FALSE	0.103	4980	1859	0.00120481927710843	0.00322754168908015	TRUE
[truncated: 34,739 more rows]
