# Supplementary material for: A gene expression atlas of a juvenile nervous system
Source: bioRxiv. 2025 Nov 22:2025.11.21.689793. Preprint. [Version 1] doi: 10.1101/2025.11.21.689793 (PMC12667811; doi:10.1101/2025.11.21.689793)
Supplement: Supplement 20 — Supplemental Table 14. L1 ground truth matrix used for thresholding accuracy. [file media-20.xlsx]

## Sheet: Sheet1
Supplemental Table 14. Enrichment tests of cell surface and secreted molecules based on membrane contact.
gene	neuron	stat_L1	fold_change_L1	log2_fold_change_L1	p_L1	p_value_adj_L1	partner_status_L1	partners_expressed_L1	stat_L4	fold_change_L4	log2_fold_change_L4	p_L4	p_value_adj_L4	partner_status_L4	partners_expressed_L4		Legend
cam-1	ADF	-3.3874	0.419422	-1.25352	0.0011791	0.184763	partner_expressed_in_neuron	egl-20	-1.00551	0.709495	-0.495136	0.318028	0.601445	partner_expressed_in_neuron	fbl-1|egl-20		gene	Gene symbol for tested gene (Wormbase release WS273)
egl-15	ADF	-1.21124	0.148722	-2.74931	0.231594	0.602165	partner_expressed_in_neuron	F28B4.3	-0.746995	0.495682	-1.01251	0.457518	0.663724	partner_not_expressed_in_neuron	NA		neuron	Tested neuron
ver-3	ADF	-1.05368	1.49217e-06	-19.3542	0.297652	0.602165	partner_not_expressed_in_neuron	NA	-1.44895	4.89208e-07	-20.963	0.153473	0.601445	partner_not_expressed_in_neuron	NA		stat_L1	t-statistic for t-test of expression of tested gene in cells contacting tested neuron vs cells not contacting tested neuron at L1
clr-1	ADF	-1.52476	0.544669	-0.876548	0.131489	0.602165	partner_expressed_in_neuron	rig-1	-1.7604	0.6149	-0.701576	0.0820959	0.601445	partner_not_expressed_in_neuron	NA		fold_change_L1	Fold change of mean expression between cells contacting tested neuron vs cells not contacting tested neuron at L1
ptp-3	ADF	0.636156	1.14449	0.194701	0.527186	0.737566	partner_expressed_in_neuron	F58E6.13	-1.38431	0.736142	-0.441944	0.170097	0.601445	partner_expressed_in_neuron	nlr-1		log2_fold_change_L1	log2 transformed fold change at L1
ptp-4	ADF	-0.734858	0.681289	-0.553662	0.464707	0.691624	partner_expressed_in_neuron	T19D12.6	-0.381629	0.83213	-0.265119	0.703725	0.849419	partner_expressed_in_neuron	T19D12.6|fbl-1		p_L1	raw p-value from t-test at L1
dig-1	ADF	-0.849654	0.483019	-1.04985	0.398326	0.652205	no_documented_extracellular_binding_partners	NA	-0.0332956	0.96929	-0.044999	0.973522	0.994576	no_documented_extracellular_binding_partners	NA		p_value_adj_L1	Benjamini Hochberg adjusted p-value at L1 (adjustments made across all tested genes within a tested neuron)
him-4	ADF	0.689531	2.79723	1.484	0.494867	0.712417	partner_expressed_in_neuron	him-4	0.834599	4.80796	2.26543	0.410094	0.621172	partner_not_expressed_in_neuron	NA		partner_status_L1	Whether the tested gene has known binding partners expressed in the tested neuron at L1
unc-52	ADF	-1.41503	0.256446	-1.96327	0.162454	0.602165	no_documented_extracellular_binding_partners	NA	-1.10065	6.30332e-07	-20.5974	0.276218	0.601445	no_documented_extracellular_binding_partners	NA		partners_expressed_L1	Which known binding partner(s), if any, are expressed in the tested neuron at L1
igcm-1	ADF	0.390734	1.46531	0.551201	0.697463	0.841473	partner_not_expressed_in_neuron	NA	0.701586	1.76207	0.817273	0.485994	0.679512	partner_not_expressed_in_neuron	NA		stat_L4	t-statistic for t-test of expression of tested gene in cells contacting tested neuron vs cells not contacting tested neuron at L4
igcm-2	ADF	-0.616145	0.64292	-0.637289	0.540092	0.745127	partner_not_expressed_in_neuron	NA	0.590798	1.35285	0.435998	0.556719	0.744703	partner_not_expressed_in_neuron	NA		fold_change_L4	Fold change of mean expression between cells contacting tested neuron vs cells not contacting tested neuron at L4
igcm-3	ADF	-1.06169	0.59338	-0.752971	0.292823	0.602165	partner_not_expressed_in_neuron	NA	0.0240826	1.00963	0.013825	0.980847	0.994576	partner_not_expressed_in_neuron	NA		log2_fold_change_L4	log2 transformed fold change at L4
igcm-4	ADF	-1.43077	0.516551	-0.953018	0.156568	0.602165	partner_expressed_in_neuron	sax-3	-0.0135299	0.992921	-0.0102496	0.989257	0.995827	partner_expressed_in_neuron	sax-3		p_L4	raw p-value from t-test at L4
mig-6	ADF	1	696466	19.4097	0.324587	0.602165	partner_not_expressed_in_neuron	NA	1.47737	11.0972	3.47213	0.149243	0.601445	partner_not_expressed_in_neuron	NA		p_value_adj_L4	Benjamini Hochberg adjusted p-value at L4 (adjustments made across all tested genes within a tested neuron)
oig-1	ADF	0.507664	1.31752	0.397828	0.61364	0.78	partner_expressed_in_neuron	casy-1	-0.832157	0.72203	-0.469868	0.407781	0.621172	partner_expressed_in_neuron	casy-1		partner_status_L4	Whether the tested gene has known binding partners expressed in the tested neuron at L4
oig-2	ADF	1.2907	2.73354	1.45077	0.204087	0.602165	no_documented_extracellular_binding_partners	NA	1.86387	3.06464	1.61572	0.0702684	0.601445	no_documented_extracellular_binding_partners	NA		partners_expressed_L4	Which known binding partner(s), if any, are expressed in the tested neuron at L4
oig-4	ADF	0.953814	3.3379	1.73894	0.346268	0.616109	partner_not_expressed_in_neuron	NA	0.0230331	1.01847	0.0263971	0.981701	0.994576	partner_not_expressed_in_neuron	NA
oig-5	ADF	-0.0295949	0.986504	-0.0196031	0.976486	0.987702	no_documented_extracellular_binding_partners	NA	-0.707451	0.756356	-0.402862	0.482043	0.67787	no_documented_extracellular_binding_partners	NA
oig-8	ADF	1.38368	1.84309e+07	24.1356	0.175746	0.602165	no_documented_extracellular_binding_partners	NA	1.47658	24.6889	4.62579	0.149825	0.601445	no_documented_extracellular_binding_partners	NA
rig-1	ADF	0.500908	1.30995	0.389508	0.618825	0.781398	partner_expressed_in_neuron	clr-1	-2.77893	0.245992	-2.02331	0.007233	0.226754	partner_expressed_in_neuron	clr-1
rig-3	ADF	0.201056	1.11088	0.151706	0.84128	0.925098	partner_expressed_in_neuron	ncam-1|cam-1	0.585188	1.26141	0.335039	0.560408	0.746405	partner_expressed_in_neuron	ncam-1
rig-4	ADF	-1.50871	0.133926	-2.90049	0.137728	0.602165	no_documented_extracellular_binding_partners	NA	-1.10965	0.294673	-1.76281	0.27076	0.601445	no_documented_extracellular_binding_partners	NA
rig-5	ADF	-1.91797	0.186776	-2.42062	0.0605719	0.602165	partner_expressed_in_neuron	T19D12.6|hmr-1|ptp-3	-1.51524	0.190212	-2.39432	0.135163	0.601445	partner_expressed_in_neuron	nlr-1|T19D12.6|hmr-1|ptp-3
rig-6	ADF	0.208463	1.0919	0.126839	0.835414	0.922049	no_documented_extracellular_binding_partners	NA	0.0801264	1.03069	0.0436145	0.93636	0.980797	no_documented_extracellular_binding_partners	NA
ncam-1	ADF	0.313829	1.21238	0.277838	0.754889	0.871926	partner_not_expressed_in_neuron	NA	-0.600747	0.762729	-0.390757	0.549834	0.741915	partner_not_expressed_in_neuron	NA
sax-3	ADF	-2.84231	0.539008	-0.891622	0.00576481	0.245416	partner_not_expressed_in_neuron	NA	-3.24833	0.468837	-1.09284	0.00180281	0.226754	partner_not_expressed_in_neuron	NA
sax-7	ADF	-2.45136	0.639137	-0.645804	0.0164702	0.438473	partner_expressed_in_neuron	sax-7	-2.82186	0.564799	-0.824191	0.00599076	0.226754	partner_expressed_in_neuron	sax-7
lad-2	ADF	-0.065023	0.96391	-0.0530302	0.948328	0.980532	partner_not_expressed_in_neuron	NA	0.144986	1.13485	0.182501	0.88526	0.94981	partner_not_expressed_in_neuron	NA
syg-1	ADF	-0.0880466	0.967929	-0.0470268	0.93009	0.980532	partner_expressed_in_neuron	syg-2|sax-3	-0.77078	0.728077	-0.457836	0.443094	0.6551	partner_expressed_in_neuron	syg-2|sax-3
syg-2	ADF	0.649555	1.34147	0.423817	0.517894	0.727983	partner_expressed_in_neuron	syg-2	1.09109	1.9354	0.952629	0.279638	0.601445	partner_expressed_in_neuron	syg-2
unc-40	ADF	-2.92799	0.429511	-1.21923	0.00469135	0.233616	partner_not_expressed_in_neuron	NA	-1.98588	0.637334	-0.64988	0.050406	0.599056	partner_not_expressed_in_neuron	NA
unc-5	ADF	-1.29969	0.294143	-1.76541	0.198373	0.602165	partner_not_expressed_in_neuron	NA	-0.753563	0.568687	-0.814294	0.453277	0.663212	partner_not_expressed_in_neuron	NA
wrk-1	ADF	-0.952789	0.674315	-0.568506	0.344926	0.616109	partner_expressed_in_neuron	vab-2	-0.19329	0.920386	-0.119689	0.847526	0.928274	partner_expressed_in_neuron	vab-2
zig-1	ADF	-0.663454	0.818975	-0.288109	0.509139	0.722491	no_documented_extracellular_binding_partners	NA	-0.728986	0.77806	-0.362047	0.468643	0.673538	no_documented_extracellular_binding_partners	NA
zig-2	ADF	-0.931507	0.0664447	-3.9117	0.356519	0.618243	partner_expressed_in_neuron	daf-28	-0.886141	0.120892	-3.04821	0.379639	0.603154	partner_expressed_in_neuron	daf-28
zig-3	ADF	-1.13007	0.0339579	-4.88011	0.264415	0.602165	partner_not_expressed_in_neuron	NA	-0.424792	0.559161	-0.838664	0.672217	0.824266	partner_not_expressed_in_neuron	NA
zig-4	ADF	0.0217661	1.02645	0.0376575	0.982691	0.988807	partner_expressed_in_neuron	daf-28	-1.35304	0.221258	-2.1762	0.181249	0.601445	partner_expressed_in_neuron	mab-20|daf-28
zig-5	ADF	-1.22086	0.467874	-1.09581	0.226284	0.602165	partner_expressed_in_neuron	igdb-2	-0.466475	0.755192	-0.405084	0.642129	0.806577	partner_expressed_in_neuron	ins-1|igdb-2
zig-7	ADF	0.597638	2.12174	1.08525	0.552669	0.752034	no_documented_extracellular_binding_partners	NA	0.709796	3.68177	1.8804	0.482626	0.67787	no_documented_extracellular_binding_partners	NA
zig-8	ADF	-0.279139	0.857567	-0.221678	0.781061	0.888383	partner_expressed_in_neuron	C34C6.3	-0.944669	0.609224	-0.714956	0.347644	0.602649	partner_not_expressed_in_neuron	NA
zig-9	ADF	0.0617559	1.06873	0.0959021	0.950919	0.980532	partner_not_expressed_in_neuron	NA	1.13479	23.5397	4.55702	0.265132	0.601445	partner_expressed_in_neuron	zig-9
zig-10	ADF	1.48275	1.9107	0.9341	0.144477	0.602165	partner_not_expressed_in_neuron	NA	-1.67482	0.303181	-1.72175	0.099101	0.601445	partner_not_expressed_in_neuron	NA
igeg-1	ADF	-1.63485	0.173387	-2.52793	0.108599	0.602165	no_documented_extracellular_binding_partners	NA	-1.93508	0.124058	-3.01091	0.058297	0.601445	no_documented_extracellular_binding_partners	NA
igeg-2	ADF	-0.0692278	0.944034	-0.0830897	0.944986	0.980532	no_documented_extracellular_binding_partners	NA	0.625939	1.78986	0.83985	0.533523	0.725593	no_documented_extracellular_binding_partners	NA
igdb-1	ADF	0.884079	1.59602	0.674475	0.381401	0.634957	no_documented_extracellular_binding_partners	NA	0.154916	1.11827	0.161268	0.877486	0.944749	no_documented_extracellular_binding_partners	NA
igdb-2	ADF	-0.981044	0.704256	-0.505829	0.329664	0.602165	partner_expressed_in_neuron	zig-5	-0.200197	0.933566	-0.0991759	0.841822	0.926836	partner_expressed_in_neuron	zig-5
madd-4	ADF	-1.61623	0.380951	-1.39232	0.110681	0.602165	partner_expressed_in_neuron	nlg-1|eva-1|sdn-1	-1.0147	0.580115	-0.785588	0.313243	0.601445	partner_expressed_in_neuron	nlg-1|eva-1|sdn-1
pxn-1	ADF	-2.06176	0.139996	-2.83654	0.0438902	0.602165	partner_not_expressed_in_neuron	NA	-2.70282	0.200987	-2.31483	0.00868299	0.226754	partner_not_expressed_in_neuron	NA
pxn-2	ADF	-1.76216	0.0412739	-4.59862	0.084756	0.602165	partner_not_expressed_in_neuron	NA	-1.72822	1.12904e-06	-19.7565	0.0899997	0.601445	partner_not_expressed_in_neuron	NA
iglr-1	ADF	0.00836382	1.00651	0.00936548	0.993349	0.993349	no_documented_extracellular_binding_partners	NA	0.68952	1.61312	0.689856	0.493093	0.682695	no_documented_extracellular_binding_partners	NA
iglr-2	ADF	-0.253351	0.93378	-0.0988456	0.800848	0.90061	no_documented_extracellular_binding_partners	NA	-0.409468	0.930569	-0.103815	0.683516	0.834808	no_documented_extracellular_binding_partners	NA
iglr-3	ADF	-1.65542	0.365981	-1.45016	0.101875	0.602165	no_documented_extracellular_binding_partners	NA	-2.64503	0.134525	-2.89405	0.0103118	0.227596	no_documented_extracellular_binding_partners	NA
slt-1	ADF	-0.78277	0.31516	-1.66584	0.436965	0.674755	partner_expressed_in_neuron	sax-3|eva-1	0.570807	1.88124	0.911685	0.570633	0.756762	partner_expressed_in_neuron	sax-3|eva-1
tol-1	ADF	-0.915967	0.638468	-0.647313	0.363213	0.618499	partner_expressed_in_neuron	lat-1	-2.65619	0.340411	-1.55465	0.00952985	0.226754	partner_expressed_in_neuron	lat-1
pan-1	ADF	-1.6042	0.85069	-0.233295	0.1128	0.602165	no_documented_extracellular_binding_partners	NA	-0.517004	0.939639	-0.0898209	0.606874	0.780417	no_documented_extracellular_binding_partners	NA
egg-6	ADF	0.670722	2.04681	1.03338	0.506268	0.721856	no_documented_extracellular_binding_partners	NA	-1.59507	0.154473	-2.69458	0.116474	0.601445	no_documented_extracellular_binding_partners	NA
dma-1	ADF	-0.910311	0.502672	-0.992311	0.365472	0.618811	partner_expressed_in_neuron	sax-7	-0.00362355	0.996589	-0.00493016	0.997118	0.997241	partner_expressed_in_neuron	sax-7
lron-2	ADF	1.14042	7.70775	2.94631	0.262129	0.602165	no_documented_extracellular_binding_partners	NA	NA	NA	NA	NA	NA	NA	NA
lron-3	ADF	-1.29902	0.741054	-0.43235	0.198334	0.602165	no_documented_extracellular_binding_partners	NA	-0.914462	0.797904	-0.325713	0.363352	0.602649	no_documented_extracellular_binding_partners	NA
lron-4	ADF	-1	9.96888e-08	-23.258	0.322658	0.602165	no_documented_extracellular_binding_partners	NA	-1.00748	7.85624e-08	-23.6016	0.31846	0.601445	no_documented_extracellular_binding_partners	NA
lron-5	ADF	-1.07669	0.388588	-1.36369	0.286083	0.602165	partner_not_expressed_in_neuron	NA	-1.49706	0.248225	-2.01028	0.139818	0.601445	partner_not_expressed_in_neuron	NA
lron-6	ADF	0.583153	2.54308	1.34658	0.563192	0.754857	partner_expressed_in_neuron	T13C2.6	0.237994	1.37892	0.463541	0.812828	0.910014	partner_expressed_in_neuron	igcm-2|T13C2.6
lron-7	ADF	3.01304	4.87864	2.28648	0.00470368	0.233616	partner_expressed_in_neuron	T02C5.1|ncam-1	2.30784	2.43941	1.28653	0.0259968	0.42279	partner_expressed_in_neuron	ncam-1
lron-9	ADF	0.620884	1.58692	0.666232	0.537066	0.744398	partner_not_expressed_in_neuron	NA	0.559172	1.54092	0.623795	0.578267	0.76036	partner_not_expressed_in_neuron	NA
lron-10	ADF	-0.891467	0.642626	-0.637949	0.375848	0.629228	partner_expressed_in_neuron	ced-1	0.189996	1.11333	0.15488	0.850167	0.928274	partner_expressed_in_neuron	ced-1
lron-11	ADF	-0.315108	0.793854	-0.333054	0.753557	0.871926	partner_expressed_in_neuron	ten-1	-0.288293	0.810494	-0.303127	0.774002	0.885802	partner_expressed_in_neuron	ten-1
lron-12	ADF	1.33596	3.86318	1.94979	0.189835	0.602165	no_documented_extracellular_binding_partners	NA	-0.226643	0.840919	-0.249961	0.821305	0.916185	no_documented_extracellular_binding_partners	NA
lron-13	ADF	-1.24048	0.241855	-2.04779	0.219593	0.602165	partner_expressed_in_neuron	igdb-2|cdh-1	-1.4172	1.21107e-06	-19.6553	0.162504	0.601445	partner_expressed_in_neuron	igdb-2|cdh-1
lron-14	ADF	-0.776258	0.360999	-1.46993	0.440611	0.674755	partner_not_expressed_in_neuron	NA	-0.513996	0.601911	-0.732379	0.608675	0.780417	partner_not_expressed_in_neuron	NA
lron-15	ADF	0.735537	1.7143	0.777621	0.465106	0.691624	no_documented_extracellular_binding_partners	NA	1.29842	3.88561	1.95814	0.202147	0.601445	no_documented_extracellular_binding_partners	NA
hmr-1	ADF	-0.817209	0.845151	-0.242719	0.416579	0.658976	partner_expressed_in_neuron	hmr-1	-2.77747	0.577218	-0.792813	0.00683554	0.226754	partner_expressed_in_neuron	hmr-1
cdh-3	ADF	-1	2.22451e-05	-15.4562	0.322658	0.602165	partner_expressed_in_neuron	cdh-1	-0.686769	0.334829	-1.5785	0.494898	0.682695	partner_expressed_in_neuron	cdh-1
cdh-4	ADF	-1.94371	0.720129	-0.473674	0.05554	0.602165	no_documented_extracellular_binding_partners	NA	-2.58888	0.534922	-0.902601	0.0114301	0.229178	no_documented_extracellular_binding_partners	NA
fmi-1	ADF	-2.50363	0.259382	-1.94685	0.0155783	0.438473	partner_not_expressed_in_neuron	NA	-4.32483	0.304922	-1.71349	4.99554e-05	0.0154362	partner_not_expressed_in_neuron	NA
casy-1	ADF	2.28423	1.44848	0.534542	0.0251727	0.577036	partner_expressed_in_neuron	T19D12.6|daf-2	1.15375	1.17828	0.236684	0.252181	0.601445	partner_expressed_in_neuron	T19D12.6|daf-2
cdh-1	ADF	0.514753	1.30753	0.38684	0.608626	0.778415	partner_expressed_in_neuron	dep-1	-1.59527	0.505401	-0.9845	0.11477	0.601445	partner_expressed_in_neuron	dep-1
cdh-8	ADF	-0.366403	0.758949	-0.397925	0.715128	0.845668	partner_not_expressed_in_neuron	NA	0.96511	3.02734	1.59805	0.341255	0.602559	partner_not_expressed_in_neuron	NA
cdh-9	ADF	0.575626	1.51956	0.60365	0.566908	0.754857	partner_not_expressed_in_neuron	NA	1.49435	6.18105	2.62785	0.144748	0.601445	partner_not_expressed_in_neuron	NA
cdh-12	ADF	-1.45916	0.320366	-1.64221	0.150116	0.602165	no_documented_extracellular_binding_partners	NA	-1.6418	0.181849	-2.45919	0.106196	0.601445	no_documented_extracellular_binding_partners	NA
nrx-1	ADF	1.28496	1.37533	0.459782	0.203435	0.602165	partner_expressed_in_neuron	nlg-1	0.716798	1.18962	0.250498	0.476266	0.67787	partner_expressed_in_neuron	nlg-1
nlr-1	ADF	-2.01623	0.334845	-1.57844	0.0481118	0.602165	partner_expressed_in_neuron	ptp-3	-2.79889	0.333502	-1.58423	0.00658183	0.226754	partner_expressed_in_neuron	ptp-3
bam-2	ADF	-0.731918	0.696366	-0.522082	0.466498	0.691624	partner_expressed_in_neuron	casy-1	-0.426294	0.776619	-0.364722	0.671478	0.824266	partner_expressed_in_neuron	casy-1
lat-1	ADF	1.06533	1.51581	0.600086	0.290722	0.602165	partner_not_expressed_in_neuron	NA	0.325453	1.12017	0.163714	0.745786	0.863101	partner_not_expressed_in_neuron	NA
lat-2	ADF	-1.42993	7.74861e-05	-13.6557	0.159643	0.602165	no_documented_extracellular_binding_partners	NA	NA	NA	NA	NA	NA	NA	NA
nlg-1	ADF	1.42756	2.44462	1.28961	0.160383	0.602165	partner_expressed_in_neuron	nlg-1|nrx-1	1.7236	2.9238	1.54785	0.0933782	0.601445	partner_expressed_in_neuron	nlg-1|nrx-1
glit-1	ADF	-0.941286	0.691625	-0.531939	0.349476	0.616109	no_documented_extracellular_binding_partners	NA	-2.15327	0.0817748	-3.6122	0.0358795	0.491335	no_documented_extracellular_binding_partners	NA
clc-1	ADF	-2.02663	0.0436779	-4.51695	0.0485484	0.602165	no_documented_extracellular_binding_partners	NA	-1.30038	0.220903	-2.17852	0.198018	0.601445	no_documented_extracellular_binding_partners	NA
clc-2	ADF	-1.52255	0.220712	-2.17977	0.134254	0.602165	no_documented_extracellular_binding_partners	NA	0.365665	1.31369	0.393622	0.716238	0.855748	no_documented_extracellular_binding_partners	NA
clc-3	ADF	1.9029	5.22683	2.38594	0.0652976	0.602165	no_documented_extracellular_binding_partners	NA	1.83566	11.5901	3.53483	0.0759002	0.601445	no_documented_extracellular_binding_partners	NA
vab-9	ADF	0.98155	1.49488	0.580028	0.331393	0.602165	no_documented_extracellular_binding_partners	NA	1.41479	2.08287	1.05858	0.165472	0.601445	no_documented_extracellular_binding_partners	NA
hic-1	ADF	0.784696	4.80682	2.26508	0.438029	0.674755	no_documented_extracellular_binding_partners	NA	0.885509	9.09399	3.18491	0.382564	0.603154	no_documented_extracellular_binding_partners	NA
C54G4.4	ADF	-1.44616	0.13609	-2.87736	0.154724	0.602165	no_documented_extracellular_binding_partners	NA	-1.19735	0.0654655	-3.93312	0.236672	0.601445	no_documented_extracellular_binding_partners	NA
crb-1	ADF	0.170842	1.11414	0.155933	0.864885	0.945253	no_documented_extracellular_binding_partners	NA	-1.30839	0.255067	-1.97105	0.195598	0.601445	no_documented_extracellular_binding_partners	NA
eat-20	ADF	-0.411188	0.744	-0.426625	0.682122	0.835211	no_documented_extracellular_binding_partners	NA	0.984541	65.1702	6.02614	0.332468	0.60192	no_documented_extracellular_binding_partners	NA
zig-11	ADF	0.468952	1.28103	0.357307	0.641246	0.797675	no_documented_extracellular_binding_partners	NA	0.156727	1.06297	0.0881053	0.876154	0.944749	no_documented_extracellular_binding_partners	NA
zig-12	ADF	0.942696	1.49754	0.582597	0.349376	0.616109	no_documented_extracellular_binding_partners	NA	0.811649	2.43349	1.28303	0.421792	0.634251	no_documented_extracellular_binding_partners	NA
ina-1	ADF	-1.56683	0.453471	-1.14092	0.121432	0.602165	no_documented_extracellular_binding_partners	NA	-1.11479	0.668598	-0.580789	0.268359	0.601445	no_documented_extracellular_binding_partners	NA
pat-2	ADF	-1.7794	0.123	-3.02327	0.081148	0.602165	no_documented_extracellular_binding_partners	NA	-2.09677	0.356413	-1.48838	0.0391153	0.491335	no_documented_extracellular_binding_partners	NA
pat-3	ADF	-0.525483	0.750994	-0.413127	0.600853	0.775126	no_documented_extracellular_binding_partners	NA	0.138541	1.0565	0.0792954	0.890399	0.952018	no_documented_extracellular_binding_partners	NA
sdn-1	ADF	-1.93481	0.629821	-0.666987	0.0571167	0.602165	partner_not_expressed_in_neuron	NA	-1.56548	0.629177	-0.668462	0.121412	0.601445	partner_not_expressed_in_neuron	NA
C48E7.6	ADF	-1.48297	9.91029e-07	-19.9446	0.145053	0.602165	no_documented_extracellular_binding_partners	NA	-2.1441	0.0364351	-4.77853	0.0367504	0.491335	no_documented_extracellular_binding_partners	NA
mup-4	ADF	-1	5.04132e-05	-14.2758	0.322658	0.602165	partner_not_expressed_in_neuron	NA	0.344207	1.35391	0.437128	0.732449	0.858882	partner_not_expressed_in_neuron	NA
mua-3	ADF	-1.30309	0.0460431	-4.44087	0.199144	0.602165	no_documented_extracellular_binding_partners	NA	-1.92289	0.0558119	-4.16328	0.0600069	0.601445	no_documented_extracellular_binding_partners	NA
let-805	ADF	0.597732	1.52006	0.604131	0.552277	0.752034	no_documented_extracellular_binding_partners	NA	-1.93279	0.0459233	-4.44463	0.058758	0.601445	no_documented_extracellular_binding_partners	NA
dgn-1	ADF	-2.06784	0.21865	-2.19331	0.0436598	0.602165	partner_not_expressed_in_neuron	NA	-0.10882	0.948129	-0.0768452	0.913686	0.970202	partner_not_expressed_in_neuron	NA
hpo-30	ADF	-1.47648	0.184921	-2.43502	0.146429	0.602165	partner_not_expressed_in_neuron	NA	-2.09797	0.254397	-1.97485	0.039752	0.491335	partner_not_expressed_in_neuron	NA
clc-5	ADF	0.0550129	1.05354	0.0752489	0.956292	0.982595	no_documented_extracellular_binding_partners	NA	NA	NA	NA	NA	NA	NA	NA
tsp-3	ADF	1.98541	674093	19.3626	0.0554601	0.602165	no_documented_extracellular_binding_partners	NA	0.529832	1.93078	0.949185	0.598199	0.779931	no_documented_extracellular_binding_partners	NA
tsp-4	ADF	-0.835524	0.274888	-1.86308	0.407246	0.655996	no_documented_extracellular_binding_partners	NA	-1.28817	0.237354	-2.07489	0.202941	0.601445	no_documented_extracellular_binding_partners	NA
tsp-5	ADF	-1	2.31091e-06	-18.7231	0.322658	0.602165	no_documented_extracellular_binding_partners	NA	-1.5587	0.0357941	-4.80414	0.12521	0.601445	no_documented_extracellular_binding_partners	NA
tsp-6	ADF	0.0629585	1.04196	0.0593063	0.949962	0.980532	no_documented_extracellular_binding_partners	NA	1.67303	2.46082	1.29914	0.100588	0.601445	no_documented_extracellular_binding_partners	NA
tsp-7	ADF	-2.08932	0.371465	-1.4287	0.0403357	0.602165	no_documented_extracellular_binding_partners	NA	-1.21932	0.521676	-0.938773	0.226673	0.601445	no_documented_extracellular_binding_partners	NA
tsp-8	ADF	-0.814346	0.526965	-0.924221	0.417941	0.658976	no_documented_extracellular_binding_partners	NA	0.47205	1.27225	0.347388	0.638527	0.805326	no_documented_extracellular_binding_partners	NA
tsp-9	ADF	1.41679	1.84552	0.884028	0.163077	0.602165	no_documented_extracellular_binding_partners	NA	0.426642	1.23092	0.299743	0.670981	0.824266	no_documented_extracellular_binding_partners	NA
tsp-11	ADF	0.543192	1.52561	0.609389	0.589154	0.765386	no_documented_extracellular_binding_partners	NA	-0.92135	0.221553	-2.17427	0.361048	0.602649	no_documented_extracellular_binding_partners	NA
tsp-12	ADF	-1.76192	0.458172	-1.12604	0.0835147	0.602165	no_documented_extracellular_binding_partners	NA	0.925717	1.41054	0.496251	0.359431	0.602649	no_documented_extracellular_binding_partners	NA
tsp-13	ADF	1	11183	13.449	0.324587	0.602165	no_documented_extracellular_binding_partners	NA	NA	NA	NA	NA	NA	NA	NA
tsp-14	ADF	-2.05872	0.289424	-1.78874	0.0437568	0.602165	no_documented_extracellular_binding_partners	NA	-2.69471	0.280466	-1.8341	0.00906564	0.226754	no_documented_extracellular_binding_partners	NA
tsp-15	ADF	1.17294	3.28041	1.71388	0.247983	0.602165	no_documented_extracellular_binding_partners	NA	0.756026	3.93125	1.97499	0.455019	0.663212	no_documented_extracellular_binding_partners	NA
tsp-16	ADF	1.80306	11.9318	3.57674	0.0804169	0.602165	no_documented_extracellular_binding_partners	NA	0.835754	2.54114	1.34548	0.408466	0.621172	no_documented_extracellular_binding_partners	NA
tsp-20	ADF	0.774051	1.45646	0.542468	0.441534	0.674755	no_documented_extracellular_binding_partners	NA	0.541744	1.27578	0.351375	0.589511	0.77186	no_documented_extracellular_binding_partners	NA
tsp-21	ADF	0.736147	1.48108	0.566651	0.46444	0.691624	no_documented_extracellular_binding_partners	NA	0.693659	1.46137	0.547319	0.490687	0.682695	no_documented_extracellular_binding_partners	NA
C24H10.1	ADF	1.11336	2.52652	1.33715	0.271806	0.602165	no_documented_extracellular_binding_partners	NA	-0.166242	0.900543	-0.151133	0.868474	0.941609	no_documented_extracellular_binding_partners	NA
K10D6.2	ADF	-0.787358	0.64968	-0.6222	0.433515	0.674755	no_documented_extracellular_binding_partners	NA	-0.0649323	0.966395	-0.0493155	0.948398	0.986717	no_documented_extracellular_binding_partners	NA
Y67A10A.9	ADF	-0.722256	0.505243	-0.98495	0.472426	0.693512	no_documented_extracellular_binding_partners	NA	NA	NA	NA	NA	NA	NA	NA
T05E11.2	ADF	-1.23819	0.295687	-1.75785	0.220705	0.602165	no_documented_extracellular_binding_partners	NA	-1.0867	0.0477114	-4.38952	0.282249	0.601445	no_documented_extracellular_binding_partners	NA
vab-1	ADF	-2.04217	0.440671	-1.18223	0.0445589	0.602165	partner_expressed_in_neuron	vab-2	-2.92947	0.189764	-2.39772	0.00478974	0.226754	partner_expressed_in_neuron	vab-2
lin-17	ADF	-0.0876553	0.943708	-0.0835875	0.930402	0.980532	partner_expressed_in_neuron	cam-1	-1.92029	0.142117	-2.81485	0.0594361	0.601445	partner_not_expressed_in_neuron	NA
lon-2	ADF	-0.836899	0.689154	-0.537101	0.405272	0.655996	no_documented_extracellular_binding_partners	NA	-1.11516	0.554869	-0.849781	0.268144	0.601445	no_documented_extracellular_binding_partners	NA
smp-1	ADF	-1.3083	0.388611	-1.3636	0.19479	0.602165	partner_not_expressed_in_neuron	NA	-0.922439	0.549094	-0.864876	0.35919	0.602649	partner_not_expressed_in_neuron	NA
smp-2	ADF	-1.77381	9.0511e-06	-16.7535	0.0828607	0.602165	partner_not_expressed_in_neuron	NA	-0.874477	0.312005	-1.68036	0.385676	0.603154	partner_not_expressed_in_neuron	NA
vab-2	ADF	2.46169	3.41851	1.77337	0.0176566	0.438473	partner_not_expressed_in_neuron	NA	1.71826	2.96061	1.56589	0.093979	0.601445	partner_not_expressed_in_neuron	NA
efn-2	ADF	-0.454362	0.848696	-0.236681	0.650831	0.804762	partner_not_expressed_in_neuron	NA	0.623465	1.21697	0.283296	0.535389	0.725593	partner_not_expressed_in_neuron	NA
efn-4	ADF	-0.717968	0.721425	-0.471079	0.474924	0.693761	partner_expressed_in_neuron	sax-3	0.182528	1.1218	0.165818	0.855897	0.93124	partner_expressed_in_neuron	mab-20|sax-3
cfz-2	ADF	-1.27164	0.483617	-1.04806	0.207838	0.602165	no_documented_extracellular_binding_partners	NA	-2.45509	0.411433	-1.28127	0.0163363	0.292676	no_documented_extracellular_binding_partners	NA
mom-5	ADF	-1.6394	0.365501	-1.45205	0.10545	0.602165	no_documented_extracellular_binding_partners	NA	-1.67522	0.353001	-1.50226	0.0980582	0.601445	no_documented_extracellular_binding_partners	NA
mig-1	ADF	0.144834	1.15467	0.207484	0.885256	0.95072	no_documented_extracellular_binding_partners	NA	1.48766	8.0286	3.00515	0.146576	0.601445	no_documented_extracellular_binding_partners	NA
B0507.1	ADF	-0.270213	0.83163	-0.265986	0.787953	0.892814	partner_not_expressed_in_neuron	NA	0.341935	1.49327	0.578472	0.734348	0.858882	partner_not_expressed_in_neuron	NA
C25E10.7	ADF	-1.2495	0.171135	-2.5468	0.217504	0.602165	partner_not_expressed_in_neuron	NA	0.0497564	1.0621	0.086921	0.960457	0.994576	partner_not_expressed_in_neuron	NA
C25E10.8	ADF	1.31016	10.6844	3.41743	0.199052	0.602165	partner_not_expressed_in_neuron	NA	1.42581	21.014	4.39328	0.163867	0.601445	partner_not_expressed_in_neuron	NA
swm-1	ADF	1.31255	8.93073e+07	26.4123	0.198392	0.602165	no_documented_extracellular_binding_partners	NA	1.35153	731.589	9.51489	0.186306	0.601445	no_documented_extracellular_binding_partners	NA
nas-36	ADF	-0.230058	0.948451	-0.0763551	0.818718	0.91039	no_documented_extracellular_binding_partners	NA	-0.84659	0.806248	-0.310704	0.399688	0.618595	no_documented_extracellular_binding_partners	NA
C34C6.3	ADF	-1.26272	0.509112	-0.973944	0.2111	0.602165	partner_not_expressed_in_neuron	NA	-1.41589	0.165848	-2.59206	0.162286	0.601445	partner_not_expressed_in_neuron	NA
crld-1	ADF	-2.07906	0.568879	-0.813805	0.0408982	0.602165	no_documented_extracellular_binding_partners	NA	-0.982935	0.847134	-0.239338	0.328654	0.60192	no_documented_extracellular_binding_partners	NA
F11C7.2	ADF	0.50702	1.72181	0.783925	0.615101	0.78	no_documented_extracellular_binding_partners	NA	1.22403	572642	19.1273	0.230162	0.601445	no_documented_extracellular_binding_partners	NA
F11C7.6	ADF	-1.17446	0.208722	-2.26034	0.245342	0.602165	no_documented_extracellular_binding_partners	NA	NA	NA	NA	NA	NA	NA	NA
F14H12.3	ADF	-0.0509769	0.968022	-0.0468882	0.959514	0.982595	no_documented_extracellular_binding_partners	NA	-0.514965	0.515191	-0.95682	0.608105	0.780417	no_documented_extracellular_binding_partners	NA
F15B9.8	ADF	2.05054	10.2202	3.35335	0.0481217	0.602165	partner_not_expressed_in_neuron	NA	1.85246	10.6679	3.41521	0.0732342	0.601445	partner_expressed_in_neuron	fbl-1
F35D2.3	ADF	-1.39174	0.342911	-1.54409	0.168667	0.602165	partner_not_expressed_in_neuron	NA	-1.34814	3.1393e-06	-18.2811	0.183569	0.601445	partner_not_expressed_in_neuron	NA
kal-1	ADF	-1.50324	0.513564	-0.961383	0.138036	0.602165	partner_expressed_in_neuron	sax-3|sax-7|sdn-1	-2.21415	0.370902	-1.43089	0.0296967	0.458814	partner_expressed_in_neuron	sax-3|sax-7|sdn-1
M03F4.6	ADF	-1.46994	0.756922	-0.401783	0.145694	0.602165	no_documented_extracellular_binding_partners	NA	0.0133584	1.00432	0.00622304	0.989382	0.995827	no_documented_extracellular_binding_partners	NA
dpy-31	ADF	-0.445595	0.701726	-0.511019	0.657209	0.80929	partner_not_expressed_in_neuron	NA	NA	NA	NA	NA	NA	NA	NA
T25F10.3	ADF	0.988814	5.07175	2.34248	0.329422	0.602165	partner_expressed_in_neuron	T12A7.2	-1.10558	0.247024	-2.01727	0.273524	0.601445	partner_expressed_in_neuron	T12A7.2
lag-2	ADF	-0.540583	0.580583	-0.784427	0.590453	0.765386	partner_expressed_in_neuron	ins-18	-0.462629	0.622798	-0.683164	0.645075	0.806968	partner_expressed_in_neuron	ins-18
Y73E7A.8	ADF	-1.17886	3.52354e-06	-18.1145	0.24465	0.602165	no_documented_extracellular_binding_partners	NA	-0.358152	0.715652	-0.482671	0.721155	0.857065	no_documented_extracellular_binding_partners	NA
ins-1	ADF	1.11199	3.60168	1.84867	0.27328	0.602165	partner_expressed_in_neuron	zig-5	0.909344	2.4208	1.27548	0.369545	0.603154	partner_expressed_in_neuron	zig-5
irld-34	ADF	0.466881	1.59055	0.66953	0.642423	0.797675	no_documented_extracellular_binding_partners	NA	0.968761	3.22518	1.68938	0.338329	0.60192	no_documented_extracellular_binding_partners	NA
Y53H1B.2	ADF	1.00492	1.81499	0.85996	0.320136	0.602165	no_documented_extracellular_binding_partners	NA	NA	NA	NA	NA	NA	NA	NA
unc-6	ADF	1.11408	2.46157	1.29958	0.271458	0.602165	partner_not_expressed_in_neuron	NA	0.765238	1.96469	0.974305	0.447052	0.657806	partner_expressed_in_neuron	unc-40
kpc-1	ADF	-0.623135	0.776602	-0.364752	0.535028	0.744398	no_documented_extracellular_binding_partners	NA	0.25144	1.09388	0.129455	0.802171	0.906334	no_documented_extracellular_binding_partners	NA
lect-2	ADF	-0.327098	0.792072	-0.336297	0.744474	0.867384	partner_expressed_in_neuron	sax-7	-0.91747	0.467022	-1.09844	0.362464	0.602649	partner_expressed_in_neuron	zig-9|sax-7
mnr-1	ADF	-2.19229	0.0896101	-3.48019	0.0332506	0.602165	partner_expressed_in_neuron	sax-7	-0.923382	0.380943	-1.39235	0.358552	0.602649	partner_expressed_in_neuron	sax-7
B0222.11	ADF	1.47096	1.26928e+06	20.2756	0.150774	0.602165	partner_not_expressed_in_neuron	NA	1.42618	6.32691e+06	22.5931	0.16381	0.601445	partner_not_expressed_in_neuron	NA
clec-41	ADF	1.315	4.28005	2.09763	0.196326	0.602165	partner_expressed_in_neuron	clec-41	1.71781	10.036	3.32712	0.0951082	0.601445	partner_expressed_in_neuron	clec-41|fbl-1
C02B8.12	ADF	0.547413	2.20937	1.14363	0.58726	0.765386	partner_not_expressed_in_neuron	NA	0.971228	35.0312	5.13057	0.338945	0.60192	partner_not_expressed_in_neuron	NA
adm-2	ADF	-1.86908	0.587787	-0.766635	0.0654293	0.602165	no_documented_extracellular_binding_partners	NA	-1.3841	0.584766	-0.774068	0.170805	0.601445	no_documented_extracellular_binding_partners	NA
let-756	ADF	-1.60919	0.169767	-2.55837	0.113909	0.602165	no_documented_extracellular_binding_partners	NA	-0.492301	0.718438	-0.477065	0.623852	0.793294	no_documented_extracellular_binding_partners	NA
C05D12.2	ADF	0.148253	1.09734	0.13401	0.882538	0.95072	no_documented_extracellular_binding_partners	NA	-0.206138	0.812212	-0.300071	0.837195	0.926836	no_documented_extracellular_binding_partners	NA
irld-13	ADF	-0.540703	0.414659	-1.27	0.590734	0.765386	no_documented_extracellular_binding_partners	NA	-1.01541	0.250678	-1.99609	0.314292	0.601445	no_documented_extracellular_binding_partners	NA
B0393.5	ADF	1.1709	4.31866e+06	22.0422	0.250025	0.602165	partner_expressed_in_neuron	F58E6.13	1.61863	3.63965e+06	21.7954	0.115659	0.601445	partner_not_expressed_in_neuron	NA
C02B10.3	ADF	0.167484	1.02427	0.0345935	0.867603	0.945253	no_documented_extracellular_binding_partners	NA	-3.11049	0.545646	-0.873963	0.00273055	0.226754	no_documented_extracellular_binding_partners	NA
irld-21	ADF	-1	2.53489e-06	-18.5896	0.322658	0.602165	no_documented_extracellular_binding_partners	NA	-1	2.54788e-06	-18.5823	0.322032	0.601445	no_documented_extracellular_binding_partners	NA
C11H1.5	ADF	0.700328	2.17523	1.12117	0.487189	0.70699	no_documented_extracellular_binding_partners	NA	-1	4.73384e-06	-17.6886	0.322032	0.601445	no_documented_extracellular_binding_partners	NA
C16B8.4	ADF	1.02781	2.44731	1.2912	0.310423	0.602165	partner_not_expressed_in_neuron	NA	0.0468607	1.03239	0.0459858	0.962805	0.994576	partner_not_expressed_in_neuron	NA
spe-9	ADF	-0.161276	0.883915	-0.17802	0.872298	0.945253	partner_expressed_in_neuron	nas-39	0.36391	1.32963	0.411025	0.717277	0.855748	partner_expressed_in_neuron	nas-39
nas-37	ADF	0.92354	1.95613	0.968003	0.360988	0.618243	no_documented_extracellular_binding_partners	NA	0.899396	2.04199	1.02998	0.3738	0.603154	no_documented_extracellular_binding_partners	NA
C18E9.7	ADF	1.19398	6.64892	2.73312	0.240799	0.602165	no_documented_extracellular_binding_partners	NA	1.36721	401833	18.6162	0.181391	0.601445	no_documented_extracellular_binding_partners	NA
C23H4.8	ADF	-1	3.47374e-06	-18.1351	0.322658	0.602165	partner_not_expressed_in_neuron	NA	1.07304	10.3053	3.36532	0.29141	0.601445	partner_not_expressed_in_neuron	NA
hir-1	ADF	0.699132	3.63702	1.86276	0.488725	0.70699	partner_not_expressed_in_neuron	NA	NA	NA	NA	NA	NA	NA	NA
C27A7.8	ADF	1.31005	47.5547	5.57152	0.199212	0.602165	no_documented_extracellular_binding_partners	NA	1.21092	39.1576	5.29122	0.235069	0.601445	no_documented_extracellular_binding_partners	NA
C27B7.7	ADF	-0.858127	0.400951	-1.3185	0.393545	0.651128	no_documented_extracellular_binding_partners	NA	NA	NA	NA	NA	NA	NA	NA
irld-24	ADF	-0.578059	0.398854	-1.32607	0.565711	0.754857	no_documented_extracellular_binding_partners	NA	-0.338679	0.67002	-0.577725	0.735766	0.858882	no_documented_extracellular_binding_partners	NA
ZK856.6	ADF	1.11242	54.9364	5.77969	0.273991	0.602165	partner_expressed_in_neuron	dex-1|trk-1|F15B9.8	1.36891	96.5878	6.59377	0.180862	0.601445	partner_expressed_in_neuron	trk-1|F15B9.8
C49C3.4	ADF	1	56776.2	15.793	0.324587	0.602165	no_documented_extracellular_binding_partners	NA	-0.845333	0.507504	-0.978509	0.400385	0.618595	no_documented_extracellular_binding_partners	NA
mec-9	ADF	-1.21194	0.114565	-3.12576	0.231739	0.602165	no_documented_extracellular_binding_partners	NA	-1.43243	0.146204	-2.77394	0.157622	0.601445	no_documented_extracellular_binding_partners	NA
C53A5.13	ADF	0.571312	1.22546	0.293326	0.569737	0.754857	no_documented_extracellular_binding_partners	NA	0.479032	1.3174	0.397694	0.633207	0.80189	no_documented_extracellular_binding_partners	NA
lam-2	ADF	0.242541	1.18211	0.24136	0.809574	0.906967	no_documented_extracellular_binding_partners	NA	-0.336765	0.781122	-0.35638	0.737193	0.858882	no_documented_extracellular_binding_partners	NA
dex-1	ADF	1.15759	4.52617	2.17829	0.254802	0.602165	partner_not_expressed_in_neuron	NA	1	2849.08	11.4763	0.325053	0.601445	partner_not_expressed_in_neuron	NA
pqn-25	ADF	-1.29019	0.171216	-2.54611	0.203175	0.602165	partner_not_expressed_in_neuron	NA	0.939257	4.4652	2.15873	0.354697	0.602649	partner_not_expressed_in_neuron	NA
trk-1	ADF	1.12819	1.29808	0.376381	0.263403	0.602165	partner_not_expressed_in_neuron	NA	1.19131	1.37032	0.454514	0.238383	0.601445	partner_not_expressed_in_neuron	NA
E01G6.1	ADF	-1.37489	4.75688e-05	-14.3596	0.175974	0.602165	partner_not_expressed_in_neuron	NA	NA	NA	NA	NA	NA	NA	NA
irld-2	ADF	-0.0457747	0.95976	-0.059255	0.963609	0.983409	no_documented_extracellular_binding_partners	NA	-0.210157	0.838682	-0.253804	0.834117	0.926836	no_documented_extracellular_binding_partners	NA
F09F9.4	ADF	-3.16804	0.170658	-2.55082	0.00248004	0.184763	partner_not_expressed_in_neuron	NA	-2.44359	0.280494	-1.83396	0.0170491	0.292676	partner_not_expressed_in_neuron	NA
irld-30	ADF	-1	3.83704e-06	-17.9916	0.322658	0.602165	no_documented_extracellular_binding_partners	NA	1	496920	18.9227	0.325053	0.601445	no_documented_extracellular_binding_partners	NA
irld-31	ADF	-1	1.29519e-05	-16.2365	0.322658	0.602165	no_documented_extracellular_binding_partners	NA	1	283191	18.1114	0.325053	0.601445	no_documented_extracellular_binding_partners	NA
F19C6.3	ADF	0.478529	1.26196	0.33567	0.634139	0.794006	no_documented_extracellular_binding_partners	NA	0.516954	1.35714	0.440573	0.607569	0.780417	no_documented_extracellular_binding_partners	NA
F21A3.11	ADF	1.82249	5.98964	2.58247	0.0770251	0.602165	partner_expressed_in_neuron	F21A3.11|T13C2.6	1.0183	162.977	7.34853	0.316415	0.601445	partner_expressed_in_neuron	T13C2.6
F28C1.3	ADF	-0.329813	0.94138	-0.0871512	0.742499	0.867384	no_documented_extracellular_binding_partners	NA	-1.90587	0.669308	-0.579259	0.0606896	0.601445	no_documented_extracellular_binding_partners	NA
F30H5.3	ADF	-0.95245	0.481572	-1.05418	0.344171	0.616109	no_documented_extracellular_binding_partners	NA	NA	NA	NA	NA	NA	NA	NA
atrn-1	ADF	0.0626474	1.01284	0.0184114	0.950211	0.980532	no_documented_extracellular_binding_partners	NA	-1.33826	0.584624	-0.774419	0.185078	0.601445	no_documented_extracellular_binding_partners	NA
lin-3	ADF	-1	0.000143359	-12.7681	0.322658	0.602165	partner_not_expressed_in_neuron	NA	NA	NA	NA	NA	NA	NA	NA
nas-39	ADF	-0.571744	0.481585	-1.05414	0.569943	0.754857	partner_not_expressed_in_neuron	NA	1.22767	15.1388	3.92018	0.22871	0.601445	partner_not_expressed_in_neuron	NA
F40F11.4	ADF	0.229973	1.07515	0.104536	0.81874	0.91039	no_documented_extracellular_binding_partners	NA	-0.101046	0.964983	-0.0514243	0.919762	0.970797	no_documented_extracellular_binding_partners	NA
agr-1	ADF	-1.35986	0.382023	-1.38827	0.177902	0.602165	partner_not_expressed_in_neuron	NA	-1.0521	0.496845	-1.00913	0.295851	0.601445	partner_not_expressed_in_neuron	NA
dep-1	ADF	-0.0962636	0.963248	-0.0540214	0.923562	0.980532	partner_expressed_in_neuron	cdh-1	0.040284	1.01305	0.0187017	0.968002	0.994576	partner_expressed_in_neuron	cdh-1
F46G10.2	ADF	0.760313	2.26188	1.17752	0.451789	0.686903	no_documented_extracellular_binding_partners	NA	-1.60439	0.248926	-2.00621	0.113444	0.601445	no_documented_extracellular_binding_partners	NA
F53C11.9	ADF	0.0823939	1.10326	0.141768	0.934593	0.980532	partner_not_expressed_in_neuron	NA	-1.19182	6.71573e-06	-17.184	0.238847	0.601445	partner_not_expressed_in_neuron	NA
nid-1	ADF	-1.3778	9.42335e-07	-20.0173	0.175079	0.602165	partner_not_expressed_in_neuron	NA	-1.40522	1.51749e-06	-19.3299	0.166017	0.601445	partner_not_expressed_in_neuron	NA
egas-4	ADF	-1	4.39027e-07	-21.1192	0.322658	0.602165	no_documented_extracellular_binding_partners	NA	-1	3.38082e-07	-21.4961	0.322032	0.601445	no_documented_extracellular_binding_partners	NA
F58E6.13	ADF	1.09142	5.00764	2.32413	0.282753	0.602165	partner_expressed_in_neuron	F58E6.13|ptp-3	0.307848	1.28991	0.367273	0.759508	0.872446	partner_expressed_in_neuron	ptp-3
irld-10	ADF	-1.4189	1.07512e-06	-19.8271	0.162819	0.602165	no_documented_extracellular_binding_partners	NA	-0.873285	0.120409	-3.05398	0.386487	0.603154	no_documented_extracellular_binding_partners	NA
H42K12.3	ADF	-0.820183	0.399274	-1.32455	0.416177	0.658976	partner_not_expressed_in_neuron	NA	-0.100161	0.928906	-0.106395	0.920529	0.970797	partner_expressed_in_neuron	zig-9
irld-44	ADF	-1	9.96037e-06	-16.6154	0.322658	0.602165	partner_not_expressed_in_neuron	NA	-1.0905	7.71338e-06	-16.9842	0.28062	0.601445	partner_not_expressed_in_neuron	NA
apx-1	ADF	-0.396011	0.6111	-0.71052	0.693215	0.839748	no_documented_extracellular_binding_partners	NA	0.00346904	1.00492	0.00707725	0.997241	0.997241	no_documented_extracellular_binding_partners	NA
irld-12	ADF	-1	4.8189e-06	-17.6629	0.322658	0.602165	no_documented_extracellular_binding_partners	NA	-1	3.17803e-06	-18.2634	0.322032	0.601445	no_documented_extracellular_binding_partners	NA
R05G6.9	ADF	0.0350695	1.03779	0.0535187	0.972115	0.987702	partner_not_expressed_in_neuron	NA	NA	NA	NA	NA	NA	NA	NA
lin-12	ADF	0.59318	1.78234	0.833775	0.555374	0.752279	partner_not_expressed_in_neuron	NA	1	7146.01	12.8029	0.325053	0.601445	partner_not_expressed_in_neuron	NA
nas-23	ADF	-0.992729	0.108444	-3.20498	0.326076	0.602165	partner_not_expressed_in_neuron	NA	NA	NA	NA	NA	NA	NA	NA
R11G1.1	ADF	-0.921808	0.35665	-1.48742	0.36022	0.618243	partner_not_expressed_in_neuron	NA	-0.386541	0.709748	-0.49462	0.700232	0.848517	partner_not_expressed_in_neuron	NA
T05G5.1	ADF	0.488305	2.00417	1.003	0.627611	0.789148	partner_expressed_in_neuron	clr-1|rig-1	0.642567	1.90321	0.928435	0.523207	0.715358	partner_expressed_in_neuron	clr-1
irld-49	ADF	0.142737	1.22572	0.293632	0.886914	0.95072	no_documented_extracellular_binding_partners	NA	NA	NA	NA	NA	NA	NA	NA
T12A7.2	ADF	1.28728	1.28327	0.359819	0.202551	0.602165	partner_expressed_in_neuron	T25F10.3	-0.786858	0.848171	-0.237574	0.433868	0.644544	partner_expressed_in_neuron	T25F10.3
T13C2.6	ADF	-0.300552	0.934013	-0.0984856	0.764662	0.879804	partner_expressed_in_neuron	F21A3.11	1.64283	1.77726	0.829658	0.109142	0.601445	partner_not_expressed_in_neuron	NA
T19D12.6	ADF	-1.33864	0.723228	-0.467478	0.184631	0.602165	partner_expressed_in_neuron	casy-1	-0.874523	0.769243	-0.378488	0.384554	0.603154	partner_expressed_in_neuron	casy-1
T21B6.3	ADF	1.6303	2.41388	1.27135	0.108907	0.602165	no_documented_extracellular_binding_partners	NA	0.0248709	1.02129	0.0303939	0.980227	0.994576	no_documented_extracellular_binding_partners	NA
chhy-1	ADF	1.44453	7.66092	2.93752	0.15751	0.602165	partner_expressed_in_neuron	T13C2.6	1.28157	8.29822	3.0528	0.209278	0.601445	partner_expressed_in_neuron	T13C2.6
irld-52	ADF	-0.89501	0.102602	-3.28487	0.375494	0.629228	no_documented_extracellular_binding_partners	NA	0.979988	50.4448	5.65663	0.334673	0.60192	no_documented_extracellular_binding_partners	NA
irld-15	ADF	-0.018247	0.9839	-0.0234163	0.985489	0.988807	no_documented_extracellular_binding_partners	NA	-0.279592	0.787941	-0.343841	0.780562	0.890014	no_documented_extracellular_binding_partners	NA
irld-55	ADF	-1.19597	0.0194663	-5.68288	0.237965	0.602165	no_documented_extracellular_binding_partners	NA	1.06754	4.62689	2.21004	0.292654	0.601445	no_documented_extracellular_binding_partners	NA
unc-71	ADF	-2.08423	0.301733	-1.72866	0.0411618	0.602165	partner_not_expressed_in_neuron	NA	-0.941345	0.677401	-0.561918	0.349405	0.602649	partner_not_expressed_in_neuron	NA
fmil-1	ADF	-2.67423	0.24619	-2.02216	0.00990431	0.368936	partner_not_expressed_in_neuron	NA	-2.57839	0.246843	-2.01833	0.0118668	0.229178	partner_expressed_in_neuron	unc-40
irld-17	ADF	-1.09913	9.99063e-06	-16.611	0.277558	0.602165	no_documented_extracellular_binding_partners	NA	NA	NA	NA	NA	NA	NA	NA
ced-1	ADF	0.370542	1.20274	0.266327	0.712076	0.845413	partner_expressed_in_neuron	lron-10	-1.1587	0.620519	-0.688452	0.249945	0.601445	partner_expressed_in_neuron	lron-10
Y51H4A.25	ADF	1.82022	82768.9	16.3368	0.0778059	0.602165	no_documented_extracellular_binding_partners	NA	NA	NA	NA	NA	NA	NA	NA
ndnf-1	ADF	1.08753	3.38776	1.76033	0.283226	0.602165	partner_not_expressed_in_neuron	NA	1.02303	2.52265	1.33494	0.312667	0.601445	partner_not_expressed_in_neuron	NA
daf-2	ADF	2.50165	1.57971	0.659659	0.0158216	0.438473	partner_expressed_in_neuron	daf-2|casy-1	0.312191	1.0996	0.136983	0.756046	0.87171	partner_expressed_in_neuron	daf-2|casy-1
egas-1	ADF	-1.07178	5.75188e-07	-20.7295	0.289535	0.602165	no_documented_extracellular_binding_partners	NA	-1	4.38809e-07	-21.1199	0.322032	0.601445	no_documented_extracellular_binding_partners	NA
egas-3	ADF	-0.941445	0.0570265	-4.13222	0.351471	0.616109	no_documented_extracellular_binding_partners	NA	-0.242836	0.705648	-0.502979	0.808743	0.908733	no_documented_extracellular_binding_partners	NA
Y69H2.3	ADF	-0.611276	0.370055	-1.43419	0.543656	0.746588	no_documented_extracellular_binding_partners	NA	-0.594621	0.419367	-1.25371	0.554387	0.744703	no_documented_extracellular_binding_partners	NA
irld-59	ADF	-1	5.66377e-06	-17.4298	0.322658	0.602165	partner_not_expressed_in_neuron	NA	NA	NA	NA	NA	NA	NA	NA
mab-7	ADF	-0.542808	0.697862	-0.518986	0.588868	0.765386	no_documented_extracellular_binding_partners	NA	0.257583	1.16499	0.220313	0.797513	0.905998	no_documented_extracellular_binding_partners	NA
irld-60	ADF	-1	9.66503e-07	-19.9807	0.322658	0.602165	no_documented_extracellular_binding_partners	NA	-1	1.46827e-06	-19.3775	0.322032	0.601445	no_documented_extracellular_binding_partners	NA
irld-19	ADF	-0.377859	0.565845	-0.821522	0.706698	0.845413	no_documented_extracellular_binding_partners	NA	-1	6.86713e-06	-17.1519	0.322032	0.601445	no_documented_extracellular_binding_partners	NA
irld-61	ADF	-1	8.92898e-06	-16.7731	0.322658	0.602165	no_documented_extracellular_binding_partners	NA	-1.30902	1.81513e-05	-15.7496	0.196395	0.601445	no_documented_extracellular_binding_partners	NA
irld-20	ADF	-1	1.20025e-05	-16.3463	0.322658	0.602165	no_documented_extracellular_binding_partners	NA	-1	5.1627e-05	-14.2415	0.322032	0.601445	no_documented_extracellular_binding_partners	NA
irld-62	ADF	-1	1.71095e-05	-15.8348	0.322658	0.602165	no_documented_extracellular_binding_partners	NA	1.02574	54489.8	15.7337	0.312953	0.601445	no_documented_extracellular_binding_partners	NA
let-23	ADF	-1.47676	2.01461e-07	-22.243	0.146704	0.602165	partner_not_expressed_in_neuron	NA	-1.28507	3.12379e-07	-21.6102	0.204575	0.601445	partner_not_expressed_in_neuron	NA
irld-65	ADF	0.663169	3.06068	1.61385	0.511562	0.722491	no_documented_extracellular_binding_partners	NA	0.132431	1.14558	0.196074	0.895355	0.954016	no_documented_extracellular_binding_partners	NA
lgx-1	ADF	-0.672658	0.298097	-1.74614	0.504099	0.721856	partner_not_expressed_in_neuron	NA	-1	4.19863e-05	-14.5397	0.322032	0.601445	partner_not_expressed_in_neuron	NA
gon-1	ADF	-0.377121	0.649643	-0.622281	0.707107	0.845413	no_documented_extracellular_binding_partners	NA	-2.12123	0.131974	-2.92167	0.0382354	0.491335	no_documented_extracellular_binding_partners	NA
F28B4.3	ADF	0.253124	1.21035	0.275425	0.800878	0.90061	partner_not_expressed_in_neuron	NA	NA	NA	NA	NA	NA	NA	NA
irg-7	ADF	0.855069	1.5065	0.591198	0.395483	0.651128	no_documented_extracellular_binding_partners	NA	NA	NA	NA	NA	NA	NA	NA
ten-1	ADF	0.134486	1.04936	0.0695078	0.893456	0.954301	partner_not_expressed_in_neuron	NA	0.450862	1.18605	0.246168	0.653639	0.811143	partner_not_expressed_in_neuron	NA
T01D3.1	ADF	0.8041	1.27751	0.353338	0.424765	0.66621	no_documented_extracellular_binding_partners	NA	0.913385	1.25825	0.331424	0.36471	0.602649	no_documented_extracellular_binding_partners	NA
mec-1	ADF	-1.59529	0.0166791	-5.90582	0.117637	0.602165	no_documented_extracellular_binding_partners	NA	-1.49768	0.04592	-4.44473	0.140317	0.601445	no_documented_extracellular_binding_partners	NA
Y64G10A.7	ADF	-0.833926	0.501142	-0.99671	0.406956	0.655996	no_documented_extracellular_binding_partners	NA	-1.49056	0.140491	-2.83145	0.141565	0.601445	no_documented_extracellular_binding_partners	NA
sol-1	ADF	-1.05862	0.65366	-0.613388	0.293058	0.602165	partner_not_expressed_in_neuron	NA	-1.04989	0.702322	-0.509795	0.296949	0.601445	partner_not_expressed_in_neuron	NA
C34F6.10	ADF	-0.288301	0.917128	-0.124805	0.773945	0.883661	no_documented_extracellular_binding_partners	NA	-2.77413	0.53948	-0.890357	0.00685182	0.226754	no_documented_extracellular_binding_partners	NA
ost-1	ADF	1.16193	1.53715	0.620256	0.25035	0.602165	no_documented_extracellular_binding_partners	NA	-0.906313	0.54816	-0.867331	0.368305	0.603154	no_documented_extracellular_binding_partners	NA
phg-1	ADF	-0.817275	0.486992	-1.03803	0.417034	0.658976	partner_expressed_in_neuron	dep-1	NA	NA	NA	NA	NA	NA	NA
egl-17	ADF	-1.42493	3.23651e-05	-14.9152	0.161077	0.602165	no_documented_extracellular_binding_partners	NA	NA	NA	NA	NA	NA	NA	NA
mig-13	ADF	-1.89722	3.92076e-07	-21.2824	0.0642272	0.602165	partner_not_expressed_in_neuron	NA	-1.56565	1.20864e-06	-19.6582	0.123616	0.601445	partner_expressed_in_neuron	mig-6
flr-2	ADF	-1.18119	0.0221739	-5.49499	0.243722	0.602165	partner_expressed_in_neuron	F15B9.8	-1.39896	6.9054e-08	-23.7877	0.167878	0.601445	partner_expressed_in_neuron	F15B9.8
irld-38	ADF	-1.01719	1.11201e-06	-19.7784	0.3145	0.602165	no_documented_extracellular_binding_partners	NA	-0.891089	0.104097	-3.26401	0.376978	0.603154	no_documented_extracellular_binding_partners	NA
neto-1	ADF	-1.5474	0.457736	-1.12741	0.12594	0.602165	partner_not_expressed_in_neuron	NA	0.339092	1.23205	0.301057	0.736346	0.858882	partner_not_expressed_in_neuron	NA
plx-2	ADF	-0.0695752	0.977186	-0.0332947	0.944718	0.980532	partner_not_expressed_in_neuron	NA	-0.799078	0.671766	-0.57397	0.426685	0.636936	partner_expressed_in_neuron	mab-20
irld-45	ADF	-1	2.19246e-06	-18.799	0.322658	0.602165	no_documented_extracellular_binding_partners	NA	-1	2.04218e-06	-18.9015	0.322032	0.601445	no_documented_extracellular_binding_partners	NA
sol-2	ADF	-1.22916	0.620096	-0.689436	0.222781	0.602165	no_documented_extracellular_binding_partners	NA	-2.65894	0.358673	-1.47926	0.00953983	0.226754	no_documented_extracellular_binding_partners	NA
T02C5.1	ADF	1.14785	2.21277	1.14585	0.2565	0.602165	partner_not_expressed_in_neuron	NA	NA	NA	NA	NA	NA	NA	NA
svh-2	ADF	0.73652	1.35609	0.439454	0.465114	0.691624	no_documented_extracellular_binding_partners	NA	-0.334515	0.88428	-0.177425	0.739361	0.858882	no_documented_extracellular_binding_partners	NA
ilc-17.1	ADF	1.31435	79.4564	6.31209	0.197789	0.602165	no_documented_extracellular_binding_partners	NA	1.30255	557107	19.0876	0.202322	0.601445	no_documented_extracellular_binding_partners	NA
T23B12.8	ADF	-0.291645	0.695642	-0.523584	0.771333	0.883661	partner_not_expressed_in_neuron	NA	-0.508438	0.591949	-0.756456	0.612671	0.782295	partner_not_expressed_in_neuron	NA
ins-18	ADF	1.56937	5.3788	2.42728	0.125654	0.602165	partner_not_expressed_in_neuron	NA	1.41651	3.95109	1.98225	0.165795	0.601445	partner_not_expressed_in_neuron	NA
T28F3.8	ADF	0.521809	1.45343	0.539463	0.603638	0.775362	no_documented_extracellular_binding_partners	NA	1.15919	6.3344	2.66321	0.255045	0.601445	no_documented_extracellular_binding_partners	NA
plx-1	ADF	-0.372443	0.782488	-0.353859	0.710587	0.845413	partner_expressed_in_neuron	casy-1|sax-3	0.0332519	1.01787	0.0255492	0.973592	0.994576	partner_expressed_in_neuron	casy-1|sax-3
Y69A2AR.31	ADF	-0.0279869	0.984651	-0.0223156	0.977759	0.987702	no_documented_extracellular_binding_partners	NA	-1.16505	0.511136	-0.968222	0.247744	0.601445	no_documented_extracellular_binding_partners	NA
mab-20	ADF	-3.16713	0.478738	-1.06269	0.00219789	0.184763	partner_not_expressed_in_neuron	NA	-0.678812	0.85942	-0.218564	0.500386	0.687197	partner_expressed_in_neuron	mab-20
Y95B8A.6	ADF	-0.210344	0.898833	-0.153876	0.834047	0.922049	no_documented_extracellular_binding_partners	NA	-0.952147	0.397044	-1.33263	0.34492	0.602649	no_documented_extracellular_binding_partners	NA
lev-10	ADF	-1.64265	0.286259	-1.80461	0.105864	0.602165	no_documented_extracellular_binding_partners	NA	-1.14784	0.358529	-1.47984	0.25544	0.601445	no_documented_extracellular_binding_partners	NA
daf-28	ADF	1.12557	4.02459	2.00884	0.267442	0.602165	partner_not_expressed_in_neuron	NA	0.0693158	1.04879	0.0687245	0.944909	0.986408	partner_not_expressed_in_neuron	NA
ins-6	ADF	0.927126	10.5471	3.39877	0.360467	0.618243	partner_not_expressed_in_neuron	NA	-1.41439	0.00791942	-6.98039	0.163323	0.601445	partner_not_expressed_in_neuron	NA
Y71H2AM.10	ADF	-0.163758	0.967424	-0.0477804	0.870388	0.945253	no_documented_extracellular_binding_partners	NA	-1.65664	0.770361	-0.376394	0.101479	0.601445	no_documented_extracellular_binding_partners	NA
scl-10	ADF	-1.47559	0.0121514	-6.36274	0.147014	0.602165	partner_not_expressed_in_neuron	NA	-0.944834	0.539245	-0.890988	0.348071	0.602649	partner_not_expressed_in_neuron	NA
eva-1	ADF	-1.71289	0.45462	-1.13727	0.09103	0.602165	partner_not_expressed_in_neuron	NA	-0.565409	0.730386	-0.453269	0.573733	0.757621	partner_not_expressed_in_neuron	NA
unc-129	ADF	1.0715	5.57977	2.48021	0.290916	0.602165	no_documented_extracellular_binding_partners	NA	-0.198879	0.751253	-0.41263	0.842851	0.926836	no_documented_extracellular_binding_partners	NA
epi-1	ADF	0.728956	1.86464	0.898898	0.46923	0.692231	no_documented_extracellular_binding_partners	NA	NA	NA	NA	NA	NA	NA	NA
emb-9	ADF	0.341825	1.56304	0.644354	0.733787	0.864303	no_documented_extracellular_binding_partners	NA	0.712113	1.97856	0.984447	0.480167	0.67787	no_documented_extracellular_binding_partners	NA
let-2	ADF	0.40835	1.20235	0.265857	0.684234	0.835211	no_documented_extracellular_binding_partners	NA	NA	NA	NA	NA	NA	NA	NA
cle-1	ADF	-1.26673	0.412883	-1.2762	0.209164	0.602165	partner_not_expressed_in_neuron	NA	-1.69937	0.337642	-1.56644	0.0933034	0.601445	partner_not_expressed_in_neuron	NA
lin-44	ADF	-1.29976	2.63417e-06	-18.5342	0.200301	0.602165	no_documented_extracellular_binding_partners	NA	-1	1.5821e-06	-19.2697	0.322032	0.601445	no_documented_extracellular_binding_partners	NA
egl-20	ADF	1.3319	5.56749	2.47703	0.190593	0.602165	partner_expressed_in_neuron	cam-1	1.57181	4.98994	2.31902	0.124133	0.601445	partner_not_expressed_in_neuron	NA
cwn-1	ADF	-0.405376	0.674152	-0.568854	0.686667	0.835211	partner_expressed_in_neuron	cam-1	-1.30147	0.19288	-2.37422	0.197963	0.601445	partner_not_expressed_in_neuron	NA
cwn-2	ADF	-1.20201	1.14181e-07	-23.0622	0.235645	0.602165	no_documented_extracellular_binding_partners	NA	-1.09319	1.19624e-07	-22.995	0.279447	0.601445	no_documented_extracellular_binding_partners	NA
ddr-2	ADF	-1.63619	0.437734	-1.19187	0.10666	0.602165	no_documented_extracellular_binding_partners	NA	-0.734826	0.715591	-0.482792	0.464589	0.670832	no_documented_extracellular_binding_partners	NA
mom-2	ADF	-1.1982	0.0844988	-3.56493	0.23696	0.602165	partner_expressed_in_neuron	cam-1	-0.725092	0.299479	-1.73947	0.47148	0.674479	partner_not_expressed_in_neuron	NA
stg-1	ADF	-1.34036	0.37629	-1.41008	0.185099	0.602165	no_documented_extracellular_binding_partners	NA	-1.46521	0.292954	-1.77125	0.147184	0.601445	no_documented_extracellular_binding_partners	NA
stg-2	ADF	-0.326236	0.842548	-0.247168	0.745135	0.867384	no_documented_extracellular_binding_partners	NA	-1.27585	0.537924	-0.894526	0.206075	0.601445	no_documented_extracellular_binding_partners	NA
cni-1	ADF	-3.2059	0.495576	-1.01282	0.00195698	0.184763	no_documented_extracellular_binding_partners	NA	0.249529	1.04257	0.0601417	0.803675	0.906334	no_documented_extracellular_binding_partners	NA
cam-1	ADL	-0.979684	0.773386	-0.37074	0.330299	0.62226	partner_not_expressed_in_neuron	NA	-1.4629	0.617386	-0.695755	0.147322	0.577789	partner_not_expressed_in_neuron	NA
egl-15	ADL	1.49956	29.572	4.88616	0.141737	0.622216	partner_not_expressed_in_neuron	NA	-0.208688	0.82339	-0.280352	0.835274	0.899302	partner_not_expressed_in_neuron	NA
ver-3	ADL	1.05388	770691	19.5558	0.298424	0.622216	partner_not_expressed_in_neuron	NA	1.26969	16.8655	4.076	0.212286	0.577789	partner_not_expressed_in_neuron	NA
clr-1	ADL	-1.61683	0.519711	-0.944219	0.111252	0.622216	partner_expressed_in_neuron	T05G5.1	0.435236	1.1366	0.18472	0.664768	0.772231	partner_expressed_in_neuron	T05G5.1
ptp-3	ADL	0.80208	1.17619	0.234115	0.425464	0.680217	partner_expressed_in_neuron	F58E6.13	-0.945125	0.798465	-0.324698	0.348167	0.577789	partner_not_expressed_in_neuron	NA
ptp-4	ADL	-1.34255	0.476704	-1.06883	0.184645	0.622216	partner_expressed_in_neuron	T19D12.6|fmil-1	-1.61724	0.439427	-1.18631	0.110842	0.577789	partner_expressed_in_neuron	R11G1.1|T19D12.6|fmil-1
dig-1	ADL	-1.66854	0.183651	-2.44496	0.102597	0.622216	no_documented_extracellular_binding_partners	NA	-1.53431	0.154586	-2.69352	0.130826	0.577789	no_documented_extracellular_binding_partners	NA
him-4	ADL	-1.06478	0.191581	-2.38397	0.293302	0.622216	partner_expressed_in_neuron	him-4	0.811372	4.11935	2.04242	0.422172	0.626173	partner_expressed_in_neuron	him-4
unc-52	ADL	-1.86097	0.117589	-3.08817	0.0694253	0.622216	no_documented_extracellular_binding_partners	NA	-1.10089	5.69723e-07	-20.7432	0.276671	0.577789	no_documented_extracellular_binding_partners	NA
igcm-1	ADL	-0.551523	0.590253	-0.760596	0.58303	0.798996	partner_not_expressed_in_neuron	NA	0.500127	1.4837	0.569195	0.618624	0.740911	partner_not_expressed_in_neuron	NA
igcm-2	ADL	-0.764818	0.551523	-0.858508	0.447752	0.68851	partner_not_expressed_in_neuron	NA	0.629767	1.38722	0.472197	0.530954	0.693434	partner_not_expressed_in_neuron	NA
igcm-3	ADL	-0.982268	0.594801	-0.74952	0.331031	0.62226	partner_not_expressed_in_neuron	NA	-0.416318	0.827805	-0.272638	0.67884	0.782692	partner_not_expressed_in_neuron	NA
igcm-4	ADL	-0.893815	0.66436	-0.589963	0.374657	0.642402	partner_expressed_in_neuron	sax-3	-0.346636	0.843414	-0.245688	0.729884	0.820125	partner_expressed_in_neuron	sax-3
mig-6	ADL	-1	1.6892e-06	-19.1752	0.323475	0.622216	partner_not_expressed_in_neuron	NA	1.02063	3.80884	1.92935	0.313418	0.577789	partner_expressed_in_neuron	ZC374.2
oig-1	ADL	-1.96346	0.334349	-1.58057	0.054459	0.622216	partner_expressed_in_neuron	fmil-1|casy-1	-1.77513	0.489152	-1.03164	0.0797645	0.577789	partner_expressed_in_neuron	fmil-1|casy-1
oig-2	ADL	1.56672	3.2983	1.72172	0.124416	0.622216	no_documented_extracellular_binding_partners	NA	0.893978	1.57232	0.652898	0.373973	0.591166	no_documented_extracellular_binding_partners	NA
oig-4	ADL	-1.8959	3.56663e-07	-21.4189	0.0654001	0.622216	partner_expressed_in_neuron	T05G5.1	-0.296277	0.79614	-0.328907	0.767815	0.853435	partner_expressed_in_neuron	T05G5.1
oig-5	ADL	0.0876212	1.03917	0.0554375	0.930402	0.959377	no_documented_extracellular_binding_partners	NA	-0.528488	0.824458	-0.278482	0.598656	0.72543	no_documented_extracellular_binding_partners	NA
oig-8	ADL	1.24921	20.4249	4.35226	0.219	0.622216	no_documented_extracellular_binding_partners	NA	1.15998	6.57219	2.71637	0.253392	0.577789	no_documented_extracellular_binding_partners	NA
rig-1	ADL	0.741703	1.44868	0.534734	0.461415	0.697979	partner_expressed_in_neuron	T05G5.1	0.719416	1.42146	0.507372	0.474608	0.660603	partner_expressed_in_neuron	T05G5.1
rig-3	ADL	0.266745	1.1459	0.19648	0.79037	0.912272	partner_expressed_in_neuron	ncam-1|cam-1	0.446857	1.19905	0.261896	0.656402	0.765389	partner_expressed_in_neuron	ncam-1|cam-1
rig-4	ADL	-1.65992	0.0791734	-3.65884	0.104816	0.622216	no_documented_extracellular_binding_partners	NA	-1.26731	0.230348	-2.11812	0.209895	0.577789	no_documented_extracellular_binding_partners	NA
rig-5	ADL	-0.635998	0.617291	-0.695977	0.526658	0.770563	partner_expressed_in_neuron	T19D12.6|hmr-1|ptp-3	0.338858	1.42061	0.506513	0.736352	0.824394	partner_expressed_in_neuron	T19D12.6|hmr-1|ptp-3
rig-6	ADL	-0.867624	0.683962	-0.548013	0.388265	0.646385	no_documented_extracellular_binding_partners	NA	-1.72329	0.520386	-0.942347	0.0889307	0.577789	no_documented_extracellular_binding_partners	NA
ncam-1	ADL	1.7123	2.88136	1.52675	0.0937231	0.622216	partner_expressed_in_neuron	lron-7	0.756316	1.49171	0.576969	0.452763	0.653756	partner_not_expressed_in_neuron	NA
sax-3	ADL	-0.460354	0.902172	-0.148525	0.646564	0.834568	partner_expressed_in_neuron	efn-4|igcm-4	-1.16329	0.743456	-0.427681	0.248161	0.577789	partner_expressed_in_neuron	igcm-4
sax-7	ADL	-0.459877	0.918349	-0.122886	0.64693	0.834568	partner_expressed_in_neuron	mnr-1|sax-7	-0.385732	0.921536	-0.117887	0.700747	0.799007	partner_expressed_in_neuron	sax-7
lad-2	ADL	0.249228	1.15194	0.204068	0.803992	0.913223	partner_expressed_in_neuron	efn-4	-0.142269	0.886835	-0.173262	0.887284	0.935736	partner_not_expressed_in_neuron	NA
syg-1	ADL	-0.463981	0.844615	-0.243634	0.643955	0.834568	partner_expressed_in_neuron	sax-3	-2.35333	0.358719	-1.47907	0.0213524	0.530664	partner_expressed_in_neuron	sax-3
syg-2	ADL	0.793321	1.45872	0.544706	0.431015	0.680217	partner_not_expressed_in_neuron	NA	-1.05317	0.53344	-0.906601	0.295907	0.577789	partner_not_expressed_in_neuron	NA
unc-40	ADL	-0.0112248	0.996702	-0.0047661	0.991077	0.996662	partner_expressed_in_neuron	fmil-1	-0.593879	0.864175	-0.210604	0.554488	0.7022	partner_expressed_in_neuron	fmil-1
unc-5	ADL	-1.80775	0.134783	-2.89129	0.0777443	0.622216	partner_not_expressed_in_neuron	NA	-1.28866	0.359424	-1.47624	0.202021	0.577789	partner_not_expressed_in_neuron	NA
wrk-1	ADL	-1.47948	0.572466	-0.804738	0.144225	0.622216	partner_not_expressed_in_neuron	NA	-1.83341	0.501505	-0.995663	0.0709878	0.577789	partner_expressed_in_neuron	vab-2
zig-1	ADL	-1.765	0.593569	-0.752511	0.0827214	0.622216	no_documented_extracellular_binding_partners	NA	-1.534	0.614089	-0.70348	0.129113	0.577789	no_documented_extracellular_binding_partners	NA
zig-2	ADL	-1.04916	4.38549e-06	-17.7988	0.300561	0.622216	partner_expressed_in_neuron	daf-28	-0.955549	0.0705742	-3.82472	0.34426	0.577789	partner_expressed_in_neuron	daf-28
zig-3	ADL	1.14155	39.8416	5.3162	0.26059	0.622216	partner_not_expressed_in_neuron	NA	1.16007	11.7293	3.55205	0.253579	0.577789	partner_not_expressed_in_neuron	NA
zig-4	ADL	0.184552	1.26529	0.33947	0.854204	0.935856	partner_expressed_in_neuron	mab-20|daf-28	-0.311527	0.722454	-0.469023	0.756268	0.843635	partner_expressed_in_neuron	mab-20|daf-28
zig-5	ADL	-0.889403	0.571694	-0.806684	0.377207	0.642402	partner_expressed_in_neuron	igdb-2	-0.519619	0.73302	-0.448076	0.604826	0.730044	partner_expressed_in_neuron	igdb-2|ZC374.2
zig-7	ADL	1.59168	25.5543	4.6755	0.119463	0.622216	no_documented_extracellular_binding_partners	NA	1.36487	640254	19.2883	0.180765	0.577789	no_documented_extracellular_binding_partners	NA
zig-8	ADL	-0.489257	0.774171	-0.369275	0.626035	0.82548	partner_expressed_in_neuron	C34C6.3	0.0372426	1.02049	0.0292627	0.970416	0.986377	partner_not_expressed_in_neuron	NA
zig-9	ADL	1.33342	6.19071	2.63011	0.189647	0.622216	partner_expressed_in_neuron	zig-9	1.2674	46909.3	15.5176	0.213148	0.577789	partner_expressed_in_neuron	zig-9
zig-10	ADL	0.567699	1.26494	0.339063	0.571877	0.798996	partner_expressed_in_neuron	zig-10	0.276523	1.22522	0.293044	0.783227	0.864265	partner_not_expressed_in_neuron	NA
igeg-1	ADL	-0.440598	0.668767	-0.580424	0.660926	0.845304	no_documented_extracellular_binding_partners	NA	-1.80016	0.153882	-2.7001	0.0781185	0.577789	no_documented_extracellular_binding_partners	NA
igeg-2	ADL	1.3148	3.45653	1.78932	0.194409	0.622216	no_documented_extracellular_binding_partners	NA	1.48374	5.94744	2.57227	0.146211	0.577789	no_documented_extracellular_binding_partners	NA
igdb-1	ADL	0.562129	1.31637	0.39657	0.575872	0.798996	no_documented_extracellular_binding_partners	NA	0.734654	1.65932	0.730592	0.465394	0.659159	no_documented_extracellular_binding_partners	NA
igdb-2	ADL	1.28725	1.60703	0.684393	0.202293	0.622216	partner_expressed_in_neuron	zig-5	0.643742	1.256	0.328841	0.521546	0.688724	partner_expressed_in_neuron	zig-5
madd-4	ADL	-1.62669	0.370884	-1.43096	0.109374	0.622216	partner_not_expressed_in_neuron	NA	-1.35748	0.482774	-1.05058	0.179699	0.577789	partner_not_expressed_in_neuron	NA
pxn-1	ADL	-1.11815	0.410822	-1.28341	0.268198	0.622216	partner_not_expressed_in_neuron	NA	-2.57131	0.220797	-2.17921	0.0124694	0.428594	partner_not_expressed_in_neuron	NA
pxn-2	ADL	0.118431	1.13551	0.18334	0.906036	0.957783	partner_expressed_in_neuron	T05G5.1	-0.553624	0.512784	-0.963578	0.581403	0.718035	partner_expressed_in_neuron	T05G5.1
iglr-1	ADL	0.832768	2.03967	1.02833	0.408569	0.661705	no_documented_extracellular_binding_partners	NA	1.16973	2.42273	1.27664	0.2482	0.577789	no_documented_extracellular_binding_partners	NA
iglr-2	ADL	0.188731	1.04968	0.0699462	0.850794	0.935559	no_documented_extracellular_binding_partners	NA	0.0887865	1.01566	0.0224197	0.92951	0.955042	no_documented_extracellular_binding_partners	NA
iglr-3	ADL	-1.82103	0.33736	-1.56764	0.0743623	0.622216	no_documented_extracellular_binding_partners	NA	-0.857165	0.590542	-0.759887	0.393857	0.608509	no_documented_extracellular_binding_partners	NA
slt-1	ADL	-1.34811	0.0408625	-4.61308	0.185352	0.622216	partner_expressed_in_neuron	sax-3	-1.95304	5.24924e-07	-20.8614	0.0569137	0.577789	partner_expressed_in_neuron	sax-3
tol-1	ADL	-0.411629	0.830729	-0.267551	0.681745	0.86451	partner_expressed_in_neuron	lat-1	-0.272621	0.897728	-0.15565	0.78595	0.864265	partner_expressed_in_neuron	lat-1
pan-1	ADL	-0.920628	0.910604	-0.135105	0.360084	0.642402	no_documented_extracellular_binding_partners	NA	-1.28734	0.858998	-0.219273	0.201886	0.577789	no_documented_extracellular_binding_partners	NA
egg-6	ADL	-0.66105	0.521205	-0.940076	0.511685	0.754862	no_documented_extracellular_binding_partners	NA	-0.611619	0.550216	-0.861931	0.54262	0.698624	no_documented_extracellular_binding_partners	NA
dma-1	ADL	-0.8904	0.519291	-0.945384	0.376347	0.642402	partner_expressed_in_neuron	mnr-1|sax-7	-1.27729	0.246117	-2.02258	0.206798	0.577789	partner_expressed_in_neuron	sax-7
lron-2	ADL	0.674033	2.58647	1.37098	0.503528	0.748512	no_documented_extracellular_binding_partners	NA	NA	NA	NA	NA	NA	NA	NA
lron-3	ADL	0.248999	1.0566	0.0794268	0.804019	0.913223	no_documented_extracellular_binding_partners	NA	-0.913754	0.797115	-0.327141	0.363577	0.588195	no_documented_extracellular_binding_partners	NA
lron-4	ADL	-1	8.66859e-08	-23.4596	0.323475	0.622216	no_documented_extracellular_binding_partners	NA	0.994186	172.504	7.43049	0.326767	0.577789	no_documented_extracellular_binding_partners	NA
lron-5	ADL	-0.372768	0.723465	-0.467005	0.710691	0.87878	partner_not_expressed_in_neuron	NA	-0.873707	0.469699	-1.09019	0.385631	0.601516	partner_not_expressed_in_neuron	NA
lron-6	ADL	1.29524	18.7017	4.2251	0.20277	0.622216	partner_expressed_in_neuron	igcm-2|T05G5.1|T13C2.6	1.44549	20.4571	4.35453	0.156917	0.577789	partner_expressed_in_neuron	igcm-2|T05G5.1|T13C2.6
lron-7	ADL	0.0123119	1.00557	0.00800874	0.990209	0.996662	partner_expressed_in_neuron	lron-7|T02C5.1|ncam-1	0.0877233	1.03159	0.044866	0.930316	0.955042	partner_expressed_in_neuron	ncam-1
lron-9	ADL	1.20339	2.50248	1.32336	0.234244	0.622216	partner_not_expressed_in_neuron	NA	0.426103	1.39543	0.480712	0.671636	0.777287	partner_not_expressed_in_neuron	NA
lron-10	ADL	-1.00846	0.588267	-0.765457	0.31782	0.622216	partner_expressed_in_neuron	ced-1	-0.922014	0.609168	-0.715088	0.359866	0.585256	partner_expressed_in_neuron	ced-1
lron-11	ADL	-2.76769	0.0252002	-5.31042	0.00855781	0.622216	partner_not_expressed_in_neuron	NA	-1.21762	0.41487	-1.26927	0.227365	0.577789	partner_not_expressed_in_neuron	NA
lron-12	ADL	0.324274	1.31919	0.399657	0.74686	0.894614	no_documented_extracellular_binding_partners	NA	0.819309	1.98204	0.986987	0.416865	0.625298	no_documented_extracellular_binding_partners	NA
lron-13	ADL	0.313216	1.37487	0.459299	0.755108	0.896503	partner_expressed_in_neuron	igdb-2|cdh-1	-1.4187	1.09462e-06	-19.8011	0.162727	0.577789	partner_expressed_in_neuron	igdb-2|cdh-1
lron-14	ADL	0.988024	4.22485	2.0789	0.328201	0.62226	partner_expressed_in_neuron	T05G5.1	0.57818	1.82869	0.870811	0.564995	0.706815	partner_expressed_in_neuron	T05G5.1
lron-15	ADL	0.221122	1.16802	0.224066	0.825594	0.920894	no_documented_extracellular_binding_partners	NA	0.961132	2.51846	1.33254	0.341333	0.577789	no_documented_extracellular_binding_partners	NA
hmr-1	ADL	-0.331201	0.935768	-0.0957773	0.741455	0.894549	partner_expressed_in_neuron	hmr-1	-0.699298	0.856997	-0.222638	0.486807	0.67298	partner_expressed_in_neuron	hmr-1
cdh-3	ADL	-1	1.93436e-05	-15.6578	0.323475	0.622216	partner_expressed_in_neuron	cdh-1	-0.727002	0.292631	-1.77285	0.47056	0.659159	partner_expressed_in_neuron	cdh-1
cdh-4	ADL	-0.104109	0.982109	-0.0260448	0.917357	0.959202	no_documented_extracellular_binding_partners	NA	-0.89965	0.796006	-0.329149	0.371007	0.591166	no_documented_extracellular_binding_partners	NA
fmi-1	ADL	-1.28209	0.514403	-0.959028	0.206189	0.622216	partner_not_expressed_in_neuron	NA	-1.1654	0.722357	-0.469217	0.247289	0.577789	partner_not_expressed_in_neuron	NA
casy-1	ADL	0.275285	1.04828	0.0680303	0.783891	0.912272	partner_expressed_in_neuron	T19D12.6|daf-2	-2.15577	0.738317	-0.437688	0.0344504	0.577789	partner_expressed_in_neuron	T19D12.6|daf-2|irld-25
cdh-1	ADL	-1.85285	0.373405	-1.42119	0.068408	0.622216	partner_expressed_in_neuron	dep-1	0.505188	1.24948	0.321325	0.61489	0.739303	partner_expressed_in_neuron	cdh-3|dep-1
cdh-8	ADL	1.13251	2.58391	1.36956	0.262105	0.622216	partner_not_expressed_in_neuron	NA	0.753171	2.18843	1.1299	0.455319	0.654388	partner_not_expressed_in_neuron	NA
cdh-9	ADL	-0.546315	0.674588	-0.567922	0.586457	0.798996	partner_not_expressed_in_neuron	NA	-1.03039	0.36446	-1.45617	0.306368	0.577789	partner_not_expressed_in_neuron	NA
cdh-12	ADL	1.08632	2.33478	1.22328	0.281948	0.622216	no_documented_extracellular_binding_partners	NA	0.0207019	1.01866	0.0266699	0.983536	0.995965	no_documented_extracellular_binding_partners	NA
nrx-1	ADL	1.34703	1.3909	0.476016	0.182623	0.622216	partner_not_expressed_in_neuron	NA	-0.679223	0.848542	-0.236942	0.499171	0.673554	partner_not_expressed_in_neuron	NA
nlr-1	ADL	-2.33578	0.261099	-1.93733	0.0233504	0.622216	partner_expressed_in_neuron	ptp-3	-2.84472	0.307916	-1.69939	0.00568533	0.428594	partner_expressed_in_neuron	ptp-3
bam-2	ADL	-0.31911	0.857716	-0.221428	0.750515	0.894614	partner_expressed_in_neuron	casy-1	-0.763079	0.647733	-0.626528	0.447913	0.649789	partner_expressed_in_neuron	casy-1
lat-1	ADL	1.45888	1.7691	0.823014	0.149208	0.622216	partner_not_expressed_in_neuron	NA	-0.840158	0.742536	-0.429467	0.403267	0.61384	partner_expressed_in_neuron	tol-1
lat-2	ADL	-1.43244	6.73799e-05	-13.8573	0.159986	0.622216	no_documented_extracellular_binding_partners	NA	NA	NA	NA	NA	NA	NA	NA
nlg-1	ADL	-1.36991	0.440993	-1.18117	0.176546	0.622216	partner_expressed_in_neuron	nrx-1	0.580499	1.35789	0.441372	0.563247	0.706815	partner_expressed_in_neuron	nrx-1
glit-1	ADL	0.331206	1.13743	0.185778	0.741428	0.894549	no_documented_extracellular_binding_partners	NA	-0.174914	0.867606	-0.204889	0.861578	0.914872	no_documented_extracellular_binding_partners	NA
clc-1	ADL	1.41448	4.72358	2.23988	0.164506	0.622216	no_documented_extracellular_binding_partners	NA	-0.398917	0.668038	-0.581998	0.691029	0.793784	no_documented_extracellular_binding_partners	NA
clc-2	ADL	1.52377	4.91792	2.29805	0.134676	0.622216	no_documented_extracellular_binding_partners	NA	0.543162	1.46882	0.554653	0.589099	0.722347	no_documented_extracellular_binding_partners	NA
clc-3	ADL	1.60764	3.50186	1.80812	0.115019	0.622216	no_documented_extracellular_binding_partners	NA	0.567558	1.71684	0.779752	0.572606	0.710583	no_documented_extracellular_binding_partners	NA
vab-9	ADL	-1.05241	0.668158	-0.581738	0.297253	0.622216	no_documented_extracellular_binding_partners	NA	-1.83693	0.439645	-1.18559	0.071092	0.577789	no_documented_extracellular_binding_partners	NA
hic-1	ADL	-0.973236	0.129914	-2.94437	0.336187	0.62226	no_documented_extracellular_binding_partners	NA	1.14258	102.073	6.67345	0.260755	0.577789	no_documented_extracellular_binding_partners	NA
C54G4.4	ADL	-1.55408	0.0895818	-3.48065	0.12806	0.622216	no_documented_extracellular_binding_partners	NA	-1.21722	0.0511752	-4.28841	0.229702	0.577789	no_documented_extracellular_binding_partners	NA
crb-1	ADL	-1.32513	0.425696	-1.2321	0.190969	0.622216	no_documented_extracellular_binding_partners	NA	-1.41988	0.206311	-2.27711	0.161673	0.577789	no_documented_extracellular_binding_partners	NA
eat-20	ADL	0.213798	1.16161	0.216122	0.831277	0.920894	no_documented_extracellular_binding_partners	NA	0.980183	50.9443	5.67085	0.333532	0.577789	no_documented_extracellular_binding_partners	NA
zig-11	ADL	1.37515	1.99325	0.995125	0.175072	0.622216	no_documented_extracellular_binding_partners	NA	-3.30466	0.312109	-1.67988	0.00157132	0.428594	no_documented_extracellular_binding_partners	NA
zig-12	ADL	-0.0187969	0.992087	-0.011462	0.985052	0.996662	no_documented_extracellular_binding_partners	NA	0.466698	1.60863	0.685834	0.64263	0.755706	no_documented_extracellular_binding_partners	NA
ina-1	ADL	0.784569	1.47591	0.561609	0.435528	0.680217	no_documented_extracellular_binding_partners	NA	-0.284765	0.901269	-0.149971	0.77664	0.86015	no_documented_extracellular_binding_partners	NA
pat-2	ADL	-1.4459	0.214934	-2.21803	0.155485	0.622216	no_documented_extracellular_binding_partners	NA	-2.89794	0.245238	-2.02775	0.00524886	0.428594	no_documented_extracellular_binding_partners	NA
pat-3	ADL	-0.128378	0.934532	-0.0976847	0.898184	0.957783	no_documented_extracellular_binding_partners	NA	0.729306	1.31891	0.399351	0.469453	0.659159	no_documented_extracellular_binding_partners	NA
sdn-1	ADL	-2.8101	0.496413	-1.01039	0.00660366	0.622216	partner_not_expressed_in_neuron	NA	-1.38687	0.658444	-0.602868	0.169741	0.577789	partner_not_expressed_in_neuron	NA
C48E7.6	ADL	1.15765	8.22973	3.04084	0.25391	0.622216	no_documented_extracellular_binding_partners	NA	-1.1467	0.328353	-1.60668	0.255381	0.577789	no_documented_extracellular_binding_partners	NA
mup-4	ADL	-1	4.38379e-05	-14.4775	0.323475	0.622216	partner_not_expressed_in_neuron	NA	0.00432731	1.00354	0.00510061	0.996563	0.998734	partner_not_expressed_in_neuron	NA
mua-3	ADL	-1.29733	0.0432666	-4.5306	0.202123	0.622216	no_documented_extracellular_binding_partners	NA	-2.07164	0.0135158	-6.2092	0.0439249	0.577789	no_documented_extracellular_binding_partners	NA
let-805	ADL	-1.38978	0.364081	-1.45767	0.170761	0.622216	no_documented_extracellular_binding_partners	NA	-0.940974	0.388704	-1.36326	0.350501	0.577789	no_documented_extracellular_binding_partners	NA
dgn-1	ADL	-1.28628	0.412197	-1.27859	0.204281	0.622216	partner_expressed_in_neuron	C23H4.8	0.245959	1.12358	0.1681	0.806396	0.877381	partner_expressed_in_neuron	C23H4.8
hpo-30	ADL	-1.54605	0.146758	-2.76849	0.129636	0.622216	partner_not_expressed_in_neuron	NA	-2.24829	0.217707	-2.19954	0.0286278	0.544038	partner_not_expressed_in_neuron	NA
clc-5	ADL	0.141285	1.14007	0.189124	0.888009	0.956663	no_documented_extracellular_binding_partners	NA	NA	NA	NA	NA	NA	NA	NA
tsp-3	ADL	0.615286	1.93629	0.953298	0.540647	0.782101	no_documented_extracellular_binding_partners	NA	-0.217212	0.763815	-0.388705	0.828589	0.898365	no_documented_extracellular_binding_partners	NA
tsp-4	ADL	1.42131	2.86631e+06	21.4508	0.163175	0.622216	no_documented_extracellular_binding_partners	NA	2.00792	6.46019e+06	22.6231	0.0522012	0.577789	no_documented_extracellular_binding_partners	NA
tsp-5	ADL	1	497639	18.9247	0.323475	0.622216	no_documented_extracellular_binding_partners	NA	1.66744	826181	19.6561	0.104104	0.577789	no_documented_extracellular_binding_partners	NA
tsp-6	ADL	1.76128	3.89862	1.96296	0.0848148	0.622216	no_documented_extracellular_binding_partners	NA	2.02357	3.07437	1.62029	0.0481392	0.577789	no_documented_extracellular_binding_partners	NA
tsp-7	ADL	-1.60967	0.470293	-1.08837	0.11196	0.622216	no_documented_extracellular_binding_partners	NA	-1.23145	0.504397	-0.987368	0.222555	0.577789	no_documented_extracellular_binding_partners	NA
tsp-8	ADL	-1.31034	0.347862	-1.52341	0.195689	0.622216	no_documented_extracellular_binding_partners	NA	-0.127067	0.938038	-0.0922824	0.899209	0.936798	no_documented_extracellular_binding_partners	NA
tsp-9	ADL	-1.02986	0.656293	-0.607589	0.306872	0.622216	no_documented_extracellular_binding_partners	NA	-1.42232	0.490409	-1.02794	0.158928	0.577789	no_documented_extracellular_binding_partners	NA
tsp-11	ADL	0.540003	1.50172	0.586618	0.590977	0.798996	no_documented_extracellular_binding_partners	NA	-0.950713	0.189949	-2.39632	0.346573	0.577789	no_documented_extracellular_binding_partners	NA
tsp-12	ADL	0.810399	1.44941	0.535468	0.421378	0.67876	no_documented_extracellular_binding_partners	NA	-1.2129	0.656664	-0.606773	0.228754	0.577789	no_documented_extracellular_binding_partners	NA
tsp-13	ADL	-1	0.0001052	-13.2146	0.323475	0.622216	no_documented_extracellular_binding_partners	NA	NA	NA	NA	NA	NA	NA	NA
tsp-14	ADL	0.0257735	1.01451	0.0207851	0.979506	0.996662	no_documented_extracellular_binding_partners	NA	-1.2678	0.55773	-0.842361	0.208548	0.577789	no_documented_extracellular_binding_partners	NA
tsp-15	ADL	0.907847	2.30554	1.20511	0.36808	0.642402	no_documented_extracellular_binding_partners	NA	0.677744	3.07308	1.61969	0.501884	0.67427	no_documented_extracellular_binding_partners	NA
tsp-16	ADL	-0.551717	0.589438	-0.762588	0.582781	0.798996	no_documented_extracellular_binding_partners	NA	-0.783044	0.458083	-1.12632	0.436041	0.636791	no_documented_extracellular_binding_partners	NA
tsp-20	ADL	1.38378	1.99685	0.997727	0.1723	0.622216	no_documented_extracellular_binding_partners	NA	1.44224	2.10949	1.07689	0.155657	0.577789	no_documented_extracellular_binding_partners	NA
tsp-21	ADL	2.03907	3.14331	1.65229	0.0449879	0.622216	no_documented_extracellular_binding_partners	NA	2.97828	6.60512	2.72358	0.00450761	0.428594	no_documented_extracellular_binding_partners	NA
C24H10.1	ADL	-0.263481	0.820446	-0.28552	0.793021	0.912272	no_documented_extracellular_binding_partners	NA	-1.65696	0.345046	-1.53514	0.102144	0.577789	no_documented_extracellular_binding_partners	NA
K10D6.2	ADL	2.60131	5.4823	2.45478	0.0124042	0.622216	no_documented_extracellular_binding_partners	NA	1.69234	2.50889	1.32705	0.0947356	0.577789	no_documented_extracellular_binding_partners	NA
Y67A10A.9	ADL	-1.88528	0.110619	-3.17633	0.0660784	0.622216	no_documented_extracellular_binding_partners	NA	NA	NA	NA	NA	NA	NA	NA
T05E11.2	ADL	0.363126	1.39801	0.483379	0.717975	0.884118	no_documented_extracellular_binding_partners	NA	0.857959	7.15408	2.83877	0.396533	0.609595	no_documented_extracellular_binding_partners	NA
vab-1	ADL	-0.634983	0.781953	-0.354847	0.527499	0.770563	partner_expressed_in_neuron	efn-4	-1.59077	0.449047	-1.15506	0.116412	0.577789	partner_expressed_in_neuron	vab-2
lin-17	ADL	0.0876544	1.05836	0.081827	0.930377	0.959377	partner_expressed_in_neuron	cam-1	-0.0131936	0.988757	-0.0163116	0.989518	0.995965	partner_expressed_in_neuron	cam-1
lon-2	ADL	0.586919	1.30687	0.386118	0.559081	0.795721	no_documented_extracellular_binding_partners	NA	1.08721	1.88472	0.914347	0.282354	0.577789	no_documented_extracellular_binding_partners	NA
smp-1	ADL	-0.481864	0.719235	-0.475464	0.631419	0.828912	partner_not_expressed_in_neuron	NA	-1.0258	0.533761	-0.905734	0.308299	0.577789	partner_not_expressed_in_neuron	NA
smp-2	ADL	0.0911312	1.11019	0.150804	0.927732	0.959377	partner_not_expressed_in_neuron	NA	-1.22458	0.123668	-3.01545	0.226799	0.577789	partner_not_expressed_in_neuron	NA
vab-2	ADL	0.332541	1.16475	0.220027	0.740375	0.894549	partner_not_expressed_in_neuron	NA	-0.551298	0.750704	-0.413685	0.583258	0.718035	partner_not_expressed_in_neuron	NA
efn-2	ADL	-0.431915	0.853172	-0.229091	0.666995	0.849421	partner_not_expressed_in_neuron	NA	-0.127893	0.960439	-0.0582347	0.898625	0.936798	partner_not_expressed_in_neuron	NA
efn-4	ADL	0.75299	1.41135	0.497074	0.453976	0.693768	partner_expressed_in_neuron	mab-20|sax-3	2.05488	3.8896	1.95962	0.0462103	0.577789	partner_expressed_in_neuron	mab-20|sax-3
cfz-2	ADL	-0.874173	0.601969	-0.732239	0.385714	0.645746	no_documented_extracellular_binding_partners	NA	-2.54858	0.392117	-1.35064	0.013047	0.428594	no_documented_extracellular_binding_partners	NA
mom-5	ADL	-0.859717	0.604148	-0.727027	0.392829	0.650316	no_documented_extracellular_binding_partners	NA	-0.899979	0.589511	-0.76241	0.371149	0.591166	no_documented_extracellular_binding_partners	NA
mig-1	ADL	-0.160168	0.853454	-0.228615	0.873169	0.950548	no_documented_extracellular_binding_partners	NA	0.943477	2.93693	1.55431	0.350576	0.577789	no_documented_extracellular_binding_partners	NA
B0507.1	ADL	1.25083	2.29615	1.19922	0.216669	0.622216	partner_not_expressed_in_neuron	NA	0.193374	1.22937	0.297925	0.847505	0.909302	partner_not_expressed_in_neuron	NA
C25E10.7	ADL	1.5922	25.1654	4.65337	0.119344	0.622216	partner_not_expressed_in_neuron	NA	1.68251	4.68272e+06	22.1589	0.101125	0.577789	partner_not_expressed_in_neuron	NA
C25E10.8	ADL	1.11791	5.48759	2.45617	0.270078	0.622216	partner_not_expressed_in_neuron	NA	1.61301	4.40156e+07	25.3915	0.115476	0.577789	partner_not_expressed_in_neuron	NA
swm-1	ADL	1.28594	108.416	6.76043	0.206045	0.622216	no_documented_extracellular_binding_partners	NA	1.35409	1.43889e+08	27.1004	0.184146	0.577789	no_documented_extracellular_binding_partners	NA
nas-36	ADL	-0.308435	0.932843	-0.100294	0.758573	0.897043	no_documented_extracellular_binding_partners	NA	-1.10412	0.733102	-0.447913	0.273284	0.577789	no_documented_extracellular_binding_partners	NA
C34C6.3	ADL	-0.995588	0.577541	-0.792005	0.323636	0.622216	partner_not_expressed_in_neuron	NA	-0.806276	0.403565	-1.30913	0.422605	0.626173	partner_not_expressed_in_neuron	NA
crld-1	ADL	-0.448464	0.886311	-0.174115	0.655219	0.841617	no_documented_extracellular_binding_partners	NA	1.07803	1.20522	0.269297	0.284558	0.577789	no_documented_extracellular_binding_partners	NA
F11C7.2	ADL	0.00420422	1.00401	0.00576807	0.996662	0.996662	no_documented_extracellular_binding_partners	NA	0.785554	5.02414	2.32888	0.436892	0.636791	no_documented_extracellular_binding_partners	NA
F11C7.6	ADL	0.53985	1.89911	0.925326	0.591332	0.798996	no_documented_extracellular_binding_partners	NA	NA	NA	NA	NA	NA	NA	NA
F14H12.3	ADL	0.701936	1.53661	0.619756	0.48546	0.726971	no_documented_extracellular_binding_partners	NA	-0.212806	0.765221	-0.386051	0.832152	0.899073	no_documented_extracellular_binding_partners	NA
F15B9.8	ADL	0.877909	2.0891	1.06288	0.383242	0.645233	partner_not_expressed_in_neuron	NA	0.465484	1.53169	0.615125	0.643206	0.755706	partner_expressed_in_neuron	ZC374.2
F35D2.3	ADL	-1.72729	0.239406	-2.06247	0.0902901	0.622216	partner_not_expressed_in_neuron	NA	-1.3493	2.83745e-06	-18.427	0.183845	0.577789	partner_not_expressed_in_neuron	NA
kal-1	ADL	-1.42274	0.512836	-0.96343	0.16089	0.622216	partner_expressed_in_neuron	T05G5.1|sax-3|sax-7	-1.89679	0.434348	-1.20308	0.0617939	0.577789	partner_expressed_in_neuron	tol-1|T05G5.1|sax-3|sax-7
M03F4.6	ADL	-1.59925	0.73141	-0.451249	0.114174	0.622216	no_documented_extracellular_binding_partners	NA	0.138046	1.04477	0.0631884	0.890564	0.936	no_documented_extracellular_binding_partners	NA
dpy-31	ADL	0.764373	1.91181	0.934941	0.448224	0.68851	partner_not_expressed_in_neuron	NA	NA	NA	NA	NA	NA	NA	NA
T25F10.3	ADL	0.470373	1.88885	0.917505	0.640092	0.834568	partner_expressed_in_neuron	T12A7.2	0.357302	1.53572	0.618913	0.722008	0.817218	partner_expressed_in_neuron	T12A7.2
lag-2	ADL	0.881063	2.40058	1.26338	0.38123	0.645233	partner_not_expressed_in_neuron	NA	1.3076	4.31634	2.10981	0.197962	0.577789	partner_not_expressed_in_neuron	NA
Y73E7A.8	ADL	-1.17963	3.06395e-06	-18.3162	0.245294	0.622216	no_documented_extracellular_binding_partners	NA	-1.37346	0.224182	-2.15726	0.175083	0.577789	no_documented_extracellular_binding_partners	NA
ins-1	ADL	1.49805	6.15239	2.62115	0.141864	0.622216	partner_expressed_in_neuron	zig-5	0.977593	2.4162	1.27274	0.334026	0.577789	partner_expressed_in_neuron	zig-5
irld-34	ADL	-0.303658	0.748423	-0.418074	0.762358	0.897955	no_documented_extracellular_binding_partners	NA	1.94063	683.223	9.41621	0.0601653	0.577789	no_documented_extracellular_binding_partners	NA
Y53H1B.2	ADL	-0.530578	0.745526	-0.423669	0.597598	0.798996	no_documented_extracellular_binding_partners	NA	NA	NA	NA	NA	NA	NA	NA
unc-6	ADL	-1.83692	0.207536	-2.26857	0.072322	0.622216	partner_not_expressed_in_neuron	NA	-0.697315	0.540933	-0.886478	0.487856	0.67298	partner_not_expressed_in_neuron	NA
kpc-1	ADL	-2.26309	0.374045	-1.41872	0.0284925	0.622216	no_documented_extracellular_binding_partners	NA	-2.55364	0.391	-1.35476	0.0130729	0.428594	no_documented_extracellular_binding_partners	NA
lect-2	ADL	0.344758	1.28075	0.356989	0.731249	0.893349	partner_expressed_in_neuron	fmil-1|zig-9|sax-7	-1.18782	0.337285	-1.56796	0.240317	0.577789	partner_expressed_in_neuron	fmil-1|zig-9|sax-7
mnr-1	ADL	0.398029	1.37392	0.458293	0.691705	0.869457	partner_expressed_in_neuron	sax-7	0.726119	2.17435	1.12058	0.471437	0.659159	partner_expressed_in_neuron	sax-7
B0222.11	ADL	1.4671	1.07889e+06	20.0411	0.150367	0.622216	partner_not_expressed_in_neuron	NA	1.42299	5.47192e+06	22.3836	0.163348	0.577789	partner_not_expressed_in_neuron	NA
clec-41	ADL	1.77972	9.29565	3.21656	0.0826752	0.622216	partner_not_expressed_in_neuron	NA	-0.125558	0.885035	-0.176193	0.900417	0.936798	partner_not_expressed_in_neuron	NA
C02B8.12	ADL	1.54705	78.9664	6.30317	0.129923	0.622216	partner_not_expressed_in_neuron	NA	0.988232	39.6047	5.3076	0.329626	0.577789	partner_not_expressed_in_neuron	NA
adm-2	ADL	-0.74442	0.80754	-0.308394	0.45886	0.697654	no_documented_extracellular_binding_partners	NA	-0.116684	0.954109	-0.0677738	0.907414	0.940909	no_documented_extracellular_binding_partners	NA
let-756	ADL	0.242528	1.25073	0.322775	0.80903	0.913223	no_documented_extracellular_binding_partners	NA	-0.93402	0.527231	-0.923492	0.353195	0.577789	no_documented_extracellular_binding_partners	NA
C05D12.2	ADL	-2.11497	0.185007	-2.43435	0.0402092	0.622216	no_documented_extracellular_binding_partners	NA	-1.66429	0.0695511	-3.84578	0.102646	0.577789	no_documented_extracellular_binding_partners	NA
irld-13	ADL	1.25821	248612	17.9235	0.215798	0.622216	no_documented_extracellular_binding_partners	NA	1.30778	11.1486	3.47879	0.199074	0.577789	no_documented_extracellular_binding_partners	NA
B0393.5	ADL	-1.10581	0.0277105	-5.17342	0.275575	0.622216	partner_expressed_in_neuron	F58E6.13	-0.806135	0.342808	-1.54453	0.423528	0.626173	partner_not_expressed_in_neuron	NA
C02B10.3	ADL	0.110477	1.01494	0.0213941	0.912336	0.957783	no_documented_extracellular_binding_partners	NA	-2.22994	0.632452	-0.660972	0.0290356	0.544038	no_documented_extracellular_binding_partners	NA
irld-21	ADL	1	453669	18.7913	0.323475	0.622216	no_documented_extracellular_binding_partners	NA	1	551597	19.0733	0.323985	0.577789	no_documented_extracellular_binding_partners	NA
C11H1.5	ADL	2.01067	80649.5	16.2994	0.0513106	0.622216	no_documented_extracellular_binding_partners	NA	1	296885	18.1795	0.323985	0.577789	no_documented_extracellular_binding_partners	NA
C16B8.4	ADL	1.02406	2.28815	1.19418	0.311059	0.622216	partner_not_expressed_in_neuron	NA	-0.104793	0.933982	-0.0985328	0.916881	0.947546	partner_not_expressed_in_neuron	NA
spe-9	ADL	-1.42521	0.296286	-1.75494	0.159876	0.622216	partner_expressed_in_neuron	nas-39	0.370305	1.32247	0.40323	0.712221	0.809104	partner_expressed_in_neuron	nas-39
nas-37	ADL	0.925856	1.87265	0.905084	0.358437	0.642402	no_documented_extracellular_binding_partners	NA	-0.948708	0.511742	-0.96651	0.345853	0.577789	no_documented_extracellular_binding_partners	NA
C18E9.7	ADL	1.13115	5.1218	2.35665	0.264626	0.622216	no_documented_extracellular_binding_partners	NA	1.36464	347532	18.4068	0.180836	0.577789	no_documented_extracellular_binding_partners	NA
C23H4.8	ADL	1	331055	18.3367	0.323475	0.622216	partner_expressed_in_neuron	dgn-1	1.27107	29.4396	4.87969	0.211822	0.577789	partner_expressed_in_neuron	dgn-1
hir-1	ADL	0.588638	2.68829	1.42669	0.558776	0.795721	partner_not_expressed_in_neuron	NA	NA	NA	NA	NA	NA	NA	NA
C27A7.8	ADL	1.37514	2.72285e+06	21.3767	0.176937	0.622216	no_documented_extracellular_binding_partners	NA	1.25204	69.2444	6.11363	0.218624	0.577789	no_documented_extracellular_binding_partners	NA
C27B7.7	ADL	-1.58316	0.125089	-2.99897	0.121058	0.622216	no_documented_extracellular_binding_partners	NA	NA	NA	NA	NA	NA	NA	NA
irld-24	ADL	1.27606	393364	18.5855	0.209481	0.622216	no_documented_extracellular_binding_partners	NA	1.61053	1.20091e+06	20.1957	0.116017	0.577789	no_documented_extracellular_binding_partners	NA
ZK856.6	ADL	1.09248	33.4519	5.06402	0.281311	0.622216	partner_expressed_in_neuron	trk-1|C25E10.7	1.29183	27.4947	4.78108	0.20461	0.577789	partner_expressed_in_neuron	trk-1|C25E10.7
C49C3.4	ADL	-1	2.07211e-05	-15.5585	0.323475	0.622216	no_documented_extracellular_binding_partners	NA	-0.348255	0.756645	-0.402312	0.728575	0.820125	no_documented_extracellular_binding_partners	NA
mec-9	ADL	0.629818	2.48339	1.31231	0.531904	0.773207	no_documented_extracellular_binding_partners	NA	-1.36492	0.164006	-2.60818	0.178531	0.577789	no_documented_extracellular_binding_partners	NA
C53A5.13	ADL	0.0928235	1.03302	0.0468615	0.926284	0.959377	no_documented_extracellular_binding_partners	NA	-0.490855	0.74521	-0.424281	0.625082	0.742886	no_documented_extracellular_binding_partners	NA
lam-2	ADL	0.781387	1.6322	0.706814	0.438261	0.680217	no_documented_extracellular_binding_partners	NA	0.0827629	1.06328	0.0885149	0.934289	0.955945	no_documented_extracellular_binding_partners	NA
dex-1	ADL	-0.214633	0.795716	-0.329675	0.830619	0.920894	partner_not_expressed_in_neuron	NA	1	2464.21	11.2669	0.323985	0.577789	partner_not_expressed_in_neuron	NA
pqn-25	ADL	-0.397205	0.630291	-0.66591	0.692619	0.869457	partner_not_expressed_in_neuron	NA	1.40342	13.796	3.78617	0.168958	0.577789	partner_not_expressed_in_neuron	NA
trk-1	ADL	1.2212	1.32081	0.401425	0.225689	0.622216	partner_not_expressed_in_neuron	NA	-0.688219	0.843331	-0.245828	0.493367	0.673554	partner_not_expressed_in_neuron	NA
E01G6.1	ADL	-1.37694	4.13644e-05	-14.5613	0.176384	0.622216	partner_expressed_in_neuron	phg-1	NA	NA	NA	NA	NA	NA	NA
irld-2	ADL	1.30946	3.8596	1.94845	0.196524	0.622216	no_documented_extracellular_binding_partners	NA	2.52119	1.13676e+06	20.1165	0.016265	0.456898	no_documented_extracellular_binding_partners	NA
F09F9.4	ADL	-0.344419	0.8488	-0.236503	0.731467	0.893349	partner_not_expressed_in_neuron	NA	-2.09274	0.347808	-1.52364	0.0404894	0.577789	partner_not_expressed_in_neuron	NA
irld-30	ADL	1	299710	18.1932	0.323475	0.622216	no_documented_extracellular_binding_partners	NA	1	429769	18.7132	0.323985	0.577789	no_documented_extracellular_binding_partners	NA
irld-31	ADL	1	88789.9	16.4381	0.323475	0.622216	no_documented_extracellular_binding_partners	NA	1	244922	17.902	0.323985	0.577789	no_documented_extracellular_binding_partners	NA
F19C6.3	ADL	-1.74127	0.433027	-1.20747	0.0875085	0.622216	no_documented_extracellular_binding_partners	NA	-0.871464	0.636262	-0.652306	0.386688	0.601516	no_documented_extracellular_binding_partners	NA
F21A3.11	ADL	-0.784802	0.536122	-0.899366	0.436031	0.680217	partner_expressed_in_neuron	F21A3.11|T13C2.6	-0.955886	0.0435971	-4.51962	0.344116	0.577789	partner_expressed_in_neuron	F21A3.11|T13C2.6
F28C1.3	ADL	2.11325	1.4566	0.542601	0.0384307	0.622216	no_documented_extracellular_binding_partners	NA	0.176705	1.04376	0.061785	0.86027	0.914872	no_documented_extracellular_binding_partners	NA
F30H5.3	ADL	-1.65029	0.237025	-2.07689	0.105126	0.622216	no_documented_extracellular_binding_partners	NA	NA	NA	NA	NA	NA	NA	NA
atrn-1	ADL	0.0411661	1.00854	0.0122628	0.967271	0.993954	no_documented_extracellular_binding_partners	NA	-1.0475	0.64955	-0.622487	0.299018	0.577789	no_documented_extracellular_binding_partners	NA
lin-3	ADL	1	8021.68	12.9697	0.323475	0.622216	partner_not_expressed_in_neuron	NA	NA	NA	NA	NA	NA	NA	NA
nas-39	ADL	0.519412	2.03795	1.02712	0.606114	0.802764	partner_not_expressed_in_neuron	NA	0.682137	2.97209	1.57148	0.498938	0.673554	partner_expressed_in_neuron	spe-9
F40F11.4	ADL	-1.83435	0.555702	-0.847618	0.0711262	0.622216	no_documented_extracellular_binding_partners	NA	-1.71223	0.533788	-0.905661	0.0916252	0.577789	no_documented_extracellular_binding_partners	NA
agr-1	ADL	-1.24349	0.422713	-1.24225	0.217433	0.622216	partner_not_expressed_in_neuron	NA	0.260954	1.18827	0.248866	0.794871	0.870975	partner_not_expressed_in_neuron	NA
dep-1	ADL	2.17078	2.50784	1.32644	0.0351244	0.622216	partner_expressed_in_neuron	cdh-1|phg-1	2.02716	1.90133	0.927012	0.0478746	0.577789	partner_expressed_in_neuron	cdh-1
F46G10.2	ADL	1.25599	3.85797	1.94784	0.216062	0.622216	no_documented_extracellular_binding_partners	NA	0.634052	1.68052	0.748906	0.528417	0.693434	no_documented_extracellular_binding_partners	NA
F53C11.9	ADL	0.374493	1.55134	0.633519	0.709108	0.87878	partner_not_expressed_in_neuron	NA	-1.19235	6.06999e-06	-17.3299	0.23924	0.577789	partner_not_expressed_in_neuron	NA
nid-1	ADL	0.530972	2.27206	1.184	0.597906	0.798996	partner_not_expressed_in_neuron	NA	-1.40666	1.37158e-06	-19.4757	0.166249	0.577789	partner_expressed_in_neuron	ZC374.2
egas-4	ADL	1	2.61943e+06	21.3208	0.323475	0.622216	no_documented_extracellular_binding_partners	NA	1	4.15699e+06	21.9871	0.323985	0.577789	no_documented_extracellular_binding_partners	NA
F58E6.13	ADL	-0.935972	0.294424	-1.76403	0.354875	0.640925	partner_expressed_in_neuron	F58E6.13|ptp-3	-2.12455	0.132336	-2.91772	0.038861	0.577789	partner_expressed_in_neuron	ptp-3
irld-10	ADL	1.42131	1.06964e+06	20.0287	0.163175	0.622216	no_documented_extracellular_binding_partners	NA	0.940071	17.1429	4.09954	0.353405	0.577789	no_documented_extracellular_binding_partners	NA
H42K12.3	ADL	0.734335	2.40665	1.26702	0.466928	0.70275	partner_expressed_in_neuron	zig-9	-0.46132	0.717209	-0.479535	0.645821	0.755904	partner_expressed_in_neuron	zig-9
irld-44	ADL	1	115457	16.817	0.323475	0.622216	partner_not_expressed_in_neuron	NA	1.00652	28.2712	4.82126	0.320866	0.577789	partner_not_expressed_in_neuron	NA
apx-1	ADL	-1.60171	0.00789577	-6.9847	0.117287	0.622216	no_documented_extracellular_binding_partners	NA	-0.16864	0.785566	-0.348196	0.866501	0.916948	no_documented_extracellular_binding_partners	NA
irld-12	ADL	1	238643	17.8645	0.323475	0.622216	no_documented_extracellular_binding_partners	NA	1	442226	18.7544	0.323985	0.577789	no_documented_extracellular_binding_partners	NA
R05G6.9	ADL	-0.543079	0.547813	-0.868244	0.588796	0.798996	partner_not_expressed_in_neuron	NA	NA	NA	NA	NA	NA	NA	NA
lin-12	ADL	0.894698	2.43171	1.28197	0.374377	0.642402	partner_not_expressed_in_neuron	NA	1	6180.47	12.5935	0.323985	0.577789	partner_not_expressed_in_neuron	NA
nas-23	ADL	0.78514	4.76849	2.25353	0.436994	0.680217	partner_not_expressed_in_neuron	NA	NA	NA	NA	NA	NA	NA	NA
R11G1.1	ADL	-0.0310724	0.967374	-0.0478539	0.97532	0.996662	partner_not_expressed_in_neuron	NA	0.495894	1.51157	0.596047	0.621326	0.741273	partner_not_expressed_in_neuron	NA
T05G5.1	ADL	-0.232246	0.735731	-0.442749	0.817073	0.918822	partner_not_expressed_in_neuron	NA	-0.966286	0.375376	-1.41359	0.337337	0.577789	partner_not_expressed_in_neuron	NA
irld-49	ADL	1.43087	6121.96	12.5798	0.160432	0.622216	no_documented_extracellular_binding_partners	NA	NA	NA	NA	NA	NA	NA	NA
T12A7.2	ADL	-0.960941	0.831858	-0.265591	0.339652	0.624791	partner_not_expressed_in_neuron	NA	-2.22499	0.610636	-0.711616	0.0299309	0.544038	partner_not_expressed_in_neuron	NA
T13C2.6	ADL	0.580279	1.13704	0.185281	0.563413	0.795721	partner_expressed_in_neuron	F21A3.11	0.618025	1.20479	0.268785	0.538424	0.698624	partner_expressed_in_neuron	F21A3.11
T19D12.6	ADL	2.90964	2.04776	1.03405	0.00499785	0.622216	partner_expressed_in_neuron	casy-1	0.388281	1.12017	0.163723	0.698818	0.799007	partner_expressed_in_neuron	casy-1
T21B6.3	ADL	0.0155839	1.00804	0.0115558	0.987609	0.996662	no_documented_extracellular_binding_partners	NA	-0.254961	0.805993	-0.311161	0.799391	0.872834	no_documented_extracellular_binding_partners	NA
chhy-1	ADL	-0.31967	0.712534	-0.48897	0.750181	0.894614	partner_expressed_in_neuron	T13C2.6	-0.594671	0.491119	-1.02586	0.553897	0.7022	partner_expressed_in_neuron	T13C2.6
irld-52	ADL	1.07634	170577	17.3801	0.288388	0.622216	no_documented_extracellular_binding_partners	NA	1.03259	192583	17.5551	0.308681	0.577789	no_documented_extracellular_binding_partners	NA
irld-15	ADL	0.113477	1.1121	0.153287	0.909975	0.957783	no_documented_extracellular_binding_partners	NA	1.7665	10.7802	3.43031	0.0852544	0.577789	no_documented_extracellular_binding_partners	NA
irld-55	ADL	1.2391	130178	16.9901	0.222716	0.622216	no_documented_extracellular_binding_partners	NA	0.482953	1.76985	0.82363	0.630562	0.746528	no_documented_extracellular_binding_partners	NA
unc-71	ADL	-1.58499	0.410125	-1.28587	0.117983	0.622216	partner_expressed_in_neuron	T05G5.1	-2.2356	0.397008	-1.33276	0.0289287	0.544038	partner_expressed_in_neuron	T05G5.1
fmil-1	ADL	-0.604097	0.74545	-0.423816	0.547583	0.788308	partner_not_expressed_in_neuron	NA	-1.8224	0.403703	-1.30863	0.0726492	0.577789	partner_not_expressed_in_neuron	NA
irld-17	ADL	0.892949	9.76644	3.28783	0.37725	0.642402	no_documented_extracellular_binding_partners	NA	NA	NA	NA	NA	NA	NA	NA
ced-1	ADL	-0.209717	0.90064	-0.150978	0.83445	0.920985	partner_expressed_in_neuron	lron-10	-0.61177	0.777996	-0.362166	0.542427	0.698624	partner_not_expressed_in_neuron	NA
Y51H4A.25	ADL	1.62152	18.8138	4.23372	0.112833	0.622216	no_documented_extracellular_binding_partners	NA	NA	NA	NA	NA	NA	NA	NA
ndnf-1	ADL	-0.911252	0.388266	-1.36488	0.366527	0.642402	partner_not_expressed_in_neuron	NA	-0.671185	0.591644	-0.7572	0.504133	0.67436	partner_expressed_in_neuron	egl-15
daf-2	ADL	0.28231	1.05136	0.0722598	0.778515	0.909794	partner_expressed_in_neuron	daf-2|casy-1	-1.72245	0.620595	-0.688276	0.0892309	0.577789	partner_expressed_in_neuron	daf-2|casy-1
egas-1	ADL	0.974512	21.2645	4.41037	0.335781	0.62226	no_documented_extracellular_binding_partners	NA	-1	3.96616e-07	-21.2658	0.322542	0.577789	no_documented_extracellular_binding_partners	NA
egas-3	ADL	0.957001	23.7247	4.56832	0.344441	0.625875	no_documented_extracellular_binding_partners	NA	-1.34271	2.89458e-06	-18.3982	0.185956	0.577789	no_documented_extracellular_binding_partners	NA
Y69H2.3	ADL	-1.10458	0.0672954	-3.89335	0.276045	0.622216	no_documented_extracellular_binding_partners	NA	1.11632	13.1218	3.71389	0.271618	0.577789	no_documented_extracellular_binding_partners	NA
irld-59	ADL	1	203045	17.6314	0.323475	0.622216	partner_not_expressed_in_neuron	NA	NA	NA	NA	NA	NA	NA	NA
mab-7	ADL	1.36596	2.53578	1.34243	0.177271	0.622216	no_documented_extracellular_binding_partners	NA	2.57253	6.63381	2.72984	0.0138704	0.428594	no_documented_extracellular_binding_partners	NA
irld-60	ADL	1	1.18986e+06	20.1824	0.323475	0.622216	no_documented_extracellular_binding_partners	NA	1	957185	19.8684	0.323985	0.577789	no_documented_extracellular_binding_partners	NA
irld-19	ADL	0.536718	2.39101	1.25762	0.593741	0.798996	no_documented_extracellular_binding_partners	NA	1	204656	17.6428	0.323985	0.577789	no_documented_extracellular_binding_partners	NA
irld-61	ADL	1	128794	16.9747	0.323475	0.622216	no_documented_extracellular_binding_partners	NA	0.727122	3.74347	1.90438	0.471238	0.659159	no_documented_extracellular_binding_partners	NA
irld-20	ADL	1	95813.4	16.5479	0.323475	0.622216	no_documented_extracellular_binding_partners	NA	1	27221.9	14.7325	0.323985	0.577789	no_documented_extracellular_binding_partners	NA
irld-62	ADL	1	67213.8	16.0365	0.323475	0.622216	no_documented_extracellular_binding_partners	NA	1.02562	47126.5	15.5242	0.311913	0.577789	no_documented_extracellular_binding_partners	NA
let-23	ADL	0.243484	1.40033	0.485767	0.808399	0.913223	partner_not_expressed_in_neuron	NA	0.736706	4.01187	2.00427	0.465735	0.659159	partner_not_expressed_in_neuron	NA
irld-65	ADL	1.06377	7.12892	2.83368	0.293761	0.622216	no_documented_extracellular_binding_partners	NA	0.576192	1.70424	0.769129	0.567392	0.706952	no_documented_extracellular_binding_partners	NA
lgx-1	ADL	-1.19822	5.19328e-06	-17.5549	0.238063	0.622216	partner_not_expressed_in_neuron	NA	-1	3.79493e-05	-14.6856	0.322542	0.577789	partner_not_expressed_in_neuron	NA
gon-1	ADL	-0.849984	0.353283	-1.5011	0.399085	0.653447	no_documented_extracellular_binding_partners	NA	-0.627956	0.622063	-0.684867	0.531857	0.693434	no_documented_extracellular_binding_partners	NA
F28B4.3	ADL	-1.83318	0.187868	-2.41221	0.0737623	0.622216	partner_not_expressed_in_neuron	NA	NA	NA	NA	NA	NA	NA	NA
irg-7	ADL	-0.798376	0.679631	-0.557177	0.427868	0.680217	no_documented_extracellular_binding_partners	NA	NA	NA	NA	NA	NA	NA	NA
ten-1	ADL	-0.109905	0.962891	-0.0545552	0.912786	0.957783	partner_not_expressed_in_neuron	NA	-1.56556	0.541779	-0.884225	0.121521	0.577789	partner_not_expressed_in_neuron	NA
T01D3.1	ADL	-0.216517	0.938977	-0.0908386	0.829151	0.920894	no_documented_extracellular_binding_partners	NA	-1.12188	0.757783	-0.400142	0.265272	0.577789	no_documented_extracellular_binding_partners	NA
mec-1	ADL	0.259918	1.38187	0.466617	0.795942	0.912272	no_documented_extracellular_binding_partners	NA	-1.59537	0.0089095	-6.81044	0.117475	0.577789	no_documented_extracellular_binding_partners	NA
Y64G10A.7	ADL	1.24325	2.98119	1.57589	0.219007	0.622216	no_documented_extracellular_binding_partners	NA	-0.00159171	0.998333	-0.00240697	0.998734	0.998734	no_documented_extracellular_binding_partners	NA
sol-1	ADL	-1.61301	0.522572	-0.936299	0.111144	0.622216	partner_expressed_in_neuron	T05G5.1|fmil-1	-0.821392	0.758002	-0.399727	0.413811	0.623744	partner_expressed_in_neuron	agr-1|T05G5.1|fmil-1
C34F6.10	ADL	-0.855511	0.776427	-0.365077	0.39499	0.650316	no_documented_extracellular_binding_partners	NA	-2.6818	0.553147	-0.854265	0.00895773	0.428594	no_documented_extracellular_binding_partners	NA
ost-1	ADL	0.270452	1.10072	0.138444	0.787527	0.912272	no_documented_extracellular_binding_partners	NA	1.68473	4.35308	2.12204	0.100362	0.577789	no_documented_extracellular_binding_partners	NA
phg-1	ADL	-1.20872	0.301668	-1.72897	0.233212	0.622216	partner_expressed_in_neuron	dep-1	NA	NA	NA	NA	NA	NA	NA
egl-17	ADL	-0.118585	0.844774	-0.243363	0.905918	0.957783	no_documented_extracellular_binding_partners	NA	NA	NA	NA	NA	NA	NA	NA
mig-13	ADL	-1.23259	0.208178	-2.26411	0.22436	0.622216	partner_not_expressed_in_neuron	NA	-1.43471	0.0478443	-4.38551	0.158064	0.577789	partner_not_expressed_in_neuron	NA
flr-2	ADL	-1.18929	0.0163894	-5.93109	0.241511	0.622216	partner_not_expressed_in_neuron	NA	-1.21521	0.0762595	-3.71294	0.230365	0.577789	partner_not_expressed_in_neuron	NA
irld-38	ADL	1.01725	1.03417e+06	19.98	0.315304	0.622216	no_documented_extracellular_binding_partners	NA	1.06377	1.72814e+06	20.7208	0.294517	0.577789	no_documented_extracellular_binding_partners	NA
neto-1	ADL	-0.580914	0.75177	-0.411637	0.563009	0.795721	partner_not_expressed_in_neuron	NA	-0.787007	0.669354	-0.579159	0.433775	0.636791	partner_not_expressed_in_neuron	NA
plx-2	ADL	0.543395	1.1977	0.260272	0.588562	0.798996	partner_expressed_in_neuron	mab-20	1.09527	1.88747	0.916451	0.279238	0.577789	partner_expressed_in_neuron	mab-20
irld-45	ADL	1	524525	19.0007	0.323475	0.622216	no_documented_extracellular_binding_partners	NA	1	688190	19.3924	0.323985	0.577789	no_documented_extracellular_binding_partners	NA
sol-2	ADL	-1.72407	0.516343	-0.953599	0.0890169	0.622216	no_documented_extracellular_binding_partners	NA	-0.601657	0.789226	-0.341489	0.549381	0.7022	no_documented_extracellular_binding_partners	NA
T02C5.1	ADL	0.137264	1.09292	0.128193	0.89119	0.956663	partner_expressed_in_neuron	lron-7	NA	NA	NA	NA	NA	NA	NA
svh-2	ADL	2.03338	2.2203	1.15076	0.0469894	0.622216	no_documented_extracellular_binding_partners	NA	1.16135	1.47602	0.561715	0.249901	0.577789	no_documented_extracellular_binding_partners	NA
ilc-17.1	ADL	0.973754	6.24745	2.64327	0.336008	0.62226	no_documented_extracellular_binding_partners	NA	0.959589	7.36263	2.88022	0.34338	0.577789	no_documented_extracellular_binding_partners	NA
T23B12.8	ADL	-0.5214	0.51417	-0.959683	0.603791	0.802764	partner_not_expressed_in_neuron	NA	-2.0926	0.0102091	-6.614	0.0419247	0.577789	partner_not_expressed_in_neuron	NA
ins-18	ADL	2.06666	13.0936	3.71079	0.0453331	0.622216	partner_not_expressed_in_neuron	NA	1.41049	3.61649	1.85459	0.165948	0.577789	partner_not_expressed_in_neuron	NA
T28F3.8	ADL	0.670106	1.6117	0.688581	0.504869	0.748512	no_documented_extracellular_binding_partners	NA	1.59818	28.469	4.83132	0.118714	0.577789	no_documented_extracellular_binding_partners	NA
plx-1	ADL	0.842023	1.75668	0.812854	0.403476	0.657026	partner_expressed_in_neuron	casy-1|sax-3	0.894632	1.58143	0.661228	0.374499	0.591166	partner_expressed_in_neuron	casy-1|sax-3
Y69A2AR.31	ADL	0.896105	1.62348	0.699091	0.374296	0.642402	no_documented_extracellular_binding_partners	NA	-0.0640845	0.960177	-0.0586275	0.94912	0.967915	no_documented_extracellular_binding_partners	NA
mab-20	ADL	-1.03499	0.787401	-0.34483	0.303995	0.622216	partner_expressed_in_neuron	mab-20|efn-4	-0.95243	0.82809	-0.27214	0.343762	0.577789	partner_expressed_in_neuron	mab-20
Y95B8A.6	ADL	-0.954476	0.623998	-0.680386	0.34286	0.625875	no_documented_extracellular_binding_partners	NA	-1.00258	0.355909	-1.49042	0.320809	0.577789	no_documented_extracellular_binding_partners	NA
lev-10	ADL	-1.73213	0.250263	-1.99848	0.0901998	0.622216	no_documented_extracellular_binding_partners	NA	-1.42832	0.240972	-2.05307	0.159158	0.577789	no_documented_extracellular_binding_partners	NA
daf-28	ADL	1.37367	5.73372	2.51947	0.176978	0.622216	partner_not_expressed_in_neuron	NA	1.39828	3.37135	1.75333	0.168975	0.577789	partner_not_expressed_in_neuron	NA
ins-6	ADL	1.15493	3.13212e+07	24.9006	0.255145	0.622216	partner_expressed_in_neuron	zig-3	1.43905	1.67804e+08	27.3222	0.158776	0.577789	partner_expressed_in_neuron	zig-3
Y71H2AM.10	ADL	1.09253	1.24195	0.312608	0.278666	0.622216	no_documented_extracellular_binding_partners	NA	-0.93702	0.853507	-0.228525	0.352053	0.577789	no_documented_extracellular_binding_partners	NA
scl-10	ADL	0.00748486	1.0101	0.0144993	0.994047	0.996662	partner_expressed_in_neuron	fmil-1|efn-4	-1.94266	0.214458	-2.22124	0.0575993	0.577789	partner_expressed_in_neuron	fmil-1
eva-1	ADL	-1.92372	0.403154	-1.3106	0.0600971	0.622216	partner_not_expressed_in_neuron	NA	-1.02178	0.5818	-0.781404	0.30989	0.577789	partner_not_expressed_in_neuron	NA
unc-129	ADL	0.159242	1.22502	0.292802	0.873994	0.950548	no_documented_extracellular_binding_partners	NA	0.597701	2.74766	1.4582	0.553	0.7022	no_documented_extracellular_binding_partners	NA
epi-1	ADL	0.394434	1.37953	0.464175	0.694399	0.869457	no_documented_extracellular_binding_partners	NA	NA	NA	NA	NA	NA	NA	NA
emb-9	ADL	-0.386381	0.612647	-0.706872	0.700333	0.873219	no_documented_extracellular_binding_partners	NA	-1.32982	0.283016	-1.82104	0.188478	0.577789	no_documented_extracellular_binding_partners	NA
let-2	ADL	0.290163	1.14041	0.189551	0.772513	0.906334	no_documented_extracellular_binding_partners	NA	NA	NA	NA	NA	NA	NA	NA
cle-1	ADL	-1.11246	0.464871	-1.1051	0.270096	0.622216	partner_not_expressed_in_neuron	NA	-2.73462	0.119304	-3.06729	0.00844446	0.428594	partner_not_expressed_in_neuron	NA
lin-44	ADL	1.30126	436570	18.7359	0.200804	0.622216	no_documented_extracellular_binding_partners	NA	-1	1.42998e-06	-19.4156	0.322542	0.577789	no_documented_extracellular_binding_partners	NA
egl-20	ADL	-0.14664	0.858522	-0.220072	0.883801	0.956663	partner_expressed_in_neuron	cam-1	2.38751	80.7526	6.33544	0.0223257	0.530664	partner_expressed_in_neuron	cam-1
cwn-1	ADL	-1.50512	0.206843	-2.27339	0.138259	0.622216	partner_expressed_in_neuron	cam-1	-1.87768	8.92686e-07	-20.0953	0.0667734	0.577789	partner_expressed_in_neuron	cam-1
cwn-2	ADL	-1.05804	0.0630472	-3.98742	0.296513	0.622216	no_documented_extracellular_binding_partners	NA	-1.04473	0.0250623	-5.31834	0.3016	0.577789	no_documented_extracellular_binding_partners	NA
ddr-2	ADL	-0.135638	0.934057	-0.0984174	0.892457	0.956663	no_documented_extracellular_binding_partners	NA	-1.86825	0.401769	-1.31556	0.0653306	0.577789	no_documented_extracellular_binding_partners	NA
mom-2	ADL	-1.39998	4.54146e-06	-17.7484	0.169425	0.622216	partner_expressed_in_neuron	cam-1	-1.10149	0.0669225	-3.90136	0.276376	0.577789	partner_expressed_in_neuron	cam-1
stg-1	ADL	-1.62	0.278644	-1.8435	0.111842	0.622216	no_documented_extracellular_binding_partners	NA	-0.892629	0.496439	-1.01031	0.374979	0.591166	no_documented_extracellular_binding_partners	NA
stg-2	ADL	1.19312	1.90058	0.926441	0.238226	0.622216	no_documented_extracellular_binding_partners	NA	0.645579	1.39282	0.478006	0.520512	0.688724	no_documented_extracellular_binding_partners	NA
cni-1	ADL	-1.4065	0.733325	-0.447475	0.163608	0.622216	no_documented_extracellular_binding_partners	NA	0.536843	1.0957	0.131853	0.593054	0.723917	no_documented_extracellular_binding_partners	NA
cam-1	AFD	0.550205	1.18299	0.242433	0.585291	0.815032	partner_not_expressed_in_neuron	NA	-1.264	0.582136	-0.780571	0.215776	0.444498	partner_expressed_in_neuron	mom-2|rig-3
egl-15	AFD	-1.60091	3.51433e-06	-18.1183	0.115696	0.61814	partner_not_expressed_in_neuron	NA	-1.16835	0.300692	-1.73364	0.246093	0.459235	partner_not_expressed_in_neuron	NA
ver-3	AFD	-1.05356	1.65436e-06	-19.2053	0.29715	0.61814	partner_not_expressed_in_neuron	NA	-1.44566	6.20917e-07	-20.6191	0.153077	0.394921	partner_not_expressed_in_neuron	NA
clr-1	AFD	-0.425774	0.819763	-0.28672	0.672337	0.859898	partner_not_expressed_in_neuron	NA	-3.53648	0.397914	-1.32947	0.000670699	0.0206374	partner_expressed_in_neuron	T05G5.1
ptp-3	AFD	0.978532	1.25916	0.332459	0.333962	0.61814	partner_not_expressed_in_neuron	NA	-2.26294	0.495043	-1.01437	0.0311064	0.184844	partner_not_expressed_in_neuron	NA
ptp-4	AFD	0.288667	1.15845	0.212194	0.773686	0.890187	partner_expressed_in_neuron	T19D12.6	-0.0241177	0.986806	-0.0191621	0.980907	0.987297	partner_expressed_in_neuron	ptp-4|T19D12.6
dig-1	AFD	-0.322139	0.772133	-0.373078	0.748216	0.877416	no_documented_extracellular_binding_partners	NA	0.523365	1.73923	0.798451	0.605116	0.730393	no_documented_extracellular_binding_partners	NA
him-4	AFD	-1.08487	0.21726	-2.20251	0.282957	0.61814	partner_not_expressed_in_neuron	NA	-1.19336	0.109293	-3.19373	0.236892	0.459235	partner_not_expressed_in_neuron	NA
unc-52	AFD	-1.05626	0.389067	-1.36191	0.294259	0.61814	no_documented_extracellular_binding_partners	NA	-1.10017	8.00036e-07	-20.2534	0.275317	0.459235	no_documented_extracellular_binding_partners	NA
igcm-1	AFD	0.569449	1.80909	0.855267	0.572186	0.811959	partner_not_expressed_in_neuron	NA	-1.48272	0.316407	-1.66015	0.141983	0.394921	partner_not_expressed_in_neuron	NA
igcm-2	AFD	-1.09436	0.449862	-1.15245	0.27769	0.61814	partner_not_expressed_in_neuron	NA	0.0914351	1.05977	0.0837474	0.927856	0.957739	partner_not_expressed_in_neuron	NA
igcm-3	AFD	-1.54118	0.469098	-1.09204	0.128043	0.61814	partner_not_expressed_in_neuron	NA	-0.368802	0.839991	-0.251554	0.714643	0.798477	partner_not_expressed_in_neuron	NA
igcm-4	AFD	-0.125028	0.942298	-0.085745	0.90093	0.952071	partner_expressed_in_neuron	sax-3	-0.799762	0.630152	-0.666228	0.429477	0.56884	partner_expressed_in_neuron	sax-3
mig-6	AFD	1	816546	19.6392	0.325875	0.61814	partner_not_expressed_in_neuron	NA	1.31626	10.9943	3.45868	0.205268	0.443226	partner_not_expressed_in_neuron	NA
oig-1	AFD	0.196788	1.11399	0.155741	0.844737	0.930674	partner_expressed_in_neuron	casy-1	-2.32678	0.388075	-1.36559	0.0227934	0.153112	partner_expressed_in_neuron	casy-1
oig-2	AFD	1.39089	3.21257	1.68373	0.173858	0.61814	no_documented_extracellular_binding_partners	NA	1.74125	3.86421	1.95018	0.0988319	0.36356	no_documented_extracellular_binding_partners	NA
oig-4	AFD	-1.88252	4.54745e-07	-21.0684	0.0655909	0.58803	partner_not_expressed_in_neuron	NA	-2.71073	7.49298e-07	-20.348	0.00857758	0.0846366	partner_expressed_in_neuron	T05G5.1
oig-5	AFD	-2.1142	0.355137	-1.49355	0.0377555	0.562556	no_documented_extracellular_binding_partners	NA	-4.14863	0.127076	-2.97624	8.50284e-05	0.00656844	no_documented_extracellular_binding_partners	NA
oig-8	AFD	1.38701	2.16087e+07	24.3651	0.176381	0.61814	no_documented_extracellular_binding_partners	NA	1.6487	254.367	7.99077	0.117563	0.371669	no_documented_extracellular_binding_partners	NA
rig-1	AFD	-0.796464	0.645513	-0.631481	0.428937	0.698487	partner_not_expressed_in_neuron	NA	-3.72687	0.102153	-3.2912	0.000387551	0.0133059	partner_expressed_in_neuron	T05G5.1|clr-1
rig-3	AFD	-0.447948	0.77664	-0.364682	0.655974	0.853626	partner_not_expressed_in_neuron	NA	-0.471385	0.796435	-0.328372	0.640804	0.755757	partner_not_expressed_in_neuron	NA
rig-4	AFD	0.293934	1.41827	0.504128	0.770323	0.890187	no_documented_extracellular_binding_partners	NA	-2.00449	1.25356e-06	-19.6055	0.0491867	0.239887	no_documented_extracellular_binding_partners	NA
rig-5	AFD	-2.39748	0.0763025	-3.71213	0.0199964	0.425638	partner_expressed_in_neuron	T19D12.6|hmr-1|ptp-3	-2.13484	9.33378e-08	-23.353	0.0365493	0.201674	partner_expressed_in_neuron	T19D12.6|hmr-1
rig-6	AFD	0.0867735	1.04052	0.0572995	0.931165	0.962843	no_documented_extracellular_binding_partners	NA	-1.2017	0.550832	-0.860316	0.238426	0.459235	no_documented_extracellular_binding_partners	NA
ncam-1	AFD	-1.30301	0.494585	-1.01571	0.197051	0.61814	partner_expressed_in_neuron	lron-7	-1.36228	0.571823	-0.806359	0.176858	0.420377	partner_expressed_in_neuron	lron-7|rig-3
sax-3	AFD	-1.79324	0.682737	-0.550599	0.0768169	0.58803	partner_expressed_in_neuron	efn-4	-3.97603	0.403755	-1.30845	0.000150204	0.00827549	partner_expressed_in_neuron	efn-4
sax-7	AFD	-1.11948	0.805091	-0.312777	0.267247	0.61814	partner_expressed_in_neuron	sax-7	-5.09347	0.381396	-1.39064	2.20718e-06	0.000682019	partner_expressed_in_neuron	sax-7
lad-2	AFD	-2.20067	0.243944	-2.03538	0.0309305	0.542194	partner_expressed_in_neuron	efn-4	-1.44525	0.304071	-1.71752	0.152201	0.394921	partner_expressed_in_neuron	efn-4
syg-1	AFD	-2.94235	0.317724	-1.65415	0.00429955	0.422566	partner_expressed_in_neuron	sax-3	-3.34536	0.210758	-2.24634	0.00124248	0.0255951	partner_expressed_in_neuron	sax-3
syg-2	AFD	-0.380648	0.849265	-0.235714	0.704504	0.872298	partner_not_expressed_in_neuron	NA	0.553949	1.54808	0.630481	0.585232	0.711538	partner_not_expressed_in_neuron	NA
unc-40	AFD	-1.15713	0.707553	-0.49909	0.251095	0.61814	partner_not_expressed_in_neuron	NA	-1.1725	0.6777	-0.561282	0.251628	0.459235	partner_not_expressed_in_neuron	NA
unc-5	AFD	-0.940187	0.429665	-1.21871	0.350029	0.621191	partner_not_expressed_in_neuron	NA	0.315136	1.47855	0.564182	0.756111	0.823582	partner_not_expressed_in_neuron	NA
wrk-1	AFD	-1.01896	0.706335	-0.501575	0.311458	0.61814	partner_expressed_in_neuron	vab-2	-0.716098	0.745153	-0.424391	0.478278	0.61836	partner_expressed_in_neuron	vab-2
zig-1	AFD	-0.0352893	0.988882	-0.0161303	0.971982	0.975254	no_documented_extracellular_binding_partners	NA	-3.39515	0.339796	-1.55726	0.00106254	0.0247108	no_documented_extracellular_binding_partners	NA
zig-2	AFD	-1.04887	5.59149e-06	-17.4483	0.29928	0.61814	partner_expressed_in_neuron	daf-28	-1.08672	3.19627e-08	-24.899	0.281173	0.459235	partner_expressed_in_neuron	daf-28
zig-3	AFD	0.919419	9.73441	3.28309	0.365559	0.622698	partner_not_expressed_in_neuron	NA	-1.16276	0.128633	-2.95867	0.248948	0.459235	partner_not_expressed_in_neuron	NA
zig-4	AFD	1.58687	173.17	7.43605	0.123771	0.61814	partner_expressed_in_neuron	daf-28	0.633744	2.13976	1.09745	0.532707	0.666422	partner_expressed_in_neuron	mab-20|daf-28
zig-5	AFD	0.628153	1.49225	0.577488	0.532671	0.782928	partner_expressed_in_neuron	igdb-2	0.247033	1.25069	0.322728	0.807299	0.863168	partner_not_expressed_in_neuron	NA
zig-7	AFD	-1.00208	0.29621	-1.75531	0.320519	0.61814	no_documented_extracellular_binding_partners	NA	0.875071	8.30757	3.05443	0.393484	0.528637	no_documented_extracellular_binding_partners	NA
zig-8	AFD	-0.399078	0.793039	-0.334536	0.691455	0.869425	partner_not_expressed_in_neuron	NA	-1.81129	0.367741	-1.44324	0.0744342	0.310813	partner_expressed_in_neuron	C34C6.3
zig-9	AFD	0.604685	1.92	0.941105	0.547762	0.788566	partner_not_expressed_in_neuron	NA	0.989351	17.24	4.10768	0.336321	0.466023	partner_not_expressed_in_neuron	NA
zig-10	AFD	0.105335	1.04648	0.0655419	0.916483	0.955847	partner_not_expressed_in_neuron	NA	-1.58132	0.353331	-1.50091	0.117682	0.371669	partner_not_expressed_in_neuron	NA
igeg-1	AFD	-1.84094	0.117285	-3.09191	0.0711809	0.58803	no_documented_extracellular_binding_partners	NA	-1.63801	0.232123	-2.10704	0.105536	0.370575	no_documented_extracellular_binding_partners	NA
igeg-2	AFD	-1.78653	0.168386	-2.57015	0.0795284	0.58803	no_documented_extracellular_binding_partners	NA	-1.42064	0.250983	-1.99434	0.159443	0.397322	no_documented_extracellular_binding_partners	NA
igdb-1	AFD	1.51343	2.38993	1.25697	0.139726	0.61814	no_documented_extracellular_binding_partners	NA	-1.97873	0.281921	-1.82664	0.0516514	0.24549	no_documented_extracellular_binding_partners	NA
igdb-2	AFD	1.50451	1.66841	0.738471	0.137149	0.61814	partner_expressed_in_neuron	zig-5	0.11362	1.0432	0.061011	0.910167	0.946941	partner_expressed_in_neuron	zig-5
madd-4	AFD	0.48434	1.38727	0.47225	0.631028	0.835762	partner_not_expressed_in_neuron	NA	-2.57357	0.190043	-2.3956	0.0118676	0.0953277	partner_not_expressed_in_neuron	NA
pxn-1	AFD	-2.73488	4.04348e-07	-21.2379	0.00861106	0.422566	partner_not_expressed_in_neuron	NA	-1.55008	0.395852	-1.33697	0.127131	0.385131	partner_not_expressed_in_neuron	NA
pxn-2	AFD	-1.62072	0.0926827	-3.43156	0.1112	0.61814	partner_not_expressed_in_neuron	NA	-1.66496	0.0249512	-5.32474	0.100717	0.366137	partner_expressed_in_neuron	T05G5.1
iglr-1	AFD	-0.447593	0.705895	-0.502474	0.655689	0.853626	no_documented_extracellular_binding_partners	NA	0.38771	1.31203	0.391805	0.700822	0.798477	no_documented_extracellular_binding_partners	NA
iglr-2	AFD	-1.79134	0.665291	-0.587942	0.077591	0.58803	no_documented_extracellular_binding_partners	NA	-2.06715	0.724378	-0.465186	0.0432277	0.222623	no_documented_extracellular_binding_partners	NA
iglr-3	AFD	0.847599	1.67817	0.746892	0.401465	0.664647	no_documented_extracellular_binding_partners	NA	-2.202	0.196581	-2.3468	0.0305928	0.184844	no_documented_extracellular_binding_partners	NA
slt-1	AFD	1.11568	9.66081	3.27214	0.273899	0.61814	partner_expressed_in_neuron	sax-3	0.41544	1.78202	0.833514	0.682016	0.788603	partner_expressed_in_neuron	sax-3
tol-1	AFD	-0.506384	0.766627	-0.383403	0.614979	0.825588	partner_not_expressed_in_neuron	NA	-2.94917	0.257452	-1.95762	0.00439907	0.0508553	partner_expressed_in_neuron	lat-1
pan-1	AFD	-0.945403	0.904067	-0.145499	0.34829	0.621191	no_documented_extracellular_binding_partners	NA	-3.32054	0.703199	-0.507996	0.00156365	0.0268426	no_documented_extracellular_binding_partners	NA
egg-6	AFD	-1.47986	0.207471	-2.26902	0.144702	0.61814	no_documented_extracellular_binding_partners	NA	-1.47615	0.226089	-2.14503	0.14426	0.394921	no_documented_extracellular_binding_partners	NA
dma-1	AFD	-0.624551	0.638429	-0.647401	0.53414	0.782928	partner_expressed_in_neuron	sax-7	-2.06597	1.03293e-07	-23.2068	0.0428215	0.222623	partner_expressed_in_neuron	sax-7
lron-2	AFD	1.2036	10.6433	3.41188	0.238682	0.61814	no_documented_extracellular_binding_partners	NA	NA	NA	NA	NA	NA	NA	NA
lron-3	AFD	-3.65044	0.468321	-1.09443	0.000482198	0.143695	no_documented_extracellular_binding_partners	NA	-3.32133	0.42718	-1.22708	0.00150489	0.0268426	no_documented_extracellular_binding_partners	NA
lron-4	AFD	-1	1.10525e-07	-23.1091	0.322126	0.61814	no_documented_extracellular_binding_partners	NA	-1.00745	9.97138e-08	-23.2576	0.317454	0.459235	no_documented_extracellular_binding_partners	NA
lron-5	AFD	-1.89353	0.121287	-3.04351	0.0633616	0.58803	partner_not_expressed_in_neuron	NA	-1.75997	0.167109	-2.58114	0.0823246	0.326198	partner_not_expressed_in_neuron	NA
lron-6	AFD	-1.44099	4.33829e-07	-21.1364	0.155821	0.61814	partner_expressed_in_neuron	T13C2.6	-1.45204	0.0709591	-3.81687	0.151187	0.394921	partner_expressed_in_neuron	T05G5.1|T13C2.6
lron-7	AFD	2.56374	4.04692	2.01682	0.0155981	0.422566	partner_expressed_in_neuron	lron-7	1.62172	2.00146	1.00105	0.119027	0.371669	partner_expressed_in_neuron	lron-7
lron-9	AFD	-1.56057	0.314539	-1.66869	0.123572	0.61814	partner_not_expressed_in_neuron	NA	-2.69117	0.0107187	-6.54373	0.00903886	0.0846366	partner_not_expressed_in_neuron	NA
lron-10	AFD	0.433988	1.31473	0.394768	0.667023	0.85678	partner_not_expressed_in_neuron	NA	-1.70452	0.438582	-1.18908	0.0924122	0.344041	partner_not_expressed_in_neuron	NA
lron-11	AFD	-0.332675	0.772152	-0.373044	0.740563	0.877416	partner_not_expressed_in_neuron	NA	-2.50502	0.0927847	-3.42997	0.0144738	0.106486	partner_expressed_in_neuron	ten-1
lron-12	AFD	0.594577	1.80457	0.851657	0.555874	0.796397	no_documented_extracellular_binding_partners	NA	1.03366	2.52648	1.33713	0.312496	0.459235	no_documented_extracellular_binding_partners	NA
lron-13	AFD	-1.01456	0.338356	-1.56338	0.313655	0.61814	partner_expressed_in_neuron	igdb-2	-1.41425	1.53713e-06	-19.3113	0.16206	0.400613	partner_not_expressed_in_neuron	NA
lron-14	AFD	-1.14753	0.196667	-2.34617	0.256343	0.61814	partner_not_expressed_in_neuron	NA	-1.15232	0.290637	-1.78271	0.252545	0.459235	partner_expressed_in_neuron	T05G5.1
lron-15	AFD	0.107717	1.08133	0.112807	0.914596	0.955847	no_documented_extracellular_binding_partners	NA	1.08066	3.72435	1.89699	0.293519	0.459235	no_documented_extracellular_binding_partners	NA
hmr-1	AFD	-1.96156	0.68356	-0.548859	0.0534422	0.587262	partner_expressed_in_neuron	hmr-1	-2.64328	0.609854	-0.713463	0.0100754	0.0889517	partner_expressed_in_neuron	hmr-1
cdh-3	AFD	-1	2.4663e-05	-15.3073	0.322126	0.61814	partner_not_expressed_in_neuron	NA	-0.794793	0.307256	-1.70249	0.429334	0.56884	partner_not_expressed_in_neuron	NA
cdh-4	AFD	-0.273465	0.950235	-0.0736443	0.785546	0.895492	no_documented_extracellular_binding_partners	NA	-1.4857	0.663891	-0.590981	0.145263	0.394921	no_documented_extracellular_binding_partners	NA
fmi-1	AFD	-2.41083	0.286506	-1.80336	0.0190306	0.425638	partner_not_expressed_in_neuron	NA	-2.64301	0.448365	-1.15725	0.0108389	0.0930339	partner_not_expressed_in_neuron	NA
casy-1	AFD	2.6229	1.67939	0.747939	0.0132041	0.422566	partner_expressed_in_neuron	T19D12.6|daf-2	1.49448	1.41057	0.496278	0.151054	0.394921	partner_expressed_in_neuron	T19D12.6|daf-2
cdh-1	AFD	0.409162	1.24979	0.321688	0.684261	0.866315	partner_expressed_in_neuron	dep-1	-1.43215	0.486696	-1.03891	0.158884	0.397322	partner_expressed_in_neuron	dep-1
cdh-8	AFD	-0.124867	0.915869	-0.126787	0.900953	0.952071	partner_expressed_in_neuron	cdh-9	1.54851	11.2697	3.49438	0.139754	0.394921	partner_expressed_in_neuron	cdh-9
cdh-9	AFD	1.07835	2.25118	1.17068	0.286556	0.61814	partner_not_expressed_in_neuron	NA	1.26012	6.67126	2.73796	0.224438	0.45626	partner_expressed_in_neuron	cdh-8
cdh-12	AFD	0.708407	1.82679	0.869308	0.483086	0.734488	no_documented_extracellular_binding_partners	NA	-1.25474	0.328813	-1.60466	0.213141	0.444498	no_documented_extracellular_binding_partners	NA
nrx-1	AFD	-0.131347	0.969862	-0.0441479	0.895854	0.952071	partner_not_expressed_in_neuron	NA	-0.0707924	0.98262	-0.0252945	0.943975	0.969064	partner_not_expressed_in_neuron	NA
nlr-1	AFD	-1.91749	0.362064	-1.46568	0.0591649	0.587705	partner_expressed_in_neuron	ptp-3	-3.96002	0.1701	-2.55554	0.000160689	0.00827549	partner_not_expressed_in_neuron	NA
bam-2	AFD	-1.3144	0.524828	-0.930083	0.192593	0.61814	partner_expressed_in_neuron	casy-1	-1.83275	0.280834	-1.83221	0.0725266	0.306996	partner_expressed_in_neuron	casy-1
lat-1	AFD	-0.104195	0.959412	-0.0597779	0.917356	0.955847	partner_not_expressed_in_neuron	NA	-1.61561	0.58126	-0.782745	0.111094	0.371669	partner_expressed_in_neuron	tol-1
lat-2	AFD	0.352771	1.69381	0.760273	0.725815	0.877252	no_documented_extracellular_binding_partners	NA	NA	NA	NA	NA	NA	NA	NA
nlg-1	AFD	0.86043	1.76177	0.817024	0.395077	0.66142	partner_not_expressed_in_neuron	NA	0.096676	1.073	0.101656	0.92382	0.957739	partner_expressed_in_neuron	nrx-1
glit-1	AFD	-0.950332	0.712047	-0.489955	0.344934	0.621191	no_documented_extracellular_binding_partners	NA	-1.43739	0.31778	-1.6539	0.154531	0.394921	no_documented_extracellular_binding_partners	NA
clc-1	AFD	-0.551043	0.610496	-0.711946	0.583189	0.815032	no_documented_extracellular_binding_partners	NA	-0.669377	0.498438	-1.00452	0.505766	0.638225	no_documented_extracellular_binding_partners	NA
clc-2	AFD	0.823225	2.32135	1.21496	0.415854	0.684665	no_documented_extracellular_binding_partners	NA	-0.00399342	0.997187	-0.00406426	0.996836	0.998183	no_documented_extracellular_binding_partners	NA
clc-3	AFD	1.26471	2.77259	1.47124	0.214073	0.61814	no_documented_extracellular_binding_partners	NA	1.82433	16.8041	4.07074	0.0856681	0.333059	no_documented_extracellular_binding_partners	NA
vab-9	AFD	2.05282	2.48497	1.31323	0.0481646	0.574122	no_documented_extracellular_binding_partners	NA	0.374651	1.17999	0.238776	0.71015	0.798477	no_documented_extracellular_binding_partners	NA
hic-1	AFD	-0.942389	0.171081	-2.54725	0.350202	0.621191	no_documented_extracellular_binding_partners	NA	-1.16616	8.97368e-08	-23.4097	0.24781	0.459235	no_documented_extracellular_binding_partners	NA
C54G4.4	AFD	-1.10633	0.27998	-1.83661	0.272966	0.61814	no_documented_extracellular_binding_partners	NA	-0.923985	0.24191	-2.04746	0.358602	0.490301	no_documented_extracellular_binding_partners	NA
crb-1	AFD	1.35323	2.40558	1.26639	0.182747	0.61814	no_documented_extracellular_binding_partners	NA	-0.294663	0.787373	-0.34488	0.769127	0.833896	no_documented_extracellular_binding_partners	NA
eat-20	AFD	0.0793669	1.05761	0.0808135	0.936995	0.962843	no_documented_extracellular_binding_partners	NA	-1.02501	2.72327e-06	-18.4862	0.309159	0.459235	no_documented_extracellular_binding_partners	NA
zig-11	AFD	0.189195	1.08255	0.11444	0.850447	0.930674	no_documented_extracellular_binding_partners	NA	-0.697475	0.797718	-0.326049	0.488728	0.626627	no_documented_extracellular_binding_partners	NA
zig-12	AFD	-0.166193	0.929999	-0.104698	0.868551	0.937784	no_documented_extracellular_binding_partners	NA	-1.44555	0.234176	-2.09433	0.152408	0.394921	no_documented_extracellular_binding_partners	NA
ina-1	AFD	-0.974726	0.616926	-0.69683	0.332784	0.61814	no_documented_extracellular_binding_partners	NA	-1.97904	0.485112	-1.04361	0.0524348	0.24549	no_documented_extracellular_binding_partners	NA
pat-2	AFD	0.371377	1.46346	0.549383	0.712305	0.873526	no_documented_extracellular_binding_partners	NA	-3.84217	0.120233	-3.0561	0.000258664	0.0111575	no_documented_extracellular_binding_partners	NA
pat-3	AFD	-1.22512	0.479254	-1.06114	0.224955	0.61814	no_documented_extracellular_binding_partners	NA	-3.15555	0.340341	-1.55495	0.00224058	0.0346169	no_documented_extracellular_binding_partners	NA
sdn-1	AFD	-1.27687	0.718998	-0.475941	0.205975	0.61814	partner_not_expressed_in_neuron	NA	-2.50872	0.480201	-1.05829	0.014266	0.106486	partner_not_expressed_in_neuron	NA
C48E7.6	AFD	-1.42945	0.0219371	-5.51048	0.159082	0.61814	no_documented_extracellular_binding_partners	NA	-2.26501	1.13481e-06	-19.7491	0.0268523	0.172861	no_documented_extracellular_binding_partners	NA
mup-4	AFD	-1	5.58926e-05	-14.127	0.322126	0.61814	partner_not_expressed_in_neuron	NA	-0.248706	0.835516	-0.25926	0.804631	0.863168	partner_not_expressed_in_neuron	NA
mua-3	AFD	-1.02361	0.188172	-2.40988	0.310688	0.61814	no_documented_extracellular_binding_partners	NA	0.445851	1.82109	0.864805	0.660425	0.772998	no_documented_extracellular_binding_partners	NA
let-805	AFD	0.612903	1.55934	0.64094	0.542917	0.785384	no_documented_extracellular_binding_partners	NA	-1.44262	0.22715	-2.13828	0.153257	0.394921	no_documented_extracellular_binding_partners	NA
dgn-1	AFD	-2.64003	0.0995007	-3.32915	0.0107894	0.422566	partner_not_expressed_in_neuron	NA	-2.16082	0.304789	-1.71412	0.0345225	0.197545	partner_not_expressed_in_neuron	NA
hpo-30	AFD	-1.21678	0.296132	-1.75569	0.228755	0.61814	partner_not_expressed_in_neuron	NA	-1.94319	0.280928	-1.83173	0.0555309	0.249687	partner_not_expressed_in_neuron	NA
clc-5	AFD	0.31782	1.36944	0.453587	0.751991	0.877416	no_documented_extracellular_binding_partners	NA	NA	NA	NA	NA	NA	NA	NA
tsp-3	AFD	2.00093	790315	19.5921	0.0551789	0.587262	no_documented_extracellular_binding_partners	NA	1.71168	828552	19.6602	0.105137	0.370575	no_documented_extracellular_binding_partners	NA
tsp-4	AFD	1.10653	10.4486	3.38523	0.277739	0.61814	no_documented_extracellular_binding_partners	NA	0.349286	1.52768	0.611345	0.729875	0.811264	no_documented_extracellular_binding_partners	NA
tsp-5	AFD	1	686398	19.3887	0.325875	0.61814	no_documented_extracellular_binding_partners	NA	0.379634	1.71206	0.775733	0.707523	0.798477	no_documented_extracellular_binding_partners	NA
tsp-6	AFD	0.956379	2.05371	1.03823	0.344478	0.621191	no_documented_extracellular_binding_partners	NA	1.47518	2.46786	1.30326	0.154646	0.394921	no_documented_extracellular_binding_partners	NA
tsp-7	AFD	-2.07238	0.389248	-1.36124	0.0418306	0.566615	no_documented_extracellular_binding_partners	NA	-1.61675	0.437833	-1.19155	0.109776	0.371669	no_documented_extracellular_binding_partners	NA
tsp-8	AFD	-0.0726506	0.942714	-0.0851078	0.942362	0.96503	no_documented_extracellular_binding_partners	NA	-2.16854	0.354825	-1.49482	0.0330258	0.192546	no_documented_extracellular_binding_partners	NA
tsp-9	AFD	1.27197	1.67149	0.741132	0.208692	0.61814	no_documented_extracellular_binding_partners	NA	-1.28106	0.495527	-1.01297	0.206364	0.443226	no_documented_extracellular_binding_partners	NA
tsp-11	AFD	-0.231931	0.820724	-0.285031	0.817582	0.921263	no_documented_extracellular_binding_partners	NA	-1.3555	7.87074e-07	-20.277	0.179951	0.421248	no_documented_extracellular_binding_partners	NA
tsp-12	AFD	0.320447	1.16827	0.224376	0.749946	0.877416	no_documented_extracellular_binding_partners	NA	0.0363253	1.01644	0.0235273	0.971322	0.984061	no_documented_extracellular_binding_partners	NA
tsp-13	AFD	1	13110.9	13.6785	0.325875	0.61814	no_documented_extracellular_binding_partners	NA	NA	NA	NA	NA	NA	NA	NA
tsp-14	AFD	-0.454267	0.76372	-0.388884	0.651223	0.853626	no_documented_extracellular_binding_partners	NA	-2.92592	0.236509	-2.08004	0.00444367	0.0508553	no_documented_extracellular_binding_partners	NA
tsp-15	AFD	1.18511	3.64722	1.8668	0.245054	0.61814	no_documented_extracellular_binding_partners	NA	-1.27285	0.0731396	-3.7732	0.207517	0.443226	no_documented_extracellular_binding_partners	NA
tsp-16	AFD	0.719176	2.01097	1.00789	0.475436	0.730412	no_documented_extracellular_binding_partners	NA	0.374494	1.41709	0.502932	0.710395	0.798477	no_documented_extracellular_binding_partners	NA
tsp-20	AFD	2.27878	3.55814	1.83112	0.0289619	0.539416	no_documented_extracellular_binding_partners	NA	2.95632	3.7988	1.92554	0.00672004	0.0741605	no_documented_extracellular_binding_partners	NA
tsp-21	AFD	1.91895	3.04103	1.60456	0.0625882	0.58803	no_documented_extracellular_binding_partners	NA	1.29801	2.3436	1.22873	0.208266	0.443226	no_documented_extracellular_binding_partners	NA
C24H10.1	AFD	0.142102	1.10904	0.149317	0.88742	0.947853	no_documented_extracellular_binding_partners	NA	-0.27362	0.826894	-0.274225	0.78612	0.84638	no_documented_extracellular_binding_partners	NA
K10D6.2	AFD	2.32217	4.68497	2.22804	0.0266494	0.529434	no_documented_extracellular_binding_partners	NA	0.0507846	1.02278	0.0324984	0.959665	0.975449	no_documented_extracellular_binding_partners	NA
Y67A10A.9	AFD	0.49209	1.61495	0.691486	0.625316	0.832019	no_documented_extracellular_binding_partners	NA	NA	NA	NA	NA	NA	NA	NA
T05E11.2	AFD	-0.959515	0.421252	-1.24724	0.340642	0.621191	no_documented_extracellular_binding_partners	NA	-1.17568	1.16568e-06	-19.7104	0.244011	0.459235	no_documented_extracellular_binding_partners	NA
vab-1	AFD	-1.36982	0.571465	-0.807264	0.175064	0.61814	partner_expressed_in_neuron	efn-4|vab-2	-2.64757	0.208586	-2.26129	0.00976178	0.0887174	partner_expressed_in_neuron	efn-4|vab-2
lin-17	AFD	-3.21408	7.22485e-07	-20.4005	0.00229325	0.341694	partner_not_expressed_in_neuron	NA	-1.30578	0.31063	-1.68673	0.195705	0.43524	partner_not_expressed_in_neuron	NA
lon-2	AFD	-2.13115	0.373033	-1.42263	0.0364303	0.562556	no_documented_extracellular_binding_partners	NA	-1.5617	0.408345	-1.29214	0.123172	0.377497	no_documented_extracellular_binding_partners	NA
smp-1	AFD	-0.530324	0.685552	-0.544663	0.597624	0.821159	partner_not_expressed_in_neuron	NA	-0.413779	0.719398	-0.475138	0.682186	0.788603	partner_not_expressed_in_neuron	NA
smp-2	AFD	-1.76969	1.00349e-05	-16.6046	0.0828768	0.58803	partner_not_expressed_in_neuron	NA	-1.03735	0.252596	-1.9851	0.302973	0.459235	partner_not_expressed_in_neuron	NA
vab-2	AFD	1.78808	2.40593	1.2666	0.0810371	0.58803	partner_not_expressed_in_neuron	NA	1.79358	3.01002	1.58977	0.0866578	0.333059	partner_not_expressed_in_neuron	NA
efn-2	AFD	-1.26325	0.627601	-0.67208	0.210373	0.61814	partner_not_expressed_in_neuron	NA	-1.14685	0.675118	-0.566789	0.258804	0.459235	partner_not_expressed_in_neuron	NA
efn-4	AFD	-2.00875	0.393301	-1.3463	0.0481387	0.574122	partner_expressed_in_neuron	sax-3	-1.58584	0.414062	-1.27208	0.116784	0.371669	partner_expressed_in_neuron	mab-20|scl-10|sax-3
cfz-2	AFD	-0.0484445	0.974869	-0.0367193	0.961487	0.971265	no_documented_extracellular_binding_partners	NA	-1.27349	0.610598	-0.711706	0.209421	0.443226	no_documented_extracellular_binding_partners	NA
mom-5	AFD	-0.775858	0.60593	-0.722777	0.440888	0.708727	no_documented_extracellular_binding_partners	NA	-2.99012	0.0880461	-3.5056	0.00384364	0.0490261	no_documented_extracellular_binding_partners	NA
mig-1	AFD	0.468577	1.63137	0.706083	0.641508	0.845882	no_documented_extracellular_binding_partners	NA	-1.99997	2.746e-07	-21.7962	0.0496853	0.239887	no_documented_extracellular_binding_partners	NA
B0507.1	AFD	-0.746893	0.6227	-0.68339	0.457406	0.709932	partner_not_expressed_in_neuron	NA	-2.05308	4.32972e-06	-17.8173	0.0440938	0.22336	partner_not_expressed_in_neuron	NA
C25E10.7	AFD	-1.04184	0.278346	-1.84505	0.301937	0.61814	partner_expressed_in_neuron	ZK856.6	-1.29772	0.169153	-2.5636	0.198674	0.438502	partner_expressed_in_neuron	ZK856.6
C25E10.8	AFD	1.30619	11.9972	3.58462	0.202022	0.61814	partner_not_expressed_in_neuron	NA	1.49519	48.7465	5.60723	0.153179	0.394921	partner_expressed_in_neuron	F40A3.2
swm-1	AFD	1.31504	1.04705e+08	26.6418	0.199164	0.61814	no_documented_extracellular_binding_partners	NA	1.36727	1650.76	10.6889	0.189347	0.430209	no_documented_extracellular_binding_partners	NA
nas-36	AFD	-0.525997	0.885539	-0.175372	0.600713	0.821159	no_documented_extracellular_binding_partners	NA	-1.96506	0.602833	-0.73017	0.0540185	0.24913	no_documented_extracellular_binding_partners	NA
C34C6.3	AFD	1.3855	2.32196	1.21534	0.174048	0.61814	partner_not_expressed_in_neuron	NA	0.368526	1.49231	0.577547	0.715085	0.798477	partner_not_expressed_in_neuron	NA
crld-1	AFD	-1.03285	0.759769	-0.396368	0.305057	0.61814	no_documented_extracellular_binding_partners	NA	-1.51518	0.77526	-0.367249	0.136401	0.394921	no_documented_extracellular_binding_partners	NA
F11C7.2	AFD	0.71458	2.33163	1.22134	0.480315	0.73402	no_documented_extracellular_binding_partners	NA	1.23195	1.01803e+06	19.9573	0.234735	0.459235	no_documented_extracellular_binding_partners	NA
F11C7.6	AFD	0.395954	1.71918	0.781723	0.694568	0.869669	no_documented_extracellular_binding_partners	NA	NA	NA	NA	NA	NA	NA	NA
F14H12.3	AFD	0.773677	1.73277	0.793081	0.444283	0.708727	no_documented_extracellular_binding_partners	NA	0.125164	1.16248	0.217205	0.900972	0.943188	no_documented_extracellular_binding_partners	NA
F15B9.8	AFD	1.58286	5.11984	2.3561	0.12376	0.61814	partner_expressed_in_neuron	ZK856.6	0.989869	3.40484	1.76758	0.334764	0.466023	partner_expressed_in_neuron	ZK856.6
F35D2.3	AFD	0.511055	1.50002	0.584979	0.611886	0.825588	partner_not_expressed_in_neuron	NA	-1.25074	0.0542874	-4.20324	0.215466	0.444498	partner_not_expressed_in_neuron	NA
kal-1	AFD	0.161239	1.08087	0.112193	0.8725	0.938646	partner_expressed_in_neuron	sax-3|sax-7	-1.83891	0.41437	-1.27101	0.0712833	0.305924	partner_expressed_in_neuron	tol-1|T05G5.1|sax-3|sax-7
M03F4.6	AFD	-0.208321	0.961381	-0.0568195	0.835556	0.930674	no_documented_extracellular_binding_partners	NA	-2.68525	0.44336	-1.17345	0.00890304	0.0846366	no_documented_extracellular_binding_partners	NA
dpy-31	AFD	1.45089	4.522	2.17696	0.156976	0.61814	partner_not_expressed_in_neuron	NA	NA	NA	NA	NA	NA	NA	NA
T25F10.3	AFD	1.44335	35.8852	5.16532	0.15998	0.61814	partner_expressed_in_neuron	T12A7.2	-0.927775	0.338498	-1.56278	0.356253	0.489254	partner_expressed_in_neuron	T12A7.2
lag-2	AFD	1.35419	4.96918	2.31301	0.18524	0.61814	partner_expressed_in_neuron	ZK856.6	-2.14722	2.57504e-06	-18.567	0.0355107	0.199505	partner_expressed_in_neuron	ZK856.6
Y73E7A.8	AFD	-1.17836	3.90654e-06	-17.9657	0.24423	0.61814	no_documented_extracellular_binding_partners	NA	0.475885	1.61476	0.691322	0.637909	0.755225	no_documented_extracellular_binding_partners	NA
ins-1	AFD	-0.173718	0.86857	-0.203286	0.862654	0.934803	partner_expressed_in_neuron	zig-5	1.6655	8.61033	3.10607	0.113902	0.371669	partner_expressed_in_neuron	zig-5
irld-34	AFD	-0.0430218	0.955684	-0.065395	0.96586	0.972386	no_documented_extracellular_binding_partners	NA	0.685122	2.93601	1.55386	0.501753	0.638032	no_documented_extracellular_binding_partners	NA
Y53H1B.2	AFD	-0.35022	0.837552	-0.25575	0.727118	0.877252	no_documented_extracellular_binding_partners	NA	NA	NA	NA	NA	NA	NA	NA
unc-6	AFD	-0.386943	0.706091	-0.502073	0.700769	0.872298	partner_not_expressed_in_neuron	NA	-0.0568271	0.939761	-0.0896338	0.955101	0.974014	partner_not_expressed_in_neuron	NA
kpc-1	AFD	0.925067	1.54165	0.624479	0.360508	0.622039	no_documented_extracellular_binding_partners	NA	0.191073	1.08536	0.118179	0.849873	0.902443	no_documented_extracellular_binding_partners	NA
lect-2	AFD	-0.858933	0.514001	-0.960158	0.393247	0.66142	partner_expressed_in_neuron	sax-7	-1.34369	0.338121	-1.56439	0.183174	0.425569	partner_expressed_in_neuron	ptp-4|sax-7
mnr-1	AFD	-2.50441	0.0205699	-5.60332	0.0155604	0.422566	partner_expressed_in_neuron	sax-7	-2.07189	3.93863e-07	-21.2758	0.0422483	0.222623	partner_expressed_in_neuron	sax-7
B0222.11	AFD	1.47547	1.48812e+06	20.5051	0.151243	0.61814	partner_not_expressed_in_neuron	NA	1.44554	1.12478e+07	23.4231	0.166489	0.400998	partner_not_expressed_in_neuron	NA
clec-41	AFD	0.789718	2.41169	1.27004	0.435412	0.705178	partner_not_expressed_in_neuron	NA	1.84308	16.6528	4.05769	0.0823412	0.326198	partner_expressed_in_neuron	clec-41
C02B8.12	AFD	-1.52528	0.0222695	-5.48879	0.133476	0.61814	partner_not_expressed_in_neuron	NA	-1.04649	1.94331e-06	-18.9731	0.299213	0.459235	partner_not_expressed_in_neuron	NA
adm-2	AFD	0.352595	1.11946	0.162799	0.726029	0.877252	no_documented_extracellular_binding_partners	NA	-2.01334	0.445913	-1.16516	0.0475379	0.236923	no_documented_extracellular_binding_partners	NA
let-756	AFD	-1.20456	0.316534	-1.65957	0.232704	0.61814	no_documented_extracellular_binding_partners	NA	-2.98718	0.00912923	-6.77529	0.00396651	0.0490261	no_documented_extracellular_binding_partners	NA
C05D12.2	AFD	0.0674629	1.04277	0.0604188	0.94639	0.965837	no_documented_extracellular_binding_partners	NA	-1.09175	0.322339	-1.63335	0.278232	0.459235	no_documented_extracellular_binding_partners	NA
irld-13	AFD	-0.405816	0.538994	-0.89166	0.686075	0.866315	no_documented_extracellular_binding_partners	NA	-1.13384	0.223781	-2.15984	0.260657	0.459235	no_documented_extracellular_binding_partners	NA
B0393.5	AFD	1.04315	23.6954	4.56654	0.305779	0.61814	partner_not_expressed_in_neuron	NA	1.21522	13.5868	3.76413	0.240702	0.459235	partner_not_expressed_in_neuron	NA
C02B10.3	AFD	-0.186585	0.97469	-0.0369846	0.852597	0.930674	no_documented_extracellular_binding_partners	NA	-2.61928	0.505185	-0.985117	0.0126363	0.0976155	no_documented_extracellular_binding_partners	NA
irld-21	AFD	-1	2.81042e-06	-18.4408	0.322126	0.61814	no_documented_extracellular_binding_partners	NA	-1	3.23385e-06	-18.2383	0.321019	0.459235	no_documented_extracellular_binding_partners	NA
C11H1.5	AFD	0.626849	2.01979	1.0142	0.534195	0.782928	no_documented_extracellular_binding_partners	NA	-1	6.00832e-06	-17.3446	0.321019	0.459235	no_documented_extracellular_binding_partners	NA
C16B8.4	AFD	1.23212	3.21049	1.68279	0.22711	0.61814	partner_not_expressed_in_neuron	NA	-1.39306	0.473235	-1.07937	0.167387	0.400998	partner_not_expressed_in_neuron	NA
spe-9	AFD	-0.90904	0.485599	-1.04216	0.366131	0.622698	partner_not_expressed_in_neuron	NA	-2.71564	3.10429e-05	-14.9754	0.0084644	0.0846366	partner_expressed_in_neuron	nas-39
nas-37	AFD	-0.0501662	0.96682	-0.0486803	0.960149	0.971265	no_documented_extracellular_binding_partners	NA	0.859602	2.42617	1.27868	0.400804	0.53614	no_documented_extracellular_binding_partners	NA
C18E9.7	AFD	0.767398	3.12209	1.64251	0.448587	0.708727	no_documented_extracellular_binding_partners	NA	-1.3576	5.13271e-06	-17.5718	0.179285	0.421248	no_documented_extracellular_binding_partners	NA
C23H4.8	AFD	-1	3.85132e-06	-17.9862	0.322126	0.61814	partner_not_expressed_in_neuron	NA	-0.391345	0.617527	-0.695425	0.696568	0.797183	partner_not_expressed_in_neuron	NA
hir-1	AFD	0.771427	4.72751	2.24108	0.446384	0.708727	partner_not_expressed_in_neuron	NA	NA	NA	NA	NA	NA	NA	NA
C27A7.8	AFD	-0.284181	0.679714	-0.557001	0.777049	0.890618	no_documented_extracellular_binding_partners	NA	-0.0883438	0.896312	-0.157926	0.929844	0.957739	no_documented_extracellular_binding_partners	NA
C27B7.7	AFD	-0.435256	0.64365	-0.635652	0.664629	0.85678	no_documented_extracellular_binding_partners	NA	NA	NA	NA	NA	NA	NA	NA
irld-24	AFD	-1.27386	3.24127e-06	-18.235	0.208602	0.61814	no_documented_extracellular_binding_partners	NA	0.3668	1.51184	0.596303	0.715786	0.798477	no_documented_extracellular_binding_partners	NA
ZK856.6	AFD	-0.986837	0.0985437	-3.34309	0.328421	0.61814	partner_expressed_in_neuron	trk-1|F15B9.8	-1.08211	0.169402	-2.56148	0.28286	0.459235	partner_expressed_in_neuron	trk-1|F15B9.8
C49C3.4	AFD	-1	2.64193e-05	-15.208	0.322126	0.61814	no_documented_extracellular_binding_partners	NA	-2.59665	1.47194e-06	-19.3739	0.0116289	0.0953277	no_documented_extracellular_binding_partners	NA
mec-9	AFD	-0.231884	0.755713	-0.40409	0.817278	0.921263	no_documented_extracellular_binding_partners	NA	-1.78961	0.0263638	-5.2453	0.0781528	0.318397	no_documented_extracellular_binding_partners	NA
C53A5.13	AFD	1.26948	1.54017	0.623091	0.209128	0.61814	no_documented_extracellular_binding_partners	NA	0.291151	1.18035	0.239212	0.772357	0.834469	no_documented_extracellular_binding_partners	NA
lam-2	AFD	-0.80006	0.642207	-0.63889	0.426446	0.698247	no_documented_extracellular_binding_partners	NA	-1.0984	0.43835	-1.18985	0.2753	0.459235	no_documented_extracellular_binding_partners	NA
dex-1	AFD	-1.78776	0.0421644	-4.56783	0.07984	0.58803	partner_expressed_in_neuron	ZK856.6	1	5064.26	12.3061	0.331333	0.466023	partner_expressed_in_neuron	ZK856.6
pqn-25	AFD	-0.196626	0.802837	-0.316821	0.844655	0.930674	partner_not_expressed_in_neuron	NA	-0.160532	0.86591	-0.20771	0.872858	0.923675	partner_not_expressed_in_neuron	NA
trk-1	AFD	1.19287	1.34048	0.422748	0.239	0.61814	partner_expressed_in_neuron	ZK856.6	1.62935	1.79885	0.847076	0.118955	0.371669	partner_expressed_in_neuron	ZK856.6
E01G6.1	AFD	1.38304	33345	15.0252	0.177584	0.61814	partner_not_expressed_in_neuron	NA	NA	NA	NA	NA	NA	NA	NA
irld-2	AFD	1.11909	2.97966	1.57515	0.269189	0.61814	no_documented_extracellular_binding_partners	NA	0.891194	2.63603	1.39837	0.383362	0.519557	no_documented_extracellular_binding_partners	NA
F09F9.4	AFD	-2.54831	0.271043	-1.88341	0.0130264	0.422566	partner_not_expressed_in_neuron	NA	-3.13523	0.173638	-2.52584	0.0024191	0.0355953	partner_expressed_in_neuron	ptp-4
irld-30	AFD	-1	4.2541e-06	-17.8427	0.322126	0.61814	no_documented_extracellular_binding_partners	NA	-1	4.15056e-06	-17.8783	0.321019	0.459235	no_documented_extracellular_binding_partners	NA
irld-31	AFD	-1	1.43597e-05	-16.0876	0.322126	0.61814	no_documented_extracellular_binding_partners	NA	-1	7.28304e-06	-17.067	0.321019	0.459235	no_documented_extracellular_binding_partners	NA
F19C6.3	AFD	0.377535	1.22239	0.2897	0.707748	0.872298	no_documented_extracellular_binding_partners	NA	1.15244	2.73262	1.45028	0.264386	0.459235	no_documented_extracellular_binding_partners	NA
F21A3.11	AFD	1.54518	4.40056	2.13769	0.132279	0.61814	partner_expressed_in_neuron	F21A3.11|T13C2.6	0.990615	106.831	6.73919	0.335764	0.466023	partner_expressed_in_neuron	F21A3.11|T13C2.6
F28C1.3	AFD	1.37181	1.28202	0.358423	0.175431	0.61814	no_documented_extracellular_binding_partners	NA	-3.21549	0.494428	-1.01617	0.00193946	0.0315418	no_documented_extracellular_binding_partners	NA
F30H5.3	AFD	0.0571551	1.04624	0.0652128	0.954621	0.970911	no_documented_extracellular_binding_partners	NA	NA	NA	NA	NA	NA	NA	NA
atrn-1	AFD	0.322666	1.07137	0.0994623	0.748118	0.877416	no_documented_extracellular_binding_partners	NA	-0.757642	0.735131	-0.443926	0.451879	0.589159	no_documented_extracellular_binding_partners	NA
lin-3	AFD	-1	0.000158939	-12.6192	0.322126	0.61814	partner_not_expressed_in_neuron	NA	NA	NA	NA	NA	NA	NA	NA
nas-39	AFD	-0.336496	0.67994	-0.55652	0.73762	0.877416	partner_not_expressed_in_neuron	NA	0.142028	1.19539	0.257476	0.887723	0.936199	partner_not_expressed_in_neuron	NA
F40F11.4	AFD	-0.156378	0.952141	-0.0707532	0.876191	0.939227	no_documented_extracellular_binding_partners	NA	-0.334554	0.872479	-0.196808	0.739973	0.816613	no_documented_extracellular_binding_partners	NA
agr-1	AFD	-1.10551	0.441668	-1.17897	0.272662	0.61814	partner_not_expressed_in_neuron	NA	-3.1324	5.55633e-08	-24.1013	0.00259958	0.0365123	partner_not_expressed_in_neuron	NA
dep-1	AFD	1.48294	1.87473	0.90668	0.144735	0.61814	partner_not_expressed_in_neuron	NA	2.38479	2.21339	1.14626	0.0256532	0.168656	partner_not_expressed_in_neuron	NA
F46G10.2	AFD	0.558692	1.92129	0.942073	0.580345	0.815032	no_documented_extracellular_binding_partners	NA	0.701392	2.15586	1.10827	0.491208	0.627204	no_documented_extracellular_binding_partners	NA
F53C11.9	AFD	0.104796	1.13361	0.180918	0.91691	0.955847	partner_not_expressed_in_neuron	NA	-1.19079	8.5238e-06	-16.8401	0.238068	0.459235	partner_not_expressed_in_neuron	NA
nid-1	AFD	-0.505072	0.486905	-1.03829	0.615036	0.825588	partner_not_expressed_in_neuron	NA	-1.4024	1.92604e-06	-18.9859	0.165555	0.400998	partner_not_expressed_in_neuron	NA
egas-4	AFD	1	3.613e+06	21.7848	0.325875	0.61814	no_documented_extracellular_binding_partners	NA	-1	4.29104e-07	-21.1522	0.321019	0.459235	no_documented_extracellular_binding_partners	NA
F58E6.13	AFD	1.08831	5.61419	2.48908	0.285565	0.61814	partner_expressed_in_neuron	B0393.5|ptp-3	-1.46356	0.347352	-1.52553	0.147169	0.394921	partner_expressed_in_neuron	B0393.5
irld-10	AFD	-1.41734	1.19198e-06	-19.6782	0.162586	0.61814	no_documented_extracellular_binding_partners	NA	-1.07238	2.81872e-06	-18.4365	0.287516	0.459235	no_documented_extracellular_binding_partners	NA
H42K12.3	AFD	-0.750795	0.460561	-1.11854	0.456028	0.709932	partner_not_expressed_in_neuron	NA	-1.94118	0.229644	-2.12253	0.0557554	0.249687	partner_not_expressed_in_neuron	NA
irld-44	AFD	-1	1.1043e-05	-16.4665	0.322126	0.61814	partner_not_expressed_in_neuron	NA	-0.859065	0.164732	-2.60181	0.393294	0.528637	partner_not_expressed_in_neuron	NA
apx-1	AFD	-1.62071	3.32445e-06	-18.1985	0.111369	0.61814	no_documented_extracellular_binding_partners	NA	0.511458	2.26737	1.18102	0.6137	0.732175	no_documented_extracellular_binding_partners	NA
irld-12	AFD	-1	5.34269e-06	-17.514	0.322126	0.61814	no_documented_extracellular_binding_partners	NA	-1	4.03364e-06	-17.9195	0.321019	0.459235	no_documented_extracellular_binding_partners	NA
R05G6.9	AFD	0.752061	2.52127	1.33415	0.456731	0.709932	partner_not_expressed_in_neuron	NA	NA	NA	NA	NA	NA	NA	NA
lin-12	AFD	-0.657446	0.514999	-0.957359	0.512968	0.768163	partner_not_expressed_in_neuron	NA	-1	0.00028858	-11.7587	0.321019	0.459235	partner_not_expressed_in_neuron	NA
nas-23	AFD	-0.981366	0.12426	-3.00857	0.331029	0.61814	partner_not_expressed_in_neuron	NA	NA	NA	NA	NA	NA	NA	NA
R11G1.1	AFD	1.51931	10.7943	3.4322	0.139507	0.61814	partner_not_expressed_in_neuron	NA	-2.39538	4.54893e-07	-21.068	0.0194931	0.133853	partner_expressed_in_neuron	ptp-4
T05G5.1	AFD	0.515158	2.2059	1.14137	0.609663	0.825588	partner_not_expressed_in_neuron	NA	-1.21213	0.326741	-1.61378	0.229063	0.459235	partner_expressed_in_neuron	clr-1
irld-49	AFD	0.315421	1.59313	0.67186	0.753753	0.877416	no_documented_extracellular_binding_partners	NA	NA	NA	NA	NA	NA	NA	NA
T12A7.2	AFD	1.84333	1.4883	0.573664	0.0730562	0.58803	partner_not_expressed_in_neuron	NA	0.404593	1.09442	0.130166	0.687894	0.790183	partner_not_expressed_in_neuron	NA
T13C2.6	AFD	2.13854	1.61485	0.691401	0.037395	0.562556	partner_expressed_in_neuron	F21A3.11	1.65065	2.22673	1.15493	0.116224	0.371669	partner_expressed_in_neuron	F21A3.11
T19D12.6	AFD	0.978649	1.27819	0.354098	0.331843	0.61814	partner_expressed_in_neuron	casy-1	-2.44609	0.53601	-0.899669	0.0165872	0.119196	partner_expressed_in_neuron	casy-1|ptp-4
T21B6.3	AFD	0.922713	1.65721	0.728755	0.360977	0.622039	no_documented_extracellular_binding_partners	NA	1.16866	4.04433	2.0159	0.257316	0.459235	no_documented_extracellular_binding_partners	NA
chhy-1	AFD	1.08974	4.21923	2.07698	0.284173	0.61814	partner_expressed_in_neuron	T13C2.6	1.25316	12.2745	3.61759	0.227	0.458451	partner_expressed_in_neuron	T13C2.6
irld-52	AFD	-1.07587	7.47462e-06	-17.0296	0.287148	0.61814	no_documented_extracellular_binding_partners	NA	-1.03218	9.26238e-06	-16.7202	0.305812	0.459235	no_documented_extracellular_binding_partners	NA
irld-15	AFD	0.181489	1.17158	0.228458	0.856482	0.931503	no_documented_extracellular_binding_partners	NA	1.29318	5.27996	2.40053	0.211669	0.444498	no_documented_extracellular_binding_partners	NA
irld-55	AFD	-1.18799	0.0253015	-5.30463	0.240438	0.61814	no_documented_extracellular_binding_partners	NA	0.598843	2.63156	1.39592	0.556168	0.687424	no_documented_extracellular_binding_partners	NA
unc-71	AFD	-0.541173	0.746767	-0.42127	0.59006	0.81785	partner_expressed_in_neuron	C16B8.4	-0.787964	0.632848	-0.660069	0.437765	0.575615	partner_expressed_in_neuron	C16B8.4|T05G5.1
fmil-1	AFD	-1.3327	0.518284	-0.948187	0.186525	0.61814	partner_not_expressed_in_neuron	NA	-3.52307	0.114788	-3.12296	0.000734665	0.0206374	partner_expressed_in_neuron	scl-10|ptp-4
irld-17	AFD	-1.09888	1.10766e-05	-16.4621	0.277084	0.61814	no_documented_extracellular_binding_partners	NA	NA	NA	NA	NA	NA	NA	NA
ced-1	AFD	1.02382	1.68222	0.75037	0.310643	0.61814	partner_not_expressed_in_neuron	NA	-0.313767	0.862614	-0.213213	0.755684	0.823582	partner_not_expressed_in_neuron	NA
Y51H4A.25	AFD	1.83138	97039.3	16.5663	0.0777041	0.58803	no_documented_extracellular_binding_partners	NA	NA	NA	NA	NA	NA	NA	NA
ndnf-1	AFD	-0.617616	0.568068	-0.815865	0.538743	0.783149	partner_not_expressed_in_neuron	NA	-1.78384	0.221052	-2.17754	0.0783113	0.318397	partner_not_expressed_in_neuron	NA
daf-2	AFD	2.74033	1.65908	0.730382	0.0089345	0.422566	partner_expressed_in_neuron	daf-2|casy-1	0.712163	1.24198	0.312646	0.48187	0.620407	partner_expressed_in_neuron	daf-2|casy-1
egas-1	AFD	-1.00583	0.0393494	-4.66751	0.319322	0.61814	no_documented_extracellular_binding_partners	NA	-1	5.5695e-07	-20.776	0.321019	0.459235	no_documented_extracellular_binding_partners	NA
egas-3	AFD	-0.923342	0.0741257	-3.75388	0.360216	0.622039	no_documented_extracellular_binding_partners	NA	0.316258	1.59223	0.671044	0.753905	0.823582	no_documented_extracellular_binding_partners	NA
Y69H2.3	AFD	-0.490603	0.481015	-1.05585	0.62541	0.832019	no_documented_extracellular_binding_partners	NA	-0.721874	0.371834	-1.42727	0.472605	0.613593	no_documented_extracellular_binding_partners	NA
irld-59	AFD	-1	6.27939e-06	-17.2809	0.322126	0.61814	partner_not_expressed_in_neuron	NA	NA	NA	NA	NA	NA	NA	NA
mab-7	AFD	1.08005	2.07652	1.05417	0.285722	0.61814	no_documented_extracellular_binding_partners	NA	1.54642	3.28184	1.7145	0.13804	0.394921	no_documented_extracellular_binding_partners	NA
irld-60	AFD	-1	1.07156e-06	-19.8319	0.322126	0.61814	no_documented_extracellular_binding_partners	NA	-1	1.86357e-06	-19.0335	0.321019	0.459235	no_documented_extracellular_binding_partners	NA
irld-19	AFD	-0.213063	0.735513	-0.443178	0.831834	0.930674	no_documented_extracellular_binding_partners	NA	-1	8.71596e-06	-16.8079	0.321019	0.459235	no_documented_extracellular_binding_partners	NA
irld-61	AFD	-1	9.89951e-06	-16.6242	0.322126	0.61814	no_documented_extracellular_binding_partners	NA	-1.30709	2.3038e-05	-15.4056	0.195787	0.43524	no_documented_extracellular_binding_partners	NA
irld-20	AFD	-1	1.33071e-05	-16.1974	0.322126	0.61814	no_documented_extracellular_binding_partners	NA	-1	6.55257e-05	-13.8976	0.321019	0.459235	no_documented_extracellular_binding_partners	NA
irld-62	AFD	-1	1.89692e-05	-15.686	0.322126	0.61814	no_documented_extracellular_binding_partners	NA	-0.903636	0.0925408	-3.43377	0.36947	0.502935	no_documented_extracellular_binding_partners	NA
let-23	AFD	-1.47487	2.23359e-07	-22.0941	0.146517	0.61814	partner_not_expressed_in_neuron	NA	-1.28334	3.96481e-07	-21.2662	0.203931	0.443226	partner_not_expressed_in_neuron	NA
irld-65	AFD	0.928013	6.1216	2.61391	0.361117	0.622039	no_documented_extracellular_binding_partners	NA	0.572653	2.3075	1.20633	0.574084	0.706741	no_documented_extracellular_binding_partners	NA
lgx-1	AFD	-0.571148	0.38748	-1.36781	0.569913	0.811959	partner_not_expressed_in_neuron	NA	-1	5.32897e-05	-14.1958	0.321019	0.459235	partner_not_expressed_in_neuron	NA
gon-1	AFD	0.200702	1.28994	0.367299	0.841889	0.930674	no_documented_extracellular_binding_partners	NA	-0.612572	0.570574	-0.809514	0.543981	0.677783	no_documented_extracellular_binding_partners	NA
F28B4.3	AFD	0.550875	1.52318	0.607085	0.583884	0.815032	partner_not_expressed_in_neuron	NA	NA	NA	NA	NA	NA	NA	NA
irg-7	AFD	2.02078	3.12713	1.64484	0.0515919	0.587262	no_documented_extracellular_binding_partners	NA	NA	NA	NA	NA	NA	NA	NA
ten-1	AFD	-1.01076	0.708481	-0.497199	0.315383	0.61814	partner_not_expressed_in_neuron	NA	-0.51363	0.779446	-0.35948	0.611699	0.732175	partner_not_expressed_in_neuron	NA
T01D3.1	AFD	-0.365162	0.891508	-0.165681	0.716407	0.874956	no_documented_extracellular_binding_partners	NA	-0.313069	0.898959	-0.153673	0.756949	0.823582	no_documented_extracellular_binding_partners	NA
mec-1	AFD	-0.621746	0.462395	-1.1128	0.535964	0.782928	no_documented_extracellular_binding_partners	NA	-1.61355	7.81646e-08	-23.6089	0.11147	0.371669	no_documented_extracellular_binding_partners	NA
Y64G10A.7	AFD	0.681002	1.80098	0.848782	0.499334	0.751522	no_documented_extracellular_binding_partners	NA	-1.91931	3.10304e-07	-21.6198	0.0593372	0.261932	no_documented_extracellular_binding_partners	NA
sol-1	AFD	-0.529439	0.794054	-0.33269	0.598663	0.821159	partner_not_expressed_in_neuron	NA	-3.80749	0.209469	-2.25519	0.000288867	0.0111575	partner_expressed_in_neuron	T05G5.1
C34F6.10	AFD	0.376722	1.13839	0.186998	0.708376	0.872298	no_documented_extracellular_binding_partners	NA	-1.34607	0.666702	-0.584887	0.189108	0.430209	no_documented_extracellular_binding_partners	NA
ost-1	AFD	0.334642	1.12609	0.171322	0.739017	0.877416	no_documented_extracellular_binding_partners	NA	-0.759559	0.640156	-0.643503	0.449697	0.588798	no_documented_extracellular_binding_partners	NA
phg-1	AFD	-0.0829107	0.934934	-0.0970638	0.934135	0.962843	partner_expressed_in_neuron	dep-1	NA	NA	NA	NA	NA	NA	NA
egl-17	AFD	0.271172	1.48559	0.571036	0.787312	0.895492	no_documented_extracellular_binding_partners	NA	NA	NA	NA	NA	NA	NA	NA
mig-13	AFD	-0.628299	0.506812	-0.980478	0.531647	0.782928	partner_not_expressed_in_neuron	NA	-1.56096	1.53405e-06	-19.3142	0.123389	0.377497	partner_not_expressed_in_neuron	NA
flr-2	AFD	-0.931206	0.164177	-2.60667	0.356075	0.622039	partner_expressed_in_neuron	F15B9.8	-1.39619	8.76454e-08	-23.4437	0.167407	0.400998	partner_expressed_in_neuron	F15B9.8
irld-38	AFD	-1.01715	1.23288e-06	-19.6295	0.313977	0.61814	no_documented_extracellular_binding_partners	NA	-1.06293	1.0322e-06	-19.8859	0.291749	0.459235	no_documented_extracellular_binding_partners	NA
neto-1	AFD	-1.45622	0.46329	-1.11001	0.149541	0.61814	partner_not_expressed_in_neuron	NA	-2.71495	0.16124	-2.63272	0.00811889	0.0846366	partner_not_expressed_in_neuron	NA
plx-2	AFD	-0.849202	0.733618	-0.4469	0.399357	0.664647	partner_not_expressed_in_neuron	NA	-0.668743	0.728146	-0.4577	0.506036	0.638225	partner_expressed_in_neuron	mab-20
irld-45	AFD	-1	2.43077e-06	-18.6502	0.322126	0.61814	no_documented_extracellular_binding_partners	NA	-1	2.59199e-06	-18.5575	0.321019	0.459235	no_documented_extracellular_binding_partners	NA
sol-2	AFD	-2.38895	0.404452	-1.30596	0.019406	0.425638	no_documented_extracellular_binding_partners	NA	-3.47969	0.24033	-2.05691	0.000807447	0.0207917	no_documented_extracellular_binding_partners	NA
T02C5.1	AFD	2.13371	5.97061	2.57788	0.0412687	0.566615	partner_expressed_in_neuron	lron-7	NA	NA	NA	NA	NA	NA	NA
svh-2	AFD	-0.90631	0.704792	-0.50473	0.367768	0.622698	no_documented_extracellular_binding_partners	NA	-3.37838	0.354649	-1.49554	0.00111958	0.0247108	no_documented_extracellular_binding_partners	NA
ilc-17.1	AFD	-0.408213	0.582181	-0.780459	0.684592	0.866315	no_documented_extracellular_binding_partners	NA	-0.0246522	0.970733	-0.0428531	0.980399	0.987297	no_documented_extracellular_binding_partners	NA
T23B12.8	AFD	-1.64252	7.64529e-08	-23.6409	0.106758	0.61814	partner_not_expressed_in_neuron	NA	-2.10987	2.9938e-08	-24.9934	0.0387242	0.209926	partner_not_expressed_in_neuron	NA
ins-18	AFD	0.441661	1.38829	0.473313	0.659957	0.855075	partner_not_expressed_in_neuron	NA	1.81232	9.30368	3.2178	0.0873068	0.333059	partner_not_expressed_in_neuron	NA
T28F3.8	AFD	1.51111	3.41764	1.773	0.139628	0.61814	no_documented_extracellular_binding_partners	NA	1.16244	10.253	3.35798	0.261037	0.459235	no_documented_extracellular_binding_partners	NA
plx-1	AFD	-1.23632	0.435412	-1.19955	0.220082	0.61814	partner_expressed_in_neuron	casy-1|sax-3	-2.99748	0.179648	-2.47675	0.00362029	0.0486377	partner_expressed_in_neuron	casy-1|sax-3
Y69A2AR.31	AFD	-0.717156	0.682494	-0.551111	0.475503	0.730412	no_documented_extracellular_binding_partners	NA	-1.05764	0.546897	-0.870659	0.293982	0.459235	no_documented_extracellular_binding_partners	NA
mab-20	AFD	-2.53675	0.540268	-0.888253	0.0134154	0.422566	partner_expressed_in_neuron	zig-4|efn-4	-4.80289	0.418448	-1.25688	7.29042e-06	0.00112637	partner_expressed_in_neuron	mab-20|zig-4|efn-4
Y95B8A.6	AFD	-0.693454	0.702289	-0.509862	0.490409	0.741837	no_documented_extracellular_binding_partners	NA	-0.791783	0.500757	-0.997818	0.430772	0.56884	no_documented_extracellular_binding_partners	NA
lev-10	AFD	0.188859	1.1353	0.183078	0.850742	0.930674	no_documented_extracellular_binding_partners	NA	-1.64004	0.211868	-2.23876	0.105354	0.370575	no_documented_extracellular_binding_partners	NA
daf-28	AFD	1.48256	8.41575	3.07309	0.148647	0.61814	partner_expressed_in_neuron	zig-4	2.37784	14.398	3.84779	0.0288556	0.181967	partner_expressed_in_neuron	zig-4
ins-6	AFD	0.951508	13.7096	3.77711	0.349399	0.621191	partner_expressed_in_neuron	zig-3|zig-4	0.673298	3.29646	1.72092	0.508351	0.638539	partner_expressed_in_neuron	zig-3|zig-4
Y71H2AM.10	AFD	-0.980987	0.829103	-0.270377	0.329732	0.61814	no_documented_extracellular_binding_partners	NA	-4.52786	0.548759	-0.865756	1.99955e-05	0.00205954	no_documented_extracellular_binding_partners	NA
scl-10	AFD	0.319658	1.5827	0.66239	0.750659	0.877416	partner_expressed_in_neuron	efn-4	0.00228718	1.00132	0.00190177	0.998183	0.998183	partner_expressed_in_neuron	efn-4
eva-1	AFD	-0.229884	0.886118	-0.174429	0.819244	0.921263	partner_not_expressed_in_neuron	NA	0.12952	1.10318	0.141672	0.89815	0.943188	partner_not_expressed_in_neuron	NA
unc-129	AFD	1.14058	7.25287	2.85855	0.263086	0.61814	no_documented_extracellular_binding_partners	NA	-1.33517	1.34368e-06	-19.5054	0.186476	0.430009	no_documented_extracellular_binding_partners	NA
epi-1	AFD	-0.997916	0.439479	-1.18613	0.321462	0.61814	no_documented_extracellular_binding_partners	NA	NA	NA	NA	NA	NA	NA	NA
emb-9	AFD	1.42921	19.159	4.25995	0.163872	0.61814	no_documented_extracellular_binding_partners	NA	0.342067	1.39337	0.478581	0.734975	0.814005	no_documented_extracellular_binding_partners	NA
let-2	AFD	1.53735	2.27356	1.18495	0.133767	0.61814	no_documented_extracellular_binding_partners	NA	NA	NA	NA	NA	NA	NA	NA
cle-1	AFD	-0.29133	0.807867	-0.307811	0.77193	0.890187	partner_not_expressed_in_neuron	NA	-3.32254	0.0166385	-5.90933	0.00146338	0.0268426	partner_not_expressed_in_neuron	NA
lin-44	AFD	0.766073	4.6248	2.20939	0.449495	0.708727	no_documented_extracellular_binding_partners	NA	-1	2.00805e-06	-18.9258	0.321019	0.459235	no_documented_extracellular_binding_partners	NA
egl-20	AFD	1.4308	7.23688	2.85537	0.162445	0.61814	partner_not_expressed_in_neuron	NA	1.63626	7.25825	2.85962	0.119078	0.371669	partner_not_expressed_in_neuron	NA
cwn-1	AFD	-1.94022	0.0956735	-3.38574	0.0575519	0.587705	partner_not_expressed_in_neuron	NA	-1.86311	1.25356e-06	-19.6055	0.0669666	0.291446	partner_not_expressed_in_neuron	NA
cwn-2	AFD	-0.982999	0.120997	-3.04695	0.330247	0.61814	no_documented_extracellular_binding_partners	NA	-1.09275	1.51831e-07	-22.651	0.278537	0.459235	no_documented_extracellular_binding_partners	NA
ddr-2	AFD	-1.20869	0.557309	-0.843449	0.230507	0.61814	no_documented_extracellular_binding_partners	NA	-2.57426	0.255262	-1.96995	0.0120316	0.0953277	no_documented_extracellular_binding_partners	NA
mom-2	AFD	-0.0937428	0.883435	-0.178805	0.925554	0.961028	partner_not_expressed_in_neuron	NA	-0.604998	0.420174	-1.25094	0.54691	0.678695	partner_not_expressed_in_neuron	NA
stg-1	AFD	-2.05427	0.191919	-2.38143	0.0446312	0.574122	no_documented_extracellular_binding_partners	NA	-2.21147	0.114987	-3.12046	0.030291	0.184844	no_documented_extracellular_binding_partners	NA
stg-2	AFD	-1.47295	0.483227	-1.04923	0.145466	0.61814	no_documented_extracellular_binding_partners	NA	-2.41671	0.271102	-1.88309	0.017881	0.125574	no_documented_extracellular_binding_partners	NA
cni-1	AFD	-0.00771802	0.998098	-0.00274685	0.993874	0.993874	no_documented_extracellular_binding_partners	NA	-0.062196	0.988351	-0.016905	0.950813	0.972852	no_documented_extracellular_binding_partners	NA
cam-1	ALM	1.00936	1.3046	0.38361	0.316596	0.623514	partner_not_expressed_in_neuron	NA	0.397028	1.12536	0.170381	0.692379	0.835723	partner_not_expressed_in_neuron	NA
egl-15	ALM	-0.956131	0.27623	-1.85606	0.343352	0.631598	partner_not_expressed_in_neuron	NA	-0.849829	0.43065	-1.21541	0.398045	0.648267	partner_not_expressed_in_neuron	NA
ver-3	ALM	1.05426	963364	19.8777	0.299914	0.623514	partner_not_expressed_in_neuron	NA	1.45893	3.3217e+06	21.6635	0.154643	0.625238	partner_not_expressed_in_neuron	NA
clr-1	ALM	0.148631	1.0596	0.0835197	0.882251	0.938796	partner_expressed_in_neuron	rig-1	0.732647	1.23598	0.305651	0.466415	0.686867	partner_expressed_in_neuron	rig-1
ptp-3	ALM	1.36853	1.32127	0.40193	0.176048	0.623514	partner_not_expressed_in_neuron	NA	-0.141104	0.971553	-0.0416354	0.888137	0.9496	partner_expressed_in_neuron	F58E6.13
ptp-4	ALM	0.733091	1.5183	0.602456	0.466948	0.71727	partner_expressed_in_neuron	T19D12.6|fmil-1|F09F9.4	-1.56088	0.465843	-1.10209	0.12299	0.625238	partner_expressed_in_neuron	T19D12.6|fmil-1
dig-1	ALM	0.680521	1.8692	0.902419	0.499681	0.734663	no_documented_extracellular_binding_partners	NA	0.496466	1.75167	0.808732	0.62232	0.792075	no_documented_extracellular_binding_partners	NA
him-4	ALM	1.20755	9.07407	3.18175	0.236231	0.623514	partner_not_expressed_in_neuron	NA	1.10364	10.7176	3.42191	0.278151	0.625238	partner_not_expressed_in_neuron	NA
unc-52	ALM	-0.32604	0.748696	-0.417548	0.745324	0.881376	no_documented_extracellular_binding_partners	NA	0.933838	15.5672	3.96044	0.357546	0.625238	no_documented_extracellular_binding_partners	NA
igcm-1	ALM	-0.854056	0.449442	-1.15379	0.396059	0.648492	partner_expressed_in_neuron	igcm-1	-1.52829	0.263893	-1.92197	0.130551	0.625238	partner_not_expressed_in_neuron	NA
igcm-2	ALM	0.887357	2.16108	1.11175	0.380553	0.639222	partner_not_expressed_in_neuron	NA	-0.539415	0.740097	-0.434214	0.591554	0.771267	partner_not_expressed_in_neuron	NA
igcm-3	ALM	-0.352875	0.849707	-0.234963	0.72536	0.870048	partner_not_expressed_in_neuron	NA	1.53169	2.0841	1.05943	0.133945	0.625238	partner_expressed_in_neuron	igcm-3
igcm-4	ALM	1.01883	1.61758	0.693837	0.312848	0.623514	partner_expressed_in_neuron	sax-3	-0.566248	0.752388	-0.410452	0.573103	0.766619	partner_expressed_in_neuron	sax-3
mig-6	ALM	-1	2.02704e-06	-18.9122	0.322431	0.623514	partner_not_expressed_in_neuron	NA	-1.15473	0.237953	-2.07125	0.252431	0.625238	partner_not_expressed_in_neuron	NA
oig-1	ALM	-0.519893	0.759952	-0.39602	0.604684	0.80811	partner_expressed_in_neuron	fmil-1|casy-1	1.72108	2.07312	1.05181	0.0919263	0.625238	partner_expressed_in_neuron	fmil-1|casy-1
oig-2	ALM	-0.934398	0.524989	-0.929642	0.353115	0.639222	no_documented_extracellular_binding_partners	NA	-1.54358	0.463342	-1.10985	0.127307	0.625238	no_documented_extracellular_binding_partners	NA
oig-4	ALM	0.884097	2.92039	1.54616	0.381618	0.639222	partner_not_expressed_in_neuron	NA	0.115389	1.09984	0.137295	0.908592	0.957127	partner_not_expressed_in_neuron	NA
oig-5	ALM	2.41986	3.18879	1.67301	0.0199602	0.574443	no_documented_extracellular_binding_partners	NA	1.77284	1.92171	0.942394	0.0819455	0.625238	no_documented_extracellular_binding_partners	NA
oig-8	ALM	-1.37817	7.65975e-08	-23.6381	0.174678	0.623514	no_documented_extracellular_binding_partners	NA	-1.62824	5.24841e-08	-24.1835	0.109638	0.625238	no_documented_extracellular_binding_partners	NA
rig-1	ALM	1.99777	3.10291	1.63362	0.0532033	0.574443	partner_expressed_in_neuron	clr-1	2.00933	2.95358	1.56246	0.0516786	0.625238	partner_expressed_in_neuron	clr-1
rig-3	ALM	0.0580078	1.02801	0.0398504	0.953891	0.976837	partner_expressed_in_neuron	cam-1	0.797527	1.36673	0.450731	0.427945	0.667278	partner_not_expressed_in_neuron	NA
rig-4	ALM	-1.32319	0.211833	-2.239	0.191844	0.623514	no_documented_extracellular_binding_partners	NA	-1.24666	0.243858	-2.03589	0.216774	0.625238	no_documented_extracellular_binding_partners	NA
rig-5	ALM	1.14905	2.61109	1.38465	0.257164	0.623514	partner_expressed_in_neuron	T19D12.6|unc-71|hmr-1|B0507.1|ptp-3	1.16912	4.05841	2.02091	0.250838	0.625238	partner_expressed_in_neuron	T19D12.6|hmr-1|B0507.1|ptp-3
rig-6	ALM	0.488692	1.24448	0.315548	0.626841	0.821654	no_documented_extracellular_binding_partners	NA	-0.129206	0.952784	-0.069779	0.89754	0.956345	no_documented_extracellular_binding_partners	NA
ncam-1	ALM	1.43159	2.63595	1.39832	0.161417	0.623514	partner_not_expressed_in_neuron	NA	1.74966	2.84449	1.50817	0.0892344	0.625238	partner_expressed_in_neuron	lron-7
sax-3	ALM	1.35404	1.38315	0.467961	0.182092	0.623514	partner_expressed_in_neuron	efn-4|igcm-4	1.2276	1.35783	0.441298	0.223958	0.625238	partner_expressed_in_neuron	efn-4|igcm-4
sax-7	ALM	2.38771	1.57774	0.657863	0.0208527	0.574443	partner_expressed_in_neuron	sax-7	3.20219	2.02781	1.01993	0.00263469	0.407059	partner_expressed_in_neuron	sax-7
lad-2	ALM	2.5661	6.07706	2.60337	0.0148646	0.574443	partner_expressed_in_neuron	efn-4	0.638687	1.75739	0.813431	0.526127	0.732312	partner_expressed_in_neuron	efn-4
syg-1	ALM	0.410032	1.16511	0.220469	0.683191	0.837823	partner_expressed_in_neuron	sax-3	1.19655	1.69605	0.762178	0.237111	0.625238	partner_expressed_in_neuron	sax-3
syg-2	ALM	1.55527	2.29784	1.20028	0.12834	0.623514	partner_not_expressed_in_neuron	NA	-1.77624	0.306272	-1.70711	0.0794756	0.625238	partner_not_expressed_in_neuron	NA
unc-40	ALM	-0.207513	0.941694	-0.0866705	0.836171	0.923467	partner_expressed_in_neuron	fmil-1	1.92126	1.55739	0.639128	0.059045	0.625238	partner_expressed_in_neuron	fmil-1
unc-5	ALM	1.07584	2.93475	1.55324	0.288956	0.623514	partner_expressed_in_neuron	pxn-1	0.766773	1.92424	0.944287	0.447626	0.684735	partner_expressed_in_neuron	pxn-1
wrk-1	ALM	1.51691	1.88298	0.913021	0.137464	0.623514	partner_not_expressed_in_neuron	NA	0.20852	1.09237	0.127466	0.835703	0.913018	partner_not_expressed_in_neuron	NA
zig-1	ALM	-0.986329	0.764384	-0.387631	0.327267	0.623514	no_documented_extracellular_binding_partners	NA	0.436985	1.13982	0.188805	0.663284	0.81982	no_documented_extracellular_binding_partners	NA
zig-2	ALM	-0.923836	0.0736666	-3.76285	0.36024	0.639222	partner_not_expressed_in_neuron	NA	-0.85544	0.141235	-2.82383	0.396248	0.648267	partner_not_expressed_in_neuron	NA
zig-3	ALM	-0.723213	0.27099	-1.88369	0.472664	0.71788	partner_not_expressed_in_neuron	NA	-1.16073	0.110784	-3.17418	0.250987	0.625238	partner_not_expressed_in_neuron	NA
zig-4	ALM	-1.5547	0.0152331	-6.03664	0.126718	0.623514	partner_expressed_in_neuron	mab-20	-0.489368	0.612819	-0.706468	0.625889	0.792075	partner_expressed_in_neuron	mab-20
zig-5	ALM	-2.66284	0.124331	-3.00774	0.0102198	0.574443	partner_expressed_in_neuron	igdb-2	-0.223842	0.857438	-0.221896	0.823742	0.913018	partner_expressed_in_neuron	igdb-2
zig-7	ALM	-1.54947	0.058698	-4.09055	0.127853	0.623514	no_documented_extracellular_binding_partners	NA	-0.297999	0.659957	-0.599555	0.766496	0.889869	no_documented_extracellular_binding_partners	NA
zig-8	ALM	0.839389	1.57862	0.658666	0.404967	0.659454	partner_not_expressed_in_neuron	NA	-0.920192	0.627205	-0.672991	0.360173	0.625238	partner_not_expressed_in_neuron	NA
zig-9	ALM	0.64627	2.15788	1.10961	0.521307	0.754124	partner_not_expressed_in_neuron	NA	-1.26436	2.99598e-05	-15.0266	0.211848	0.625238	partner_not_expressed_in_neuron	NA
zig-10	ALM	0.787854	1.40177	0.48725	0.434103	0.681659	partner_not_expressed_in_neuron	NA	-0.549387	0.706679	-0.500874	0.584363	0.76767	partner_not_expressed_in_neuron	NA
igeg-1	ALM	-0.0212114	0.981525	-0.0269036	0.983133	0.983932	no_documented_extracellular_binding_partners	NA	0.0634783	1.06269	0.0877148	0.949653	0.973828	no_documented_extracellular_binding_partners	NA
igeg-2	ALM	0.720371	1.94107	0.95685	0.47496	0.71788	no_documented_extracellular_binding_partners	NA	-0.3559	0.703859	-0.506642	0.722941	0.862505	no_documented_extracellular_binding_partners	NA
igdb-1	ALM	-1.95273	0.388863	-1.36267	0.0554579	0.574443	no_documented_extracellular_binding_partners	NA	-0.300422	0.814571	-0.295888	0.76473	0.889869	no_documented_extracellular_binding_partners	NA
igdb-2	ALM	-1.80567	0.508935	-0.974446	0.0748289	0.623514	partner_not_expressed_in_neuron	NA	-0.0286488	0.989771	-0.0148338	0.977219	0.990035	partner_expressed_in_neuron	zig-5
madd-4	ALM	-0.739876	0.66327	-0.592332	0.461645	0.7128	partner_expressed_in_neuron	sdn-1	0.257728	1.14192	0.191456	0.79729	0.905745	partner_expressed_in_neuron	sdn-1
pxn-1	ALM	0.335464	1.3015	0.380179	0.738517	0.876804	partner_not_expressed_in_neuron	NA	1.51692	2.32559	1.2176	0.136114	0.625238	partner_not_expressed_in_neuron	NA
pxn-2	ALM	-0.412711	0.637557	-0.649373	0.68096	0.837823	partner_not_expressed_in_neuron	NA	0.333138	1.5407	0.623582	0.740557	0.880094	partner_not_expressed_in_neuron	NA
iglr-1	ALM	0.4367	1.50104	0.585961	0.664647	0.835551	no_documented_extracellular_binding_partners	NA	1.18429	2.5797	1.3672	0.243756	0.625238	no_documented_extracellular_binding_partners	NA
iglr-2	ALM	1.17091	1.41759	0.503443	0.249444	0.623514	no_documented_extracellular_binding_partners	NA	0.503612	1.09226	0.127321	0.616296	0.792075	no_documented_extracellular_binding_partners	NA
iglr-3	ALM	-0.167481	0.912384	-0.132286	0.86744	0.938796	no_documented_extracellular_binding_partners	NA	-1.53738	0.387671	-1.36709	0.128373	0.625238	no_documented_extracellular_binding_partners	NA
slt-1	ALM	-1.46244	2.26905e-07	-22.0714	0.150276	0.623514	partner_expressed_in_neuron	sax-3	-1.94733	5.80767e-07	-20.7155	0.0570106	0.625238	partner_expressed_in_neuron	sax-3
tol-1	ALM	-0.287813	0.879939	-0.184524	0.774278	0.901653	partner_not_expressed_in_neuron	NA	-0.111812	0.960413	-0.0582726	0.911249	0.957127	partner_not_expressed_in_neuron	NA
pan-1	ALM	2.40827	1.25958	0.332943	0.0185431	0.574443	no_documented_extracellular_binding_partners	NA	2.5309	1.34853	0.431392	0.0142826	0.625238	no_documented_extracellular_binding_partners	NA
egg-6	ALM	0.711391	2.19554	1.13457	0.481387	0.71788	no_documented_extracellular_binding_partners	NA	-1.38846	0.229847	-2.12125	0.170585	0.625238	no_documented_extracellular_binding_partners	NA
dma-1	ALM	0.907623	1.95684	0.968524	0.368038	0.639222	partner_expressed_in_neuron	sax-7	0.0511642	1.04912	0.0691753	0.959324	0.975103	partner_expressed_in_neuron	sax-7
lron-2	ALM	-1.14663	0.16059	-2.63855	0.256857	0.623514	no_documented_extracellular_binding_partners	NA	NA	NA	NA	NA	NA	NA	NA
lron-3	ALM	1.34313	1.36037	0.443995	0.184756	0.623514	no_documented_extracellular_binding_partners	NA	1.49977	1.48566	0.571105	0.140162	0.625238	no_documented_extracellular_binding_partners	NA
lron-4	ALM	-1	1.04023e-07	-23.1966	0.322431	0.623514	no_documented_extracellular_binding_partners	NA	-0.987963	0.011966	-6.38492	0.327833	0.625238	no_documented_extracellular_binding_partners	NA
lron-5	ALM	1.47151	4.95912	2.31009	0.1507	0.623514	partner_not_expressed_in_neuron	NA	-0.0567136	0.957515	-0.0626326	0.954919	0.973828	partner_not_expressed_in_neuron	NA
lron-6	ALM	1.4504	3.67368e+06	21.8088	0.15699	0.623514	partner_expressed_in_neuron	T13C2.6	1.62487	6.48647e+06	22.629	0.114316	0.625238	partner_expressed_in_neuron	T13C2.6
lron-7	ALM	-2.20682	0.37299	-1.42279	0.0312689	0.574443	partner_not_expressed_in_neuron	NA	0.370765	1.13881	0.187527	0.711901	0.852626	partner_expressed_in_neuron	lron-7
lron-9	ALM	1.64504	4.1018	2.03626	0.108622	0.623514	partner_not_expressed_in_neuron	NA	1.56828	4.21674	2.07613	0.125991	0.625238	partner_not_expressed_in_neuron	NA
lron-10	ALM	1.24993	2.1074	1.07546	0.219489	0.623514	partner_not_expressed_in_neuron	NA	1.41601	2.18105	1.12502	0.164142	0.625238	partner_not_expressed_in_neuron	NA
lron-11	ALM	-0.485206	0.683311	-0.549385	0.629231	0.821654	partner_not_expressed_in_neuron	NA	-2.0033	0.207202	-2.27089	0.0496532	0.625238	partner_not_expressed_in_neuron	NA
lron-12	ALM	-1.16604	0.362631	-1.46343	0.248047	0.623514	no_documented_extracellular_binding_partners	NA	0.108881	1.09864	0.135717	0.913762	0.957127	no_documented_extracellular_binding_partners	NA
lron-13	ALM	1.06169	3.42382	1.7756	0.294657	0.623514	partner_expressed_in_neuron	igdb-2	0.955215	6.30392	2.65625	0.346642	0.625238	partner_expressed_in_neuron	igdb-2
lron-14	ALM	1.34185	13.0542	3.70645	0.189256	0.623514	partner_not_expressed_in_neuron	NA	0.967659	2.85373	1.51285	0.337703	0.625238	partner_not_expressed_in_neuron	NA
lron-15	ALM	0.787714	1.79941	0.847523	0.434615	0.681659	no_documented_extracellular_binding_partners	NA	-0.557658	0.621142	-0.687005	0.578605	0.76767	no_documented_extracellular_binding_partners	NA
hmr-1	ALM	2.26597	1.61881	0.694932	0.0284214	0.574443	partner_expressed_in_neuron	hmr-1	1.78254	1.51887	0.603	0.0819354	0.625238	partner_expressed_in_neuron	hmr-1
cdh-3	ALM	1	64620.5	15.9797	0.325053	0.623514	partner_not_expressed_in_neuron	NA	0.811129	5.45197	2.44678	0.423314	0.667278	partner_not_expressed_in_neuron	NA
cdh-4	ALM	1.68224	1.32681	0.407958	0.0970224	0.623514	no_documented_extracellular_binding_partners	NA	1.87952	1.58673	0.666057	0.0647254	0.625238	no_documented_extracellular_binding_partners	NA
fmi-1	ALM	-0.429262	0.820453	-0.285507	0.669046	0.835551	partner_not_expressed_in_neuron	NA	0.724898	1.22683	0.294934	0.471248	0.686867	partner_not_expressed_in_neuron	NA
casy-1	ALM	-0.751787	0.866764	-0.20629	0.455675	0.707245	partner_expressed_in_neuron	T19D12.6|daf-2|bam-2	0.227238	1.0382	0.0540798	0.82114	0.913018	partner_expressed_in_neuron	T19D12.6|daf-2|bam-2
cdh-1	ALM	-0.388422	0.821209	-0.284179	0.698823	0.846542	partner_expressed_in_neuron	dep-1	1.54748	2.07899	1.05588	0.128535	0.625238	partner_expressed_in_neuron	dep-1
cdh-8	ALM	-0.248984	0.826828	-0.274342	0.804029	0.914506	partner_not_expressed_in_neuron	NA	0.754558	2.36403	1.24125	0.455676	0.686867	partner_not_expressed_in_neuron	NA
cdh-9	ALM	-0.203013	0.857568	-0.221677	0.839797	0.923467	partner_not_expressed_in_neuron	NA	-1.67247	0.159231	-2.6508	0.100278	0.625238	partner_not_expressed_in_neuron	NA
cdh-12	ALM	1.37743	3.30621	1.72518	0.176722	0.623514	no_documented_extracellular_binding_partners	NA	0.716727	1.99337	0.995206	0.477011	0.688053	no_documented_extracellular_binding_partners	NA
nrx-1	ALM	2.52688	1.9361	0.953151	0.0154201	0.574443	partner_not_expressed_in_neuron	NA	1.04506	1.30834	0.387733	0.301317	0.625238	partner_not_expressed_in_neuron	NA
nlr-1	ALM	1.20416	2.03151	1.02255	0.236027	0.623514	partner_expressed_in_neuron	ptp-3	-0.748793	0.745128	-0.424439	0.456339	0.686867	partner_expressed_in_neuron	ptp-3
bam-2	ALM	1.79555	2.36758	1.24341	0.0775473	0.623514	partner_expressed_in_neuron	casy-1	2.00363	3.43569	1.7806	0.052231	0.625238	partner_expressed_in_neuron	casy-1
lat-1	ALM	0.170616	1.06668	0.0931279	0.864994	0.938796	partner_expressed_in_neuron	tol-1	-0.301951	0.895964	-0.158488	0.763607	0.889869	partner_expressed_in_neuron	tol-1
lat-2	ALM	-1.42924	8.08548e-05	-13.5943	0.159548	0.623514	no_documented_extracellular_binding_partners	NA	NA	NA	NA	NA	NA	NA	NA
nlg-1	ALM	-0.713924	0.671705	-0.574101	0.477429	0.71788	partner_expressed_in_neuron	madd-4|nrx-1	-1.5331	0.450449	-1.15057	0.129612	0.625238	partner_expressed_in_neuron	madd-4|nrx-1
glit-1	ALM	-0.872142	0.686841	-0.541951	0.386765	0.640311	no_documented_extracellular_binding_partners	NA	-0.697672	0.585463	-0.77235	0.487649	0.688053	no_documented_extracellular_binding_partners	NA
clc-1	ALM	-0.988882	0.398414	-1.32766	0.326683	0.623514	no_documented_extracellular_binding_partners	NA	-1.095	0.296841	-1.75224	0.27709	0.625238	no_documented_extracellular_binding_partners	NA
clc-2	ALM	0.351458	1.41376	0.499538	0.726987	0.870048	no_documented_extracellular_binding_partners	NA	-1.82452	0.258173	-1.95359	0.0724517	0.625238	no_documented_extracellular_binding_partners	NA
clc-3	ALM	-1.27204	0.414481	-1.27062	0.208327	0.623514	no_documented_extracellular_binding_partners	NA	-1.55925	0.208383	-2.26269	0.124807	0.625238	no_documented_extracellular_binding_partners	NA
vab-9	ALM	-1.12214	0.660275	-0.59886	0.265281	0.623514	no_documented_extracellular_binding_partners	NA	-1.03721	0.644655	-0.6334	0.302804	0.625238	no_documented_extracellular_binding_partners	NA
hic-1	ALM	0.806272	5.3293	2.41394	0.426049	0.681659	no_documented_extracellular_binding_partners	NA	0.885509	9.09399	3.18491	0.382564	0.638985	no_documented_extracellular_binding_partners	NA
C54G4.4	ALM	1.4506	9.42174	3.23599	0.156614	0.623514	no_documented_extracellular_binding_partners	NA	0.924281	6.72164	2.74881	0.362245	0.625238	no_documented_extracellular_binding_partners	NA
crb-1	ALM	0.480324	1.35272	0.435865	0.632733	0.821654	no_documented_extracellular_binding_partners	NA	0.243149	1.22958	0.298161	0.808505	0.913018	no_documented_extracellular_binding_partners	NA
eat-20	ALM	1.22084	2.61216	1.38524	0.229235	0.623514	no_documented_extracellular_binding_partners	NA	-1.02512	2.14561e-06	-18.8302	0.310147	0.625238	no_documented_extracellular_binding_partners	NA
zig-11	ALM	0.144279	1.08375	0.116029	0.885972	0.938796	no_documented_extracellular_binding_partners	NA	-0.0145698	0.994327	-0.00820789	0.988438	0.994877	no_documented_extracellular_binding_partners	NA
zig-12	ALM	-0.477681	0.814398	-0.296194	0.634321	0.821654	no_documented_extracellular_binding_partners	NA	1.17038	4.18307	2.06456	0.250464	0.625238	no_documented_extracellular_binding_partners	NA
ina-1	ALM	-0.262984	0.873829	-0.194577	0.793394	0.91261	no_documented_extracellular_binding_partners	NA	1.10456	1.50168	0.58658	0.27414	0.625238	no_documented_extracellular_binding_partners	NA
pat-2	ALM	-0.169931	0.855087	-0.225856	0.865547	0.938796	no_documented_extracellular_binding_partners	NA	1.68095	2.27888	1.18832	0.100208	0.625238	no_documented_extracellular_binding_partners	NA
pat-3	ALM	-0.310361	0.85025	-0.234041	0.75714	0.891809	no_documented_extracellular_binding_partners	NA	1.81134	1.85926	0.894732	0.0747455	0.625238	no_documented_extracellular_binding_partners	NA
sdn-1	ALM	-0.0826405	0.979658	-0.0296502	0.934362	0.966805	partner_expressed_in_neuron	madd-4	0.730062	1.22581	0.293738	0.467435	0.686867	partner_expressed_in_neuron	madd-4
C48E7.6	ALM	-0.879948	0.282403	-1.82417	0.383032	0.639222	no_documented_extracellular_binding_partners	NA	0.916063	2.41851	1.27412	0.364216	0.625238	no_documented_extracellular_binding_partners	NA
mup-4	ALM	1	28513.9	14.7994	0.325053	0.623514	partner_not_expressed_in_neuron	NA	1.20418	2.90495	1.53851	0.235906	0.625238	partner_not_expressed_in_neuron	NA
mua-3	ALM	-1.30839	0.0453595	-4.46245	0.197077	0.623514	no_documented_extracellular_binding_partners	NA	0.160717	1.17634	0.234306	0.872873	0.939784	no_documented_extracellular_binding_partners	NA
let-805	ALM	-0.669466	0.651453	-0.618268	0.505389	0.734663	no_documented_extracellular_binding_partners	NA	0.849781	2.70528	1.43578	0.401238	0.648267	no_documented_extracellular_binding_partners	NA
dgn-1	ALM	-0.519486	0.730582	-0.452881	0.605072	0.80811	partner_not_expressed_in_neuron	NA	0.178874	1.08532	0.118115	0.858522	0.927564	partner_not_expressed_in_neuron	NA
hpo-30	ALM	-0.340889	0.738599	-0.437137	0.734285	0.875267	partner_not_expressed_in_neuron	NA	0.678647	1.52097	0.60499	0.500084	0.702391	partner_not_expressed_in_neuron	NA
clc-5	ALM	-1.26232	0.270319	-1.88727	0.211095	0.623514	no_documented_extracellular_binding_partners	NA	NA	NA	NA	NA	NA	NA	NA
tsp-3	ALM	-1.96031	2.09432e-06	-18.8651	0.0559022	0.574443	no_documented_extracellular_binding_partners	NA	-1.6536	3.48666e-06	-18.1297	0.104352	0.625238	no_documented_extracellular_binding_partners	NA
tsp-4	ALM	-1.31949	0.0417637	-4.58161	0.193356	0.623514	no_documented_extracellular_binding_partners	NA	-0.963561	0.352606	-1.50387	0.338334	0.625238	no_documented_extracellular_binding_partners	NA
tsp-5	ALM	-1	2.41139e-06	-18.6617	0.322431	0.623514	no_documented_extracellular_binding_partners	NA	-0.899737	0.311412	-1.6831	0.371399	0.634046	no_documented_extracellular_binding_partners	NA
tsp-6	ALM	-0.89864	0.530296	-0.91513	0.37161	0.639222	no_documented_extracellular_binding_partners	NA	-1.64231	0.387693	-1.36701	0.104526	0.625238	no_documented_extracellular_binding_partners	NA
tsp-7	ALM	1.47836	2.08136	1.05752	0.146586	0.623514	no_documented_extracellular_binding_partners	NA	-0.399838	0.816817	-0.291914	0.690378	0.835723	no_documented_extracellular_binding_partners	NA
tsp-8	ALM	1.64946	4.59729	2.20078	0.108485	0.623514	no_documented_extracellular_binding_partners	NA	1.22602	2.01077	1.00775	0.227437	0.625238	no_documented_extracellular_binding_partners	NA
tsp-9	ALM	-0.252334	0.904629	-0.144602	0.801462	0.914506	no_documented_extracellular_binding_partners	NA	-2.31576	0.308993	-1.69436	0.0236576	0.625238	no_documented_extracellular_binding_partners	NA
tsp-11	ALM	1.99703	7.11617	2.8311	0.0543109	0.574443	no_documented_extracellular_binding_partners	NA	-0.818736	0.283266	-1.81977	0.416563	0.660093	no_documented_extracellular_binding_partners	NA
tsp-12	ALM	1.68926	2.44861	1.29196	0.100477	0.623514	no_documented_extracellular_binding_partners	NA	-0.446458	0.85186	-0.231311	0.656808	0.815075	no_documented_extracellular_binding_partners	NA
tsp-13	ALM	-1	0.000126238	-12.9516	0.322431	0.623514	no_documented_extracellular_binding_partners	NA	NA	NA	NA	NA	NA	NA	NA
tsp-14	ALM	1.12895	1.87206	0.904623	0.263146	0.623514	no_documented_extracellular_binding_partners	NA	1.93522	2.60097	1.37905	0.0594289	0.625238	no_documented_extracellular_binding_partners	NA
tsp-15	ALM	-0.531751	0.642819	-0.637517	0.596544	0.808046	no_documented_extracellular_binding_partners	NA	-0.738911	0.335387	-1.5761	0.462582	0.686867	no_documented_extracellular_binding_partners	NA
tsp-16	ALM	-1.66802	0.147614	-2.7601	0.1017	0.623514	no_documented_extracellular_binding_partners	NA	-0.730865	0.476119	-1.0706	0.466952	0.686867	no_documented_extracellular_binding_partners	NA
tsp-20	ALM	-1.27154	0.530121	-0.915605	0.207316	0.623514	no_documented_extracellular_binding_partners	NA	-2.13837	0.344509	-1.53739	0.0358329	0.625238	no_documented_extracellular_binding_partners	NA
tsp-21	ALM	-1.98986	0.322108	-1.63438	0.0502149	0.574443	no_documented_extracellular_binding_partners	NA	-3.56594	0.062131	-4.00854	0.000785982	0.242868	no_documented_extracellular_binding_partners	NA
C24H10.1	ALM	0.618918	1.66257	0.733412	0.539137	0.75971	no_documented_extracellular_binding_partners	NA	1.47444	2.78185	1.47604	0.148449	0.625238	no_documented_extracellular_binding_partners	NA
K10D6.2	ALM	-0.431098	0.766497	-0.383648	0.668119	0.835551	no_documented_extracellular_binding_partners	NA	-1.19733	0.512113	-0.965467	0.234653	0.625238	no_documented_extracellular_binding_partners	NA
Y67A10A.9	ALM	-0.907261	0.422248	-1.24384	0.367084	0.639222	no_documented_extracellular_binding_partners	NA	NA	NA	NA	NA	NA	NA	NA
T05E11.2	ALM	1.06934	3.23954	1.69579	0.292474	0.623514	no_documented_extracellular_binding_partners	NA	1.12409	55.3451	5.79038	0.269598	0.625238	no_documented_extracellular_binding_partners	NA
vab-1	ALM	1.99485	2.08554	1.06042	0.0499657	0.574443	partner_expressed_in_neuron	efn-4	1.68374	2.22206	1.1519	0.096685	0.625238	partner_expressed_in_neuron	efn-4
lin-17	ALM	1.05004	2.02269	1.01627	0.298349	0.623514	partner_expressed_in_neuron	cam-1	1.96839	9.11367	3.18803	0.0575865	0.625238	partner_not_expressed_in_neuron	NA
lon-2	ALM	1.37047	1.94763	0.961718	0.17712	0.623514	no_documented_extracellular_binding_partners	NA	2.32574	4.55145	2.18633	0.0259247	0.625238	no_documented_extracellular_binding_partners	NA
smp-1	ALM	1.33703	2.7253	1.44641	0.188205	0.623514	partner_not_expressed_in_neuron	NA	0.555105	1.44514	0.531209	0.58139	0.76767	partner_not_expressed_in_neuron	NA
smp-2	ALM	-0.144585	0.858956	-0.219343	0.885437	0.938796	partner_not_expressed_in_neuron	NA	0.874978	4.42017	2.1441	0.388144	0.64482	partner_not_expressed_in_neuron	NA
vab-2	ALM	-1.50006	0.479941	-1.05907	0.13772	0.623514	partner_not_expressed_in_neuron	NA	-1.66798	0.371123	-1.43003	0.0991367	0.625238	partner_not_expressed_in_neuron	NA
efn-2	ALM	2.24875	2.49059	1.31649	0.0303628	0.574443	partner_not_expressed_in_neuron	NA	1.84232	1.75794	0.813884	0.0706941	0.625238	partner_not_expressed_in_neuron	NA
efn-4	ALM	2.011	2.52989	1.33907	0.0491157	0.574443	partner_expressed_in_neuron	mab-20|sax-3	2.01158	3.61526	1.8541	0.0505839	0.625238	partner_expressed_in_neuron	mab-20|sax-3
cfz-2	ALM	0.930423	1.8241	0.867181	0.357918	0.639222	no_documented_extracellular_binding_partners	NA	-0.593657	0.807703	-0.308103	0.554474	0.758197	no_documented_extracellular_binding_partners	NA
mom-5	ALM	1.35812	2.2846	1.19194	0.180492	0.623514	no_documented_extracellular_binding_partners	NA	1.44028	2.5163	1.3313	0.156403	0.625238	no_documented_extracellular_binding_partners	NA
mig-1	ALM	1.17128	3.63466	1.86182	0.24748	0.623514	no_documented_extracellular_binding_partners	NA	2.05177	7.51093e+06	22.8406	0.0487211	0.625238	no_documented_extracellular_binding_partners	NA
B0507.1	ALM	0.636825	1.56405	0.645291	0.527609	0.759552	partner_not_expressed_in_neuron	NA	-0.842248	0.451995	-1.14562	0.402807	0.648267	partner_not_expressed_in_neuron	NA
C25E10.7	ALM	0.421725	1.78056	0.832329	0.675731	0.835551	partner_not_expressed_in_neuron	NA	0.325709	1.55615	0.63798	0.746195	0.880094	partner_not_expressed_in_neuron	NA
C25E10.8	ALM	-1.52725	0.035848	-4.80196	0.13338	0.623514	partner_not_expressed_in_neuron	NA	-1.58092	0.00831998	-6.9092	0.120078	0.625238	partner_not_expressed_in_neuron	NA
swm-1	ALM	-1.30841	1.5808e-08	-25.9148	0.197097	0.623514	no_documented_extracellular_binding_partners	NA	-1.34963	9.76729e-09	-26.6094	0.183096	0.625238	no_documented_extracellular_binding_partners	NA
nas-36	ALM	0.614592	1.15303	0.205424	0.541092	0.75971	no_documented_extracellular_binding_partners	NA	0.93655	1.30721	0.386488	0.353254	0.625238	no_documented_extracellular_binding_partners	NA
C34C6.3	ALM	0.393056	1.24651	0.317895	0.6957	0.846542	partner_not_expressed_in_neuron	NA	0.294966	1.36265	0.44642	0.768916	0.889869	partner_not_expressed_in_neuron	NA
crld-1	ALM	0.60878	1.19105	0.25223	0.545296	0.75971	no_documented_extracellular_binding_partners	NA	0.966725	1.19402	0.255827	0.33798	0.625238	no_documented_extracellular_binding_partners	NA
F11C7.2	ALM	-0.51238	0.636582	-0.651582	0.61015	0.80811	no_documented_extracellular_binding_partners	NA	-1.22031	2.83772e-06	-18.4268	0.22796	0.625238	no_documented_extracellular_binding_partners	NA
F11C7.6	ALM	0.790242	2.84866	1.51028	0.434198	0.681659	no_documented_extracellular_binding_partners	NA	NA	NA	NA	NA	NA	NA	NA
F14H12.3	ALM	-1.39011	0.426747	-1.22855	0.168869	0.623514	no_documented_extracellular_binding_partners	NA	-0.270896	0.717115	-0.479724	0.787194	0.897576	no_documented_extracellular_binding_partners	NA
F15B9.8	ALM	-0.117733	0.910032	-0.136011	0.906597	0.944636	partner_not_expressed_in_neuron	NA	-1.17721	0.350633	-1.51197	0.243592	0.625238	partner_not_expressed_in_neuron	NA
F35D2.3	ALM	-2.16474	0.141447	-2.82167	0.0347488	0.574443	partner_not_expressed_in_neuron	NA	-1.08803	0.124662	-3.0039	0.28154	0.625238	partner_not_expressed_in_neuron	NA
kal-1	ALM	-1.35587	0.55634	-0.845962	0.179873	0.623514	partner_expressed_in_neuron	tol-1|nid-1|sax-3|sax-7|sdn-1	-0.200194	0.91853	-0.122602	0.841863	0.91597	partner_expressed_in_neuron	tol-1|nid-1|sax-3|sax-7|sdn-1
M03F4.6	ALM	-0.441316	0.918618	-0.122463	0.66023	0.835551	no_documented_extracellular_binding_partners	NA	1.01724	1.3415	0.423848	0.312076	0.625238	no_documented_extracellular_binding_partners	NA
dpy-31	ALM	0.0275563	1.02631	0.0374714	0.978146	0.983932	partner_not_expressed_in_neuron	NA	NA	NA	NA	NA	NA	NA	NA
T25F10.3	ALM	0.673073	2.83327	1.50247	0.505268	0.734663	partner_expressed_in_neuron	T12A7.2	-1.43088	0.111423	-3.16589	0.158373	0.625238	partner_expressed_in_neuron	T12A7.2
lag-2	ALM	0.423876	1.49677	0.581849	0.673127	0.835551	partner_not_expressed_in_neuron	NA	0.0688064	1.06144	0.0860226	0.945311	0.973671	partner_not_expressed_in_neuron	NA
Y73E7A.8	ALM	0.981902	13.3307	3.73668	0.333655	0.623774	no_documented_extracellular_binding_partners	NA	-0.310142	0.749799	-0.415423	0.757245	0.889691	no_documented_extracellular_binding_partners	NA
ins-1	ALM	-1.38056	0.224438	-2.15561	0.173414	0.623514	partner_not_expressed_in_neuron	NA	-0.455841	0.717267	-0.479418	0.64986	0.812982	partner_expressed_in_neuron	zig-5
irld-34	ALM	-0.222533	0.812295	-0.299924	0.824488	0.923467	no_documented_extracellular_binding_partners	NA	-1.77589	0.0471244	-4.40738	0.0816262	0.625238	no_documented_extracellular_binding_partners	NA
Y53H1B.2	ALM	0.0295118	1.01587	0.0227104	0.976534	0.983932	no_documented_extracellular_binding_partners	NA	NA	NA	NA	NA	NA	NA	NA
unc-6	ALM	0.535647	1.44669	0.532751	0.593765	0.807955	partner_expressed_in_neuron	unc-40	0.0953504	1.08196	0.113642	0.924273	0.964866	partner_expressed_in_neuron	unc-40
kpc-1	ALM	-0.619217	0.782688	-0.35349	0.537596	0.75971	no_documented_extracellular_binding_partners	NA	-0.984777	0.717675	-0.478597	0.327766	0.625238	no_documented_extracellular_binding_partners	NA
lect-2	ALM	-1.0533	0.443871	-1.17179	0.295472	0.623514	partner_expressed_in_neuron	fmil-1|sax-7	0.226197	1.25428	0.326859	0.822112	0.913018	partner_expressed_in_neuron	fmil-1|sax-7
mnr-1	ALM	0.147993	1.12483	0.16971	0.882786	0.938796	partner_expressed_in_neuron	sax-7	1.09711	3.48309	1.80037	0.279233	0.625238	partner_expressed_in_neuron	sax-7
B0222.11	ALM	-1.46352	1.11226e-06	-19.7781	0.149982	0.623514	partner_not_expressed_in_neuron	NA	-1.41723	2.5684e-07	-21.8926	0.162496	0.625238	partner_not_expressed_in_neuron	NA
clec-41	ALM	-0.995258	0.39289	-1.3478	0.323307	0.623514	partner_not_expressed_in_neuron	NA	0.451519	1.58901	0.668131	0.653599	0.814363	partner_not_expressed_in_neuron	NA
C02B8.12	ALM	0.886541	4.04391	2.01575	0.381549	0.639222	partner_not_expressed_in_neuron	NA	0.971228	35.0312	5.13057	0.338945	0.625238	partner_not_expressed_in_neuron	NA
adm-2	ALM	1.25784	1.45719	0.543189	0.213943	0.623514	no_documented_extracellular_binding_partners	NA	-0.426755	0.852682	-0.22992	0.670797	0.822525	no_documented_extracellular_binding_partners	NA
let-756	ALM	0.0498946	1.04782	0.0673904	0.960357	0.977423	no_documented_extracellular_binding_partners	NA	-0.571719	0.680148	-0.55608	0.569102	0.765007	no_documented_extracellular_binding_partners	NA
C05D12.2	ALM	-2.58115	0.0945923	-3.40213	0.0126526	0.574443	no_documented_extracellular_binding_partners	NA	-1.74295	0.0483565	-4.37015	0.0872759	0.625238	no_documented_extracellular_binding_partners	NA
irld-13	ALM	-1.25665	4.82679e-06	-17.6605	0.215091	0.623514	no_documented_extracellular_binding_partners	NA	1.25849	10.5338	3.39695	0.217478	0.625238	no_documented_extracellular_binding_partners	NA
B0393.5	ALM	-0.983248	0.0994087	-3.33048	0.330432	0.623514	partner_not_expressed_in_neuron	NA	-0.88217	0.307328	-1.70215	0.380816	0.638985	partner_expressed_in_neuron	F58E6.13
C02B10.3	ALM	1.5494	1.25451	0.327129	0.128351	0.623514	no_documented_extracellular_binding_partners	NA	2.60945	1.83334	0.874473	0.0125215	0.625238	no_documented_extracellular_binding_partners	NA
irld-21	ALM	-1	2.6451e-06	-18.5282	0.322431	0.623514	no_documented_extracellular_binding_partners	NA	1	637784	19.2827	0.325053	0.625238	no_documented_extracellular_binding_partners	NA
C11H1.5	ALM	0.260268	1.30601	0.385171	0.795478	0.91261	no_documented_extracellular_binding_partners	NA	1	343273	18.389	0.325053	0.625238	no_documented_extracellular_binding_partners	NA
C16B8.4	ALM	1.25354	3.18172	1.66981	0.218679	0.623514	partner_expressed_in_neuron	unc-71	0.235805	1.18066	0.239589	0.814678	0.913018	partner_not_expressed_in_neuron	NA
spe-9	ALM	0.766679	1.82449	0.867491	0.446302	0.696325	partner_not_expressed_in_neuron	NA	0.994533	2.27462	1.18562	0.325397	0.625238	partner_not_expressed_in_neuron	NA
nas-37	ALM	0.514492	1.43242	0.518459	0.609084	0.80811	no_documented_extracellular_binding_partners	NA	0.285158	1.21986	0.28671	0.776393	0.891842	no_documented_extracellular_binding_partners	NA
C18E9.7	ALM	-1.32741	0.133147	-2.9089	0.190385	0.623514	no_documented_extracellular_binding_partners	NA	-0.116623	0.847155	-0.239301	0.907446	0.957127	no_documented_extracellular_binding_partners	NA
C23H4.8	ALM	1	413819	18.6586	0.325053	0.623514	partner_not_expressed_in_neuron	NA	-1.3697	6.03804e-06	-17.3375	0.17678	0.625238	partner_not_expressed_in_neuron	NA
hir-1	ALM	-1.29492	3.25111e-05	-14.9087	0.201673	0.623514	partner_expressed_in_neuron	C02B8.12	NA	NA	NA	NA	NA	NA	NA
C27A7.8	ALM	0.71113	3.56356	1.83332	0.481798	0.71788	no_documented_extracellular_binding_partners	NA	-1.29116	5.12748e-08	-24.2172	0.202471	0.625238	no_documented_extracellular_binding_partners	NA
C27B7.7	ALM	-1.50278	0.166427	-2.58704	0.139034	0.623514	no_documented_extracellular_binding_partners	NA	NA	NA	NA	NA	NA	NA	NA
irld-24	ALM	-0.984896	0.144041	-2.79545	0.329452	0.623514	no_documented_extracellular_binding_partners	NA	0.643076	2.66905	1.41633	0.524397	0.732312	no_documented_extracellular_binding_partners	NA
ZK856.6	ALM	1.05768	26.7691	4.7425	0.29836	0.623514	partner_expressed_in_neuron	dex-1|trk-1	0.707047	3.50675	1.81013	0.484283	0.688053	partner_expressed_in_neuron	trk-1
C49C3.4	ALM	-1	2.48652e-05	-15.2955	0.322431	0.623514	no_documented_extracellular_binding_partners	NA	1.15273	2.74343	1.45598	0.255456	0.625238	no_documented_extracellular_binding_partners	NA
mec-9	ALM	-1.337	0.0634232	-3.97885	0.187605	0.623514	no_documented_extracellular_binding_partners	NA	0.410062	1.63802	0.711956	0.683689	0.831732	no_documented_extracellular_binding_partners	NA
C53A5.13	ALM	-0.214582	0.920827	-0.118999	0.830935	0.923467	no_documented_extracellular_binding_partners	NA	-0.88302	0.591016	-0.758732	0.37998	0.638985	no_documented_extracellular_binding_partners	NA
lam-2	ALM	0.922799	1.93347	0.951194	0.362321	0.639222	no_documented_extracellular_binding_partners	NA	1.67954	5.80085	2.53627	0.102686	0.625238	no_documented_extracellular_binding_partners	NA
dex-1	ALM	-0.122147	0.872213	-0.197247	0.903176	0.944373	partner_not_expressed_in_neuron	NA	-1	0.000570234	-10.7762	0.322032	0.625238	partner_not_expressed_in_neuron	NA
pqn-25	ALM	-0.136801	0.860689	-0.216436	0.891541	0.938796	partner_not_expressed_in_neuron	NA	-1.49554	0.0574411	-4.12177	0.140885	0.625238	partner_not_expressed_in_neuron	NA
trk-1	ALM	-0.609453	0.866246	-0.207151	0.544273	0.75971	partner_not_expressed_in_neuron	NA	-0.231015	0.942118	-0.0860198	0.817954	0.913018	partner_not_expressed_in_neuron	NA
E01G6.1	ALM	-1.37432	4.96369e-05	-14.2982	0.17586	0.623514	partner_expressed_in_neuron	B0507.1	NA	NA	NA	NA	NA	NA	NA
irld-2	ALM	-2.25307	6.31709e-07	-20.5942	0.0289615	0.574443	no_documented_extracellular_binding_partners	NA	-0.62597	0.559317	-0.838263	0.533448	0.735873	no_documented_extracellular_binding_partners	NA
F09F9.4	ALM	1.60223	2.31935	1.21372	0.116813	0.623514	partner_not_expressed_in_neuron	NA	1.33056	2.0771	1.05457	0.190887	0.625238	partner_not_expressed_in_neuron	NA
irld-30	ALM	1	374638	18.5151	0.325053	0.623514	no_documented_extracellular_binding_partners	NA	-1	3.27014e-06	-18.2222	0.322032	0.625238	no_documented_extracellular_binding_partners	NA
irld-31	ALM	1	110987	16.76	0.325053	0.623514	no_documented_extracellular_binding_partners	NA	-1	5.73816e-06	-17.411	0.322032	0.625238	no_documented_extracellular_binding_partners	NA
F19C6.3	ALM	0.218207	1.10348	0.142056	0.827867	0.923467	no_documented_extracellular_binding_partners	NA	-0.795154	0.669877	-0.578032	0.42893	0.667278	no_documented_extracellular_binding_partners	NA
F21A3.11	ALM	-2.43681	0.0504989	-4.30761	0.0185906	0.574443	partner_expressed_in_neuron	T13C2.6	-1.03467	1.56357e-06	-19.2867	0.305706	0.625238	partner_expressed_in_neuron	T13C2.6
F28C1.3	ALM	0.856102	1.17787	0.236183	0.395718	0.648492	no_documented_extracellular_binding_partners	NA	1.35696	1.35999	0.443594	0.179102	0.625238	no_documented_extracellular_binding_partners	NA
F30H5.3	ALM	-1.42162	0.291277	-1.77954	0.159175	0.623514	no_documented_extracellular_binding_partners	NA	NA	NA	NA	NA	NA	NA	NA
atrn-1	ALM	-2.2237	0.630751	-0.664857	0.0291331	0.574443	no_documented_extracellular_binding_partners	NA	-1.07723	0.663912	-0.590936	0.285636	0.625238	no_documented_extracellular_binding_partners	NA
lin-3	ALM	-1	0.000149591	-12.7067	0.322431	0.623514	partner_not_expressed_in_neuron	NA	NA	NA	NA	NA	NA	NA	NA
nas-39	ALM	0.617088	2.6671	1.41527	0.541461	0.75971	partner_not_expressed_in_neuron	NA	-1.06337	0.174425	-2.51932	0.292277	0.625238	partner_not_expressed_in_neuron	NA
F40F11.4	ALM	0.0202104	1.00645	0.00927474	0.983932	0.983932	no_documented_extracellular_binding_partners	NA	-0.487479	0.845129	-0.242756	0.627241	0.792075	no_documented_extracellular_binding_partners	NA
agr-1	ALM	0.719203	1.63333	0.707813	0.475021	0.71788	partner_not_expressed_in_neuron	NA	0.0590619	1.04093	0.0578747	0.953092	0.973828	partner_not_expressed_in_neuron	NA
dep-1	ALM	-0.987278	0.657016	-0.605999	0.326794	0.623514	partner_not_expressed_in_neuron	NA	-0.708202	0.794058	-0.332684	0.481439	0.688053	partner_not_expressed_in_neuron	NA
F46G10.2	ALM	-0.431386	0.682695	-0.550686	0.667516	0.835551	no_documented_extracellular_binding_partners	NA	0.208141	1.17451	0.232057	0.835706	0.913018	no_documented_extracellular_binding_partners	NA
F53C11.9	ALM	0.678901	2.32701	1.21848	0.500445	0.734663	partner_expressed_in_neuron	unc-71	0.860955	7.59741	2.92551	0.395653	0.648267	partner_not_expressed_in_neuron	NA
nid-1	ALM	-1.05827	0.146154	-2.77444	0.295001	0.623514	partner_not_expressed_in_neuron	NA	-0.114282	0.858417	-0.22025	0.909295	0.957127	partner_not_expressed_in_neuron	NA
egas-4	ALM	-1	4.58115e-07	-21.0578	0.322431	0.623514	no_documented_extracellular_binding_partners	NA	-1	3.38082e-07	-21.4961	0.322032	0.625238	no_documented_extracellular_binding_partners	NA
F58E6.13	ALM	-1.34085	0.1446	-2.78986	0.186264	0.623514	partner_expressed_in_neuron	ptp-3	-1.59126	0.284783	-1.81206	0.116837	0.625238	partner_expressed_in_neuron	F58E6.13|ptp-3
irld-10	ALM	0.425944	1.92335	0.943624	0.672064	0.835551	no_documented_extracellular_binding_partners	NA	0.953411	21.9301	4.45484	0.347727	0.625238	no_documented_extracellular_binding_partners	NA
H42K12.3	ALM	-1.06899	0.282731	-1.8225	0.290252	0.623514	partner_not_expressed_in_neuron	NA	0.288447	1.22892	0.297394	0.773938	0.891842	partner_not_expressed_in_neuron	NA
irld-44	ALM	-1	1.03934e-05	-16.554	0.322431	0.623514	partner_expressed_in_neuron	dpy-31	0.943426	17.903	4.16213	0.352736	0.625238	partner_not_expressed_in_neuron	NA
apx-1	ALM	0.806687	3.22858	1.6909	0.424791	0.681659	no_documented_extracellular_binding_partners	NA	0.00346904	1.00492	0.00707725	0.997241	0.997345	no_documented_extracellular_binding_partners	NA
irld-12	ALM	-1	5.02842e-06	-17.6015	0.322431	0.623514	no_documented_extracellular_binding_partners	NA	1	511323	18.9639	0.325053	0.625238	no_documented_extracellular_binding_partners	NA
R05G6.9	ALM	-0.206276	0.797546	-0.32636	0.837151	0.923467	partner_not_expressed_in_neuron	NA	NA	NA	NA	NA	NA	NA	NA
lin-12	ALM	0.282568	1.31692	0.397173	0.778527	0.902727	partner_not_expressed_in_neuron	NA	-1	0.00022738	-12.1026	0.322032	0.625238	partner_not_expressed_in_neuron	NA
nas-23	ALM	-1.18191	0.012426	-6.3305	0.243184	0.623514	partner_not_expressed_in_neuron	NA	NA	NA	NA	NA	NA	NA	NA
R11G1.1	ALM	0.899851	3.10933	1.6366	0.374194	0.639222	partner_not_expressed_in_neuron	NA	0.548038	1.66395	0.734616	0.586311	0.76767	partner_not_expressed_in_neuron	NA
T05G5.1	ALM	-0.04903	0.939341	-0.0902793	0.961023	0.977423	partner_expressed_in_neuron	unc-71|clr-1|rig-1	-2.05899	0.0165244	-5.91926	0.044607	0.625238	partner_expressed_in_neuron	clr-1|rig-1
irld-49	ALM	-1.42769	0.000196009	-12.3168	0.159991	0.623514	no_documented_extracellular_binding_partners	NA	NA	NA	NA	NA	NA	NA	NA
T12A7.2	ALM	-0.875647	0.85462	-0.226645	0.383962	0.639222	partner_not_expressed_in_neuron	NA	-0.826942	0.839506	-0.252387	0.410842	0.654382	partner_not_expressed_in_neuron	NA
T13C2.6	ALM	-1.24764	0.755571	-0.40436	0.216146	0.623514	partner_not_expressed_in_neuron	NA	-1.42803	0.678032	-0.560574	0.157569	0.625238	partner_not_expressed_in_neuron	NA
T19D12.6	ALM	0.389246	1.10769	0.147558	0.698563	0.846542	partner_expressed_in_neuron	casy-1	0.587505	1.21638	0.282588	0.559716	0.761904	partner_expressed_in_neuron	casy-1
T21B6.3	ALM	0.982182	1.6996	0.765197	0.330588	0.623514	no_documented_extracellular_binding_partners	NA	-1.65593	0.195046	-2.35811	0.102743	0.625238	no_documented_extracellular_binding_partners	NA
chhy-1	ALM	0.670768	2.01129	1.00812	0.504718	0.734663	partner_expressed_in_neuron	T13C2.6	0.273029	1.33851	0.420626	0.785522	0.897576	partner_expressed_in_neuron	T13C2.6
irld-52	ALM	1.07689	213221	17.702	0.289837	0.623514	no_documented_extracellular_binding_partners	NA	-1.03232	7.29765e-06	-17.0641	0.306792	0.625238	no_documented_extracellular_binding_partners	NA
irld-15	ALM	-0.910683	0.413849	-1.27282	0.36546	0.639222	no_documented_extracellular_binding_partners	NA	-1.9269	0.0618928	-4.01408	0.0593951	0.625238	no_documented_extracellular_binding_partners	NA
irld-55	ALM	-0.599831	0.370406	-1.43282	0.550896	0.760033	no_documented_extracellular_binding_partners	NA	-0.47284	0.570694	-0.809212	0.637585	0.800869	no_documented_extracellular_binding_partners	NA
unc-71	ALM	-0.302113	0.840821	-0.25013	0.76361	0.895889	partner_not_expressed_in_neuron	NA	0.496318	1.2173	0.283686	0.621152	0.792075	partner_expressed_in_neuron	C16B8.4
fmil-1	ALM	-2.07558	0.361725	-1.46703	0.0420445	0.574443	partner_expressed_in_neuron	unc-40	-2.07832	0.339475	-1.55862	0.0408679	0.625238	partner_expressed_in_neuron	unc-40
irld-17	ALM	-1.09902	1.0425e-05	-16.5496	0.277356	0.623514	no_documented_extracellular_binding_partners	NA	NA	NA	NA	NA	NA	NA	NA
ced-1	ALM	-0.43936	0.788145	-0.343467	0.662025	0.835551	partner_expressed_in_neuron	lron-10	0.0770297	1.03298	0.0468064	0.938819	0.970218	partner_expressed_in_neuron	lron-10
Y51H4A.25	ALM	-1.80205	1.70566e-05	-15.8393	0.0779527	0.623514	no_documented_extracellular_binding_partners	NA	NA	NA	NA	NA	NA	NA	NA
ndnf-1	ALM	0.259938	1.33267	0.414317	0.796237	0.91261	partner_not_expressed_in_neuron	NA	-0.712025	0.590473	-0.760057	0.478652	0.688053	partner_not_expressed_in_neuron	NA
daf-2	ALM	-1.33144	0.794315	-0.332216	0.186951	0.623514	partner_expressed_in_neuron	daf-2|casy-1	0.595009	1.20429	0.268187	0.554539	0.758197	partner_expressed_in_neuron	daf-2|casy-1
egas-1	ALM	-0.949	0.07054	-3.82542	0.347425	0.63517	no_documented_extracellular_binding_partners	NA	-1	4.38809e-07	-21.1199	0.322032	0.625238	no_documented_extracellular_binding_partners	NA
egas-3	ALM	-1.04216	1.09361e-06	-19.8025	0.30267	0.623514	no_documented_extracellular_binding_partners	NA	-1.30597	0.0163025	-5.93877	0.197418	0.625238	no_documented_extracellular_binding_partners	NA
Y69H2.3	ALM	-1.23882	0.0125092	-6.32086	0.221561	0.623514	no_documented_extracellular_binding_partners	NA	-1.32491	2.23201e-06	-18.7732	0.191106	0.625238	no_documented_extracellular_binding_partners	NA
irld-59	ALM	-1	5.91001e-06	-17.3684	0.322431	0.623514	partner_not_expressed_in_neuron	NA	NA	NA	NA	NA	NA	NA	NA
mab-7	ALM	-0.222961	0.858245	-0.220538	0.824317	0.923467	no_documented_extracellular_binding_partners	NA	-1.92984	0.306184	-1.70753	0.0580084	0.625238	no_documented_extracellular_binding_partners	NA
irld-60	ALM	-1	1.00853e-06	-19.9193	0.322431	0.623514	no_documented_extracellular_binding_partners	NA	1	1.10674e+06	20.0779	0.325053	0.625238	no_documented_extracellular_binding_partners	NA
irld-19	ALM	-1.31843	2.38702e-06	-18.6764	0.193748	0.623514	no_documented_extracellular_binding_partners	NA	1	236634	17.8523	0.325053	0.625238	no_documented_extracellular_binding_partners	NA
irld-61	ALM	-1	9.31719e-06	-16.7117	0.322431	0.623514	no_documented_extracellular_binding_partners	NA	0.7505	4.30405	2.10569	0.458132	0.686867	no_documented_extracellular_binding_partners	NA
irld-20	ALM	-1	1.25243e-05	-16.2849	0.322431	0.623514	no_documented_extracellular_binding_partners	NA	1	31475.1	14.9419	0.325053	0.625238	no_documented_extracellular_binding_partners	NA
irld-62	ALM	1	84017	16.3584	0.325053	0.623514	no_documented_extracellular_binding_partners	NA	-0.958198	0.0410261	-4.60731	0.342468	0.625238	no_documented_extracellular_binding_partners	NA
let-23	ALM	0.484675	2.1005	1.07073	0.630453	0.821654	partner_not_expressed_in_neuron	NA	0.795842	5.1322	2.35958	0.431904	0.667292	partner_not_expressed_in_neuron	NA
irld-65	ALM	0.894111	5.2214	2.38444	0.377898	0.639222	no_documented_extracellular_binding_partners	NA	1.50057	5.0086	2.32441	0.142722	0.625238	no_documented_extracellular_binding_partners	NA
lgx-1	ALM	-1.19711	6.23193e-06	-17.2919	0.237267	0.623514	partner_not_expressed_in_neuron	NA	-1	4.19863e-05	-14.5397	0.322032	0.625238	partner_not_expressed_in_neuron	NA
gon-1	ALM	-0.287417	0.720256	-0.473417	0.774575	0.901653	no_documented_extracellular_binding_partners	NA	1.93872	6.36459	2.67007	0.0603541	0.625238	no_documented_extracellular_binding_partners	NA
F28B4.3	ALM	-0.552163	0.631241	-0.663737	0.582748	0.7966	partner_not_expressed_in_neuron	NA	NA	NA	NA	NA	NA	NA	NA
irg-7	ALM	-1.49746	0.491506	-1.02472	0.138647	0.623514	no_documented_extracellular_binding_partners	NA	NA	NA	NA	NA	NA	NA	NA
ten-1	ALM	1.75463	1.87744	0.908769	0.08547	0.623514	partner_not_expressed_in_neuron	NA	1.66394	1.97101	0.978935	0.103541	0.625238	partner_not_expressed_in_neuron	NA
T01D3.1	ALM	-0.0292988	0.991865	-0.0117846	0.976702	0.983932	no_documented_extracellular_binding_partners	NA	-0.579027	0.87034	-0.200349	0.564238	0.764691	no_documented_extracellular_binding_partners	NA
mec-1	ALM	-1.17059	0.187345	-2.41623	0.24734	0.623514	no_documented_extracellular_binding_partners	NA	0.550304	2.18373	1.12679	0.585099	0.76767	no_documented_extracellular_binding_partners	NA
Y64G10A.7	ALM	0.0734816	1.06364	0.0890131	0.941663	0.970988	no_documented_extracellular_binding_partners	NA	0.193423	1.22886	0.297315	0.847232	0.918577	no_documented_extracellular_binding_partners	NA
sol-1	ALM	0.603589	1.26667	0.34104	0.548113	0.75971	partner_expressed_in_neuron	fmil-1	0.087406	1.02986	0.0424448	0.930595	0.968195	partner_expressed_in_neuron	fmil-1
C34F6.10	ALM	-1.04582	0.748494	-0.417938	0.299019	0.623514	no_documented_extracellular_binding_partners	NA	2.05899	1.57403	0.654462	0.0435435	0.625238	no_documented_extracellular_binding_partners	NA
ost-1	ALM	0.155133	1.05749	0.0806382	0.877187	0.938796	no_documented_extracellular_binding_partners	NA	0.530587	1.56273	0.644069	0.598691	0.777292	no_documented_extracellular_binding_partners	NA
phg-1	ALM	1.18601	3.62552	1.85819	0.243877	0.623514	partner_expressed_in_neuron	dep-1	NA	NA	NA	NA	NA	NA	NA
egl-17	ALM	0.380614	1.77558	0.828293	0.705088	0.850673	no_documented_extracellular_binding_partners	NA	NA	NA	NA	NA	NA	NA	NA
mig-13	ALM	0.608245	2.1124	1.07888	0.546664	0.75971	partner_not_expressed_in_neuron	NA	0.573233	2.27842	1.18804	0.569423	0.765007	partner_not_expressed_in_neuron	NA
flr-2	ALM	-0.924188	0.161276	-2.6324	0.359985	0.639222	partner_not_expressed_in_neuron	NA	-1.39896	6.9054e-08	-23.7877	0.167878	0.625238	partner_not_expressed_in_neuron	NA
irld-38	ALM	-0.974253	0.0254332	-5.29714	0.334912	0.623774	no_documented_extracellular_binding_partners	NA	0.959834	25.3669	4.66488	0.344543	0.625238	no_documented_extracellular_binding_partners	NA
neto-1	ALM	0.788171	1.49066	0.575947	0.433925	0.681659	partner_not_expressed_in_neuron	NA	0.218862	1.10853	0.148652	0.827303	0.913018	partner_not_expressed_in_neuron	NA
plx-2	ALM	2.38103	2.30915	1.20736	0.021661	0.574443	partner_expressed_in_neuron	mab-20	1.87951	3.30165	1.72319	0.0685975	0.625238	partner_expressed_in_neuron	mab-20
irld-45	ALM	-1	2.28778e-06	-18.7376	0.322431	0.623514	no_documented_extracellular_binding_partners	NA	1	795720	19.6019	0.325053	0.625238	no_documented_extracellular_binding_partners	NA
sol-2	ALM	1.37386	1.74846	0.806087	0.176279	0.623514	no_documented_extracellular_binding_partners	NA	1.72929	2.0575	1.04089	0.091317	0.625238	no_documented_extracellular_binding_partners	NA
T02C5.1	ALM	-2.06551	0.228679	-2.12861	0.0436239	0.574443	partner_not_expressed_in_neuron	NA	NA	NA	NA	NA	NA	NA	NA
svh-2	ALM	1.21996	1.65103	0.723367	0.228632	0.623514	no_documented_extracellular_binding_partners	NA	0.828043	1.29831	0.376632	0.410352	0.654382	no_documented_extracellular_binding_partners	NA
ilc-17.1	ALM	0.791859	4.5311	2.17986	0.434293	0.681659	no_documented_extracellular_binding_partners	NA	0.799792	5.15318	2.36546	0.429736	0.667278	no_documented_extracellular_binding_partners	NA
T23B12.8	ALM	-0.208783	0.771255	-0.37472	0.835184	0.923467	partner_not_expressed_in_neuron	NA	0.43265	1.5302	0.613722	0.66685	0.820942	partner_not_expressed_in_neuron	NA
ins-18	ALM	-2.04936	0.0881235	-3.50433	0.0458222	0.574443	partner_not_expressed_in_neuron	NA	-1.3905	0.314816	-1.66742	0.168731	0.625238	partner_not_expressed_in_neuron	NA
T28F3.8	ALM	-2.59962	0.0699656	-3.83721	0.0123138	0.574443	no_documented_extracellular_binding_partners	NA	-1.1616	0.218997	-2.19101	0.250359	0.625238	no_documented_extracellular_binding_partners	NA
plx-1	ALM	2.19578	5.96168	2.57572	0.0347517	0.574443	partner_expressed_in_neuron	casy-1|sax-3	2.0344	2.99094	1.5806	0.0479593	0.625238	partner_expressed_in_neuron	casy-1|sax-3
Y69A2AR.31	ALM	0.475454	1.3288	0.410121	0.63692	0.821654	no_documented_extracellular_binding_partners	NA	0.325938	1.25936	0.332687	0.746229	0.880094	no_documented_extracellular_binding_partners	NA
mab-20	ALM	2.50675	1.75785	0.813816	0.0148489	0.574443	partner_expressed_in_neuron	mab-20|efn-4	1.99961	1.52485	0.608663	0.0514742	0.625238	partner_expressed_in_neuron	mab-20|efn-4
Y95B8A.6	ALM	-0.195827	0.906004	-0.142411	0.845345	0.92615	no_documented_extracellular_binding_partners	NA	-0.705658	0.512291	-0.964965	0.48279	0.688053	no_documented_extracellular_binding_partners	NA
lev-10	ALM	0.139779	1.11473	0.156689	0.889423	0.938796	no_documented_extracellular_binding_partners	NA	-1.9151	0.102572	-3.28529	0.060959	0.625238	no_documented_extracellular_binding_partners	NA
daf-28	ALM	-1.40103	0.181928	-2.45856	0.167084	0.623514	partner_not_expressed_in_neuron	NA	-0.207482	0.853032	-0.229328	0.836195	0.913018	partner_not_expressed_in_neuron	NA
ins-6	ALM	-1.15411	3.83127e-08	-24.6376	0.254288	0.623514	partner_not_expressed_in_neuron	NA	0.39186	1.80749	0.85399	0.696838	0.837833	partner_not_expressed_in_neuron	NA
Y71H2AM.10	ALM	1.28859	1.33187	0.413456	0.20479	0.623514	no_documented_extracellular_binding_partners	NA	0.741353	1.14115	0.190494	0.461931	0.686867	no_documented_extracellular_binding_partners	NA
scl-10	ALM	1.4483	55.0959	5.78387	0.157558	0.623514	partner_expressed_in_neuron	fmil-1|efn-4	0.0777242	1.05523	0.0775625	0.938261	0.970218	partner_expressed_in_neuron	fmil-1|efn-4
eva-1	ALM	0.160137	1.0699	0.0974768	0.873188	0.938796	partner_expressed_in_neuron	madd-4	0.93224	1.6428	0.716157	0.355206	0.625238	partner_expressed_in_neuron	madd-4
unc-129	ALM	0.42548	1.83752	0.877763	0.672754	0.835551	no_documented_extracellular_binding_partners	NA	-1.33735	1.05866e-06	-19.8493	0.187041	0.625238	no_documented_extracellular_binding_partners	NA
epi-1	ALM	-1.62534	0.230225	-2.11888	0.109635	0.623514	no_documented_extracellular_binding_partners	NA	NA	NA	NA	NA	NA	NA	NA
emb-9	ALM	-0.0667011	0.91897	-0.12191	0.947012	0.973137	no_documented_extracellular_binding_partners	NA	-0.214263	0.829499	-0.269687	0.830925	0.913018	no_documented_extracellular_binding_partners	NA
let-2	ALM	-0.104244	0.950885	-0.0726565	0.91734	0.952499	no_documented_extracellular_binding_partners	NA	NA	NA	NA	NA	NA	NA	NA
cle-1	ALM	-0.132713	0.917958	-0.123499	0.894768	0.938876	partner_not_expressed_in_neuron	NA	1.01927	1.85632	0.892448	0.312184	0.625238	partner_not_expressed_in_neuron	NA
lin-44	ALM	1.30418	545712	19.0578	0.201772	0.623514	no_documented_extracellular_binding_partners	NA	1	1.02712e+06	19.9702	0.325053	0.625238	no_documented_extracellular_binding_partners	NA
egl-20	ALM	-1.96151	5.11763e-06	-17.5761	0.0557584	0.574443	partner_expressed_in_neuron	cam-1	-0.930952	0.418344	-1.25724	0.354668	0.625238	partner_not_expressed_in_neuron	NA
cwn-1	ALM	-0.591323	0.586455	-0.769908	0.556015	0.76356	partner_expressed_in_neuron	cam-1	0.922967	3.41197	1.7706	0.362475	0.625238	partner_not_expressed_in_neuron	NA
cwn-2	ALM	0.962612	11.116	3.47457	0.343156	0.631598	no_documented_extracellular_binding_partners	NA	-1.09319	1.19624e-07	-22.995	0.279447	0.625238	no_documented_extracellular_binding_partners	NA
ddr-2	ALM	0.521443	1.31506	0.39513	0.604118	0.80811	no_documented_extracellular_binding_partners	NA	0.145533	1.07379	0.102709	0.884809	0.949326	no_documented_extracellular_binding_partners	NA
mom-2	ALM	-1.39713	5.44975e-06	-17.4854	0.168937	0.623514	partner_expressed_in_neuron	cam-1	-1.16309	0.0407369	-4.61752	0.250181	0.625238	partner_not_expressed_in_neuron	NA
stg-1	ALM	0.24471	1.204	0.267834	0.807645	0.915126	no_documented_extracellular_binding_partners	NA	-0.00333866	0.997467	-0.00365893	0.997345	0.997345	no_documented_extracellular_binding_partners	NA
stg-2	ALM	1.39964	2.32384	1.21651	0.170153	0.623514	no_documented_extracellular_binding_partners	NA	2.01532	3.44162	1.78309	0.0518133	0.625238	no_documented_extracellular_binding_partners	NA
cni-1	ALM	1.39153	1.35786	0.441333	0.168818	0.623514	no_documented_extracellular_binding_partners	NA	-0.486721	0.919824	-0.120571	0.628021	0.792075	no_documented_extracellular_binding_partners	NA
cam-1	ALN	-0.223232	0.942996	-0.0846769	0.825461	0.8945	partner_not_expressed_in_neuron	NA	-0.247025	0.933291	-0.0996013	0.80558	0.908293	partner_not_expressed_in_neuron	NA
egl-15	ALN	-1.59446	4.75468e-06	-17.6822	0.115471	0.420745	partner_not_expressed_in_neuron	NA	-0.608371	0.534978	-0.902449	0.545104	0.739728	partner_not_expressed_in_neuron	NA
ver-3	ALN	1.05813	2.80251e+06	21.4183	0.314885	0.513678	partner_not_expressed_in_neuron	NA	0.825359	5.1888	2.3754	0.417911	0.64246	partner_not_expressed_in_neuron	NA
clr-1	ALN	1.09592	1.66849	0.738547	0.292076	0.513678	partner_not_expressed_in_neuron	NA	1.72244	1.8676	0.901188	0.096965	0.570983	partner_not_expressed_in_neuron	NA
ptp-3	ALN	0.230146	1.06561	0.091674	0.821351	0.893294	partner_not_expressed_in_neuron	NA	-0.89095	0.835258	-0.259706	0.376016	0.598912	partner_expressed_in_neuron	nlr-1
ptp-4	ALN	0.125045	1.14709	0.197973	0.902733	0.942391	partner_not_expressed_in_neuron	NA	0.96019	1.76437	0.819152	0.344826	0.570983	partner_expressed_in_neuron	fmil-1
dig-1	ALN	-0.37465	0.731523	-0.451025	0.710858	0.833999	no_documented_extracellular_binding_partners	NA	0.702191	2.60145	1.37932	0.489513	0.711568	no_documented_extracellular_binding_partners	NA
him-4	ALN	-1.57044	5.24067e-07	-20.8637	0.120955	0.425215	partner_not_expressed_in_neuron	NA	-1.39544	9.15546e-07	-20.0589	0.167941	0.570983	partner_not_expressed_in_neuron	NA
unc-52	ALN	-0.300308	0.7376	-0.439089	0.767164	0.862698	no_documented_extracellular_binding_partners	NA	-1.10028	7.51549e-07	-20.3436	0.275533	0.570983	no_documented_extracellular_binding_partners	NA
igcm-1	ALN	-2.01273	0.0529891	-4.23816	0.0480093	0.27513	partner_not_expressed_in_neuron	NA	-0.143353	0.877205	-0.189014	0.886805	0.941659	partner_not_expressed_in_neuron	NA
igcm-2	ALN	0.297054	1.31961	0.400113	0.770754	0.863477	partner_not_expressed_in_neuron	NA	0.166118	1.10118	0.139048	0.869009	0.93428	partner_not_expressed_in_neuron	NA
igcm-3	ALN	0.554629	1.26146	0.335097	0.583606	0.718655	partner_not_expressed_in_neuron	NA	0.90794	1.71596	0.779017	0.372995	0.597179	partner_not_expressed_in_neuron	NA
igcm-4	ALN	-0.011814	0.991987	-0.0116063	0.990752	0.990752	partner_expressed_in_neuron	sax-3	-0.464919	0.7826	-0.353653	0.644309	0.788858	partner_expressed_in_neuron	sax-3
mig-6	ALN	-1	2.91387e-06	-18.3886	0.320856	0.513678	partner_not_expressed_in_neuron	NA	-1.81837	8.34525e-07	-20.1925	0.0739186	0.570983	partner_not_expressed_in_neuron	NA
oig-1	ALN	0.115091	1.09878	0.135905	0.910209	0.944351	partner_expressed_in_neuron	casy-1	0.832591	1.40952	0.495207	0.410346	0.63717	partner_expressed_in_neuron	fmil-1|casy-1
oig-2	ALN	-0.0830597	0.917824	-0.12371	0.935028	0.95752	no_documented_extracellular_binding_partners	NA	-1.43937	0.494464	-1.01606	0.153883	0.570983	no_documented_extracellular_binding_partners	NA
oig-4	ALN	0.46161	1.65826	0.72967	0.65067	0.773377	partner_not_expressed_in_neuron	NA	1.35285	3.04851	1.6081	0.186593	0.570983	partner_not_expressed_in_neuron	NA
oig-5	ALN	3.13911	4.05042	2.01807	0.00839404	0.131654	no_documented_extracellular_binding_partners	NA	1.02726	1.488	0.573377	0.311433	0.570983	no_documented_extracellular_binding_partners	NA
oig-8	ALN	-1.3742	1.10109e-07	-23.1146	0.173893	0.477357	no_documented_extracellular_binding_partners	NA	-1.62401	6.25771e-08	-23.9298	0.10953	0.570983	no_documented_extracellular_binding_partners	NA
rig-1	ALN	0.214202	1.14663	0.197401	0.833444	0.89663	partner_expressed_in_neuron	clr-1	-0.678334	0.733314	-0.447496	0.500039	0.718196	partner_not_expressed_in_neuron	NA
rig-3	ALN	0.348674	1.18481	0.24465	0.730933	0.840997	partner_not_expressed_in_neuron	NA	0.301223	1.14523	0.195635	0.765026	0.87553	partner_not_expressed_in_neuron	NA
rig-4	ALN	-1.34974	0.218508	-2.19424	0.181011	0.477357	no_documented_extracellular_binding_partners	NA	0.116684	1.11775	0.160597	0.907561	0.953865	no_documented_extracellular_binding_partners	NA
rig-5	ALN	0.62795	2.3035	1.20383	0.543127	0.680183	partner_expressed_in_neuron	hmr-1|zig-8|ptp-3	1.3248	6.37713	2.67291	0.199018	0.570983	partner_expressed_in_neuron	nlr-1|hmr-1|slt-1|ptp-3
rig-6	ALN	1.19453	2.22404	1.15318	0.256888	0.513678	no_documented_extracellular_binding_partners	NA	-0.537645	0.82504	-0.277464	0.592739	0.756763	no_documented_extracellular_binding_partners	NA
ncam-1	ALN	-0.192907	0.901828	-0.149076	0.848521	0.909566	partner_not_expressed_in_neuron	NA	-0.529517	0.784525	-0.350108	0.598136	0.756763	partner_not_expressed_in_neuron	NA
sax-3	ALN	1.25558	1.39231	0.477476	0.229376	0.513678	partner_expressed_in_neuron	plx-1|kal-1	-0.569032	0.883136	-0.179293	0.57108	0.753535	partner_expressed_in_neuron	slt-1
sax-7	ALN	1.37439	1.63457	0.708914	0.197218	0.494336	partner_expressed_in_neuron	kal-1|sax-7	0.389024	1.08283	0.114808	0.698945	0.832196	partner_not_expressed_in_neuron	NA
lad-2	ALN	1.71557	5.27797	2.39998	0.116141	0.420745	partner_not_expressed_in_neuron	NA	1.13052	3.10325	1.63378	0.268832	0.570983	partner_not_expressed_in_neuron	NA
syg-1	ALN	1.40213	2.06662	1.04727	0.186941	0.484421	partner_expressed_in_neuron	syg-2|sax-3	1.80883	2.2029	1.1394	0.0799263	0.570983	partner_expressed_in_neuron	sax-3
syg-2	ALN	2.1171	5.58038	2.48036	0.0597899	0.292088	partner_expressed_in_neuron	syg-2	-1.58938	0.36827	-1.44117	0.115927	0.570983	partner_not_expressed_in_neuron	NA
unc-40	ALN	-3.18402	0.360331	-1.4726	0.00273323	0.116358	partner_not_expressed_in_neuron	NA	1.59964	1.57501	0.655362	0.120658	0.570983	partner_expressed_in_neuron	fmil-1
unc-5	ALN	-0.258136	0.807209	-0.308985	0.798302	0.875472	partner_expressed_in_neuron	pxn-1	-2.33572	0.0875367	-3.51397	0.0225046	0.570983	partner_expressed_in_neuron	pxn-1
wrk-1	ALN	0.524479	1.31061	0.390241	0.608817	0.734524	partner_expressed_in_neuron	vab-1	-0.138748	0.948716	-0.075952	0.890211	0.942038	partner_not_expressed_in_neuron	NA
zig-1	ALN	0.536231	1.26488	0.339001	0.60123	0.72832	no_documented_extracellular_binding_partners	NA	0.521566	1.17156	0.228425	0.604231	0.756763	no_documented_extracellular_binding_partners	NA
zig-2	ALN	-1.0486	7.56494e-06	-17.0122	0.298075	0.513678	partner_not_expressed_in_neuron	NA	1.07345	260.07	8.02275	0.29525	0.570983	partner_not_expressed_in_neuron	NA
zig-3	ALN	-1.19856	3.48995e-07	-21.4503	0.23486	0.513678	partner_not_expressed_in_neuron	NA	-1.4025	1.1818e-07	-23.0125	0.165834	0.570983	partner_not_expressed_in_neuron	NA
zig-4	ALN	-1.58802	5.32961e-08	-24.1614	0.116922	0.420745	partner_expressed_in_neuron	mab-20	-2.02579	1.10039e-08	-26.4374	0.0471671	0.570983	partner_not_expressed_in_neuron	NA
zig-5	ALN	0.276046	1.34086	0.42316	0.787402	0.87229	partner_expressed_in_neuron	igdb-2	-1.29136	0.452597	-1.1437	0.200375	0.570983	partner_expressed_in_neuron	ins-1
zig-7	ALN	-1.70815	2.52794e-06	-18.5936	0.0921698	0.39238	no_documented_extracellular_binding_partners	NA	-0.0134258	0.981792	-0.0265107	0.989333	0.994225	no_documented_extracellular_binding_partners	NA
zig-8	ALN	0.692731	1.79956	0.847646	0.50244	0.67251	partner_not_expressed_in_neuron	NA	2.04661	3.08359	1.62461	0.0497476	0.570983	partner_not_expressed_in_neuron	NA
zig-9	ALN	-1.67689	0.0714836	-3.80624	0.0980137	0.394704	partner_not_expressed_in_neuron	NA	-1.15899	0.06017	-4.05481	0.25093	0.570983	partner_not_expressed_in_neuron	NA
zig-10	ALN	-0.893552	0.594583	-0.750049	0.384427	0.581519	partner_not_expressed_in_neuron	NA	0.321937	1.38046	0.465149	0.750238	0.867067	partner_not_expressed_in_neuron	NA
igeg-1	ALN	-1.09815	0.353931	-1.49846	0.277161	0.513678	no_documented_extracellular_binding_partners	NA	0.603544	1.99627	0.997309	0.551671	0.741158	no_documented_extracellular_binding_partners	NA
igeg-2	ALN	-2.38553	2.4146e-06	-18.6598	0.0198462	0.188706	no_documented_extracellular_binding_partners	NA	0.565627	1.78654	0.837166	0.575515	0.753535	no_documented_extracellular_binding_partners	NA
igdb-1	ALN	-1.06524	0.63917	-0.645729	0.292072	0.513678	no_documented_extracellular_binding_partners	NA	-1.83627	0.306123	-1.70782	0.070478	0.570983	no_documented_extracellular_binding_partners	NA
igdb-2	ALN	-2.67379	0.32233	-1.63339	0.0108301	0.146699	partner_not_expressed_in_neuron	NA	-0.948529	0.7022	-0.510047	0.346788	0.570983	partner_expressed_in_neuron	zig-5
madd-4	ALN	0.355034	1.26226	0.336013	0.727397	0.840382	partner_expressed_in_neuron	eva-1|sdn-1	0.87224	1.58789	0.667107	0.388184	0.611983	partner_expressed_in_neuron	eva-1|sdn-1
pxn-1	ALN	0.346319	1.3478	0.430601	0.733922	0.841187	partner_not_expressed_in_neuron	NA	-1.10944	0.542148	-0.883242	0.271639	0.570983	partner_not_expressed_in_neuron	NA
pxn-2	ALN	0.556376	2.35957	1.23853	0.588622	0.721579	partner_not_expressed_in_neuron	NA	1.12104	6.21093	2.63481	0.273967	0.570983	partner_not_expressed_in_neuron	NA
iglr-1	ALN	1.11885	5.66812	2.50287	0.288889	0.513678	no_documented_extracellular_binding_partners	NA	2.06753	7.13102	2.83411	0.0504893	0.570983	no_documented_extracellular_binding_partners	NA
iglr-2	ALN	-1.11941	0.770739	-0.375686	0.271181	0.513678	no_documented_extracellular_binding_partners	NA	-0.702233	0.900925	-0.150522	0.484833	0.710017	no_documented_extracellular_binding_partners	NA
iglr-3	ALN	-1.13844	0.533685	-0.905939	0.262207	0.513678	no_documented_extracellular_binding_partners	NA	-2.52204	0.182035	-2.45771	0.0139636	0.495668	no_documented_extracellular_binding_partners	NA
slt-1	ALN	-1.45711	3.26177e-07	-21.5478	0.149688	0.474543	partner_expressed_in_neuron	sax-3|eva-1	-1.93882	6.92453e-07	-20.4618	0.0571533	0.570983	partner_expressed_in_neuron	sax-3|slt-1|eva-1
tol-1	ALN	-0.807533	0.68217	-0.551797	0.427058	0.606016	partner_expressed_in_neuron	kal-1	0.983494	1.55818	0.639864	0.333314	0.570983	partner_not_expressed_in_neuron	NA
pan-1	ALN	0.286843	1.04298	0.0607144	0.778636	0.86904	no_documented_extracellular_binding_partners	NA	2.83351	1.46994	0.555758	0.00837807	0.495668	no_documented_extracellular_binding_partners	NA
egg-6	ALN	-0.313947	0.721266	-0.471396	0.756506	0.860453	no_documented_extracellular_binding_partners	NA	1.77078	18.0865	4.17684	0.0910439	0.570983	no_documented_extracellular_binding_partners	NA
dma-1	ALN	1.0601	2.90061	1.53636	0.311228	0.513678	partner_expressed_in_neuron	sax-7	1.17064	3.06523	1.61599	0.249737	0.570983	partner_not_expressed_in_neuron	NA
lron-2	ALN	-1.53111	8.93618e-06	-16.7719	0.130382	0.43312	no_documented_extracellular_binding_partners	NA	NA	NA	NA	NA	NA	NA	NA
lron-3	ALN	1.16664	1.44657	0.532634	0.265382	0.513678	no_documented_extracellular_binding_partners	NA	-0.632758	0.852699	-0.229891	0.529768	0.739728	no_documented_extracellular_binding_partners	NA
lron-4	ALN	-1	1.49533e-07	-22.673	0.320856	0.513678	no_documented_extracellular_binding_partners	NA	-1.00746	9.36705e-08	-23.3478	0.317694	0.570983	no_documented_extracellular_binding_partners	NA
lron-5	ALN	1.02847	2.60945	1.38375	0.322341	0.513678	partner_not_expressed_in_neuron	NA	1.97041	16.0894	4.00804	0.0620279	0.570983	partner_expressed_in_neuron	lron-14
lron-6	ALN	1.30916	55.742	5.80069	0.219746	0.513678	partner_expressed_in_neuron	T13C2.6	1.50737	45.3854	5.50415	0.146593	0.570983	partner_not_expressed_in_neuron	NA
lron-7	ALN	-0.826942	0.709572	-0.494979	0.414031	0.597049	partner_not_expressed_in_neuron	NA	-0.413824	0.856334	-0.223754	0.680893	0.818662	partner_not_expressed_in_neuron	NA
lron-9	ALN	2.16708	13.17	3.71918	0.0551151	0.290302	partner_not_expressed_in_neuron	NA	2.3087	13.706	3.77673	0.0309563	0.570983	partner_not_expressed_in_neuron	NA
lron-10	ALN	0.658629	1.44379	0.529859	0.519783	0.672832	partner_expressed_in_neuron	ced-1	1.23641	2.26318	1.17835	0.228162	0.570983	partner_not_expressed_in_neuron	NA
lron-11	ALN	0.820567	2.82128	1.49635	0.429893	0.606533	partner_not_expressed_in_neuron	NA	1.3748	3.55435	1.82959	0.1822	0.570983	partner_not_expressed_in_neuron	NA
lron-12	ALN	-0.176414	0.858508	-0.220096	0.861562	0.913685	no_documented_extracellular_binding_partners	NA	1.23486	3.3508	1.74451	0.228656	0.570983	no_documented_extracellular_binding_partners	NA
lron-13	ALN	-1.35253	0.23237	-2.10551	0.180167	0.477357	partner_expressed_in_neuron	igdb-2	0.217719	1.26312	0.336989	0.828199	0.91514	partner_not_expressed_in_neuron	NA
lron-14	ALN	0.888945	9.12297	3.1895	0.394782	0.586563	partner_not_expressed_in_neuron	NA	0.244768	1.36326	0.447061	0.808351	0.908293	partner_not_expressed_in_neuron	NA
lron-15	ALN	0.813352	2.32902	1.21972	0.432724	0.606533	no_documented_extracellular_binding_partners	NA	0.078089	1.07639	0.106196	0.938151	0.969527	no_documented_extracellular_binding_partners	NA
hmr-1	ALN	0.822872	1.29384	0.371665	0.426528	0.606016	partner_expressed_in_neuron	hmr-1	0.0474364	1.00988	0.0141909	0.962354	0.982249	partner_expressed_in_neuron	hmr-1
cdh-3	ALN	-1	3.33673e-05	-14.8712	0.320856	0.513678	partner_not_expressed_in_neuron	NA	-1.28148	7.01318e-06	-17.1215	0.204875	0.570983	partner_not_expressed_in_neuron	NA
cdh-4	ALN	1.14198	1.25781	0.33091	0.271281	0.513678	no_documented_extracellular_binding_partners	NA	-0.213642	0.951873	-0.0711591	0.831537	0.91514	no_documented_extracellular_binding_partners	NA
fmi-1	ALN	-1.39268	0.472803	-1.08069	0.172685	0.477357	partner_not_expressed_in_neuron	NA	0.304143	1.10923	0.149553	0.763054	0.87553	partner_not_expressed_in_neuron	NA
casy-1	ALN	-2.6315	0.679598	-0.557246	0.0116776	0.151302	partner_expressed_in_neuron	plx-1|daf-2|bam-2	-0.144804	0.975535	-0.0357349	0.885652	0.941659	partner_not_expressed_in_neuron	NA
cdh-1	ALN	0.63714	1.52565	0.609425	0.535178	0.679517	partner_not_expressed_in_neuron	NA	1.47154	2.22569	1.15425	0.153149	0.570983	partner_not_expressed_in_neuron	NA
cdh-8	ALN	-2.57241	8.25686e-07	-20.2079	0.0122877	0.152572	partner_not_expressed_in_neuron	NA	-1.89896	0.0824987	-3.59949	0.0621732	0.570983	partner_not_expressed_in_neuron	NA
cdh-9	ALN	-0.63388	0.626418	-0.674804	0.53133	0.679517	partner_not_expressed_in_neuron	NA	-1.00264	0.422529	-1.24288	0.319051	0.570983	partner_not_expressed_in_neuron	NA
cdh-12	ALN	-2.72851	7.87227e-07	-20.2767	0.0080901	0.131654	no_documented_extracellular_binding_partners	NA	-1.41372	0.258892	-1.94958	0.161373	0.570983	no_documented_extracellular_binding_partners	NA
nrx-1	ALN	1.78756	2.05224	1.0372	0.10138	0.402818	partner_not_expressed_in_neuron	NA	0.760285	1.23832	0.308386	0.452818	0.679227	partner_not_expressed_in_neuron	NA
nlr-1	ALN	0.183423	1.12438	0.16913	0.856948	0.912038	partner_expressed_in_neuron	ptp-3	0.607833	1.30333	0.382207	0.547426	0.739728	partner_expressed_in_neuron	ptp-3
bam-2	ALN	1.58316	2.71098	1.43881	0.140167	0.459008	partner_expressed_in_neuron	casy-1	1.20235	2.03733	1.02668	0.238469	0.570983	partner_expressed_in_neuron	casy-1
lat-1	ALN	-0.459652	0.808284	-0.307066	0.651401	0.773377	partner_expressed_in_neuron	tol-1	0.21509	1.09619	0.132501	0.831057	0.91514	partner_not_expressed_in_neuron	NA
lat-2	ALN	-1.42447	0.000116225	-13.0708	0.158883	0.477357	no_documented_extracellular_binding_partners	NA	NA	NA	NA	NA	NA	NA	NA
nlg-1	ALN	1.15569	2.02416	1.01732	0.267083	0.513678	partner_expressed_in_neuron	nrx-1	-0.534904	0.783399	-0.352181	0.594225	0.756763	partner_not_expressed_in_neuron	NA
glit-1	ALN	1.07571	2.09765	1.06877	0.305447	0.513678	no_documented_extracellular_binding_partners	NA	-1.79876	0.195463	-2.35503	0.0764796	0.570983	no_documented_extracellular_binding_partners	NA
clc-1	ALN	-1.54196	0.202499	-2.30401	0.127152	0.43312	no_documented_extracellular_binding_partners	NA	-0.630943	0.514795	-0.957931	0.530171	0.739728	no_documented_extracellular_binding_partners	NA
clc-2	ALN	-2.29237	2.45593e-06	-18.6353	0.0249845	0.212297	no_documented_extracellular_binding_partners	NA	-2.0457	0.188332	-2.40865	0.0440073	0.570983	no_documented_extracellular_binding_partners	NA
clc-3	ALN	-2.16333	0.158238	-2.65983	0.0336163	0.230366	no_documented_extracellular_binding_partners	NA	-1.02073	0.440719	-1.18207	0.31068	0.570983	no_documented_extracellular_binding_partners	NA
vab-9	ALN	-0.106538	0.966357	-0.0493716	0.91583	0.944351	no_documented_extracellular_binding_partners	NA	-0.397576	0.855839	-0.224588	0.692097	0.828907	no_documented_extracellular_binding_partners	NA
hic-1	ALN	-1.26505	2.09753e-07	-22.1848	0.21017	0.506872	no_documented_extracellular_binding_partners	NA	-0.50078	0.456141	-1.13245	0.617912	0.766806	no_documented_extracellular_binding_partners	NA
C54G4.4	ALN	-0.644515	0.551464	-0.858661	0.521558	0.672832	no_documented_extracellular_binding_partners	NA	0.916	8.948	3.16157	0.369943	0.595377	no_documented_extracellular_binding_partners	NA
crb-1	ALN	0.585803	1.93642	0.953395	0.570008	0.70776	no_documented_extracellular_binding_partners	NA	0.041445	1.03727	0.0527857	0.967083	0.982989	no_documented_extracellular_binding_partners	NA
eat-20	ALN	0.800902	2.42889	1.28029	0.440045	0.612772	no_documented_extracellular_binding_partners	NA	-1.02503	2.55822e-06	-18.5764	0.309395	0.570983	no_documented_extracellular_binding_partners	NA
zig-11	ALN	1.2888	3.62161	1.85663	0.225985	0.513678	no_documented_extracellular_binding_partners	NA	0.966928	1.56525	0.646396	0.342754	0.570983	no_documented_extracellular_binding_partners	NA
zig-12	ALN	-0.66254	0.708322	-0.497523	0.515961	0.672832	no_documented_extracellular_binding_partners	NA	0.529299	1.68159	0.749826	0.599786	0.756763	no_documented_extracellular_binding_partners	NA
ina-1	ALN	0.904426	1.93436	0.951858	0.384143	0.581519	no_documented_extracellular_binding_partners	NA	1.16711	1.6454	0.718435	0.252847	0.570983	no_documented_extracellular_binding_partners	NA
pat-2	ALN	-1.93777	0.0975414	-3.35784	0.0565018	0.290302	no_documented_extracellular_binding_partners	NA	0.418776	1.23024	0.298941	0.677932	0.818285	no_documented_extracellular_binding_partners	NA
pat-3	ALN	0.877337	1.75863	0.814452	0.39607	0.586563	no_documented_extracellular_binding_partners	NA	0.568047	1.25717	0.330178	0.573811	0.753535	no_documented_extracellular_binding_partners	NA
sdn-1	ALN	-0.125946	0.961554	-0.0565606	0.901379	0.942391	partner_expressed_in_neuron	kal-1	0.682132	1.23333	0.302558	0.498693	0.718196	partner_not_expressed_in_neuron	NA
C48E7.6	ALN	0.357515	1.48964	0.574963	0.723913	0.840382	no_documented_extracellular_binding_partners	NA	-0.462247	0.63322	-0.65922	0.645893	0.788858	no_documented_extracellular_binding_partners	NA
mup-4	ALN	-1	7.56179e-05	-13.6909	0.320856	0.513678	partner_not_expressed_in_neuron	NA	-1.02719	0.474507	-1.0755	0.307367	0.570983	partner_expressed_in_neuron	lron-9
mua-3	ALN	-1.19412	0.123703	-3.01505	0.236371	0.513678	no_documented_extracellular_binding_partners	NA	-1.90521	0.0653919	-3.93474	0.0613072	0.570983	no_documented_extracellular_binding_partners	NA
let-805	ALN	-1.37708	0.333504	-1.58422	0.176632	0.477357	no_documented_extracellular_binding_partners	NA	-2.03905	0.0143033	-6.12751	0.0457768	0.570983	no_documented_extracellular_binding_partners	NA
dgn-1	ALN	0.620671	1.49238	0.577612	0.543039	0.680183	partner_not_expressed_in_neuron	NA	0.318654	1.16636	0.222009	0.75158	0.867067	partner_not_expressed_in_neuron	NA
hpo-30	ALN	-0.649278	0.600086	-0.736759	0.51836	0.672832	partner_not_expressed_in_neuron	NA	-0.208912	0.891773	-0.165252	0.835176	0.91514	partner_not_expressed_in_neuron	NA
clc-5	ALN	-2.18031	1.58972e-05	-15.9409	0.0326992	0.230366	no_documented_extracellular_binding_partners	NA	NA	NA	NA	NA	NA	NA	NA
tsp-3	ALN	-1.94263	3.01058e-06	-18.3415	0.0562034	0.290302	no_documented_extracellular_binding_partners	NA	-1.6491	4.15717e-06	-17.876	0.104269	0.570983	no_documented_extracellular_binding_partners	NA
tsp-4	ALN	-1.41364	6.01818e-07	-20.6642	0.162029	0.477357	no_documented_extracellular_binding_partners	NA	-0.546576	0.559771	-0.837091	0.586554	0.756763	no_documented_extracellular_binding_partners	NA
tsp-5	ALN	-1	3.46637e-06	-18.1381	0.320856	0.513678	no_documented_extracellular_binding_partners	NA	-0.520093	0.54007	-0.888781	0.6045	0.756763	no_documented_extracellular_binding_partners	NA
tsp-6	ALN	-2.84783	0.0294608	-5.08506	0.00579485	0.131654	no_documented_extracellular_binding_partners	NA	-0.840717	0.577891	-0.79113	0.405654	0.633065	no_documented_extracellular_binding_partners	NA
tsp-7	ALN	1.65239	3.57753	1.83896	0.128048	0.43312	no_documented_extracellular_binding_partners	NA	1.23175	1.82267	0.866051	0.223843	0.570983	no_documented_extracellular_binding_partners	NA
tsp-8	ALN	0.723417	1.83914	0.879029	0.481516	0.652236	no_documented_extracellular_binding_partners	NA	1.56338	2.44065	1.28726	0.129144	0.570983	no_documented_extracellular_binding_partners	NA
tsp-9	ALN	-0.625242	0.602839	-0.730155	0.543233	0.680183	no_documented_extracellular_binding_partners	NA	0.0926508	1.05099	0.0717489	0.926659	0.967357	no_documented_extracellular_binding_partners	NA
tsp-11	ALN	1.7233	8.01408	3.00254	0.114726	0.420745	no_documented_extracellular_binding_partners	NA	-0.635727	0.439838	-1.18496	0.527058	0.739728	no_documented_extracellular_binding_partners	NA
tsp-12	ALN	1.06977	2.34932	1.23224	0.308144	0.513678	no_documented_extracellular_binding_partners	NA	-0.712283	0.794945	-0.331073	0.478972	0.704772	no_documented_extracellular_binding_partners	NA
tsp-13	ALN	-1	0.000181456	-12.4281	0.320856	0.513678	no_documented_extracellular_binding_partners	NA	NA	NA	NA	NA	NA	NA	NA
tsp-14	ALN	0.263719	1.19802	0.260647	0.795683	0.875472	no_documented_extracellular_binding_partners	NA	-0.166521	0.935502	-0.0961878	0.868236	0.93428	no_documented_extracellular_binding_partners	NA
tsp-15	ALN	-0.018396	0.984345	-0.022764	0.985491	0.988809	no_documented_extracellular_binding_partners	NA	0.133958	1.16489	0.220195	0.893789	0.942596	no_documented_extracellular_binding_partners	NA
tsp-16	ALN	-1.91406	0.0843416	-3.56761	0.0595907	0.292088	no_documented_extracellular_binding_partners	NA	1.15363	4.91901	2.29837	0.26098	0.570983	no_documented_extracellular_binding_partners	NA
tsp-20	ALN	0.362375	1.30327	0.382136	0.723202	0.840382	no_documented_extracellular_binding_partners	NA	-0.622046	0.756677	-0.402251	0.535979	0.739728	no_documented_extracellular_binding_partners	NA
tsp-21	ALN	-2.72908	0.161122	-2.63377	0.00814917	0.131654	no_documented_extracellular_binding_partners	NA	-2.35329	0.220722	-2.1797	0.0210648	0.570983	no_documented_extracellular_binding_partners	NA
C24H10.1	ALN	0.0641758	1.07122	0.0992486	0.949785	0.967042	no_documented_extracellular_binding_partners	NA	-0.345955	0.798939	-0.323843	0.730929	0.852291	no_documented_extracellular_binding_partners	NA
K10D6.2	ALN	-2.97614	0.11125	-3.16813	0.00388669	0.118183	no_documented_extracellular_binding_partners	NA	-2.54282	0.215929	-2.21137	0.0129385	0.495668	no_documented_extracellular_binding_partners	NA
Y67A10A.9	ALN	-2.32734	2.15236e-05	-15.5037	0.0229317	0.200989	no_documented_extracellular_binding_partners	NA	NA	NA	NA	NA	NA	NA	NA
T05E11.2	ALN	0.999981	6.12722	2.61523	0.340653	0.537114	no_documented_extracellular_binding_partners	NA	-1.04312	0.0827437	-3.59521	0.300937	0.570983	no_documented_extracellular_binding_partners	NA
vab-1	ALN	-0.110487	0.949816	-0.0742806	0.91338	0.944351	partner_expressed_in_neuron	efn-2|wrk-1	-1.57761	0.48726	-1.03724	0.118515	0.570983	partner_not_expressed_in_neuron	NA
lin-17	ALN	0.509819	1.68808	0.755387	0.619794	0.741761	partner_not_expressed_in_neuron	NA	0.17194	1.22018	0.287094	0.864848	0.93428	partner_not_expressed_in_neuron	NA
lon-2	ALN	0.124425	1.10949	0.149894	0.90312	0.942391	no_documented_extracellular_binding_partners	NA	-0.0509232	0.974434	-0.0373637	0.959564	0.982249	no_documented_extracellular_binding_partners	NA
smp-1	ALN	-1.28866	0.355696	-1.49128	0.206154	0.506872	partner_expressed_in_neuron	plx-1	-2.56128	0.135684	-2.88168	0.0123489	0.495668	partner_not_expressed_in_neuron	NA
smp-2	ALN	-1.75998	1.35766e-05	-16.1685	0.0829084	0.383783	partner_expressed_in_neuron	plx-1	1.23633	15.8211	3.98378	0.229948	0.570983	partner_not_expressed_in_neuron	NA
vab-2	ALN	0.0454169	1.03731	0.0528528	0.96453	0.971869	partner_expressed_in_neuron	wrk-1|vab-1	-2.44455	0.218832	-2.1921	0.0166749	0.515255	partner_not_expressed_in_neuron	NA
efn-2	ALN	1.12887	2.05654	1.04022	0.283193	0.513678	partner_expressed_in_neuron	vab-1	2.93714	2.71405	1.44045	0.0067794	0.495668	partner_not_expressed_in_neuron	NA
efn-4	ALN	0.872093	1.69553	0.761737	0.399572	0.586563	partner_expressed_in_neuron	mab-20|vab-1|sax-3|lad-2	0.698623	1.63145	0.706158	0.490498	0.711568	partner_expressed_in_neuron	sax-3
cfz-2	ALN	-3.37616	0.0378683	-4.72287	0.00120041	0.075609	no_documented_extracellular_binding_partners	NA	1.09245	1.71829	0.780978	0.285257	0.570983	no_documented_extracellular_binding_partners	NA
mom-5	ALN	2.72004	8.10998	3.0197	0.0206528	0.188706	no_documented_extracellular_binding_partners	NA	1.11412	2.13907	1.09698	0.274421	0.570983	no_documented_extracellular_binding_partners	NA
mig-1	ALN	1.1687	5.35348	2.42048	0.267854	0.513678	no_documented_extracellular_binding_partners	NA	1.72346	18.7592	4.22953	0.0993305	0.570983	no_documented_extracellular_binding_partners	NA
B0507.1	ALN	0.280696	1.23537	0.304945	0.782802	0.870429	partner_not_expressed_in_neuron	NA	-0.772309	0.5066	-0.981082	0.44218	0.669773	partner_not_expressed_in_neuron	NA
C25E10.7	ALN	-1.71078	1.98078e-07	-22.2674	0.0916801	0.39238	partner_not_expressed_in_neuron	NA	0.609081	2.69878	1.4323	0.548213	0.739728	partner_not_expressed_in_neuron	NA
C25E10.8	ALN	-1.61621	1.06821e-07	-23.1583	0.110679	0.420745	partner_not_expressed_in_neuron	NA	-1.5671	0.014429	-6.11488	0.12226	0.570983	partner_not_expressed_in_neuron	NA
swm-1	ALN	-1.30542	2.27239e-08	-25.3912	0.196148	0.494336	no_documented_extracellular_binding_partners	NA	-1.34789	1.16456e-08	-26.3556	0.18268	0.570983	no_documented_extracellular_binding_partners	NA
nas-36	ALN	-0.122437	0.957814	-0.0621819	0.904443	0.942391	no_documented_extracellular_binding_partners	NA	2.29747	2.18443	1.12726	0.0303862	0.570983	no_documented_extracellular_binding_partners	NA
C34C6.3	ALN	-2.2287	0.283419	-1.81899	0.0290999	0.225149	partner_expressed_in_neuron	zig-8	-1.90573	1.6297e-06	-19.227	0.0614011	0.570983	partner_not_expressed_in_neuron	NA
crld-1	ALN	-0.0441716	0.985014	-0.0217845	0.965347	0.971869	no_documented_extracellular_binding_partners	NA	1.3599	1.31855	0.398955	0.183724	0.570983	no_documented_extracellular_binding_partners	NA
F11C7.2	ALN	-2.12401	5.58351e-06	-17.4504	0.0373091	0.234901	no_documented_extracellular_binding_partners	NA	-1.21937	3.38343e-06	-18.1731	0.227398	0.570983	no_documented_extracellular_binding_partners	NA
F11C7.6	ALN	-1.7522	5.41782e-06	-17.4939	0.0842476	0.383783	no_documented_extracellular_binding_partners	NA	NA	NA	NA	NA	NA	NA	NA
F14H12.3	ALN	-3.36322	1.02447e-05	-16.5748	0.00126861	0.075609	no_documented_extracellular_binding_partners	NA	-0.863835	0.315197	-1.66567	0.390325	0.612235	no_documented_extracellular_binding_partners	NA
F15B9.8	ALN	0.309006	1.476	0.561697	0.762682	0.860906	partner_expressed_in_neuron	flr-2	-1.08814	0.388569	-1.36376	0.279725	0.570983	partner_not_expressed_in_neuron	NA
F35D2.3	ALN	-2.79907	8.14332e-07	-20.2279	0.00666336	0.131654	partner_not_expressed_in_neuron	NA	-1.34641	3.74301e-06	-18.0274	0.183152	0.570983	partner_not_expressed_in_neuron	NA
kal-1	ALN	-2.41711	0.30373	-1.71914	0.0188633	0.188706	partner_expressed_in_neuron	tol-1|sax-3|sax-7|sdn-1	-1.57896	0.502228	-0.993587	0.118758	0.570983	partner_expressed_in_neuron	sax-3|sdn-1
M03F4.6	ALN	-0.506461	0.886173	-0.174339	0.619185	0.741761	no_documented_extracellular_binding_partners	NA	0.606589	1.18135	0.240431	0.54635	0.739728	no_documented_extracellular_binding_partners	NA
dpy-31	ALN	-2.15161	0.0968981	-3.36739	0.0347868	0.230366	partner_not_expressed_in_neuron	NA	NA	NA	NA	NA	NA	NA	NA
T25F10.3	ALN	-1.53847	1.66969e-06	-19.192	0.128575	0.43312	partner_expressed_in_neuron	T12A7.2	-1.54217	0.0765598	-3.70727	0.128042	0.570983	partner_expressed_in_neuron	T12A7.2
lag-2	ALN	-0.866106	0.460129	-1.11989	0.390389	0.584602	partner_not_expressed_in_neuron	NA	0.506905	1.82252	0.865933	0.616361	0.766806	partner_not_expressed_in_neuron	NA
Y73E7A.8	ALN	-1.17717	5.2853e-06	-17.5296	0.24323	0.513678	no_documented_extracellular_binding_partners	NA	-2.05921	0.0237187	-5.39783	0.0437284	0.570983	no_documented_extracellular_binding_partners	NA
ins-1	ALN	-1.44056	0.226904	-2.13985	0.153711	0.477357	partner_not_expressed_in_neuron	NA	-1.40126	0.313897	-1.67163	0.164964	0.570983	partner_expressed_in_neuron	zig-5
irld-34	ALN	-2.13017	4.32331e-07	-21.1414	0.0367783	0.234901	no_documented_extracellular_binding_partners	NA	-1.6918	0.081726	-3.61306	0.0955663	0.570983	no_documented_extracellular_binding_partners	NA
Y53H1B.2	ALN	-3.20501	0.0949681	-3.39641	0.00199165	0.0989187	no_documented_extracellular_binding_partners	NA	NA	NA	NA	NA	NA	NA	NA
unc-6	ALN	-0.190038	0.826301	-0.275261	0.85185	0.909862	partner_not_expressed_in_neuron	NA	0.524791	1.84996	0.887492	0.604313	0.756763	partner_not_expressed_in_neuron	NA
kpc-1	ALN	-0.659165	0.750846	-0.413411	0.516262	0.672832	no_documented_extracellular_binding_partners	NA	-0.674588	0.804849	-0.313211	0.50204	0.718196	no_documented_extracellular_binding_partners	NA
lect-2	ALN	-2.83643	3.7251e-06	-18.0343	0.00600529	0.131654	partner_expressed_in_neuron	sax-7	-0.58129	0.649922	-0.621662	0.562645	0.749604	partner_expressed_in_neuron	fmil-1|T23B12.8
mnr-1	ALN	0.638284	2.1367	1.09538	0.535861	0.679517	partner_expressed_in_neuron	sax-7	1.42688	4.4038	2.13875	0.164109	0.570983	partner_not_expressed_in_neuron	NA
B0222.11	ALN	-1.45817	1.59887e-06	-19.2545	0.149397	0.474543	partner_not_expressed_in_neuron	NA	-1.41498	3.06232e-07	-21.6389	0.162159	0.570983	partner_not_expressed_in_neuron	NA
clec-41	ALN	-2.1874	7.24256e-06	-17.0751	0.0321555	0.230366	partner_not_expressed_in_neuron	NA	-0.463335	0.620422	-0.688678	0.644999	0.788858	partner_not_expressed_in_neuron	NA
C02B8.12	ALN	0.855732	2.82713	1.49934	0.406265	0.59057	partner_not_expressed_in_neuron	NA	0.983464	60.7531	5.92489	0.336571	0.570983	partner_not_expressed_in_neuron	NA
adm-2	ALN	1.1587	1.52033	0.604388	0.267027	0.513678	no_documented_extracellular_binding_partners	NA	-0.0464042	0.980659	-0.0281766	0.963176	0.982249	no_documented_extracellular_binding_partners	NA
let-756	ALN	-0.213714	0.843694	-0.245208	0.83205	0.89663	no_documented_extracellular_binding_partners	NA	0.825544	1.73743	0.796959	0.414171	0.639894	no_documented_extracellular_binding_partners	NA
C05D12.2	ALN	-3.03455	1.62601e-06	-19.2302	0.00341081	0.118183	no_documented_extracellular_binding_partners	NA	-0.253841	0.752064	-0.411072	0.800631	0.906209	no_documented_extracellular_binding_partners	NA
irld-13	ALN	-1.25431	6.9385e-06	-17.1369	0.214023	0.510231	no_documented_extracellular_binding_partners	NA	0.677411	3.26908	1.70888	0.504866	0.71891	no_documented_extracellular_binding_partners	NA
B0393.5	ALN	-1.16762	4.69916e-07	-21.0211	0.247036	0.513678	partner_not_expressed_in_neuron	NA	-1.59884	5.32331e-07	-20.8412	0.115023	0.570983	partner_not_expressed_in_neuron	NA
C02B10.3	ALN	2.87329	1.93791	0.954503	0.0155779	0.171934	no_documented_extracellular_binding_partners	NA	-0.227612	0.954869	-0.0666253	0.820747	0.91514	no_documented_extracellular_binding_partners	NA
irld-21	ALN	-1	3.80233e-06	-18.0047	0.320856	0.513678	no_documented_extracellular_binding_partners	NA	1	927685	19.8233	0.328695	0.570983	no_documented_extracellular_binding_partners	NA
C11H1.5	ALN	-1.97883	2.13887e-05	-15.5128	0.0518869	0.290302	no_documented_extracellular_binding_partners	NA	1	499305	18.9296	0.328695	0.570983	no_documented_extracellular_binding_partners	NA
C16B8.4	ALN	1.02843	5.06746	2.34126	0.327737	0.519498	partner_not_expressed_in_neuron	NA	1.23581	2.84723	1.50956	0.228918	0.570983	partner_not_expressed_in_neuron	NA
spe-9	ALN	0.615357	1.76283	0.817895	0.548662	0.684106	partner_not_expressed_in_neuron	NA	0.765214	1.78239	0.833811	0.449007	0.676796	partner_not_expressed_in_neuron	NA
nas-37	ALN	-2.75505	0.0719404	-3.79705	0.00739298	0.131654	no_documented_extracellular_binding_partners	NA	-1.59772	0.301437	-1.73007	0.113956	0.570983	no_documented_extracellular_binding_partners	NA
C18E9.7	ALN	-1.68012	3.25139e-06	-18.2305	0.0975222	0.394704	no_documented_extracellular_binding_partners	NA	-1.35817	4.82164e-06	-17.662	0.179412	0.570983	no_documented_extracellular_binding_partners	NA
C23H4.8	ALN	-1	5.2106e-06	-17.5501	0.320856	0.513678	partner_not_expressed_in_neuron	NA	-1.36782	7.19919e-06	-17.0837	0.176388	0.570983	partner_not_expressed_in_neuron	NA
hir-1	ALN	-1.29211	4.67341e-05	-14.3852	0.200693	0.498387	partner_not_expressed_in_neuron	NA	NA	NA	NA	NA	NA	NA	NA
C27A7.8	ALN	-1.36865	6.33527e-07	-20.5901	0.175612	0.477357	no_documented_extracellular_binding_partners	NA	-1.2898	6.11354e-08	-23.9634	0.201988	0.570983	no_documented_extracellular_binding_partners	NA
C27B7.7	ALN	-2.02299	1.022e-05	-16.5782	0.0470085	0.274677	no_documented_extracellular_binding_partners	NA	NA	NA	NA	NA	NA	NA	NA
irld-24	ALN	-1.27181	4.38524e-06	-17.7989	0.207773	0.506872	no_documented_extracellular_binding_partners	NA	0.743101	4.00936	2.00337	0.465334	0.694629	no_documented_extracellular_binding_partners	NA
ZK856.6	ALN	-1.15879	5.73312e-08	-24.0561	0.250596	0.513678	partner_not_expressed_in_neuron	NA	0.81956	5.78676	2.53276	0.421341	0.644527	partner_not_expressed_in_neuron	NA
C49C3.4	ALN	-1	3.57434e-05	-14.772	0.320856	0.513678	no_documented_extracellular_binding_partners	NA	0.584818	1.66895	0.738939	0.56281	0.749604	no_documented_extracellular_binding_partners	NA
mec-9	ALN	0.911405	11.4385	3.51583	0.383419	0.581519	no_documented_extracellular_binding_partners	NA	-1.69092	0.0636215	-3.97434	0.095865	0.570983	no_documented_extracellular_binding_partners	NA
C53A5.13	ALN	-0.741424	0.68214	-0.55186	0.470003	0.64248	no_documented_extracellular_binding_partners	NA	-2.09505	0.263778	-1.9226	0.0397303	0.570983	no_documented_extracellular_binding_partners	NA
lam-2	ALN	-2.41503	0.194943	-2.35888	0.0180795	0.188706	no_documented_extracellular_binding_partners	NA	-0.519445	0.689415	-0.536556	0.604921	0.756763	no_documented_extracellular_binding_partners	NA
dex-1	ALN	-1.14909	0.287848	-1.79662	0.25427	0.513678	partner_not_expressed_in_neuron	NA	-1	0.000679819	-10.5226	0.321261	0.570983	partner_not_expressed_in_neuron	NA
pqn-25	ALN	-1.48131	0.12419	-3.00937	0.142807	0.46257	partner_not_expressed_in_neuron	NA	-1.41948	0.0996158	-3.32748	0.16073	0.570983	partner_not_expressed_in_neuron	NA
trk-1	ALN	-1.15755	0.629901	-0.666804	0.267616	0.513678	partner_not_expressed_in_neuron	NA	-2.07886	0.587426	-0.767521	0.0414944	0.570983	partner_not_expressed_in_neuron	NA
E01G6.1	ALN	-1.37041	7.13515e-05	-13.7747	0.175066	0.477357	partner_not_expressed_in_neuron	NA	NA	NA	NA	NA	NA	NA	NA
irld-2	ALN	-2.2241	9.08081e-07	-20.0707	0.0294658	0.225149	no_documented_extracellular_binding_partners	NA	-0.0558827	0.941844	-0.0864392	0.955796	0.982249	no_documented_extracellular_binding_partners	NA
F09F9.4	ALN	-1.43069	0.39608	-1.33614	0.166712	0.477357	partner_not_expressed_in_neuron	NA	-0.209722	0.906483	-0.141648	0.834646	0.91514	partner_not_expressed_in_neuron	NA
irld-30	ALN	-1	5.75554e-06	-17.4066	0.320856	0.513678	no_documented_extracellular_binding_partners	NA	-1	3.89901e-06	-17.9685	0.321261	0.570983	no_documented_extracellular_binding_partners	NA
irld-31	ALN	-1	1.94277e-05	-15.6515	0.320856	0.513678	no_documented_extracellular_binding_partners	NA	-1	6.84164e-06	-17.1572	0.321261	0.570983	no_documented_extracellular_binding_partners	NA
F19C6.3	ALN	0.837124	1.48946	0.57479	0.414728	0.597049	no_documented_extracellular_binding_partners	NA	0.217934	1.10582	0.145111	0.828147	0.91514	no_documented_extracellular_binding_partners	NA
F21A3.11	ALN	0.154534	1.19582	0.257996	0.879641	0.929549	partner_expressed_in_neuron	T13C2.6	-1.03455	1.86425e-06	-19.033	0.304962	0.570983	partner_not_expressed_in_neuron	NA
F28C1.3	ALN	0.690128	1.224	0.291603	0.503254	0.67251	no_documented_extracellular_binding_partners	NA	0.947639	1.32782	0.409062	0.35142	0.57152	no_documented_extracellular_binding_partners	NA
F30H5.3	ALN	-2.66311	1.28674e-05	-16.2459	0.00965671	0.138841	no_documented_extracellular_binding_partners	NA	NA	NA	NA	NA	NA	NA	NA
atrn-1	ALN	-2.48337	0.547637	-0.868708	0.020897	0.188706	no_documented_extracellular_binding_partners	NA	0.0830655	1.03219	0.0457107	0.934055	0.969527	no_documented_extracellular_binding_partners	NA
lin-3	ALN	-1	0.000215023	-12.1832	0.320856	0.513678	partner_not_expressed_in_neuron	NA	NA	NA	NA	NA	NA	NA	NA
nas-39	ALN	-1.52938	3.98804e-06	-17.9359	0.130808	0.43312	partner_not_expressed_in_neuron	NA	-1.35696	0.0442751	-4.49736	0.179754	0.570983	partner_not_expressed_in_neuron	NA
F40F11.4	ALN	0.318738	1.15728	0.210736	0.754998	0.860453	no_documented_extracellular_binding_partners	NA	0.98003	1.56028	0.641805	0.335235	0.570983	no_documented_extracellular_binding_partners	NA
agr-1	ALN	0.742055	2.45244	1.29422	0.474123	0.645154	partner_not_expressed_in_neuron	NA	1.03567	2.25644	1.17405	0.309564	0.570983	partner_not_expressed_in_neuron	NA
dep-1	ALN	-3.54279	0.179496	-2.47798	0.000696239	0.0691598	partner_not_expressed_in_neuron	NA	0.0795728	1.03127	0.0444262	0.937099	0.969527	partner_not_expressed_in_neuron	NA
F46G10.2	ALN	-1.68865	0.15072	-2.73006	0.0953341	0.394704	no_documented_extracellular_binding_partners	NA	-2.51782	0.0187691	-5.7355	0.0144369	0.495668	no_documented_extracellular_binding_partners	NA
F53C11.9	ALN	0.307917	1.50881	0.593407	0.762584	0.860906	partner_not_expressed_in_neuron	NA	-1.19103	8.00721e-06	-16.9303	0.238254	0.570983	partner_not_expressed_in_neuron	NA
nid-1	ALN	0.928506	14.2519	3.83309	0.374892	0.575865	partner_expressed_in_neuron	kal-1	-1.40307	1.80931e-06	-19.0761	0.165666	0.570983	partner_not_expressed_in_neuron	NA
egas-4	ALN	-1	6.58541e-07	-20.5342	0.320856	0.513678	no_documented_extracellular_binding_partners	NA	-1	4.03098e-07	-21.2424	0.321261	0.570983	no_documented_extracellular_binding_partners	NA
F58E6.13	ALN	-1.30024	0.185821	-2.42802	0.197403	0.494336	partner_expressed_in_neuron	ptp-3	0.286353	1.20621	0.270475	0.775569	0.88432	partner_expressed_in_neuron	ptp-3
irld-10	ALN	-1.41364	1.61268e-06	-19.2421	0.16203	0.477357	no_documented_extracellular_binding_partners	NA	0.973371	38.0324	5.24916	0.341433	0.570983	no_documented_extracellular_binding_partners	NA
H42K12.3	ALN	-1.20087	0.243631	-2.03723	0.233452	0.513678	partner_not_expressed_in_neuron	NA	0.540231	1.53211	0.615516	0.592742	0.756763	partner_not_expressed_in_neuron	NA
irld-44	ALN	-1	1.49405e-05	-16.0304	0.320856	0.513678	partner_not_expressed_in_neuron	NA	0.967548	31.0479	4.95642	0.344271	0.570983	partner_not_expressed_in_neuron	NA
apx-1	ALN	-1.61392	4.49778e-06	-17.7624	0.111177	0.420745	no_documented_extracellular_binding_partners	NA	-1.38668	6.18645e-05	-13.9805	0.170587	0.570983	no_documented_extracellular_binding_partners	NA
irld-12	ALN	-1	7.22834e-06	-17.0779	0.320856	0.513678	no_documented_extracellular_binding_partners	NA	1	743742	19.5044	0.328695	0.570983	no_documented_extracellular_binding_partners	NA
R05G6.9	ALN	0.654021	2.90009	1.5361	0.526454	0.676221	partner_not_expressed_in_neuron	NA	NA	NA	NA	NA	NA	NA	NA
lin-12	ALN	-2.15512	2.44753e-06	-18.6402	0.0346965	0.230366	partner_not_expressed_in_neuron	NA	-1	0.000271095	-11.8489	0.321261	0.570983	partner_not_expressed_in_neuron	NA
nas-23	ALN	-0.726363	0.324299	-1.6246	0.469791	0.64248	partner_not_expressed_in_neuron	NA	NA	NA	NA	NA	NA	NA	NA
R11G1.1	ALN	-0.0624189	0.93458	-0.0976092	0.950817	0.967042	partner_not_expressed_in_neuron	NA	-0.155949	0.88572	-0.175078	0.876565	0.937227	partner_not_expressed_in_neuron	NA
T05G5.1	ALN	0.868597	7.86808	2.97601	0.405042	0.59057	partner_expressed_in_neuron	kal-1|clr-1	-2.02043	0.0286562	-5.12501	0.0477042	0.570983	partner_expressed_in_neuron	lron-14
irld-49	ALN	-1.42295	0.000281739	-11.7934	0.159323	0.477357	no_documented_extracellular_binding_partners	NA	NA	NA	NA	NA	NA	NA	NA
T12A7.2	ALN	-1.03122	0.780893	-0.356803	0.316986	0.513678	partner_not_expressed_in_neuron	NA	-1.47709	0.748516	-0.417895	0.14349	0.570983	partner_not_expressed_in_neuron	NA
T13C2.6	ALN	-2.117	0.602166	-0.731767	0.0442604	0.265277	partner_not_expressed_in_neuron	NA	-1.06351	0.758164	-0.399419	0.290817	0.570983	partner_not_expressed_in_neuron	NA
T19D12.6	ALN	-4.15705	0.240654	-2.05497	0.000249873	0.0372311	partner_expressed_in_neuron	casy-1	-1.00137	0.707935	-0.498311	0.322365	0.570983	partner_expressed_in_neuron	casy-1
T21B6.3	ALN	-1.36595	0.479942	-1.05907	0.180521	0.477357	no_documented_extracellular_binding_partners	NA	-1.00175	0.435697	-1.1986	0.319425	0.570983	no_documented_extracellular_binding_partners	NA
chhy-1	ALN	-1.92049	2.02122e-07	-22.2383	0.058991	0.292088	partner_expressed_in_neuron	T13C2.6	-1.35412	0.149157	-2.7451	0.180194	0.570983	partner_not_expressed_in_neuron	NA
irld-52	ALN	-1.07543	1.01127e-05	-16.5935	0.285981	0.513678	no_documented_extracellular_binding_partners	NA	-1.03222	8.70103e-06	-16.8104	0.306046	0.570983	no_documented_extracellular_binding_partners	NA
irld-15	ALN	-2.15945	2.35302e-06	-18.6971	0.0343455	0.230366	no_documented_extracellular_binding_partners	NA	-1.79566	0.107338	-3.21977	0.077081	0.570983	no_documented_extracellular_binding_partners	NA
irld-55	ALN	-1.23557	1.3251e-05	-16.2035	0.220868	0.513678	no_documented_extracellular_binding_partners	NA	-0.00845326	0.989717	-0.0149119	0.993294	0.994225	no_documented_extracellular_binding_partners	NA
unc-71	ALN	-0.81533	0.598107	-0.741524	0.423719	0.606016	partner_expressed_in_neuron	C16B8.4	1.18399	1.68881	0.75601	0.244917	0.570983	partner_not_expressed_in_neuron	NA
fmil-1	ALN	0.250064	1.27988	0.356011	0.807168	0.881084	partner_not_expressed_in_neuron	NA	-2.14523	0.335536	-1.57546	0.034928	0.570983	partner_not_expressed_in_neuron	NA
irld-17	ALN	-1.09829	1.49859e-05	-16.026	0.275952	0.513678	no_documented_extracellular_binding_partners	NA	NA	NA	NA	NA	NA	NA	NA
ced-1	ALN	-1.38596	0.492009	-1.02324	0.174118	0.477357	partner_not_expressed_in_neuron	NA	1.49322	2.1834	1.12658	0.147524	0.570983	partner_not_expressed_in_neuron	NA
Y51H4A.25	ALN	-1.78916	2.45187e-05	-15.3158	0.0780419	0.371829	no_documented_extracellular_binding_partners	NA	NA	NA	NA	NA	NA	NA	NA
ndnf-1	ALN	-0.38591	0.671149	-0.575296	0.702876	0.831179	partner_not_expressed_in_neuron	NA	0.368394	1.32252	0.403291	0.714304	0.845671	partner_not_expressed_in_neuron	NA
daf-2	ALN	-5.75113	0.351851	-1.50696	5.97684e-07	0.00017811	partner_expressed_in_neuron	daf-2|casy-1	-1.0345	0.751145	-0.412837	0.304943	0.570983	partner_expressed_in_neuron	casy-1
egas-1	ALN	-1.07119	8.62782e-07	-20.1445	0.287871	0.513678	no_documented_extracellular_binding_partners	NA	-1	5.23195e-07	-20.8661	0.321261	0.570983	no_documented_extracellular_binding_partners	NA
egas-3	ALN	-1.04187	1.57206e-06	-19.2789	0.301162	0.513678	no_documented_extracellular_binding_partners	NA	-1.33989	3.81837e-06	-17.9986	0.18525	0.570983	no_documented_extracellular_binding_partners	NA
Y69H2.3	ALN	-1.26297	1.83185e-06	-19.0583	0.210913	0.506872	no_documented_extracellular_binding_partners	NA	-1.32334	2.66124e-06	-18.5195	0.190661	0.570983	no_documented_extracellular_binding_partners	NA
irld-59	ALN	-1	8.49562e-06	-16.8448	0.320856	0.513678	partner_not_expressed_in_neuron	NA	NA	NA	NA	NA	NA	NA	NA
mab-7	ALN	-2.04965	0.206776	-2.27386	0.0445096	0.265277	no_documented_extracellular_binding_partners	NA	-2.57506	0.171776	-2.5414	0.0120564	0.495668	no_documented_extracellular_binding_partners	NA
irld-60	ALN	-1	1.44975e-06	-19.3958	0.320856	0.513678	no_documented_extracellular_binding_partners	NA	1	1.60981e+06	20.6185	0.328695	0.570983	no_documented_extracellular_binding_partners	NA
irld-19	ALN	-1.31531	3.43133e-06	-18.1528	0.192823	0.494336	no_documented_extracellular_binding_partners	NA	1	344194	18.3929	0.328695	0.570983	no_documented_extracellular_binding_partners	NA
irld-61	ALN	-1	1.33934e-05	-16.1881	0.320856	0.513678	no_documented_extracellular_binding_partners	NA	1.28319	133.086	7.05621	0.213403	0.570983	no_documented_extracellular_binding_partners	NA
irld-20	ALN	-1	1.80036e-05	-15.7614	0.320856	0.513678	no_documented_extracellular_binding_partners	NA	1	45781.6	15.4825	0.328695	0.570983	no_documented_extracellular_binding_partners	NA
irld-62	ALN	-1	2.56641e-05	-15.2499	0.320856	0.513678	no_documented_extracellular_binding_partners	NA	-1.02533	3.55565e-05	-14.7795	0.309258	0.570983	no_documented_extracellular_binding_partners	NA
let-23	ALN	0.881907	8.78389	3.13486	0.398145	0.586563	partner_not_expressed_in_neuron	NA	-1.28375	3.72452e-07	-21.3564	0.204085	0.570983	partner_not_expressed_in_neuron	NA
irld-65	ALN	-1.4111	2.52561e-05	-15.273	0.162774	0.477357	no_documented_extracellular_binding_partners	NA	0.721718	1.70625	0.77083	0.473744	0.700416	no_documented_extracellular_binding_partners	NA
lgx-1	ALN	-1.19545	8.95838e-06	-16.7683	0.236066	0.513678	partner_not_expressed_in_neuron	NA	-1	5.00602e-05	-14.286	0.321261	0.570983	partner_not_expressed_in_neuron	NA
gon-1	ALN	-1.78569	3.90495e-07	-21.2882	0.0786081	0.371829	no_documented_extracellular_binding_partners	NA	-0.0987008	0.921847	-0.117401	0.921848	0.965596	no_documented_extracellular_binding_partners	NA
F28B4.3	ALN	-2.65823	8.81208e-06	-16.7921	0.00978409	0.138841	partner_not_expressed_in_neuron	NA	NA	NA	NA	NA	NA	NA	NA
irg-7	ALN	-1.73538	0.416311	-1.26427	0.0901513	0.39238	no_documented_extracellular_binding_partners	NA	NA	NA	NA	NA	NA	NA	NA
ten-1	ALN	0.567594	1.40556	0.491149	0.581326	0.718655	partner_not_expressed_in_neuron	NA	0.195225	1.08314	0.115226	0.84627	0.924019	partner_not_expressed_in_neuron	NA
T01D3.1	ALN	-0.354569	0.877901	-0.18787	0.727579	0.840382	no_documented_extracellular_binding_partners	NA	1.01878	1.29639	0.3745	0.314663	0.570983	no_documented_extracellular_binding_partners	NA
mec-1	ALN	0.903219	8.66806	3.11571	0.387456	0.583141	no_documented_extracellular_binding_partners	NA	-1.39065	0.100541	-3.31415	0.169228	0.570983	no_documented_extracellular_binding_partners	NA
Y64G10A.7	ALN	-0.765611	0.497966	-1.00588	0.450346	0.623197	no_documented_extracellular_binding_partners	NA	-0.983156	0.383384	-1.38314	0.32872	0.570983	no_documented_extracellular_binding_partners	NA
sol-1	ALN	-0.0484087	0.973997	-0.0380102	0.962071	0.971869	partner_not_expressed_in_neuron	NA	1.83611	2.04103	1.0293	0.0769331	0.570983	partner_expressed_in_neuron	fmil-1
C34F6.10	ALN	0.962594	1.54836	0.630743	0.355057	0.552397	no_documented_extracellular_binding_partners	NA	0.94959	1.27919	0.355233	0.349242	0.570983	no_documented_extracellular_binding_partners	NA
ost-1	ALN	-2.13087	0.498243	-1.00508	0.0378363	0.234901	no_documented_extracellular_binding_partners	NA	-0.475252	0.714598	-0.484796	0.636235	0.786386	no_documented_extracellular_binding_partners	NA
phg-1	ALN	-2.25567	1.77885e-05	-15.7787	0.0273123	0.219975	partner_not_expressed_in_neuron	NA	NA	NA	NA	NA	NA	NA	NA
egl-17	ALN	-1.41956	4.85469e-05	-14.3303	0.160303	0.477357	no_documented_extracellular_binding_partners	NA	NA	NA	NA	NA	NA	NA	NA
mig-13	ALN	-0.758637	0.450322	-1.15097	0.451713	0.623197	partner_not_expressed_in_neuron	NA	-1.56208	1.44107e-06	-19.4044	0.123444	0.570983	partner_not_expressed_in_neuron	NA
flr-2	ALN	-1.22634	9.82017e-08	-23.2797	0.224302	0.513678	partner_not_expressed_in_neuron	NA	-1.39685	8.23336e-08	-23.5339	0.16752	0.570983	partner_expressed_in_neuron	T23B12.8
irld-38	ALN	-1.01706	1.66801e-06	-19.1934	0.312729	0.513678	no_documented_extracellular_binding_partners	NA	0.977017	43.9929	5.4592	0.339671	0.570983	no_documented_extracellular_binding_partners	NA
neto-1	ALN	1.4903	3.03704	1.60266	0.164476	0.477357	partner_not_expressed_in_neuron	NA	0.363825	1.18108	0.240105	0.71725	0.845917	partner_not_expressed_in_neuron	NA
plx-2	ALN	-0.0854092	0.951413	-0.071857	0.933337	0.95752	partner_expressed_in_neuron	mab-20	-1.2539	0.55232	-0.856425	0.213446	0.570983	partner_not_expressed_in_neuron	NA
irld-45	ALN	-1	3.28869e-06	-18.2141	0.320856	0.513678	no_documented_extracellular_binding_partners	NA	1	1.15741e+06	20.1425	0.328695	0.570983	no_documented_extracellular_binding_partners	NA
sol-2	ALN	-0.257872	0.903192	-0.146895	0.799089	0.875472	no_documented_extracellular_binding_partners	NA	1.39939	1.56955	0.650355	0.167373	0.570983	no_documented_extracellular_binding_partners	NA
T02C5.1	ALN	-1.71699	0.310256	-1.68847	0.0910786	0.39238	partner_not_expressed_in_neuron	NA	NA	NA	NA	NA	NA	NA	NA
svh-2	ALN	-0.959516	0.68081	-0.554676	0.346475	0.543419	no_documented_extracellular_binding_partners	NA	-0.35496	0.891374	-0.165897	0.724041	0.85068	no_documented_extracellular_binding_partners	NA
ilc-17.1	ALN	-1.34643	2.57181e-06	-18.5688	0.182635	0.477415	no_documented_extracellular_binding_partners	NA	0.885824	8.93695	3.15978	0.385642	0.611095	no_documented_extracellular_binding_partners	NA
T23B12.8	ALN	0.670624	3.22525	1.68941	0.516054	0.672832	partner_expressed_in_neuron	flr-2	0.0228918	1.0266	0.0378687	0.981872	0.994225	partner_not_expressed_in_neuron	NA
ins-18	ALN	-2.37105	1.70908e-08	-25.8022	0.0205772	0.188706	partner_not_expressed_in_neuron	NA	-1.45002	0.323204	-1.62948	0.151059	0.570983	partner_not_expressed_in_neuron	NA
T28F3.8	ALN	-1.65058	0.263875	-1.92207	0.104614	0.410196	no_documented_extracellular_binding_partners	NA	-1.23314	0.198757	-2.33092	0.221597	0.570983	no_documented_extracellular_binding_partners	NA
plx-1	ALN	1.68921	6.46939	2.69363	0.121286	0.425215	partner_expressed_in_neuron	casy-1|sax-3|smp-1	1.49788	2.37871	1.25018	0.145611	0.570983	partner_expressed_in_neuron	casy-1|sax-3|smp-1
Y69A2AR.31	ALN	-2.96915	0.146541	-2.77062	0.00396586	0.118183	no_documented_extracellular_binding_partners	NA	-1.19457	0.488178	-1.03452	0.236015	0.570983	no_documented_extracellular_binding_partners	NA
mab-20	ALN	3.06364	2.01205	1.00867	0.00811691	0.131654	partner_expressed_in_neuron	mab-20	3.41003	2.25907	1.17573	0.00230684	0.425266	partner_not_expressed_in_neuron	NA
Y95B8A.6	ALN	0.680666	1.7424	0.801073	0.50984	0.672832	no_documented_extracellular_binding_partners	NA	-1.61369	0.145762	-2.77831	0.111407	0.570983	no_documented_extracellular_binding_partners	NA
lev-10	ALN	-2.87343	1.4798e-06	-19.3662	0.00541309	0.131654	no_documented_extracellular_binding_partners	NA	0.350901	1.32133	0.401993	0.727	0.850921	no_documented_extracellular_binding_partners	NA
daf-28	ALN	-1.94865	8.60319e-09	-26.7925	0.0554648	0.290302	partner_not_expressed_in_neuron	NA	-0.43474	0.683438	-0.549117	0.66587	0.810054	partner_not_expressed_in_neuron	NA
ins-6	ALN	-1.15288	5.50745e-08	-24.114	0.252995	0.513678	partner_not_expressed_in_neuron	NA	0.649393	3.13467	1.64832	0.521935	0.739728	partner_not_expressed_in_neuron	NA
Y71H2AM.10	ALN	1.88377	1.75873	0.814531	0.0849988	0.383783	no_documented_extracellular_binding_partners	NA	3.18773	1.61713	0.693435	0.00275253	0.425266	no_documented_extracellular_binding_partners	NA
scl-10	ALN	0.814315	5.69834	2.51054	0.433529	0.606533	partner_not_expressed_in_neuron	NA	-1.22249	0.433958	-1.20437	0.225044	0.570983	partner_expressed_in_neuron	fmil-1
eva-1	ALN	-0.660038	0.662729	-0.59351	0.518523	0.672832	partner_not_expressed_in_neuron	NA	-1.34993	0.489971	-1.02923	0.181286	0.570983	partner_expressed_in_neuron	slt-1
unc-129	ALN	-1.58684	1.15571e-06	-19.7228	0.117187	0.420745	no_documented_extracellular_binding_partners	NA	0.184408	1.30287	0.381694	0.854481	0.929699	no_documented_extracellular_binding_partners	NA
epi-1	ALN	-2.49942	5.37095e-06	-17.5064	0.0148588	0.170305	no_documented_extracellular_binding_partners	NA	NA	NA	NA	NA	NA	NA	NA
emb-9	ALN	-0.918568	0.330908	-1.5955	0.361308	0.557874	no_documented_extracellular_binding_partners	NA	-2.23854	0.0330553	-4.91898	0.0288023	0.570983	no_documented_extracellular_binding_partners	NA
let-2	ALN	-2.57107	0.255861	-1.96657	0.0130631	0.155712	no_documented_extracellular_binding_partners	NA	NA	NA	NA	NA	NA	NA	NA
cle-1	ALN	0.693956	1.85094	0.888262	0.500616	0.67251	partner_not_expressed_in_neuron	NA	1.46614	2.62923	1.39464	0.153231	0.570983	partner_not_expressed_in_neuron	NA
lin-44	ALN	0.53559	2.38523	1.25413	0.600791	0.72832	no_documented_extracellular_binding_partners	NA	1	1.49399e+06	20.5107	0.328695	0.570983	no_documented_extracellular_binding_partners	NA
egl-20	ALN	-1.94378	7.35657e-06	-17.0525	0.0560609	0.290302	partner_not_expressed_in_neuron	NA	-0.31818	0.725516	-0.462921	0.752019	0.867067	partner_not_expressed_in_neuron	NA
cwn-1	ALN	-2.28163	1.08681e-06	-19.8115	0.0256467	0.212297	partner_not_expressed_in_neuron	NA	-1.8654	1.17759e-06	-19.6957	0.0669369	0.570983	partner_not_expressed_in_neuron	NA
cwn-2	ALN	0.967912	31.2485	4.96572	0.355907	0.552397	no_documented_extracellular_binding_partners	NA	1.06645	142.838	7.15823	0.298326	0.570983	no_documented_extracellular_binding_partners	NA
ddr-2	ALN	1.82724	4.00319	2.00115	0.0956957	0.394704	no_documented_extracellular_binding_partners	NA	-0.387882	0.812811	-0.299008	0.70023	0.832196	no_documented_extracellular_binding_partners	NA
mom-2	ALN	-1.39287	7.83399e-06	-16.9618	0.168197	0.477357	partner_not_expressed_in_neuron	NA	-1.08925	0.0906068	-3.46424	0.280232	0.570983	partner_not_expressed_in_neuron	NA
stg-1	ALN	1.10853	3.79575	1.92438	0.292343	0.513678	no_documented_extracellular_binding_partners	NA	2.33163	17.7986	4.15369	0.0295857	0.570983	no_documented_extracellular_binding_partners	NA
stg-2	ALN	-0.545888	0.72798	-0.45803	0.590823	0.721579	no_documented_extracellular_binding_partners	NA	-0.996065	0.626307	-0.675058	0.322298	0.570983	no_documented_extracellular_binding_partners	NA
cni-1	ALN	0.382914	1.1347	0.182312	0.708088	0.833999	no_documented_extracellular_binding_partners	NA	0.00914437	1.00181	0.00261519	0.992757	0.994225	no_documented_extracellular_binding_partners	NA
cam-1	AQR	-0.650712	0.846369	-0.240641	0.517303	0.775861	partner_expressed_in_neuron	cwn-1|rig-3	-0.688624	0.807645	-0.308207	0.493312	0.668567	partner_expressed_in_neuron	cwn-1|rig-3
egl-15	AQR	-1.13491	0.176341	-2.50356	0.262402	0.665284	partner_expressed_in_neuron	F28B4.3	-0.492374	0.634121	-0.657169	0.623818	0.771039	partner_not_expressed_in_neuron	NA
ver-3	AQR	-1.05378	1.39485e-06	-19.4515	0.298011	0.665284	partner_not_expressed_in_neuron	NA	-1.4471	5.55063e-07	-20.7808	0.153252	0.555499	partner_not_expressed_in_neuron	NA
clr-1	AQR	-1.63977	0.518113	-0.948662	0.10557	0.665284	partner_not_expressed_in_neuron	NA	-1.51837	0.674115	-0.568934	0.132807	0.555499	partner_not_expressed_in_neuron	NA
ptp-3	AQR	1.40558	1.33079	0.412287	0.164368	0.665284	partner_expressed_in_neuron	F58E6.13	-0.0314936	0.993001	-0.0101335	0.974985	0.987771	partner_expressed_in_neuron	nlr-1
ptp-4	AQR	0.221955	1.12677	0.172187	0.824967	0.931212	partner_expressed_in_neuron	T19D12.6|fmil-1	-0.054546	0.973752	-0.0383735	0.956675	0.985375	partner_expressed_in_neuron	T19D12.6|fmil-1|lect-2
dig-1	AQR	0.19424	1.17354	0.230869	0.846499	0.944782	no_documented_extracellular_binding_partners	NA	0.671023	1.89368	0.921196	0.505495	0.676181	no_documented_extracellular_binding_partners	NA
him-4	AQR	-1.0887	0.190478	-2.3923	0.282233	0.665284	partner_expressed_in_neuron	him-4	-1.25438	0.070345	-3.82941	0.214646	0.555499	partner_not_expressed_in_neuron	NA
unc-52	AQR	-1.40983	0.251942	-1.98883	0.164281	0.665284	no_documented_extracellular_binding_partners	NA	-1.10038	7.15184e-07	-20.4152	0.275713	0.555499	no_documented_extracellular_binding_partners	NA
igcm-1	AQR	-0.52784	0.604773	-0.725535	0.599143	0.825672	partner_not_expressed_in_neuron	NA	0.527549	1.55108	0.633273	0.600763	0.748531	partner_not_expressed_in_neuron	NA
igcm-2	AQR	1.06757	2.3852	1.25411	0.290789	0.665284	partner_not_expressed_in_neuron	NA	-0.389019	0.804007	-0.31472	0.698927	0.833855	partner_not_expressed_in_neuron	NA
igcm-3	AQR	0.167958	1.08593	0.118929	0.867245	0.948679	partner_expressed_in_neuron	igcm-3	0.867001	1.38934	0.474405	0.389337	0.592636	partner_expressed_in_neuron	igcm-3
igcm-4	AQR	-0.468389	0.809478	-0.304935	0.640823	0.825672	partner_expressed_in_neuron	sax-3	-0.323254	0.836963	-0.256765	0.748069	0.866372	partner_expressed_in_neuron	sax-3
mig-6	AQR	-1	1.81589e-06	-19.0709	0.323037	0.665284	partner_expressed_in_neuron	mig-13	-1.82012	7.94145e-07	-20.2641	0.0739022	0.555499	partner_expressed_in_neuron	mig-13
oig-1	AQR	0.581196	1.36002	0.443631	0.563054	0.812849	partner_expressed_in_neuron	fmil-1|casy-1	-0.0561654	0.978656	-0.0311266	0.955394	0.985375	partner_expressed_in_neuron	oig-1|fmil-1|casy-1
oig-2	AQR	0.46802	1.40412	0.489662	0.64179	0.825672	no_documented_extracellular_binding_partners	NA	0.438252	1.33852	0.420644	0.664264	0.808101	no_documented_extracellular_binding_partners	NA
oig-4	AQR	1.6134	13.4864	3.75344	0.115105	0.665284	partner_not_expressed_in_neuron	NA	-0.318521	0.754491	-0.406424	0.751601	0.866372	partner_not_expressed_in_neuron	NA
oig-5	AQR	1.85418	2.31725	1.21241	0.0684117	0.665284	no_documented_extracellular_binding_partners	NA	2.47521	2.58983	1.37286	0.0185003	0.494818	no_documented_extracellular_binding_partners	NA
oig-8	AQR	-1.06042	0.136041	-2.87789	0.294825	0.665284	no_documented_extracellular_binding_partners	NA	-1.26643	0.155333	-2.68656	0.210097	0.555499	no_documented_extracellular_binding_partners	NA
rig-1	AQR	1.75367	2.54421	1.34722	0.0860911	0.665284	partner_not_expressed_in_neuron	NA	0.558607	1.30678	0.386015	0.57904	0.730299	partner_not_expressed_in_neuron	NA
rig-3	AQR	0.980021	1.69185	0.758599	0.332008	0.665284	partner_expressed_in_neuron	ncam-1|cam-1	1.30677	1.8157	0.860523	0.200246	0.555499	partner_expressed_in_neuron	cam-1
rig-4	AQR	-1.48941	0.136587	-2.87211	0.143331	0.665284	no_documented_extracellular_binding_partners	NA	-2.01005	1.12061e-06	-19.7673	0.0490851	0.555499	no_documented_extracellular_binding_partners	NA
rig-5	AQR	-1.74379	0.228217	-2.13152	0.0875583	0.665284	partner_expressed_in_neuron	T19D12.6|unc-71|hmr-1|zig-8|B0507.1|ptp-3	-0.917217	0.438539	-1.18922	0.361824	0.574298	partner_expressed_in_neuron	nlr-1|T19D12.6|unc-71|hmr-1|ptp-3
rig-6	AQR	0.516618	1.24923	0.321034	0.606892	0.825672	no_documented_extracellular_binding_partners	NA	0.942024	1.45586	0.541873	0.35157	0.573889	no_documented_extracellular_binding_partners	NA
ncam-1	AQR	1.28265	2.22207	1.1519	0.206677	0.665284	partner_expressed_in_neuron	lron-7|rig-3	1.70827	3.1182	1.64071	0.0996481	0.555499	partner_expressed_in_neuron	lron-7|rig-3
sax-3	AQR	-0.611758	0.8728	-0.196278	0.542478	0.798028	partner_expressed_in_neuron	efn-4|syg-1|igcm-4	0.0489727	1.01414	0.0202558	0.961177	0.986724	partner_expressed_in_neuron	syg-1|igcm-4
sax-7	AQR	0.00470415	1.00086	0.00123769	0.996259	0.996509	partner_expressed_in_neuron	sax-7	2.38514	1.83258	0.873878	0.0237871	0.494818	partner_expressed_in_neuron	lect-2|sax-7
lad-2	AQR	0.359271	1.21823	0.284789	0.720419	0.858739	partner_expressed_in_neuron	efn-4	0.472173	1.57833	0.658397	0.639905	0.787772	partner_not_expressed_in_neuron	NA
syg-1	AQR	0.0935287	1.03454	0.0489925	0.925726	0.970237	partner_expressed_in_neuron	syg-1|sax-3	-0.440713	0.825356	-0.276911	0.661139	0.807478	partner_expressed_in_neuron	syg-1|sax-3
syg-2	AQR	-0.552374	0.772942	-0.371568	0.58236	0.825672	partner_expressed_in_neuron	syg-1	0.871298	1.77918	0.831214	0.389283	0.592636	partner_expressed_in_neuron	syg-1
unc-40	AQR	-0.504022	0.864206	-0.210553	0.615713	0.825672	partner_expressed_in_neuron	fmil-1	1.27602	1.44828	0.534344	0.211197	0.555499	partner_expressed_in_neuron	fmil-1
unc-5	AQR	0.517261	1.5439	0.626578	0.606493	0.825672	partner_not_expressed_in_neuron	NA	0.893108	2.38781	1.25569	0.379523	0.583446	partner_expressed_in_neuron	pxn-1
wrk-1	AQR	-2.16011	0.44104	-1.18102	0.0343796	0.665284	partner_expressed_in_neuron	vab-1	-2.33299	0.414636	-1.27008	0.0220996	0.494818	partner_expressed_in_neuron	vab-2
zig-1	AQR	0.0966229	1.02882	0.0409891	0.923276	0.970237	no_documented_extracellular_binding_partners	NA	2.03238	2.25301	1.17186	0.0516833	0.555499	no_documented_extracellular_binding_partners	NA
zig-2	AQR	1.04927	246513	17.9113	0.301045	0.665284	partner_not_expressed_in_neuron	NA	1.08928	8.25963e+07	26.2996	0.286849	0.555499	partner_not_expressed_in_neuron	NA
zig-3	AQR	-0.795391	0.209956	-2.25184	0.43048	0.744637	partner_not_expressed_in_neuron	NA	-1.40307	1.12462e-07	-23.0841	0.165927	0.555499	partner_not_expressed_in_neuron	NA
zig-4	AQR	-0.858882	0.303221	-1.72156	0.39413	0.716163	partner_expressed_in_neuron	mab-20	-0.0166743	0.981491	-0.0269524	0.986773	0.989977	partner_expressed_in_neuron	mab-20
zig-5	AQR	1.04427	1.95704	0.96867	0.300755	0.665284	partner_not_expressed_in_neuron	NA	0.808923	1.80668	0.853341	0.424534	0.612579	partner_expressed_in_neuron	ins-1
zig-7	AQR	-1.41106	0.101742	-3.29701	0.165229	0.665284	no_documented_extracellular_binding_partners	NA	-1.35887	2.49056e-06	-18.6151	0.179449	0.555499	no_documented_extracellular_binding_partners	NA
zig-8	AQR	1.30626	2.06333	1.04497	0.19799	0.665284	partner_not_expressed_in_neuron	NA	-0.987913	0.572432	-0.804824	0.327079	0.555499	partner_not_expressed_in_neuron	NA
zig-9	AQR	0.0558045	1.06465	0.0903828	0.955671	0.97585	partner_not_expressed_in_neuron	NA	-1.26348	3.39927e-05	-14.8444	0.211471	0.555499	partner_expressed_in_neuron	lect-2
zig-10	AQR	0.0514988	1.0214	0.0305413	0.95906	0.97585	partner_not_expressed_in_neuron	NA	-1.30724	0.43629	-1.19664	0.195186	0.555499	partner_not_expressed_in_neuron	NA
igeg-1	AQR	0.918482	2.42245	1.27647	0.362321	0.695018	no_documented_extracellular_binding_partners	NA	-0.769922	0.521448	-0.939405	0.443638	0.625955	no_documented_extracellular_binding_partners	NA
igeg-2	AQR	1.35022	3.62604	1.85839	0.182862	0.665284	no_documented_extracellular_binding_partners	NA	0.583128	1.75676	0.812913	0.562879	0.721699	no_documented_extracellular_binding_partners	NA
igdb-1	AQR	-2.15467	0.335454	-1.57581	0.0362161	0.665284	no_documented_extracellular_binding_partners	NA	-1.33154	0.438995	-1.18773	0.18694	0.555499	no_documented_extracellular_binding_partners	NA
igdb-2	AQR	-1.67145	0.537338	-0.896098	0.0987459	0.665284	partner_not_expressed_in_neuron	NA	1.44815	1.62263	0.698334	0.153073	0.555499	partner_not_expressed_in_neuron	NA
madd-4	AQR	-1.28388	0.47194	-1.08333	0.203861	0.665284	partner_expressed_in_neuron	eva-1|sdn-1	-0.693797	0.684685	-0.546487	0.490179	0.667248	partner_expressed_in_neuron	eva-1|sdn-1
pxn-1	AQR	0.906324	2.0438	1.03126	0.368499	0.695018	partner_not_expressed_in_neuron	NA	-0.291819	0.869986	-0.200935	0.771258	0.87667	partner_not_expressed_in_neuron	NA
pxn-2	AQR	0.909498	2.93996	1.5558	0.36762	0.695018	partner_not_expressed_in_neuron	NA	1.08706	5.3685	2.42452	0.286677	0.555499	partner_not_expressed_in_neuron	NA
iglr-1	AQR	-2.17403	0.0716985	-3.80191	0.0353111	0.665284	no_documented_extracellular_binding_partners	NA	-0.00178837	0.998658	-0.00193733	0.998581	0.998581	no_documented_extracellular_binding_partners	NA
iglr-2	AQR	-0.115713	0.97071	-0.0428874	0.90818	0.963124	no_documented_extracellular_binding_partners	NA	-1.07469	0.844596	-0.243667	0.286065	0.555499	no_documented_extracellular_binding_partners	NA
iglr-3	AQR	-1.65753	0.383385	-1.38313	0.102763	0.665284	no_documented_extracellular_binding_partners	NA	-2.55069	0.149122	-2.74543	0.0128029	0.494818	no_documented_extracellular_binding_partners	NA
slt-1	AQR	-0.423847	0.55948	-0.837843	0.673379	0.834611	partner_expressed_in_neuron	sax-3|eva-1	0.113319	1.14697	0.197832	0.910374	0.957383	partner_expressed_in_neuron	sax-3|eva-1
tol-1	AQR	-0.747674	0.715848	-0.482274	0.457004	0.752416	partner_expressed_in_neuron	lat-1	-1.35474	0.601969	-0.732239	0.179528	0.555499	partner_expressed_in_neuron	lat-1
pan-1	AQR	-0.0509854	0.994743	-0.00760461	0.959477	0.97585	no_documented_extracellular_binding_partners	NA	1.81924	1.27825	0.354168	0.0773972	0.555499	no_documented_extracellular_binding_partners	NA
egg-6	AQR	0.892383	2.54276	1.34639	0.376999	0.699141	no_documented_extracellular_binding_partners	NA	0.148571	1.14864	0.199925	0.882411	0.943477	no_documented_extracellular_binding_partners	NA
dma-1	AQR	0.84761	1.86891	0.902196	0.39984	0.719318	partner_expressed_in_neuron	sax-7	1.36223	6.8545	2.77705	0.185426	0.555499	partner_expressed_in_neuron	lect-2|sax-7
lron-2	AQR	-0.472855	0.536543	-0.898234	0.638134	0.825672	no_documented_extracellular_binding_partners	NA	NA	NA	NA	NA	NA	NA	NA
lron-3	AQR	0.54321	1.1301	0.176451	0.588802	0.825672	no_documented_extracellular_binding_partners	NA	2.33905	1.75811	0.814024	0.0239554	0.494818	no_documented_extracellular_binding_partners	NA
lron-4	AQR	-1	9.31874e-08	-23.3553	0.323037	0.665284	no_documented_extracellular_binding_partners	NA	-1.00746	8.91381e-08	-23.4194	0.317896	0.555499	no_documented_extracellular_binding_partners	NA
lron-5	AQR	-0.988461	0.417653	-1.25962	0.327647	0.665284	partner_not_expressed_in_neuron	NA	-0.758024	0.567618	-0.817009	0.450805	0.633177	partner_not_expressed_in_neuron	NA
lron-6	AQR	-1.4439	3.65777e-07	-21.3825	0.156186	0.665284	partner_expressed_in_neuron	T13C2.6	0.520319	2.16129	1.1119	0.606437	0.752566	partner_expressed_in_neuron	T13C2.6
lron-7	AQR	0.154108	1.07124	0.099286	0.877923	0.950244	partner_expressed_in_neuron	lron-7|ncam-1	2.25935	2.31812	1.21296	0.0299675	0.530197	partner_expressed_in_neuron	lron-7|sym-1
lron-9	AQR	-0.151351	0.896649	-0.157385	0.880091	0.950244	partner_not_expressed_in_neuron	NA	0.793006	1.95776	0.969207	0.433274	0.614937	partner_not_expressed_in_neuron	NA
lron-10	AQR	-1.05548	0.586703	-0.769297	0.2962	0.665284	partner_not_expressed_in_neuron	NA	0.747689	1.57931	0.659294	0.460239	0.637731	partner_not_expressed_in_neuron	NA
lron-11	AQR	0.602139	1.5501	0.632364	0.548979	0.798028	partner_expressed_in_neuron	ten-1	-2.16184	0.176692	-2.5007	0.0341728	0.53388	partner_expressed_in_neuron	ten-1
lron-12	AQR	0.914387	2.28896	1.19469	0.36463	0.695018	no_documented_extracellular_binding_partners	NA	0.893859	2.01959	1.01406	0.376639	0.581906	no_documented_extracellular_binding_partners	NA
lron-13	AQR	0.546794	1.77961	0.831558	0.586693	0.825672	partner_not_expressed_in_neuron	NA	0.805603	5.26545	2.39656	0.42821	0.612579	partner_expressed_in_neuron	cdh-1
lron-14	AQR	-1.54576	0.0227895	-5.45549	0.129647	0.665284	partner_not_expressed_in_neuron	NA	-1.41903	0.187065	-2.41839	0.160313	0.555499	partner_not_expressed_in_neuron	NA
lron-15	AQR	1.69377	3.8518	1.94553	0.0968565	0.665284	no_documented_extracellular_binding_partners	NA	-0.111626	0.910288	-0.135605	0.911467	0.957383	no_documented_extracellular_binding_partners	NA
hmr-1	AQR	0.78132	1.16884	0.22508	0.437041	0.744637	partner_expressed_in_neuron	hmr-1	0.836828	1.24275	0.313534	0.408695	0.607148	partner_expressed_in_neuron	hmr-1
cdh-3	AQR	-1	2.07944e-05	-15.5534	0.323037	0.665284	partner_not_expressed_in_neuron	NA	-1.09072	0.104452	-3.25908	0.279767	0.555499	partner_expressed_in_neuron	cdh-1
cdh-4	AQR	-0.168711	0.971193	-0.0421696	0.866464	0.948679	no_documented_extracellular_binding_partners	NA	-0.116414	0.968765	-0.0457813	0.907824	0.957383	no_documented_extracellular_binding_partners	NA
fmi-1	AQR	-0.672107	0.720682	-0.472565	0.504339	0.770733	partner_not_expressed_in_neuron	NA	-0.945059	0.779169	-0.359992	0.347863	0.573889	partner_not_expressed_in_neuron	NA
casy-1	AQR	-0.243516	0.959638	-0.0594371	0.808248	0.919305	partner_expressed_in_neuron	T19D12.6|daf-2	0.0322166	1.00552	0.00793806	0.974455	0.987771	partner_expressed_in_neuron	oig-1|T19D12.6|daf-2
cdh-1	AQR	0.468887	1.266	0.340275	0.640503	0.825672	partner_expressed_in_neuron	dep-1	0.137826	1.06128	0.0858025	0.890861	0.949228	partner_expressed_in_neuron	dep-1
cdh-8	AQR	-0.774082	0.541658	-0.884545	0.441743	0.744637	partner_not_expressed_in_neuron	NA	0.927169	3.27267	1.71047	0.362421	0.574298	partner_expressed_in_neuron	cdh-9
cdh-9	AQR	-1.29713	0.381807	-1.38909	0.200124	0.665284	partner_not_expressed_in_neuron	NA	-0.816497	0.519364	-0.945181	0.416919	0.611418	partner_not_expressed_in_neuron	NA
cdh-12	AQR	-1.26557	0.376422	-1.40958	0.21148	0.665284	no_documented_extracellular_binding_partners	NA	-1.17132	0.350237	-1.51359	0.245028	0.555499	no_documented_extracellular_binding_partners	NA
nrx-1	AQR	0.645228	1.17088	0.227592	0.520712	0.775861	partner_not_expressed_in_neuron	NA	1.55296	1.50304	0.587884	0.129162	0.555499	partner_not_expressed_in_neuron	NA
nlr-1	AQR	-1.43287	0.469724	-1.09012	0.156904	0.665284	partner_expressed_in_neuron	ptp-3	-0.291609	0.890517	-0.167285	0.771697	0.87667	partner_expressed_in_neuron	ptp-3
bam-2	AQR	-1.01351	0.612989	-0.706067	0.314126	0.665284	partner_expressed_in_neuron	casy-1	-0.225558	0.86812	-0.204034	0.822647	0.90785	partner_expressed_in_neuron	casy-1
lat-1	AQR	1.39969	1.73117	0.791748	0.1663	0.665284	partner_not_expressed_in_neuron	NA	-0.320665	0.907159	-0.140573	0.749295	0.866372	partner_not_expressed_in_neuron	NA
lat-2	AQR	-1.43109	7.2433e-05	-13.753	0.159803	0.665284	no_documented_extracellular_binding_partners	NA	NA	NA	NA	NA	NA	NA	NA
nlg-1	AQR	-0.457913	0.772348	-0.372677	0.648394	0.825732	partner_expressed_in_neuron	nrx-1	0.719766	1.48919	0.574525	0.475567	0.652893	partner_expressed_in_neuron	nrx-1
glit-1	AQR	-0.340419	0.876306	-0.190493	0.734456	0.862034	no_documented_extracellular_binding_partners	NA	-1.29192	0.356718	-1.48714	0.200465	0.555499	no_documented_extracellular_binding_partners	NA
clc-1	AQR	1.24339	3.79487	1.92405	0.22036	0.665284	no_documented_extracellular_binding_partners	NA	-1.05471	0.320816	-1.64018	0.294687	0.555499	no_documented_extracellular_binding_partners	NA
clc-2	AQR	-0.78095	0.491356	-1.02516	0.437421	0.744637	no_documented_extracellular_binding_partners	NA	-2.15198	0.172234	-2.53755	0.0345553	0.53388	no_documented_extracellular_binding_partners	NA
clc-3	AQR	0.248067	1.19686	0.25925	0.804938	0.919305	no_documented_extracellular_binding_partners	NA	0.321248	1.35116	0.434199	0.749511	0.866372	no_documented_extracellular_binding_partners	NA
vab-9	AQR	-0.140853	0.947914	-0.0771712	0.88835	0.951809	no_documented_extracellular_binding_partners	NA	1.26547	1.64518	0.718246	0.21045	0.555499	no_documented_extracellular_binding_partners	NA
hic-1	AQR	1.02011	9.94144	3.31345	0.314356	0.665284	no_documented_extracellular_binding_partners	NA	1.15043	189.638	7.5671	0.261301	0.555499	no_documented_extracellular_binding_partners	NA
C54G4.4	AQR	-1.33806	0.169387	-2.5616	0.187747	0.665284	no_documented_extracellular_binding_partners	NA	-1.30667	0.0145912	-6.09876	0.196479	0.555499	no_documented_extracellular_binding_partners	NA
crb-1	AQR	-1.08873	0.493757	-1.01813	0.279635	0.665284	no_documented_extracellular_binding_partners	NA	-0.744269	0.517846	-0.949405	0.458883	0.637731	no_documented_extracellular_binding_partners	NA
eat-20	AQR	-0.0249077	0.982351	-0.0256891	0.980202	0.986825	no_documented_extracellular_binding_partners	NA	-1.02505	2.43444e-06	-18.648	0.309594	0.555499	no_documented_extracellular_binding_partners	NA
zig-11	AQR	0.762136	1.47566	0.561364	0.449558	0.746947	no_documented_extracellular_binding_partners	NA	1.10101	1.62576	0.701118	0.279998	0.555499	no_documented_extracellular_binding_partners	NA
zig-12	AQR	-0.409946	0.836883	-0.256903	0.683117	0.834611	no_documented_extracellular_binding_partners	NA	-1.15266	0.34071	-1.55338	0.25292	0.555499	no_documented_extracellular_binding_partners	NA
ina-1	AQR	-0.529807	0.770738	-0.375687	0.597759	0.825672	no_documented_extracellular_binding_partners	NA	-0.377421	0.867043	-0.205824	0.707414	0.836982	no_documented_extracellular_binding_partners	NA
pat-2	AQR	-0.326508	0.742248	-0.430026	0.744915	0.870528	no_documented_extracellular_binding_partners	NA	-0.898041	0.645285	-0.631992	0.373007	0.579191	no_documented_extracellular_binding_partners	NA
pat-3	AQR	0.411614	1.24563	0.316875	0.681881	0.834611	no_documented_extracellular_binding_partners	NA	0.593242	1.30063	0.379205	0.557225	0.720429	no_documented_extracellular_binding_partners	NA
sdn-1	AQR	-0.340569	0.919964	-0.120351	0.734413	0.862034	partner_not_expressed_in_neuron	NA	0.835353	1.26456	0.338634	0.406604	0.60696	partner_not_expressed_in_neuron	NA
C48E7.6	AQR	-1.43078	0.0192238	-5.70097	0.15988	0.665284	no_documented_extracellular_binding_partners	NA	-2.09028	0.0529146	-4.24019	0.0408679	0.550356	no_documented_extracellular_binding_partners	NA
mup-4	AQR	1	24660.8	14.5899	0.323985	0.665284	partner_not_expressed_in_neuron	NA	-1.66775	0.25428	-1.97551	0.0995371	0.555499	partner_not_expressed_in_neuron	NA
mua-3	AQR	0.77411	3.62444	1.85776	0.443626	0.744637	no_documented_extracellular_binding_partners	NA	-1.57463	0.179182	-2.4805	0.120381	0.555499	no_documented_extracellular_binding_partners	NA
let-805	AQR	0.403389	1.31674	0.396971	0.687829	0.836625	no_documented_extracellular_binding_partners	NA	-0.300497	0.76081	-0.394391	0.764623	0.875068	no_documented_extracellular_binding_partners	NA
dgn-1	AQR	0.606107	1.51269	0.597115	0.547082	0.798028	partner_not_expressed_in_neuron	NA	0.688635	1.45936	0.545332	0.495663	0.668821	partner_not_expressed_in_neuron	NA
hpo-30	AQR	0.69317	2.08165	1.05772	0.492037	0.763587	partner_not_expressed_in_neuron	NA	0.911202	1.85634	0.892462	0.368516	0.575697	partner_not_expressed_in_neuron	NA
clc-5	AQR	-0.165361	0.857096	-0.222472	0.869092	0.948679	no_documented_extracellular_binding_partners	NA	NA	NA	NA	NA	NA	NA	NA
tsp-3	AQR	0.203551	1.24241	0.313136	0.839369	0.940346	no_documented_extracellular_binding_partners	NA	0.46434	1.98623	0.990031	0.645636	0.791673	no_documented_extracellular_binding_partners	NA
tsp-4	AQR	-1.33481	0.0323575	-4.94976	0.1891	0.665284	no_documented_extracellular_binding_partners	NA	-1.88955	0.0300828	-5.05492	0.0637857	0.555499	no_documented_extracellular_binding_partners	NA
tsp-5	AQR	-1	2.1602e-06	-18.8204	0.323037	0.665284	no_documented_extracellular_binding_partners	NA	-1.65243	1.93008e-06	-18.9829	0.103851	0.555499	no_documented_extracellular_binding_partners	NA
tsp-6	AQR	-1.15373	0.4385	-1.18935	0.252543	0.665284	no_documented_extracellular_binding_partners	NA	-1.77632	0.40862	-1.29117	0.0794174	0.555499	no_documented_extracellular_binding_partners	NA
tsp-7	AQR	-0.0280479	0.987125	-0.0186952	0.977702	0.986825	no_documented_extracellular_binding_partners	NA	-1.00029	0.597707	-0.74249	0.320113	0.555499	no_documented_extracellular_binding_partners	NA
tsp-8	AQR	-1.01596	0.460756	-1.11793	0.313754	0.665284	no_documented_extracellular_binding_partners	NA	0.624782	1.43571	0.521766	0.536105	0.698972	no_documented_extracellular_binding_partners	NA
tsp-9	AQR	0.705955	1.34208	0.424466	0.482954	0.763587	no_documented_extracellular_binding_partners	NA	0.92485	1.53231	0.615707	0.359201	0.574298	no_documented_extracellular_binding_partners	NA
tsp-11	AQR	0.702713	1.72276	0.78472	0.485092	0.763587	no_documented_extracellular_binding_partners	NA	-0.855517	0.281424	-1.82918	0.395549	0.597561	no_documented_extracellular_binding_partners	NA
tsp-12	AQR	0.177919	1.08498	0.117666	0.859278	0.948679	no_documented_extracellular_binding_partners	NA	-0.155364	0.944047	-0.08307	0.877216	0.94118	no_documented_extracellular_binding_partners	NA
tsp-13	AQR	1	10276.3	13.327	0.323985	0.665284	no_documented_extracellular_binding_partners	NA	NA	NA	NA	NA	NA	NA	NA
tsp-14	AQR	-0.774793	0.652371	-0.616236	0.441276	0.744637	no_documented_extracellular_binding_partners	NA	0.577006	1.27577	0.351369	0.566094	0.722823	no_documented_extracellular_binding_partners	NA
tsp-15	AQR	-1.07948	0.371354	-1.42913	0.285215	0.665284	no_documented_extracellular_binding_partners	NA	-0.530596	0.487082	-1.03776	0.597143	0.747033	no_documented_extracellular_binding_partners	NA
tsp-16	AQR	1.16819	3.50763	1.8105	0.249475	0.665284	no_documented_extracellular_binding_partners	NA	1.21347	4.65154	2.21771	0.235637	0.555499	no_documented_extracellular_binding_partners	NA
tsp-20	AQR	-1.15364	0.564093	-0.825994	0.25225	0.665284	no_documented_extracellular_binding_partners	NA	-0.681518	0.708351	-0.497464	0.498174	0.669286	no_documented_extracellular_binding_partners	NA
tsp-21	AQR	-1.02333	0.581963	-0.781	0.309414	0.665284	no_documented_extracellular_binding_partners	NA	-3.70552	0.0365268	-4.7749	0.000466215	0.0720302	no_documented_extracellular_binding_partners	NA
C24H10.1	AQR	0.802306	1.82897	0.871031	0.424856	0.744637	no_documented_extracellular_binding_partners	NA	0.280007	1.19452	0.256434	0.780727	0.880455	no_documented_extracellular_binding_partners	NA
K10D6.2	AQR	-2.06507	0.285599	-1.80794	0.0431478	0.665284	no_documented_extracellular_binding_partners	NA	-3.37091	0.0749559	-3.73781	0.00126867	0.130673	no_documented_extracellular_binding_partners	NA
Y67A10A.9	AQR	0.922828	2.33923	1.22603	0.359915	0.695018	no_documented_extracellular_binding_partners	NA	NA	NA	NA	NA	NA	NA	NA
T05E11.2	AQR	-0.72911	0.510218	-0.970815	0.468813	0.757968	no_documented_extracellular_binding_partners	NA	-1.05996	0.0692913	-3.85118	0.293504	0.555499	no_documented_extracellular_binding_partners	NA
vab-1	AQR	-0.671474	0.774915	-0.36789	0.504064	0.770733	partner_expressed_in_neuron	efn-2|efn-4|wrk-1	0.172942	1.08758	0.121123	0.863303	0.939298	partner_expressed_in_neuron	efn-2|vab-2|wrk-1
lin-17	AQR	0.800718	1.68019	0.748623	0.425785	0.744637	partner_expressed_in_neuron	cam-1	0.940057	2.19209	1.1323	0.352877	0.573889	partner_expressed_in_neuron	cam-1
lon-2	AQR	1.39241	1.92818	0.947242	0.16925	0.665284	no_documented_extracellular_binding_partners	NA	1.02022	1.74874	0.806318	0.313265	0.555499	no_documented_extracellular_binding_partners	NA
smp-1	AQR	-0.0371263	0.975509	-0.0357729	0.97048	0.983684	partner_not_expressed_in_neuron	NA	1.22932	2.58336	1.36925	0.229237	0.555499	partner_not_expressed_in_neuron	NA
smp-2	AQR	-1.07898	0.249775	-2.0013	0.286216	0.665284	partner_not_expressed_in_neuron	NA	1.09694	9.01868	3.17292	0.283441	0.555499	partner_not_expressed_in_neuron	NA
vab-2	AQR	-0.688575	0.723181	-0.467571	0.493252	0.763587	partner_expressed_in_neuron	wrk-1|vab-1	-0.165078	0.889008	-0.169732	0.869864	0.94118	partner_expressed_in_neuron	wrk-1
efn-2	AQR	-0.48333	0.837874	-0.255194	0.630218	0.825672	partner_expressed_in_neuron	vab-1	0.315198	1.11326	0.15479	0.75422	0.866372	partner_not_expressed_in_neuron	NA
efn-4	AQR	0.380389	1.19141	0.252664	0.70481	0.848709	partner_expressed_in_neuron	mab-20|vab-1|sax-3|lad-2	0.817046	1.70728	0.771698	0.419484	0.611418	partner_expressed_in_neuron	mab-20|sax-3|lad-2
cfz-2	AQR	-1.07643	0.544047	-0.878196	0.286502	0.665284	no_documented_extracellular_binding_partners	NA	-1.09384	0.665182	-0.588178	0.27812	0.555499	no_documented_extracellular_binding_partners	NA
mom-5	AQR	0.646697	1.45801	0.544001	0.519923	0.775861	no_documented_extracellular_binding_partners	NA	-0.903859	0.589213	-0.763138	0.368893	0.575697	no_documented_extracellular_binding_partners	NA
mig-1	AQR	-0.157936	0.856248	-0.223899	0.874917	0.950244	no_documented_extracellular_binding_partners	NA	1.57504	11.66	3.54349	0.128106	0.555499	no_documented_extracellular_binding_partners	NA
B0507.1	AQR	-0.492422	0.722476	-0.468978	0.623993	0.825672	partner_not_expressed_in_neuron	NA	-1.78021	0.0891173	-3.48815	0.0799786	0.555499	partner_not_expressed_in_neuron	NA
C25E10.7	AQR	0.258442	1.37953	0.464178	0.79723	0.919305	partner_not_expressed_in_neuron	NA	-1.66694	3.40528e-07	-21.4857	0.100918	0.555499	partner_not_expressed_in_neuron	NA
C25E10.8	AQR	-1.51859	0.0362262	-4.78682	0.136341	0.665284	partner_not_expressed_in_neuron	NA	-1.59993	3.6228e-08	-24.7183	0.115048	0.555499	partner_not_expressed_in_neuron	NA
swm-1	AQR	-1.30957	1.41613e-08	-26.0735	0.197461	0.665284	no_documented_extracellular_binding_partners	NA	-1.34834	1.10821e-08	-26.4272	0.18279	0.555499	no_documented_extracellular_binding_partners	NA
nas-36	AQR	0.0602711	1.01346	0.0192827	0.952095	0.97585	no_documented_extracellular_binding_partners	NA	0.28266	1.07325	0.101985	0.778339	0.880455	no_documented_extracellular_binding_partners	NA
C34C6.3	AQR	0.434242	1.26978	0.344576	0.665495	0.833654	partner_expressed_in_neuron	zig-8	-0.395883	0.646346	-0.629621	0.693483	0.833799	partner_not_expressed_in_neuron	NA
crld-1	AQR	-1.17903	0.72957	-0.454881	0.242026	0.665284	no_documented_extracellular_binding_partners	NA	-0.642111	0.894287	-0.16119	0.523341	0.694044	no_documented_extracellular_binding_partners	NA
F11C7.2	AQR	-0.889578	0.420224	-1.25077	0.377938	0.699141	no_documented_extracellular_binding_partners	NA	-1.21962	3.21972e-06	-18.2446	0.227546	0.555499	no_documented_extracellular_binding_partners	NA
F11C7.6	AQR	-0.883335	0.338152	-1.56426	0.38117	0.699141	no_documented_extracellular_binding_partners	NA	NA	NA	NA	NA	NA	NA	NA
F14H12.3	AQR	0.443119	1.30549	0.384587	0.658924	0.833587	no_documented_extracellular_binding_partners	NA	-0.388513	0.610757	-0.71133	0.698673	0.833855	no_documented_extracellular_binding_partners	NA
F15B9.8	AQR	0.533484	1.5477	0.630124	0.595382	0.825672	partner_not_expressed_in_neuron	NA	-1.34868	0.291301	-1.77942	0.181522	0.555499	partner_not_expressed_in_neuron	NA
F35D2.3	AQR	-0.0731573	0.94881	-0.0758083	0.941868	0.97585	partner_expressed_in_neuron	F35D2.3	-1.27914	0.0349424	-4.83888	0.205919	0.555499	partner_expressed_in_neuron	F35D2.3
kal-1	AQR	-0.377201	0.837922	-0.255112	0.707138	0.848709	partner_expressed_in_neuron	sax-3|sax-7|sdn-1	-0.651732	0.772169	-0.373011	0.516528	0.687962	partner_expressed_in_neuron	sax-3|sax-7|sdn-1
M03F4.6	AQR	0.120637	1.02405	0.0342883	0.904293	0.962426	no_documented_extracellular_binding_partners	NA	2.14413	2.32222	1.21551	0.040965	0.550356	no_documented_extracellular_binding_partners	NA
dpy-31	AQR	-1.10654	0.388489	-1.36406	0.273552	0.665284	partner_not_expressed_in_neuron	NA	NA	NA	NA	NA	NA	NA	NA
T25F10.3	AQR	0.418648	1.79593	0.844733	0.67748	0.834611	partner_expressed_in_neuron	T12A7.2	-1.21189	0.219688	-2.18647	0.230119	0.555499	partner_expressed_in_neuron	T12A7.2
lag-2	AQR	-1.84467	0.0852497	-3.55216	0.0718647	0.665284	partner_expressed_in_neuron	mig-13|ins-18	-1.70988	0.133215	-2.90817	0.0919835	0.555499	partner_expressed_in_neuron	mig-13|ins-18
Y73E7A.8	AQR	0.956461	10.3283	3.36853	0.345087	0.676551	no_documented_extracellular_binding_partners	NA	0.0410811	1.03933	0.0556582	0.967375	0.987326	no_documented_extracellular_binding_partners	NA
ins-1	AQR	-1.22692	0.267801	-1.90077	0.226329	0.665284	partner_not_expressed_in_neuron	NA	-0.567071	0.676695	-0.563422	0.572255	0.727683	partner_not_expressed_in_neuron	NA
irld-34	AQR	-0.485634	0.629346	-0.668075	0.628679	0.825672	no_documented_extracellular_binding_partners	NA	-1.92017	3.62997e-07	-21.3935	0.0597583	0.555499	no_documented_extracellular_binding_partners	NA
Y53H1B.2	AQR	0.410063	1.26418	0.338198	0.683373	0.834611	no_documented_extracellular_binding_partners	NA	NA	NA	NA	NA	NA	NA	NA
unc-6	AQR	1.26558	2.75151	1.46023	0.212052	0.665284	partner_expressed_in_neuron	unc-40	0.185028	1.17498	0.232635	0.85391	0.932361	partner_expressed_in_neuron	unc-40
kpc-1	AQR	-0.211876	0.915828	-0.126851	0.832758	0.93646	no_documented_extracellular_binding_partners	NA	0.822078	1.40788	0.493519	0.416392	0.611418	no_documented_extracellular_binding_partners	NA
lect-2	AQR	-0.47881	0.710398	-0.493301	0.633455	0.825672	partner_expressed_in_neuron	fmil-1|mig-13|sax-7	-1.41024	0.289264	-1.78954	0.163136	0.555499	partner_expressed_in_neuron	fmil-1|mig-13|lect-2|sax-7
mnr-1	AQR	-0.428143	0.712638	-0.48876	0.669767	0.834611	partner_expressed_in_neuron	sax-7	0.625294	1.91348	0.936201	0.535449	0.698972	partner_expressed_in_neuron	sax-7
B0222.11	AQR	-1.46559	9.96396e-07	-19.9368	0.150206	0.665284	partner_not_expressed_in_neuron	NA	-1.41557	2.91414e-07	-21.7104	0.162248	0.555499	partner_not_expressed_in_neuron	NA
clec-41	AQR	-1.1396	0.322693	-1.63176	0.25961	0.665284	partner_expressed_in_neuron	clec-41	1.21685	4.08323	2.02971	0.233432	0.555499	partner_not_expressed_in_neuron	NA
C02B8.12	AQR	0.466888	1.89783	0.924347	0.642886	0.825672	partner_not_expressed_in_neuron	NA	0.980236	50.8759	5.66891	0.336744	0.562453	partner_not_expressed_in_neuron	NA
adm-2	AQR	-0.731674	0.812665	-0.299268	0.466617	0.757968	no_documented_extracellular_binding_partners	NA	0.986144	1.75526	0.811688	0.332792	0.558874	no_documented_extracellular_binding_partners	NA
let-756	AQR	0.0908064	1.08862	0.122499	0.927912	0.970237	no_documented_extracellular_binding_partners	NA	-0.203928	0.865843	-0.207822	0.83918	0.922799	no_documented_extracellular_binding_partners	NA
C05D12.2	AQR	1.04838	2.10341	1.07273	0.299413	0.665284	no_documented_extracellular_binding_partners	NA	0.535032	1.73662	0.796285	0.595038	0.747033	no_documented_extracellular_binding_partners	NA
irld-13	AQR	-1.25755	4.324e-06	-17.8192	0.215502	0.665284	no_documented_extracellular_binding_partners	NA	-1.14433	0.194463	-2.36243	0.256565	0.555499	no_documented_extracellular_binding_partners	NA
B0393.5	AQR	-1.07869	0.0426501	-4.55131	0.28687	0.665284	partner_expressed_in_neuron	F58E6.13	-0.117756	0.872994	-0.195956	0.906579	0.957383	partner_not_expressed_in_neuron	NA
C02B10.3	AQR	0.441592	1.06202	0.0868052	0.660156	0.833587	no_documented_extracellular_binding_partners	NA	1.34632	1.45021	0.536261	0.188363	0.555499	no_documented_extracellular_binding_partners	NA
irld-21	AQR	-1	2.36957e-06	-18.6869	0.323037	0.665284	no_documented_extracellular_binding_partners	NA	-1	2.89087e-06	-18.4001	0.321464	0.555499	no_documented_extracellular_binding_partners	NA
C11H1.5	AQR	-0.771427	0.434923	-1.20117	0.442896	0.744637	no_documented_extracellular_binding_partners	NA	-1	5.37108e-06	-17.5064	0.321464	0.555499	no_documented_extracellular_binding_partners	NA
C16B8.4	AQR	-0.173147	0.867971	-0.204281	0.863257	0.948679	partner_expressed_in_neuron	unc-71	-0.108846	0.913575	-0.130405	0.914006	0.957383	partner_expressed_in_neuron	irld-39|unc-71
spe-9	AQR	0.264269	1.22388	0.291466	0.792272	0.918927	partner_not_expressed_in_neuron	NA	0.320456	1.29458	0.372485	0.750204	0.866372	partner_not_expressed_in_neuron	NA
nas-37	AQR	1.53646	3.11698	1.64015	0.132387	0.665284	no_documented_extracellular_binding_partners	NA	0.914441	2.29847	1.20067	0.368455	0.575697	no_documented_extracellular_binding_partners	NA
C18E9.7	AQR	-0.351299	0.660983	-0.597316	0.72658	0.862034	no_documented_extracellular_binding_partners	NA	0.760759	4.52687	2.17851	0.45355	0.634149	no_documented_extracellular_binding_partners	NA
C23H4.8	AQR	1	357898	18.4492	0.323985	0.665284	partner_expressed_in_neuron	dgn-1	-1.36831	6.85085e-06	-17.1553	0.176491	0.555499	partner_expressed_in_neuron	dgn-1
hir-1	AQR	-0.521117	0.432301	-1.20989	0.60431	0.825672	partner_not_expressed_in_neuron	NA	NA	NA	NA	NA	NA	NA	NA
C27A7.8	AQR	0.668079	3.02421	1.59656	0.507694	0.771903	no_documented_extracellular_binding_partners	NA	-1.14904	0.076347	-3.71128	0.255174	0.555499	no_documented_extracellular_binding_partners	NA
C27B7.7	AQR	0.610583	1.90333	0.928523	0.544141	0.798028	no_documented_extracellular_binding_partners	NA	NA	NA	NA	NA	NA	NA	NA
irld-24	AQR	-1.02834	0.1116	-3.16359	0.309486	0.665284	no_documented_extracellular_binding_partners	NA	-1.4016	0.083915	-3.57493	0.166195	0.555499	no_documented_extracellular_binding_partners	NA
ZK856.6	AQR	1.04499	20.7401	4.37435	0.302974	0.665284	partner_expressed_in_neuron	trk-1|F15B9.8	0.806365	5.09288	2.34848	0.42755	0.612579	partner_expressed_in_neuron	trk-1|F15B9.8
C49C3.4	AQR	1	52172.8	15.671	0.323985	0.665284	no_documented_extracellular_binding_partners	NA	-0.849721	0.479043	-1.06177	0.398507	0.59776	no_documented_extracellular_binding_partners	NA
mec-9	AQR	-1.3615	0.0487098	-4.35964	0.180589	0.665284	no_documented_extracellular_binding_partners	NA	-1.70125	0.0586878	-4.09079	0.0942051	0.555499	no_documented_extracellular_binding_partners	NA
C53A5.13	AQR	-1.13869	0.670985	-0.575647	0.258378	0.665284	no_documented_extracellular_binding_partners	NA	0.402775	1.26752	0.342012	0.688579	0.83322	no_documented_extracellular_binding_partners	NA
lam-2	AQR	1.82479	3.59811	1.84724	0.0755857	0.665284	no_documented_extracellular_binding_partners	NA	0.161241	1.11678	0.159347	0.872328	0.94118	no_documented_extracellular_binding_partners	NA
dex-1	AQR	1.49101	8.54204	3.09458	0.144501	0.665284	partner_not_expressed_in_neuron	NA	-1	0.000646946	-10.5941	0.321464	0.555499	partner_not_expressed_in_neuron	NA
pqn-25	AQR	-1.37547	0.131903	-2.92245	0.175956	0.665284	partner_not_expressed_in_neuron	NA	-1.40182	0.100529	-3.31432	0.166048	0.555499	partner_not_expressed_in_neuron	NA
trk-1	AQR	-0.485783	0.89633	-0.157899	0.628504	0.825672	partner_not_expressed_in_neuron	NA	-0.801773	0.81091	-0.302387	0.425861	0.612579	partner_not_expressed_in_neuron	NA
E01G6.1	AQR	-1.37584	4.44666e-05	-14.4569	0.176164	0.665284	partner_expressed_in_neuron	egl-15|B0507.1	NA	NA	NA	NA	NA	NA	NA
irld-2	AQR	-2.26455	5.65906e-07	-20.7529	0.0287626	0.665284	no_documented_extracellular_binding_partners	NA	-2.40633	0.0132231	-6.24079	0.0193133	0.494818	no_documented_extracellular_binding_partners	NA
F09F9.4	AQR	-1.95809	0.380418	-1.39434	0.0548483	0.665284	partner_not_expressed_in_neuron	NA	-1.39296	0.533388	-0.906742	0.167403	0.555499	partner_not_expressed_in_neuron	NA
irld-30	AQR	1	324011	18.3057	0.323985	0.665284	no_documented_extracellular_binding_partners	NA	-1	3.71035e-06	-18.04	0.321464	0.555499	no_documented_extracellular_binding_partners	NA
irld-31	AQR	1	95989	16.5506	0.323985	0.665284	no_documented_extracellular_binding_partners	NA	-1	6.5106e-06	-17.2288	0.321464	0.555499	no_documented_extracellular_binding_partners	NA
F19C6.3	AQR	0.961352	1.57855	0.658597	0.34012	0.674755	no_documented_extracellular_binding_partners	NA	1.62623	3.16311	1.66134	0.115926	0.555499	no_documented_extracellular_binding_partners	NA
F21A3.11	AQR	-1.07115	0.421998	-1.24469	0.288077	0.665284	partner_expressed_in_neuron	T13C2.6	-1.03458	1.77404e-06	-19.1045	0.305159	0.555499	partner_expressed_in_neuron	T13C2.6
F28C1.3	AQR	-0.473436	0.917038	-0.124947	0.637295	0.825672	no_documented_extracellular_binding_partners	NA	-2.19646	0.634551	-0.656191	0.0308853	0.530197	no_documented_extracellular_binding_partners	NA
F30H5.3	AQR	-0.236934	0.83514	-0.259909	0.81333	0.921567	no_documented_extracellular_binding_partners	NA	NA	NA	NA	NA	NA	NA	NA
atrn-1	AQR	-1.68171	0.707567	-0.499061	0.0966247	0.665284	no_documented_extracellular_binding_partners	NA	-1.52917	0.567869	-0.81637	0.130508	0.555499	no_documented_extracellular_binding_partners	NA
lin-3	AQR	-1	0.000134011	-12.8654	0.323037	0.665284	partner_not_expressed_in_neuron	NA	NA	NA	NA	NA	NA	NA	NA
nas-39	AQR	0.733912	2.99042	1.58035	0.467448	0.757968	partner_not_expressed_in_neuron	NA	-1.44603	3.19448e-06	-18.256	0.15355	0.555499	partner_not_expressed_in_neuron	NA
F40F11.4	AQR	-0.385211	0.885683	-0.175138	0.701135	0.848709	no_documented_extracellular_binding_partners	NA	0.185433	1.06709	0.0936825	0.85347	0.932361	no_documented_extracellular_binding_partners	NA
agr-1	AQR	-1.05072	0.490081	-1.02891	0.296923	0.665284	partner_expressed_in_neuron	sol-1	-2.70193	0.0944534	-3.40425	0.00890885	0.486353	partner_expressed_in_neuron	sol-1
dep-1	AQR	-2.21487	0.397862	-1.32966	0.0307697	0.665284	partner_not_expressed_in_neuron	NA	-3.94024	0.287741	-1.79716	0.000171642	0.0530375	partner_expressed_in_neuron	cdh-1
F46G10.2	AQR	-0.515976	0.618569	-0.692994	0.60785	0.825672	no_documented_extracellular_binding_partners	NA	0.563061	1.59699	0.675355	0.576464	0.73003	no_documented_extracellular_binding_partners	NA
F53C11.9	AQR	1.13313	4.83149	2.27247	0.263454	0.665284	partner_expressed_in_neuron	unc-71	-1.19124	7.61976e-06	-17.0018	0.23841	0.555499	partner_expressed_in_neuron	unc-71
nid-1	AQR	-1.10714	0.113237	-3.14258	0.274288	0.665284	partner_not_expressed_in_neuron	NA	-1.40364	1.72177e-06	-19.1477	0.165759	0.555499	partner_not_expressed_in_neuron	NA
egas-4	AQR	-1	4.10395e-07	-21.2165	0.323037	0.665284	no_documented_extracellular_binding_partners	NA	-1	3.83593e-07	-21.3139	0.321464	0.555499	no_documented_extracellular_binding_partners	NA
F58E6.13	AQR	-1.07082	0.24493	-2.02956	0.290216	0.665284	partner_expressed_in_neuron	F58E6.13|ptp-3	-1.44627	0.34617	-1.53045	0.152439	0.555499	partner_expressed_in_neuron	ptp-3
irld-10	AQR	-1.42001	1.00501e-06	-19.9244	0.162985	0.665284	no_documented_extracellular_binding_partners	NA	-0.812798	0.174871	-2.51564	0.419471	0.611418	no_documented_extracellular_binding_partners	NA
H42K12.3	AQR	-0.882192	0.352269	-1.50525	0.382416	0.699141	partner_not_expressed_in_neuron	NA	-1.28904	0.404671	-1.30518	0.201022	0.555499	partner_expressed_in_neuron	sym-1
irld-44	AQR	-1	9.31079e-06	-16.7127	0.323037	0.665284	partner_not_expressed_in_neuron	NA	-0.92734	0.10603	-3.23745	0.357502	0.574298	partner_not_expressed_in_neuron	NA
apx-1	AQR	1.18513	6.84353	2.77474	0.243327	0.665284	no_documented_extracellular_binding_partners	NA	1.40287	40086.2	15.2908	0.173461	0.555499	no_documented_extracellular_binding_partners	NA
irld-12	AQR	-1	4.50463e-06	-17.7602	0.323037	0.665284	no_documented_extracellular_binding_partners	NA	-1	3.60584e-06	-18.0812	0.321464	0.555499	no_documented_extracellular_binding_partners	NA
R05G6.9	AQR	0.656683	2.10144	1.07138	0.513882	0.775861	partner_not_expressed_in_neuron	NA	NA	NA	NA	NA	NA	NA	NA
lin-12	AQR	1.28857	3.96855	1.98861	0.203225	0.665284	partner_not_expressed_in_neuron	NA	1	9146.61	13.159	0.327287	0.555499	partner_not_expressed_in_neuron	NA
nas-23	AQR	-0.981967	0.108198	-3.20826	0.331675	0.665284	partner_not_expressed_in_neuron	NA	NA	NA	NA	NA	NA	NA	NA
R11G1.1	AQR	-1.21868	0.224068	-2.15799	0.228888	0.665284	partner_not_expressed_in_neuron	NA	-1.24681	0.322963	-1.63056	0.216022	0.555499	partner_not_expressed_in_neuron	NA
T05G5.1	AQR	1.43558	28.7936	4.84768	0.159708	0.665284	partner_expressed_in_neuron	unc-71|sol-1	0.0401762	1.04573	0.0645083	0.968155	0.987326	partner_expressed_in_neuron	unc-71|sol-1
irld-49	AQR	-1.42954	0.000175595	-12.4755	0.160247	0.665284	no_documented_extracellular_binding_partners	NA	NA	NA	NA	NA	NA	NA	NA
T12A7.2	AQR	1.05327	1.22618	0.294174	0.295887	0.665284	partner_not_expressed_in_neuron	NA	0.268938	1.05801	0.0813519	0.788738	0.886115	partner_not_expressed_in_neuron	NA
T13C2.6	AQR	0.578663	1.13796	0.186445	0.56463	0.812849	partner_not_expressed_in_neuron	NA	-0.244069	0.91153	-0.133638	0.808589	0.898755	partner_not_expressed_in_neuron	NA
T19D12.6	AQR	-0.606341	0.859076	-0.219143	0.546082	0.798028	partner_expressed_in_neuron	casy-1	-0.263523	0.91476	-0.128535	0.793388	0.886115	partner_expressed_in_neuron	casy-1
T21B6.3	AQR	0.433774	1.25352	0.325983	0.665804	0.833654	no_documented_extracellular_binding_partners	NA	1.06187	3.04361	1.60578	0.297139	0.555499	no_documented_extracellular_binding_partners	NA
chhy-1	AQR	0.8391	2.63442	1.39749	0.405827	0.719859	partner_expressed_in_neuron	T13C2.6	1.18062	7.90031	2.98191	0.249142	0.555499	partner_expressed_in_neuron	T13C2.6
irld-52	AQR	1.07652	184407	17.4925	0.288856	0.665284	no_documented_extracellular_binding_partners	NA	-1.03224	8.28002e-06	-16.8819	0.306243	0.555499	no_documented_extracellular_binding_partners	NA
irld-15	AQR	-1.11976	0.32064	-1.64097	0.267326	0.665284	no_documented_extracellular_binding_partners	NA	-2.14092	9.93409e-07	-19.9411	0.0364953	0.537003	no_documented_extracellular_binding_partners	NA
irld-55	AQR	-0.696905	0.286983	-1.80096	0.489152	0.763587	no_documented_extracellular_binding_partners	NA	0.378154	1.69378	0.760249	0.707765	0.836982	no_documented_extracellular_binding_partners	NA
unc-71	AQR	-2.75679	0.174624	-2.51767	0.00810663	0.665284	partner_expressed_in_neuron	C16B8.4	0.0171206	1.00728	0.0104669	0.986407	0.989977	partner_expressed_in_neuron	C16B8.4
fmil-1	AQR	-0.243518	0.888895	-0.169916	0.808245	0.919305	partner_expressed_in_neuron	sol-1|unc-40	-0.626215	0.704596	-0.505132	0.534197	0.698972	partner_expressed_in_neuron	sol-1|lect-2|unc-40|oig-1
irld-17	AQR	-1.09931	9.33907e-06	-16.7083	0.277896	0.665284	no_documented_extracellular_binding_partners	NA	NA	NA	NA	NA	NA	NA	NA
ced-1	AQR	-2.21189	0.309127	-1.69373	0.0312135	0.665284	partner_expressed_in_neuron	lron-10	-2.66065	0.322165	-1.63413	0.00944375	0.486353	partner_expressed_in_neuron	lron-10
Y51H4A.25	AQR	-1.8071	1.52799e-05	-15.998	0.0779144	0.665284	no_documented_extracellular_binding_partners	NA	NA	NA	NA	NA	NA	NA	NA
ndnf-1	AQR	-1.40873	0.199865	-2.3229	0.165369	0.665284	partner_expressed_in_neuron	egl-15	-0.155679	0.882141	-0.180919	0.876848	0.94118	partner_expressed_in_neuron	egl-15
daf-2	AQR	-2.2752	0.673308	-0.570662	0.0256767	0.665284	partner_expressed_in_neuron	daf-2|casy-1	0.0905356	1.02779	0.0395517	0.928239	0.969006	partner_expressed_in_neuron	daf-2|casy-1
egas-1	AQR	0.937432	16.2356	4.02108	0.354758	0.690966	no_documented_extracellular_binding_partners	NA	-1	4.97879e-07	-20.9377	0.321464	0.555499	no_documented_extracellular_binding_partners	NA
egas-3	AQR	0.963099	27.5719	4.78513	0.341906	0.674755	no_documented_extracellular_binding_partners	NA	-1.34034	3.63361e-06	-18.0702	0.185362	0.555499	no_documented_extracellular_binding_partners	NA
Y69H2.3	AQR	-1.26636	1.14159e-06	-19.7405	0.212364	0.665284	no_documented_extracellular_binding_partners	NA	-1.10129	0.117588	-3.08819	0.275134	0.555499	no_documented_extracellular_binding_partners	NA
irld-59	AQR	-1	5.29439e-06	-17.5271	0.323037	0.665284	partner_not_expressed_in_neuron	NA	NA	NA	NA	NA	NA	NA	NA
mab-7	AQR	-0.243554	0.85318	-0.229077	0.808238	0.919305	no_documented_extracellular_binding_partners	NA	-2.3902	0.217867	-2.19848	0.0196505	0.494818	no_documented_extracellular_binding_partners	NA
irld-60	AQR	-1	9.03471e-07	-20.078	0.323037	0.665284	no_documented_extracellular_binding_partners	NA	-1	1.66592e-06	-19.1952	0.321464	0.555499	no_documented_extracellular_binding_partners	NA
irld-19	AQR	-0.462237	0.486055	-1.04081	0.645576	0.825672	no_documented_extracellular_binding_partners	NA	-1	7.79155e-06	-16.9697	0.321464	0.555499	no_documented_extracellular_binding_partners	NA
irld-61	AQR	-1	8.34666e-06	-16.8704	0.323037	0.665284	no_documented_extracellular_binding_partners	NA	-1.30794	2.05947e-05	-15.5674	0.196055	0.555499	no_documented_extracellular_binding_partners	NA
irld-20	AQR	-1	1.12197e-05	-16.4436	0.323037	0.665284	no_documented_extracellular_binding_partners	NA	-1	5.85764e-05	-14.0593	0.321464	0.555499	no_documented_extracellular_binding_partners	NA
irld-62	AQR	1	72663.5	16.1489	0.323985	0.665284	no_documented_extracellular_binding_partners	NA	-0.938798	0.0595726	-4.06921	0.351701	0.573889	no_documented_extracellular_binding_partners	NA
let-23	AQR	-1.27637	0.0759687	-3.71845	0.208686	0.665284	partner_not_expressed_in_neuron	NA	-1.2841	3.5443e-07	-21.428	0.204214	0.555499	partner_not_expressed_in_neuron	NA
irld-65	AQR	0.711901	3.19207	1.67449	0.480777	0.763587	no_documented_extracellular_binding_partners	NA	0.723672	2.32377	1.21646	0.475729	0.652893	no_documented_extracellular_binding_partners	NA
lgx-1	AQR	-1.19775	5.58278e-06	-17.4506	0.237729	0.665284	partner_not_expressed_in_neuron	NA	-1	4.7638e-05	-14.3575	0.321464	0.555499	partner_not_expressed_in_neuron	NA
gon-1	AQR	1.72984	48.9235	5.61245	0.0922135	0.665284	no_documented_extracellular_binding_partners	NA	-0.0178682	0.987387	-0.0183131	0.985798	0.989977	no_documented_extracellular_binding_partners	NA
F28B4.3	AQR	-1.21745	0.371841	-1.42724	0.227696	0.665284	partner_expressed_in_neuron	egl-15	NA	NA	NA	NA	NA	NA	NA
irg-7	AQR	0.340093	1.17818	0.236562	0.734753	0.862034	no_documented_extracellular_binding_partners	NA	NA	NA	NA	NA	NA	NA	NA
ten-1	AQR	0.838835	1.33093	0.412439	0.404151	0.719859	partner_not_expressed_in_neuron	NA	1.63446	2.05424	1.0386	0.112429	0.555499	partner_expressed_in_neuron	lron-11
T01D3.1	AQR	1.29982	1.46069	0.546649	0.197882	0.665284	no_documented_extracellular_binding_partners	NA	1.0913	1.32995	0.411368	0.281403	0.555499	no_documented_extracellular_binding_partners	NA
mec-1	AQR	-1.03002	0.235577	-2.08573	0.308332	0.665284	no_documented_extracellular_binding_partners	NA	-1.4584	0.06669	-3.90639	0.150009	0.555499	no_documented_extracellular_binding_partners	NA
Y64G10A.7	AQR	-0.374394	0.739591	-0.435201	0.709156	0.848709	no_documented_extracellular_binding_partners	NA	-1.92403	2.77393e-07	-21.7816	0.0592617	0.555499	no_documented_extracellular_binding_partners	NA
sol-1	AQR	0.188859	1.07681	0.106769	0.850695	0.945922	partner_expressed_in_neuron	fmil-1	0.374519	1.13995	0.188972	0.709674	0.836982	partner_expressed_in_neuron	fmil-1
C34F6.10	AQR	1.75949	1.703	0.768079	0.0839825	0.665284	no_documented_extracellular_binding_partners	NA	-0.0617127	0.987036	-0.0188256	0.950976	0.985375	no_documented_extracellular_binding_partners	NA
ost-1	AQR	0.0754096	1.02771	0.0394339	0.940114	0.97585	no_documented_extracellular_binding_partners	NA	-1.73566	0.283621	-1.81796	0.0873489	0.555499	no_documented_extracellular_binding_partners	NA
phg-1	AQR	0.759863	2.07419	1.05255	0.451176	0.746947	partner_expressed_in_neuron	dep-1	NA	NA	NA	NA	NA	NA	NA
egl-17	AQR	-1.42607	3.02544e-05	-15.0125	0.161239	0.665284	no_documented_extracellular_binding_partners	NA	NA	NA	NA	NA	NA	NA	NA
mig-13	AQR	0.0587683	1.06852	0.0956204	0.953373	0.97585	partner_not_expressed_in_neuron	NA	-1.56302	1.37135e-06	-19.476	0.123489	0.555499	partner_expressed_in_neuron	lect-2
flr-2	AQR	0.850289	5.9067	2.56235	0.400694	0.719318	partner_expressed_in_neuron	F15B9.8	-1.39741	7.83497e-08	-23.6055	0.167614	0.555499	partner_expressed_in_neuron	F15B9.8
irld-38	AQR	-0.980106	0.0197052	-5.66528	0.332642	0.665284	no_documented_extracellular_binding_partners	NA	-1.06305	9.22721e-07	-20.0476	0.292164	0.555499	no_documented_extracellular_binding_partners	NA
neto-1	AQR	-0.521898	0.776674	-0.364619	0.603273	0.825672	partner_not_expressed_in_neuron	NA	1.13773	2.1363	1.09511	0.264826	0.555499	partner_not_expressed_in_neuron	NA
plx-2	AQR	1.24666	1.51231	0.596755	0.216515	0.665284	partner_expressed_in_neuron	mab-20	1.48023	2.82352	1.49749	0.150653	0.555499	partner_expressed_in_neuron	mab-20
irld-45	AQR	-1	2.04947e-06	-18.8963	0.323037	0.665284	no_documented_extracellular_binding_partners	NA	-1	2.31708e-06	-18.7193	0.321464	0.555499	no_documented_extracellular_binding_partners	NA
sol-2	AQR	0.100677	1.0382	0.0540797	0.920065	0.970237	no_documented_extracellular_binding_partners	NA	1.54228	2.11466	1.08043	0.134502	0.555499	no_documented_extracellular_binding_partners	NA
T02C5.1	AQR	-0.725203	0.621827	-0.685415	0.470551	0.757968	partner_expressed_in_neuron	lron-7	NA	NA	NA	NA	NA	NA	NA
svh-2	AQR	0.769417	1.35414	0.437377	0.444783	0.744637	no_documented_extracellular_binding_partners	NA	1.17915	1.4558	0.541809	0.243963	0.555499	no_documented_extracellular_binding_partners	NA
ilc-17.1	AQR	0.696657	3.3207	1.73149	0.490289	0.763587	no_documented_extracellular_binding_partners	NA	0.863217	7.48398	2.90381	0.39644	0.597561	no_documented_extracellular_binding_partners	NA
T23B12.8	AQR	1.65325	1.80291e+07	24.1038	0.106975	0.665284	partner_not_expressed_in_neuron	NA	0.640466	1.988	0.991316	0.526043	0.694647	partner_expressed_in_neuron	lect-2
ins-18	AQR	-1.74367	0.162734	-2.61941	0.0879821	0.665284	partner_not_expressed_in_neuron	NA	-2.31402	0.0700208	-3.83607	0.0240203	0.494818	partner_not_expressed_in_neuron	NA
T28F3.8	AQR	-1.40886	0.34107	-1.55186	0.163173	0.665284	no_documented_extracellular_binding_partners	NA	-1.23328	0.20263	-2.30308	0.222035	0.555499	no_documented_extracellular_binding_partners	NA
plx-1	AQR	-0.521872	0.7144	-0.485197	0.603454	0.825672	partner_expressed_in_neuron	casy-1|sax-3	1.75391	2.64236	1.40183	0.0888816	0.555499	partner_expressed_in_neuron	casy-1|sax-3
Y69A2AR.31	AQR	1.55712	2.44111	1.28754	0.126314	0.665284	no_documented_extracellular_binding_partners	NA	1.109	2.41215	1.27032	0.277346	0.555499	no_documented_extracellular_binding_partners	NA
mab-20	AQR	0.264002	1.06145	0.086032	0.792497	0.918927	partner_expressed_in_neuron	mab-20|efn-4	1.71575	1.49501	0.580153	0.0958067	0.555499	partner_expressed_in_neuron	mab-20|plx-2
Y95B8A.6	AQR	-1.37316	0.499131	-1.00251	0.173675	0.665284	no_documented_extracellular_binding_partners	NA	-1.03022	0.384552	-1.37875	0.306604	0.555499	no_documented_extracellular_binding_partners	NA
lev-10	AQR	-2.12044	0.16109	-2.63406	0.0390568	0.665284	no_documented_extracellular_binding_partners	NA	-1.5878	0.220653	-2.18015	0.117377	0.555499	no_documented_extracellular_binding_partners	NA
daf-28	AQR	-1.68055	0.082204	-3.60465	0.100168	0.665284	partner_not_expressed_in_neuron	NA	-1.92958	0.181299	-2.46356	0.0577051	0.555499	partner_not_expressed_in_neuron	NA
ins-6	AQR	-1.15459	3.43218e-08	-24.7963	0.254786	0.665284	partner_not_expressed_in_neuron	NA	-1.43121	9.5027e-09	-26.649	0.157736	0.555499	partner_not_expressed_in_neuron	NA
Y71H2AM.10	AQR	0.00438898	1.00087	0.00126112	0.996509	0.996509	no_documented_extracellular_binding_partners	NA	1.73274	1.38861	0.473638	0.0921762	0.555499	no_documented_extracellular_binding_partners	NA
scl-10	AQR	0.0665483	1.09407	0.129707	0.947121	0.97585	partner_expressed_in_neuron	fmil-1|efn-4	-0.230948	0.868111	-0.204048	0.817947	0.905899	partner_expressed_in_neuron	fmil-1
eva-1	AQR	-1.63056	0.471916	-1.0834	0.107737	0.665284	partner_not_expressed_in_neuron	NA	1.02152	1.98418	0.988544	0.315785	0.555499	partner_not_expressed_in_neuron	NA
unc-129	AQR	1.60259	1.61361e+06	20.6219	0.117764	0.665284	no_documented_extracellular_binding_partners	NA	0.06152	1.09105	0.125716	0.95114	0.985375	no_documented_extracellular_binding_partners	NA
epi-1	AQR	1.42402	3.74469	1.90485	0.161568	0.665284	no_documented_extracellular_binding_partners	NA	NA	NA	NA	NA	NA	NA	NA
emb-9	AQR	-1.44905	0.0613084	-4.02777	0.15462	0.665284	no_documented_extracellular_binding_partners	NA	-0.40028	0.69956	-0.51548	0.690305	0.83322	no_documented_extracellular_binding_partners	NA
let-2	AQR	-1.42189	0.526177	-0.92638	0.160169	0.665284	no_documented_extracellular_binding_partners	NA	NA	NA	NA	NA	NA	NA	NA
cle-1	AQR	-1.19533	0.438292	-1.19004	0.235996	0.665284	partner_not_expressed_in_neuron	NA	-1.18402	0.479394	-1.06072	0.240036	0.555499	partner_not_expressed_in_neuron	NA
lin-44	AQR	-0.510458	0.441921	-1.17814	0.611686	0.825672	no_documented_extracellular_binding_partners	NA	1	1.31471e+06	20.3263	0.327287	0.555499	no_documented_extracellular_binding_partners	NA
egl-20	AQR	-1.09303	0.282412	-1.82413	0.278774	0.665284	partner_expressed_in_neuron	cam-1	-2.26427	0.037119	-4.7517	0.0272542	0.526348	partner_expressed_in_neuron	cam-1
cwn-1	AQR	1.02317	2.69121	1.42825	0.311313	0.665284	partner_expressed_in_neuron	cam-1	-0.261554	0.772725	-0.371974	0.794349	0.886115	partner_expressed_in_neuron	cam-1
cwn-2	AQR	0.905801	7.68345	2.94175	0.371013	0.695357	no_documented_extracellular_binding_partners	NA	-1.09294	1.35728e-07	-22.8128	0.278937	0.555499	no_documented_extracellular_binding_partners	NA
ddr-2	AQR	1.02752	1.69496	0.761255	0.307948	0.665284	no_documented_extracellular_binding_partners	NA	1.01984	1.68013	0.748576	0.314561	0.555499	no_documented_extracellular_binding_partners	NA
mom-2	AQR	0.688707	3.05475	1.61106	0.494538	0.763587	partner_expressed_in_neuron	cam-1	1.01084	15.2566	3.93136	0.322128	0.555499	partner_expressed_in_neuron	cam-1
stg-1	AQR	-0.137367	0.905789	-0.142753	0.891123	0.951809	no_documented_extracellular_binding_partners	NA	-2.31601	0.0834388	-3.58314	0.0240021	0.494818	no_documented_extracellular_binding_partners	NA
stg-2	AQR	2.05154	3.31605	1.72947	0.0465893	0.665284	no_documented_extracellular_binding_partners	NA	1.78876	2.70055	1.43325	0.0824929	0.555499	no_documented_extracellular_binding_partners	NA
cni-1	AQR	-0.138765	0.969618	-0.0445113	0.890001	0.951809	no_documented_extracellular_binding_partners	NA	0.98788	1.19856	0.261303	0.328985	0.555499	no_documented_extracellular_binding_partners	NA
cam-1	ASEL	-0.830081	0.776523	-0.3649	0.410762	0.615716	partner_expressed_in_neuron	rig-3	-1.85705	0.46854	-1.09375	0.070153	0.277914	partner_expressed_in_neuron	rig-3
egl-15	ASEL	-1.10915	0.204145	-2.29233	0.271829	0.543041	partner_expressed_in_neuron	ndnf-1	-0.104595	0.915093	-0.128009	0.917004	0.94025	partner_not_expressed_in_neuron	NA
ver-3	ASEL	-0.895314	0.100204	-3.31899	0.374743	0.590416	partner_not_expressed_in_neuron	NA	0.789433	5.00066	2.32212	0.438645	0.564755	partner_not_expressed_in_neuron	NA
clr-1	ASEL	-2.392	0.368752	-1.43928	0.0191712	0.263589	partner_not_expressed_in_neuron	NA	-0.84167	0.71365	-0.486712	0.406813	0.535605	partner_not_expressed_in_neuron	NA
ptp-3	ASEL	-1.21031	0.751489	-0.412176	0.232361	0.543041	partner_not_expressed_in_neuron	NA	-1.82075	0.609332	-0.714701	0.0762785	0.296254	partner_not_expressed_in_neuron	NA
ptp-4	ASEL	-2.07754	0.294213	-1.76507	0.0410928	0.330466	partner_expressed_in_neuron	T19D12.6|F09F9.4	-0.694978	0.684545	-0.546783	0.490396	0.603714	partner_expressed_in_neuron	T19D12.6
dig-1	ASEL	-2.14068	0.0738359	-3.75953	0.0368989	0.330466	no_documented_extracellular_binding_partners	NA	-0.189331	0.813089	-0.298515	0.850778	0.888143	no_documented_extracellular_binding_partners	NA
him-4	ASEL	0.818	3.93988	1.97815	0.420144	0.615716	partner_not_expressed_in_neuron	NA	-1.30732	0.0463864	-4.43016	0.195893	0.461733	partner_not_expressed_in_neuron	NA
unc-52	ASEL	-0.186267	0.82556	-0.276555	0.853115	0.899931	no_documented_extracellular_binding_partners	NA	-1.10025	7.63671e-07	-20.3205	0.275476	0.48574	no_documented_extracellular_binding_partners	NA
igcm-1	ASEL	-0.260778	0.77085	-0.375478	0.795161	0.874851	partner_not_expressed_in_neuron	NA	-2.28906	0.0867334	-3.52727	0.0251972	0.162207	partner_not_expressed_in_neuron	NA
igcm-2	ASEL	-0.575595	0.657297	-0.605383	0.566549	0.729912	partner_not_expressed_in_neuron	NA	0.23988	1.15363	0.206177	0.811963	0.865161	partner_not_expressed_in_neuron	NA
igcm-3	ASEL	0.577226	1.47936	0.56497	0.568211	0.729912	partner_not_expressed_in_neuron	NA	-0.836526	0.67569	-0.565566	0.407337	0.535605	partner_expressed_in_neuron	igcm-3
igcm-4	ASEL	-0.840174	0.669354	-0.579159	0.403854	0.614022	partner_expressed_in_neuron	sax-3	-0.0845989	0.954073	-0.0678284	0.933075	0.945312	partner_expressed_in_neuron	sax-3
mig-6	ASEL	-1	2.19596e-06	-18.7967	0.322032	0.543041	partner_not_expressed_in_neuron	NA	1.27844	8.99535	3.16918	0.215371	0.464077	partner_expressed_in_neuron	ZC374.2
oig-1	ASEL	-1.59779	0.399335	-1.32433	0.114288	0.479689	partner_expressed_in_neuron	oig-1|casy-1	-4.47242	0.102139	-3.29139	2.96174e-05	0.0030506	partner_expressed_in_neuron	oig-1|casy-1
oig-2	ASEL	1.57219	4.06182	2.02213	0.126987	0.497921	no_documented_extracellular_binding_partners	NA	1.68549	3.41771	1.77303	0.106426	0.346164	no_documented_extracellular_binding_partners	NA
oig-4	ASEL	-1.57514	0.102951	-3.27997	0.121024	0.487367	partner_not_expressed_in_neuron	NA	-2.71706	7.15239e-07	-20.4151	0.00852628	0.0878207	partner_not_expressed_in_neuron	NA
oig-5	ASEL	-1.24983	0.558642	-0.840003	0.215524	0.543041	no_documented_extracellular_binding_partners	NA	-2.00662	0.374378	-1.41743	0.0514003	0.230184	no_documented_extracellular_binding_partners	NA
oig-8	ASEL	1.38783	2.23804e+07	24.4157	0.176536	0.515761	no_documented_extracellular_binding_partners	NA	1.52457	45.5795	5.51031	0.143001	0.408576	no_documented_extracellular_binding_partners	NA
rig-1	ASEL	-1.30801	0.476997	-1.06795	0.195563	0.538442	partner_expressed_in_neuron	clr-1	-3.66042	0.115786	-3.11047	0.000499513	0.016668	partner_not_expressed_in_neuron	NA
rig-3	ASEL	-0.353598	0.818342	-0.289224	0.725088	0.850694	partner_not_expressed_in_neuron	NA	-0.634954	0.752871	-0.409525	0.528969	0.630223	partner_expressed_in_neuron	ncam-1
rig-4	ASEL	-1.54081	0.13594	-2.87896	0.129211	0.500061	no_documented_extracellular_binding_partners	NA	-2.00671	1.19658e-06	-19.6726	0.0491462	0.227736	no_documented_extracellular_binding_partners	NA
rig-5	ASEL	-0.338763	0.747565	-0.419729	0.736242	0.857032	partner_expressed_in_neuron	T19D12.6|hmr-1|ptp-3	0.561745	2.3139	1.21033	0.580271	0.662821	partner_expressed_in_neuron	T19D12.6|hmr-1|ptp-3
rig-6	ASEL	-1.14346	0.565112	-0.823392	0.257661	0.543041	no_documented_extracellular_binding_partners	NA	-1.29425	0.545294	-0.874894	0.202901	0.461733	no_documented_extracellular_binding_partners	NA
ncam-1	ASEL	-1.61818	0.420462	-1.24995	0.111036	0.479547	partner_expressed_in_neuron	lron-7|rig-3	-2.00185	0.406212	-1.2997	0.0488897	0.227736	partner_expressed_in_neuron	lron-7|rig-3
sax-3	ASEL	-0.262662	0.940222	-0.0889262	0.793762	0.874851	partner_not_expressed_in_neuron	NA	-3.72736	0.411913	-1.27959	0.000355267	0.0156825	partner_expressed_in_neuron	igcm-4
sax-7	ASEL	-1.97208	0.657178	-0.605643	0.0542525	0.338641	partner_expressed_in_neuron	sax-7	-4.93714	0.366735	-1.44719	4.18887e-06	0.00064718	partner_expressed_in_neuron	sax-7
lad-2	ASEL	-0.714253	0.604413	-0.726394	0.47884	0.663694	partner_not_expressed_in_neuron	NA	-0.590188	0.636592	-0.651559	0.55694	0.655485	partner_not_expressed_in_neuron	NA
syg-1	ASEL	-2.39111	0.381153	-1.39156	0.019341	0.263589	partner_expressed_in_neuron	sax-3	-3.32894	0.20961	-2.25422	0.00131442	0.027077	partner_expressed_in_neuron	syg-2|sax-3
syg-2	ASEL	0.441476	1.26857	0.343198	0.661233	0.817624	partner_not_expressed_in_neuron	NA	1.20728	2.31539	1.21126	0.237925	0.477957	partner_expressed_in_neuron	syg-2
unc-40	ASEL	-1.87005	0.544315	-0.877488	0.0661727	0.365175	partner_not_expressed_in_neuron	NA	-3.0538	0.498558	-1.00417	0.00312349	0.0453276	partner_not_expressed_in_neuron	NA
unc-5	ASEL	-2.08559	0.0738363	-3.75953	0.041768	0.330466	partner_not_expressed_in_neuron	NA	-1.2734	0.335423	-1.57595	0.20703	0.461733	partner_not_expressed_in_neuron	NA
wrk-1	ASEL	0.194679	1.09052	0.125017	0.846686	0.899931	partner_expressed_in_neuron	vab-2	-0.851525	0.722847	-0.468238	0.398162	0.532607	partner_expressed_in_neuron	vab-2
zig-1	ASEL	-1.38065	0.614107	-0.703438	0.17392	0.515761	no_documented_extracellular_binding_partners	NA	-1.08811	0.596105	-0.746362	0.285512	0.48574	no_documented_extracellular_binding_partners	NA
zig-2	ASEL	-1.04885	5.70113e-06	-17.4203	0.299191	0.543041	partner_expressed_in_neuron	daf-28	-1.0868	3.05098e-08	-24.9662	0.281334	0.48574	partner_expressed_in_neuron	daf-28
zig-3	ASEL	1.20436	7.0611e+06	22.7515	0.238903	0.543041	partner_not_expressed_in_neuron	NA	1.29999	44.0045	5.45958	0.208368	0.461733	partner_not_expressed_in_neuron	NA
zig-4	ASEL	1.58893	182.872	7.51469	0.123716	0.491567	partner_expressed_in_neuron	daf-28	0.658454	2.28651	1.19315	0.516318	0.623213	partner_expressed_in_neuron	mab-20|daf-28
zig-5	ASEL	0.735745	1.61085	0.687824	0.465575	0.65444	partner_expressed_in_neuron	igdb-2	-0.735252	0.653348	-0.614077	0.464656	0.586036	partner_expressed_in_neuron	igdb-2|ZC374.2
zig-7	ASEL	1.74538	974817	19.8948	0.0922911	0.436552	no_documented_extracellular_binding_partners	NA	1.31916	95.4861	6.57722	0.202013	0.461733	no_documented_extracellular_binding_partners	NA
zig-8	ASEL	-0.56006	0.728084	-0.457823	0.577596	0.73557	partner_not_expressed_in_neuron	NA	-3.07219	0.141278	-2.82339	0.00294854	0.0453276	partner_not_expressed_in_neuron	NA
zig-9	ASEL	1.42894	9.99476	3.32117	0.164263	0.512881	partner_not_expressed_in_neuron	NA	1.23858	140.349	7.13287	0.229838	0.470331	partner_not_expressed_in_neuron	NA
zig-10	ASEL	0.795602	1.43205	0.518078	0.430624	0.619932	partner_not_expressed_in_neuron	NA	-1.44691	0.388652	-1.36345	0.151807	0.413912	partner_not_expressed_in_neuron	NA
igeg-1	ASEL	-1.44648	0.247753	-2.01302	0.153345	0.512881	no_documented_extracellular_binding_partners	NA	-1.79073	0.178568	-2.48545	0.0776589	0.296254	no_documented_extracellular_binding_partners	NA
igeg-2	ASEL	-0.283583	0.784958	-0.349313	0.777581	0.874851	no_documented_extracellular_binding_partners	NA	0.907875	3.20412	1.67993	0.37361	0.517188	no_documented_extracellular_binding_partners	NA
igdb-1	ASEL	0.20846	1.09677	0.133264	0.835431	0.892324	no_documented_extracellular_binding_partners	NA	-1.16852	0.526847	-0.924545	0.24637	0.484922	no_documented_extracellular_binding_partners	NA
igdb-2	ASEL	2.45444	2.6818	1.4232	0.0191372	0.263589	partner_not_expressed_in_neuron	NA	0.681892	1.27166	0.346711	0.49886	0.611698	partner_not_expressed_in_neuron	NA
madd-4	ASEL	-0.951834	0.580477	-0.784688	0.34415	0.565759	partner_not_expressed_in_neuron	NA	-1.4682	0.368826	-1.43899	0.148092	0.408576	partner_expressed_in_neuron	sdn-1
pxn-1	ASEL	-1.63304	0.239735	-2.06049	0.106608	0.469387	partner_not_expressed_in_neuron	NA	-1.5273	0.405337	-1.30281	0.131921	0.391959	partner_not_expressed_in_neuron	NA
pxn-2	ASEL	-1.89462	6.98258e-07	-20.4497	0.063819	0.365175	partner_not_expressed_in_neuron	NA	0.149948	1.21104	0.276247	0.881664	0.911151	partner_not_expressed_in_neuron	NA
iglr-1	ASEL	0.679102	1.96397	0.973774	0.501851	0.67834	no_documented_extracellular_binding_partners	NA	0.522467	1.62558	0.700956	0.606057	0.682551	no_documented_extracellular_binding_partners	NA
iglr-2	ASEL	0.497417	1.15375	0.206334	0.621401	0.778056	no_documented_extracellular_binding_partners	NA	-0.934308	0.873566	-0.195012	0.353228	0.50496	no_documented_extracellular_binding_partners	NA
iglr-3	ASEL	-2.64359	0.172827	-2.5326	0.0101977	0.246212	no_documented_extracellular_binding_partners	NA	-3.1894	0.0427526	-4.54785	0.00220123	0.035799	no_documented_extracellular_binding_partners	NA
slt-1	ASEL	-1.28998	0.0758875	-3.71999	0.202747	0.538442	partner_expressed_in_neuron	sax-3	0.290073	1.45802	0.544007	0.773957	0.83743	partner_expressed_in_neuron	sax-3
tol-1	ASEL	-1.97828	0.401732	-1.31569	0.0514629	0.338641	partner_not_expressed_in_neuron	NA	-3.96057	0.175494	-2.51051	0.000164384	0.0126986	partner_not_expressed_in_neuron	NA
pan-1	ASEL	-3.20415	0.729803	-0.454421	0.00204018	0.202134	no_documented_extracellular_binding_partners	NA	-3.31336	0.675917	-0.565082	0.00169838	0.0328	no_documented_extracellular_binding_partners	NA
egg-6	ASEL	-0.847125	0.457385	-1.12852	0.399743	0.610955	no_documented_extracellular_binding_partners	NA	-1.78385	0.105876	-3.23955	0.0791434	0.298235	no_documented_extracellular_binding_partners	NA
dma-1	ASEL	-1.95929	0.21268	-2.23324	0.0548522	0.338641	partner_expressed_in_neuron	sax-7	-2.06845	9.85981e-08	-23.2739	0.042775	0.224025	partner_expressed_in_neuron	sax-7
lron-2	ASEL	-0.348276	0.654115	-0.612383	0.728588	0.851448	no_documented_extracellular_binding_partners	NA	NA	NA	NA	NA	NA	NA	NA
lron-3	ASEL	-1.38163	0.714762	-0.484465	0.172654	0.515761	no_documented_extracellular_binding_partners	NA	-3.55345	0.417111	-1.2615	0.000657435	0.0184679	no_documented_extracellular_binding_partners	NA
lron-4	ASEL	1	1.64798e+07	23.9742	0.326189	0.543041	no_documented_extracellular_binding_partners	NA	0.997542	407.403	8.67031	0.330418	0.48574	no_documented_extracellular_binding_partners	NA
lron-5	ASEL	-0.417777	0.705322	-0.503647	0.677281	0.827171	partner_not_expressed_in_neuron	NA	-0.840762	0.451676	-1.14664	0.403661	0.535605	partner_not_expressed_in_neuron	NA
lron-6	ASEL	-0.371778	0.606282	-0.721939	0.711067	0.840866	partner_expressed_in_neuron	T13C2.6	0.520169	2.23716	1.16167	0.607448	0.682551	partner_expressed_in_neuron	T13C2.6
lron-7	ASEL	1.20167	1.80728	0.853819	0.236457	0.543041	partner_expressed_in_neuron	lron-7|T02C5.1	0.537402	1.26861	0.343248	0.595198	0.676163	partner_expressed_in_neuron	lron-7|ncam-1
lron-9	ASEL	-0.822425	0.504057	-0.988341	0.414083	0.615716	partner_not_expressed_in_neuron	NA	-0.0274718	0.971678	-0.0414503	0.97829	0.981466	partner_not_expressed_in_neuron	NA
lron-10	ASEL	-1.75879	0.425849	-1.23159	0.0835142	0.421818	partner_not_expressed_in_neuron	NA	-3.05087	0.191162	-2.38713	0.00322721	0.0453276	partner_expressed_in_neuron	ced-1
lron-11	ASEL	-0.386089	0.757562	-0.400564	0.700583	0.840866	partner_not_expressed_in_neuron	NA	-2.61223	0.0741365	-3.75367	0.011141	0.0983593	partner_not_expressed_in_neuron	NA
lron-12	ASEL	1.34473	4.40358	2.13868	0.189275	0.533868	no_documented_extracellular_binding_partners	NA	0.210302	1.19996	0.262988	0.834724	0.876116	no_documented_extracellular_binding_partners	NA
lron-13	ASEL	-1.95812	0.0181945	-5.78036	0.0556826	0.338641	partner_expressed_in_neuron	igdb-2	-1.41477	1.46726e-06	-19.3784	0.162139	0.428213	partner_expressed_in_neuron	igdb-2
lron-14	ASEL	1.28657	11.931	3.57665	0.20906	0.538442	partner_not_expressed_in_neuron	NA	0.33953	1.54175	0.624567	0.736851	0.804547	partner_not_expressed_in_neuron	NA
lron-15	ASEL	-1.0866	0.448066	-1.15822	0.280586	0.543041	no_documented_extracellular_binding_partners	NA	0.380253	1.55312	0.635169	0.706954	0.777398	no_documented_extracellular_binding_partners	NA
hmr-1	ASEL	-1.43589	0.748169	-0.418565	0.155591	0.512881	partner_expressed_in_neuron	hmr-1	-3.62315	0.511531	-0.967107	0.000503282	0.016668	partner_expressed_in_neuron	hmr-1
cdh-3	ASEL	-1	2.51466e-05	-15.2793	0.322032	0.543041	partner_not_expressed_in_neuron	NA	-0.286661	0.691098	-0.533037	0.775097	0.83743	partner_not_expressed_in_neuron	NA
cdh-4	ASEL	-2.71347	0.645541	-0.631418	0.00819195	0.246212	no_documented_extracellular_binding_partners	NA	-2.04758	0.582177	-0.780469	0.045334	0.227736	no_documented_extracellular_binding_partners	NA
fmi-1	ASEL	0.308597	1.22195	0.289179	0.759675	0.874851	partner_not_expressed_in_neuron	NA	-2.58662	0.481535	-1.05429	0.0118564	0.0990167	partner_not_expressed_in_neuron	NA
casy-1	ASEL	1.53765	1.37162	0.455879	0.133504	0.504442	partner_expressed_in_neuron	oig-1|T19D12.6|daf-2	1.12111	1.25739	0.330432	0.272808	0.48574	partner_expressed_in_neuron	oig-1|T19D12.6|daf-2
cdh-1	ASEL	-1.43687	0.46533	-1.10367	0.154861	0.512881	partner_expressed_in_neuron	dep-1	-0.759261	0.719536	-0.474861	0.450745	0.573169	partner_expressed_in_neuron	dep-1
cdh-8	ASEL	-0.664906	0.618727	-0.692625	0.50817	0.682138	partner_not_expressed_in_neuron	NA	0.580922	1.63718	0.71121	0.564171	0.655485	partner_not_expressed_in_neuron	NA
cdh-9	ASEL	0.460128	1.42986	0.515871	0.647702	0.807595	partner_not_expressed_in_neuron	NA	1.30854	6.37289	2.67195	0.20529	0.461733	partner_not_expressed_in_neuron	NA
cdh-12	ASEL	0.852496	2.09208	1.06494	0.399786	0.610955	no_documented_extracellular_binding_partners	NA	-1.62148	0.219737	-2.18615	0.109703	0.353105	no_documented_extracellular_binding_partners	NA
nrx-1	ASEL	0.391291	1.11198	0.153129	0.697401	0.840866	partner_not_expressed_in_neuron	NA	0.534225	1.17606	0.233956	0.597492	0.676282	partner_not_expressed_in_neuron	NA
nlr-1	ASEL	-2.60883	0.216863	-2.20515	0.0111475	0.246212	partner_expressed_in_neuron	ptp-3	-3.42812	0.211532	-2.24105	0.000957427	0.0227573	partner_expressed_in_neuron	ptp-3
bam-2	ASEL	-1.39513	0.508725	-0.975042	0.166944	0.512881	partner_expressed_in_neuron	casy-1	-3.85914	4.4562e-07	-21.0977	0.000273738	0.0156825	partner_expressed_in_neuron	casy-1
lat-1	ASEL	-2.53837	0.386701	-1.37071	0.0134246	0.246212	partner_not_expressed_in_neuron	NA	-2.81517	0.363123	-1.46147	0.00613055	0.0701607	partner_not_expressed_in_neuron	NA
lat-2	ASEL	0.427294	1.9279	0.947033	0.671354	0.825495	no_documented_extracellular_binding_partners	NA	NA	NA	NA	NA	NA	NA	NA
nlg-1	ASEL	0.307055	1.19481	0.256785	0.759918	0.874851	partner_expressed_in_neuron	nrx-1	0.832603	1.80558	0.852466	0.413228	0.537775	partner_expressed_in_neuron	madd-4|nrx-1
glit-1	ASEL	0.874914	1.38661	0.471558	0.384988	0.600662	no_documented_extracellular_binding_partners	NA	-1.2358	0.396234	-1.33557	0.220375	0.464077	no_documented_extracellular_binding_partners	NA
clc-1	ASEL	0.217175	1.20854	0.273269	0.828705	0.888324	no_documented_extracellular_binding_partners	NA	-0.8558	0.407814	-1.29402	0.394746	0.530598	no_documented_extracellular_binding_partners	NA
clc-2	ASEL	1.15542	3.35812	1.74765	0.256182	0.543041	no_documented_extracellular_binding_partners	NA	0.151906	1.10347	0.142049	0.879902	0.911151	no_documented_extracellular_binding_partners	NA
clc-3	ASEL	2.11701	7.62375	2.9305	0.0433282	0.330466	no_documented_extracellular_binding_partners	NA	1.65306	10.8418	3.43853	0.113832	0.358526	no_documented_extracellular_binding_partners	NA
vab-9	ASEL	-0.267435	0.910074	-0.135945	0.789853	0.874851	no_documented_extracellular_binding_partners	NA	-0.096216	0.961111	-0.0572246	0.923684	0.941908	no_documented_extracellular_binding_partners	NA
hic-1	ASEL	-0.826923	0.241268	-2.05129	0.411655	0.615716	no_documented_extracellular_binding_partners	NA	-1.16632	8.56578e-08	-23.4768	0.247954	0.484922	no_documented_extracellular_binding_partners	NA
C54G4.4	ASEL	-1.34352	0.186806	-2.42039	0.184545	0.528792	no_documented_extracellular_binding_partners	NA	-1.01856	0.177124	-2.49717	0.312108	0.48574	no_documented_extracellular_binding_partners	NA
crb-1	ASEL	0.145778	1.1007	0.138415	0.884681	0.903983	no_documented_extracellular_binding_partners	NA	-1.30992	0.283868	-1.81671	0.194304	0.461733	no_documented_extracellular_binding_partners	NA
eat-20	ASEL	0.799732	1.78342	0.834644	0.427817	0.618881	no_documented_extracellular_binding_partners	NA	0.991655	120.312	6.91064	0.333211	0.48574	no_documented_extracellular_binding_partners	NA
zig-11	ASEL	-0.936341	0.651987	-0.617084	0.352003	0.565759	no_documented_extracellular_binding_partners	NA	-1.9917	0.514884	-0.957681	0.0501167	0.227736	no_documented_extracellular_binding_partners	NA
zig-12	ASEL	-0.269441	0.887532	-0.172129	0.788538	0.874851	no_documented_extracellular_binding_partners	NA	-1.28001	0.300435	-1.73487	0.204597	0.461733	no_documented_extracellular_binding_partners	NA
ina-1	ASEL	-1.30233	0.488316	-1.03411	0.197308	0.538442	no_documented_extracellular_binding_partners	NA	-0.864602	0.717685	-0.478578	0.391714	0.530598	no_documented_extracellular_binding_partners	NA
pat-2	ASEL	-2.07513	0.048656	-4.36124	0.0429233	0.330466	no_documented_extracellular_binding_partners	NA	-2.78889	0.23134	-2.11191	0.00661731	0.0721489	no_documented_extracellular_binding_partners	NA
pat-3	ASEL	-2.54062	0.20855	-2.26154	0.0131763	0.246212	no_documented_extracellular_binding_partners	NA	-1.0896	0.592416	-0.755317	0.283889	0.48574	no_documented_extracellular_binding_partners	NA
sdn-1	ASEL	-2.05105	0.543813	-0.878817	0.0454668	0.330466	partner_not_expressed_in_neuron	NA	-3.76999	0.315214	-1.6656	0.000309873	0.0156825	partner_expressed_in_neuron	madd-4
C48E7.6	ASEL	-1.15921	0.145599	-2.77992	0.251508	0.543041	no_documented_extracellular_binding_partners	NA	-0.424443	0.651879	-0.617323	0.673257	0.745651	no_documented_extracellular_binding_partners	NA
mup-4	ASEL	-1	5.69885e-05	-14.099	0.322032	0.543041	partner_not_expressed_in_neuron	NA	-0.581954	0.652805	-0.615277	0.562553	0.655485	partner_not_expressed_in_neuron	NA
mua-3	ASEL	-1.41337	9.40076e-08	-23.3426	0.163622	0.512881	no_documented_extracellular_binding_partners	NA	0.277246	1.42034	0.506233	0.783801	0.843883	no_documented_extracellular_binding_partners	NA
let-805	ASEL	-1.11567	0.469611	-1.09046	0.268024	0.543041	no_documented_extracellular_binding_partners	NA	-0.630322	0.571187	-0.807966	0.530285	0.630223	no_documented_extracellular_binding_partners	NA
dgn-1	ASEL	-0.0905217	0.945789	-0.08041	0.928117	0.934388	partner_not_expressed_in_neuron	NA	-0.880198	0.623276	-0.682057	0.38349	0.52666	partner_not_expressed_in_neuron	NA
hpo-30	ASEL	-1.90821	0.052308	-4.25683	0.061877	0.362265	partner_not_expressed_in_neuron	NA	-2.44795	0.182076	-2.45739	0.0166257	0.119473	partner_not_expressed_in_neuron	NA
clc-5	ASEL	-0.288313	0.740639	-0.433157	0.774243	0.874851	no_documented_extracellular_binding_partners	NA	NA	NA	NA	NA	NA	NA	NA
tsp-3	ASEL	2.00478	818541	19.6427	0.0551084	0.338641	no_documented_extracellular_binding_partners	NA	0.905893	3.56451	1.8337	0.373331	0.517188	no_documented_extracellular_binding_partners	NA
tsp-4	ASEL	1.1208	11.1114	3.47397	0.272007	0.543041	no_documented_extracellular_binding_partners	NA	2.03746	235.347	7.87865	0.0550517	0.243014	no_documented_extracellular_binding_partners	NA
tsp-5	ASEL	1	710912	19.4393	0.326189	0.543041	no_documented_extracellular_binding_partners	NA	1.70049	1.45565e+06	20.4732	0.104537	0.346164	no_documented_extracellular_binding_partners	NA
tsp-6	ASEL	2.62433	15.1697	3.92312	0.0140456	0.246212	no_documented_extracellular_binding_partners	NA	3.1563	7.46108	2.89938	0.00458904	0.054539	no_documented_extracellular_binding_partners	NA
tsp-7	ASEL	-0.277351	0.8753	-0.19215	0.782503	0.874851	no_documented_extracellular_binding_partners	NA	-1.16672	0.532864	-0.90816	0.247013	0.484922	no_documented_extracellular_binding_partners	NA
tsp-8	ASEL	-0.233578	0.830176	-0.268511	0.816145	0.884585	no_documented_extracellular_binding_partners	NA	-1.79046	0.428504	-1.22262	0.0770711	0.296254	no_documented_extracellular_binding_partners	NA
tsp-9	ASEL	-1.26865	0.581863	-0.781248	0.20876	0.538442	no_documented_extracellular_binding_partners	NA	-0.84205	0.618533	-0.693078	0.404403	0.535605	no_documented_extracellular_binding_partners	NA
tsp-11	ASEL	-0.560176	0.668861	-0.580222	0.576974	0.73557	no_documented_extracellular_binding_partners	NA	-1.11999	0.127464	-2.97184	0.266822	0.48574	no_documented_extracellular_binding_partners	NA
tsp-12	ASEL	0.17248	1.0891	0.123139	0.863784	0.903104	no_documented_extracellular_binding_partners	NA	-0.102553	0.959128	-0.0602045	0.91895	0.94025	no_documented_extracellular_binding_partners	NA
tsp-13	ASEL	-1	0.000136756	-12.8361	0.322032	0.543041	no_documented_extracellular_binding_partners	NA	NA	NA	NA	NA	NA	NA	NA
tsp-14	ASEL	-0.0202009	0.986519	-0.0195819	0.983987	0.983987	no_documented_extracellular_binding_partners	NA	-3.62091	0.131677	-2.92493	0.000539417	0.016668	no_documented_extracellular_binding_partners	NA
tsp-15	ASEL	-0.261831	0.813962	-0.296966	0.794146	0.874851	no_documented_extracellular_binding_partners	NA	-1.29369	0.0598425	-4.06269	0.200506	0.461733	no_documented_extracellular_binding_partners	NA
tsp-16	ASEL	0.154659	1.16582	0.221342	0.877702	0.903104	no_documented_extracellular_binding_partners	NA	-0.207541	0.817464	-0.290772	0.836421	0.876116	no_documented_extracellular_binding_partners	NA
tsp-20	ASEL	2.34103	3.7649	1.91261	0.0255405	0.307578	no_documented_extracellular_binding_partners	NA	2.32845	4.33948	2.11752	0.0295598	0.179097	no_documented_extracellular_binding_partners	NA
tsp-21	ASEL	3.00385	6.75231	2.75538	0.00524353	0.246212	no_documented_extracellular_binding_partners	NA	2.65604	5.66914	2.50313	0.0142621	0.106856	no_documented_extracellular_binding_partners	NA
C24H10.1	ASEL	1.70541	4.92772	2.30092	0.0982012	0.450215	no_documented_extracellular_binding_partners	NA	-1.13367	0.450507	-1.15038	0.261946	0.48574	no_documented_extracellular_binding_partners	NA
K10D6.2	ASEL	1.70215	2.83961	1.50569	0.0970284	0.450215	no_documented_extracellular_binding_partners	NA	1.47136	1.93099	0.949342	0.147493	0.408576	no_documented_extracellular_binding_partners	NA
Y67A10A.9	ASEL	-0.719765	0.53822	-0.893733	0.473821	0.659807	no_documented_extracellular_binding_partners	NA	NA	NA	NA	NA	NA	NA	NA
T05E11.2	ASEL	-1.99855	0.0657271	-3.92737	0.0508994	0.338641	no_documented_extracellular_binding_partners	NA	-1.17584	1.11269e-06	-19.7775	0.244153	0.484922	no_documented_extracellular_binding_partners	NA
vab-1	ASEL	-2.38605	0.373762	-1.41981	0.0194596	0.263589	partner_expressed_in_neuron	vab-2|wrk-1	-2.40626	0.250862	-1.99503	0.0184169	0.129337	partner_expressed_in_neuron	vab-2
lin-17	ASEL	-0.816765	0.55736	-0.843318	0.417089	0.615716	partner_not_expressed_in_neuron	NA	-2.51463	3.37768e-06	-18.1755	0.0145242	0.106856	partner_not_expressed_in_neuron	NA
lon-2	ASEL	-3.12173	0.207894	-2.26608	0.00271321	0.202134	no_documented_extracellular_binding_partners	NA	-2.78355	0.170194	-2.55475	0.00677126	0.0721489	no_documented_extracellular_binding_partners	NA
smp-1	ASEL	-1.20876	0.414665	-1.26998	0.230437	0.543041	partner_not_expressed_in_neuron	NA	-0.133563	0.912632	-0.131894	0.894462	0.921296	partner_not_expressed_in_neuron	NA
smp-2	ASEL	-1.76897	1.02317e-05	-16.5766	0.0828794	0.421818	partner_not_expressed_in_neuron	NA	-1.22785	0.145023	-2.78565	0.223778	0.464077	partner_not_expressed_in_neuron	NA
vab-2	ASEL	4.22159	12.1809	3.60655	0.000226662	0.0337726	partner_expressed_in_neuron	wrk-1	2.4148	5.32984	2.41409	0.0243941	0.160378	partner_not_expressed_in_neuron	NA
efn-2	ASEL	-0.632871	0.780567	-0.357405	0.529261	0.6948	partner_not_expressed_in_neuron	NA	-0.574148	0.815588	-0.294088	0.569384	0.65895	partner_not_expressed_in_neuron	NA
efn-4	ASEL	1.23294	1.92039	0.941398	0.22592	0.543041	partner_expressed_in_neuron	sax-3	-1.60399	0.402811	-1.31183	0.112596	0.358526	partner_expressed_in_neuron	mab-20|sax-3
cfz-2	ASEL	-2.26455	0.233505	-2.09847	0.0266085	0.307578	no_documented_extracellular_binding_partners	NA	-2.60345	0.399821	-1.32257	0.0109633	0.0983593	no_documented_extracellular_binding_partners	NA
mom-5	ASEL	-0.449246	0.757037	-0.401564	0.654903	0.813172	no_documented_extracellular_binding_partners	NA	-1.72716	0.346925	-1.5273	0.0879251	0.319631	no_documented_extracellular_binding_partners	NA
mig-1	ASEL	-2.06078	1.91587e-07	-22.3155	0.0444411	0.330466	no_documented_extracellular_binding_partners	NA	-2.00217	2.62118e-07	-21.8633	0.0496452	0.227736	no_documented_extracellular_binding_partners	NA
B0507.1	ASEL	0.551329	1.51323	0.597628	0.584878	0.741675	partner_not_expressed_in_neuron	NA	0.611223	2.50896	1.32709	0.547574	0.648277	partner_not_expressed_in_neuron	NA
C25E10.7	ASEL	1.49281	18.0153	4.17115	0.146952	0.512881	partner_not_expressed_in_neuron	NA	1.64848	105.189	6.71684	0.114867	0.358526	partner_not_expressed_in_neuron	NA
C25E10.8	ASEL	0.12604	1.13803	0.186544	0.900045	0.914843	partner_not_expressed_in_neuron	NA	0.728907	2.03121	1.02234	0.468874	0.586567	partner_not_expressed_in_neuron	NA
swm-1	ASEL	-0.238597	0.711607	-0.490847	0.812046	0.884585	no_documented_extracellular_binding_partners	NA	0.227898	1.37028	0.454469	0.820729	0.869778	no_documented_extracellular_binding_partners	NA
nas-36	ASEL	-1.71352	0.666698	-0.584894	0.0914245	0.436552	no_documented_extracellular_binding_partners	NA	-0.362195	0.868809	-0.20289	0.720086	0.78903	no_documented_extracellular_binding_partners	NA
C34C6.3	ASEL	0.676412	1.40133	0.486793	0.501023	0.67834	partner_not_expressed_in_neuron	NA	-1.23895	0.240691	-2.05475	0.219051	0.464077	partner_not_expressed_in_neuron	NA
crld-1	ASEL	-0.751298	0.824779	-0.277921	0.45482	0.643551	no_documented_extracellular_binding_partners	NA	-0.300731	0.949513	-0.0747405	0.764941	0.832278	no_documented_extracellular_binding_partners	NA
F11C7.2	ASEL	0.656252	2.21362	1.14641	0.516801	0.690377	no_documented_extracellular_binding_partners	NA	1.22931	872597	19.735	0.233224	0.474121	no_documented_extracellular_binding_partners	NA
F11C7.6	ASEL	0.81082	3.13492	1.64843	0.423563	0.615716	no_documented_extracellular_binding_partners	NA	NA	NA	NA	NA	NA	NA	NA
F14H12.3	ASEL	1.02459	2.10693	1.07514	0.313181	0.543041	no_documented_extracellular_binding_partners	NA	-0.436342	0.615982	-0.699039	0.663748	0.737763	no_documented_extracellular_binding_partners	NA
F15B9.8	ASEL	0.0517463	1.04697	0.0662169	0.958947	0.962176	partner_not_expressed_in_neuron	NA	0.712227	2.32518	1.21734	0.48339	0.59987	partner_expressed_in_neuron	ZC374.2
F35D2.3	ASEL	-2.4946	0.0751174	-3.73471	0.0157368	0.260531	partner_not_expressed_in_neuron	NA	-1.34627	3.80338e-06	-18.0043	0.183118	0.460027	partner_not_expressed_in_neuron	NA
kal-1	ASEL	-2.26422	0.36399	-1.45803	0.0269603	0.307578	partner_expressed_in_neuron	sax-3|sax-7	-1.99939	0.396214	-1.33565	0.0494267	0.227736	partner_expressed_in_neuron	sax-3|sax-7|sdn-1
M03F4.6	ASEL	-0.144414	0.968882	-0.0456074	0.885782	0.903983	no_documented_extracellular_binding_partners	NA	-2.63651	0.438545	-1.1892	0.0101204	0.0947638	no_documented_extracellular_binding_partners	NA
dpy-31	ASEL	0.386498	1.47629	0.561971	0.701607	0.840866	partner_not_expressed_in_neuron	NA	NA	NA	NA	NA	NA	NA	NA
T25F10.3	ASEL	-0.672997	0.414012	-1.27226	0.503064	0.67834	partner_expressed_in_neuron	T12A7.2	-1.05462	0.276953	-1.85229	0.294805	0.48574	partner_expressed_in_neuron	T12A7.2
lag-2	ASEL	-1.01326	0.363587	-1.45963	0.314103	0.543041	partner_expressed_in_neuron	ins-18	-2.15007	2.45799e-06	-18.6341	0.0354581	0.204624	partner_expressed_in_neuron	ins-18
Y73E7A.8	ASEL	-1.17827	3.98313e-06	-17.9377	0.244156	0.543041	no_documented_extracellular_binding_partners	NA	-2.05472	0.0252478	-5.3077	0.0441022	0.227126	no_documented_extracellular_binding_partners	NA
ins-1	ASEL	1.89384	23.8841	4.57798	0.0689618	0.373647	partner_not_expressed_in_neuron	NA	1.70827	8.23882	3.04244	0.102837	0.345399	partner_not_expressed_in_neuron	NA
irld-34	ASEL	2.21827	5.7e+06	22.4425	0.0351358	0.330466	no_documented_extracellular_binding_partners	NA	2.00335	1613.48	10.656	0.0588769	0.254526	no_documented_extracellular_binding_partners	NA
Y53H1B.2	ASEL	0.611666	1.36268	0.446443	0.542727	0.706256	no_documented_extracellular_binding_partners	NA	NA	NA	NA	NA	NA	NA	NA
unc-6	ASEL	0.1049	1.07528	0.104708	0.916754	0.926077	partner_expressed_in_neuron	unc-40	-0.253492	0.768896	-0.37914	0.801271	0.856723	partner_not_expressed_in_neuron	NA
kpc-1	ASEL	-2.8113	0.308346	-1.69738	0.00653522	0.246212	no_documented_extracellular_binding_partners	NA	-0.726272	0.74522	-0.424261	0.471628	0.587633	no_documented_extracellular_binding_partners	NA
lect-2	ASEL	0.539111	1.5143	0.59865	0.592496	0.748151	partner_expressed_in_neuron	sax-7	-1.55118	0.251066	-1.99386	0.125486	0.380149	partner_expressed_in_neuron	sax-7
mnr-1	ASEL	-1.07146	0.388744	-1.36311	0.287367	0.543041	partner_expressed_in_neuron	sax-7	-2.07439	3.7596e-07	-21.3429	0.0422012	0.224025	partner_expressed_in_neuron	sax-7
B0222.11	ASEL	0.269535	1.44777	0.533828	0.788497	0.874851	partner_not_expressed_in_neuron	NA	0.879342	6.14397	2.61917	0.389067	0.530598	partner_not_expressed_in_neuron	NA
clec-41	ASEL	0.721555	1.83689	0.877262	0.473052	0.659807	partner_not_expressed_in_neuron	NA	0.501082	1.73378	0.793917	0.620142	0.691783	partner_not_expressed_in_neuron	NA
C02B8.12	ASEL	0.955033	5.04533	2.33495	0.347529	0.565759	partner_not_expressed_in_neuron	NA	-0.990051	0.0402969	-4.63319	0.325984	0.48574	partner_not_expressed_in_neuron	NA
adm-2	ASEL	-0.221104	0.932802	-0.100357	0.825907	0.888324	no_documented_extracellular_binding_partners	NA	-1.75931	0.517408	-0.950627	0.082258	0.306238	no_documented_extracellular_binding_partners	NA
let-756	ASEL	-1.32115	0.275592	-1.85939	0.191125	0.533868	no_documented_extracellular_binding_partners	NA	-2.95214	0.0190047	-5.7175	0.004447	0.054539	no_documented_extracellular_binding_partners	NA
C05D12.2	ASEL	-1.43741	0.387839	-1.36647	0.155173	0.512881	no_documented_extracellular_binding_partners	NA	-1.43647	0.164257	-2.60597	0.155229	0.417092	no_documented_extracellular_binding_partners	NA
irld-13	ASEL	1.2623	355160	18.4381	0.217635	0.543041	no_documented_extracellular_binding_partners	NA	0.83945	4.39928	2.13727	0.410336	0.537262	no_documented_extracellular_binding_partners	NA
B0393.5	ASEL	1.04168	24.1591	4.5945	0.306776	0.543041	partner_not_expressed_in_neuron	NA	0.740298	3.99183	1.99705	0.467313	0.586567	partner_not_expressed_in_neuron	NA
C02B10.3	ASEL	-2.59683	0.716192	-0.481581	0.0113437	0.246212	no_documented_extracellular_binding_partners	NA	-5.08314	0.379365	-1.39834	2.55528e-06	0.00064718	no_documented_extracellular_binding_partners	NA
irld-21	ASEL	1	648097	19.3059	0.326189	0.543041	no_documented_extracellular_binding_partners	NA	1	971861	19.8904	0.329257	0.48574	no_documented_extracellular_binding_partners	NA
C11H1.5	ASEL	1.48497	7.75895	2.95586	0.148066	0.512881	no_documented_extracellular_binding_partners	NA	-1	5.73522e-06	-17.4117	0.321197	0.48574	no_documented_extracellular_binding_partners	NA
C16B8.4	ASEL	-0.860033	0.53774	-0.89502	0.392595	0.60934	partner_not_expressed_in_neuron	NA	-2.01146	0.293874	-1.76673	0.0479183	0.227736	partner_not_expressed_in_neuron	NA
spe-9	ASEL	-2.66187	7.99697e-06	-16.9321	0.0103674	0.246212	partner_not_expressed_in_neuron	NA	-0.657863	0.551311	-0.859061	0.514137	0.623013	partner_not_expressed_in_neuron	NA
nas-37	ASEL	-0.158006	0.896346	-0.157872	0.875001	0.903104	no_documented_extracellular_binding_partners	NA	0.701249	1.96472	0.97432	0.490113	0.603714	no_documented_extracellular_binding_partners	NA
C18E9.7	ASEL	-1.36123	0.130819	-2.93436	0.179318	0.518803	no_documented_extracellular_binding_partners	NA	-1.35802	4.89941e-06	-17.639	0.179379	0.454328	no_documented_extracellular_binding_partners	NA
C23H4.8	ASEL	1	472936	18.8513	0.326189	0.543041	partner_not_expressed_in_neuron	NA	1.30833	69.5244	6.11945	0.205587	0.461733	partner_expressed_in_neuron	dgn-1
hir-1	ASEL	-1.29421	3.52203e-05	-14.7932	0.201424	0.538442	partner_expressed_in_neuron	B0222.11	NA	NA	NA	NA	NA	NA	NA
C27A7.8	ASEL	1.28006	38.1468	5.25349	0.211402	0.538442	no_documented_extracellular_binding_partners	NA	1.27126	163.534	7.35345	0.21822	0.464077	no_documented_extracellular_binding_partners	NA
C27B7.7	ASEL	-0.260042	0.771898	-0.373517	0.795586	0.874851	no_documented_extracellular_binding_partners	NA	NA	NA	NA	NA	NA	NA	NA
irld-24	ASEL	1.28054	561948	19.1001	0.211247	0.538442	no_documented_extracellular_binding_partners	NA	1.30759	17.3016	4.11283	0.205765	0.461733	no_documented_extracellular_binding_partners	NA
ZK856.6	ASEL	1.16318	4.29833e+07	25.3573	0.254932	0.543041	partner_expressed_in_neuron	trk-1|C25E10.7	0.26056	1.39018	0.475268	0.795457	0.853459	partner_expressed_in_neuron	trk-1|C25E10.7|F15B9.8
C49C3.4	ASEL	-1	2.69373e-05	-15.18	0.322032	0.543041	no_documented_extracellular_binding_partners	NA	-2.60214	1.40503e-06	-19.441	0.0115733	0.0990167	no_documented_extracellular_binding_partners	NA
mec-9	ASEL	-1.32294	0.0739424	-3.75745	0.191691	0.533868	no_documented_extracellular_binding_partners	NA	-1.71156	0.0554353	-4.17305	0.0918782	0.319631	no_documented_extracellular_binding_partners	NA
C53A5.13	ASEL	0.851758	1.32505	0.406042	0.397422	0.610955	no_documented_extracellular_binding_partners	NA	-0.387707	0.806798	-0.30972	0.699393	0.77183	no_documented_extracellular_binding_partners	NA
lam-2	ASEL	-1.51345	0.401111	-1.31793	0.134756	0.504442	no_documented_extracellular_binding_partners	NA	-1.05739	0.463812	-1.10839	0.293469	0.48574	no_documented_extracellular_binding_partners	NA
dex-1	ASEL	0.153248	1.19281	0.254359	0.878859	0.903104	partner_not_expressed_in_neuron	NA	1	4340.94	12.0838	0.329257	0.48574	partner_not_expressed_in_neuron	NA
pqn-25	ASEL	1.42385	12.0083	3.58596	0.165825	0.512881	partner_not_expressed_in_neuron	NA	1.29735	14.767	3.88431	0.209199	0.461733	partner_not_expressed_in_neuron	NA
trk-1	ASEL	2.01636	1.64334	0.716633	0.0504295	0.338641	partner_not_expressed_in_neuron	NA	1.42681	1.64355	0.716819	0.166563	0.431287	partner_not_expressed_in_neuron	NA
E01G6.1	ASEL	-1.37333	5.37731e-05	-14.1828	0.175659	0.515761	partner_not_expressed_in_neuron	NA	NA	NA	NA	NA	NA	NA	NA
irld-2	ASEL	2.13198	33.9897	5.08702	0.0421791	0.330466	no_documented_extracellular_binding_partners	NA	2.37728	34.9286	5.12634	0.0274415	0.171278	no_documented_extracellular_binding_partners	NA
F09F9.4	ASEL	-0.680412	0.724258	-0.465424	0.498416	0.67834	partner_not_expressed_in_neuron	NA	-3.47456	0.123305	-3.0197	0.000887383	0.0227573	partner_not_expressed_in_neuron	NA
irld-30	ASEL	1	428157	18.7078	0.326189	0.543041	no_documented_extracellular_binding_partners	NA	1	757211	19.5303	0.329257	0.48574	no_documented_extracellular_binding_partners	NA
irld-31	ASEL	1	126842	16.9527	0.326189	0.543041	no_documented_extracellular_binding_partners	NA	1	431529	18.7191	0.329257	0.48574	no_documented_extracellular_binding_partners	NA
F19C6.3	ASEL	-0.682658	0.683789	-0.548378	0.498315	0.67834	no_documented_extracellular_binding_partners	NA	0.227593	1.202	0.265443	0.821926	0.869778	no_documented_extracellular_binding_partners	NA
F21A3.11	ASEL	2.32289	16.3811	4.03396	0.0278678	0.307578	partner_expressed_in_neuron	F21A3.11|T13C2.6	1.02164	300.871	8.233	0.319152	0.48574	partner_expressed_in_neuron	T13C2.6
F28C1.3	ASEL	-1.16032	0.802932	-0.316651	0.250484	0.543041	no_documented_extracellular_binding_partners	NA	-2.35638	0.58393	-0.776133	0.0213766	0.143595	no_documented_extracellular_binding_partners	NA
F30H5.3	ASEL	-1.04964	0.440184	-1.18382	0.297129	0.543041	no_documented_extracellular_binding_partners	NA	NA	NA	NA	NA	NA	NA	NA
atrn-1	ASEL	0.375841	1.08121	0.112652	0.708358	0.840866	no_documented_extracellular_binding_partners	NA	-0.821016	0.728397	-0.457203	0.414285	0.537775	no_documented_extracellular_binding_partners	NA
lin-3	ASEL	-1	0.000162055	-12.5912	0.322032	0.543041	partner_not_expressed_in_neuron	NA	NA	NA	NA	NA	NA	NA	NA
nas-39	ASEL	1.24321	12.5054	3.64449	0.224307	0.543041	partner_expressed_in_neuron	spe-9	1.27804	27.9484	4.80469	0.215822	0.464077	partner_not_expressed_in_neuron	NA
F40F11.4	ASEL	-0.156434	0.951765	-0.0713234	0.876172	0.903104	no_documented_extracellular_binding_partners	NA	0.00443215	1.00172	0.00248478	0.996484	0.996484	no_documented_extracellular_binding_partners	NA
agr-1	ASEL	-0.395655	0.736031	-0.442161	0.694174	0.840866	partner_not_expressed_in_neuron	NA	-0.0654245	0.946163	-0.0798397	0.94828	0.957576	partner_not_expressed_in_neuron	NA
dep-1	ASEL	2.6638	3.74848	1.9063	0.012562	0.246212	partner_not_expressed_in_neuron	NA	3.19223	3.22847	1.69085	0.00411689	0.053005	partner_not_expressed_in_neuron	NA
F46G10.2	ASEL	0.639843	2.15198	1.10566	0.527203	0.6948	no_documented_extracellular_binding_partners	NA	0.644416	1.91321	0.935997	0.525177	0.629196	no_documented_extracellular_binding_partners	NA
F53C11.9	ASEL	0.80983	2.88105	1.5266	0.423199	0.615716	partner_not_expressed_in_neuron	NA	-1.19097	8.13635e-06	-16.9072	0.238205	0.477957	partner_not_expressed_in_neuron	NA
nid-1	ASEL	-1.37622	1.06525e-06	-19.8404	0.174767	0.515761	partner_not_expressed_in_neuron	NA	-1.40289	1.8385e-06	-19.053	0.165637	0.431287	partner_expressed_in_neuron	ZC374.2
egas-4	ASEL	1	3.74204e+06	21.8354	0.326189	0.543041	no_documented_extracellular_binding_partners	NA	-1	4.096e-07	-21.2193	0.321197	0.48574	no_documented_extracellular_binding_partners	NA
F58E6.13	ASEL	-0.891687	0.368768	-1.43921	0.37644	0.590416	partner_expressed_in_neuron	ptp-3	-1.64044	0.302224	-1.72631	0.105345	0.346164	partner_expressed_in_neuron	ptp-3
[truncated: 26,038 more rows]
