# Supplementary material for: A gene expression atlas of a juvenile nervous system
Source: bioRxiv. 2025 Nov 22:2025.11.21.689793. Preprint. [Version 1] doi: 10.1101/2025.11.21.689793 (PMC12667811; doi:10.1101/2025.11.21.689793)
Supplement: Supplement 21 — Supplemental Table 15. Thresholding metrics (TPR, FPR, FDR) from comparing four thresholded datasets to ground truth for each neuron class. [file media-21.xlsx]

## Sheet: Sheet1
Supplemental Table 15. Enrichment tests for cell surface and secreted molecules in postsynaptic outputs vs adjacent, non-synaptic cells for each nerve ring neuron in L1 and in L4
gene	neuron	stratum.l1	l1.num.con	l1.num.syn	mean.non.l1	mean.syn.l1	l1.tpm.fc	l1.tpm.logfc	l1.tpm.tstat	l1.tpm.pval	l1.tpm.padj	partner_status.l1	partners_expressed.l1	l4.num.con	l4.num.syn	mean.non.l4	mean.syn.l4	l4.tpm.fc	l4.tpm.logfc	l4.tpm.tstat	l4.tpm.pval	l4.tpm.padj	partner_status.l4	partners_expressed.l4		Legend
cam-1	ADF	4	26	8	37.1697	34.6613	0.932513	-0.100805	-0.137566	0.893137	0.944802	partner_expressed_in_neuron	egl-20	23	9	33.4038	45.8628	1.37298	0.457312	0.526209	0.605539	0.788212	partner_expressed_in_neuron	fbl-1|egl-20		gene	Gene symbol (WS273)
egl-15	ADF	4	26	8	0	1.79651	1.79651e+09	30.7426	1	0.350617	0.723109	partner_expressed_in_neuron	F28B4.3	23	9	0.468987	0	2.13225e-09	-28.805	-1.6972	0.103763	0.595887	partner_not_expressed_in_neuron	NA		neuron	Neuron being tested
clr-1	ADF	4	26	8	21.1659	27.4048	1.29477	0.372691	0.260524	0.800905	0.927358	partner_expressed_in_neuron	rig-1	23	9	13.0084	15.8522	1.21861	0.285241	0.520168	0.608294	0.788212	partner_not_expressed_in_neuron	NA		stratum.l1	Stratum assignment for tested neuron
ptp-3	ADF	4	26	8	177.885	289.416	1.62698	0.702196	1.12208	0.29107	0.723109	partner_expressed_in_neuron	F58E6.13	23	9	102.221	177.846	1.73981	0.798933	1.18118	0.267128	0.595887	partner_expressed_in_neuron	nlr-1		l1.num.con	Number of neurons having membrane contact with tested neuron at L1
ptp-4	ADF	4	26	8	19.7713	52.2298	2.64169	1.40146	1.06351	0.316581	0.723109	partner_expressed_in_neuron	T19D12.6	23	9	19.9365	65.6849	3.29471	1.72015	1.4402	0.182593	0.595887	partner_expressed_in_neuron	T19D12.6|fbl-1		l1.num.syn	Number of neurons postsynaptic to tested neuron at L1
dig-1	ADF	4	26	8	29.1937	155.467	5.32535	2.41288	0.804649	0.446547	0.774506	no_documented_extracellular_binding_partners	NA	23	9	7.80873	123.715	15.8432	3.98579	1.32349	0.221685	0.595887	no_documented_extracellular_binding_partners	NA		mean.non.l1	Mean expression (TPM) of the tested gene in the adjacent, non-synaptic cells for the tested neuron at L1
him-4	ADF	4	26	8	34.1312	0	2.92987e-11	-34.9904	-1.10111	0.281338	0.723109	partner_expressed_in_neuron	him-4	23	9	21.1534	2.17785	0.102955	-3.27991	-0.912116	0.371385	0.609339	partner_not_expressed_in_neuron	NA		mean.syn.l1	Mean expression (TPM) of the tested gene in the postsynaptic cells for the tested neuron at L1
unc-52	ADF	4	26	8	0.960338	6.06698	6.31755	2.65936	0.83136	0.431933	0.774506	no_documented_extracellular_binding_partners	NA	NA	NA	NA	NA	NA	NA	NA	NA	NA	NA	NA		l1.tpm.fc	Fold change of expression for the tested gene between postsynaptic cells and adjacent only cells at L1
igcm-1	ADF	4	26	8	15.2826	0	6.54337e-11	-33.8312	-1.44986	0.159529	0.723109	partner_not_expressed_in_neuron	NA	23	9	18.4435	0.471846	0.0255833	-5.28865	-1.85198	0.0774321	0.595887	partner_not_expressed_in_neuron	NA		l1.tpm.logfc	Log2 transformed fold change at L1
igcm-2	ADF	4	26	8	7.00772	5.55437	0.792607	-0.335323	-0.295782	0.771249	0.92233	partner_not_expressed_in_neuron	NA	23	9	7.0948	15.8592	2.23532	1.16048	0.938863	0.36958	0.609339	partner_not_expressed_in_neuron	NA		l1.tpm.tstat	T-statistic from t-test of expression values of tested gene between postsynaptic and adjacent-only cells at L1
igcm-3	ADF	4	26	8	15.665	43.3421	2.76681	1.46822	1.88427	0.0938656	0.723109	partner_not_expressed_in_neuron	NA	23	9	7.07516	25.8035	3.64705	1.86673	2.16291	0.0564886	0.595887	partner_not_expressed_in_neuron	NA		l1.tpm.pval	Raw p-value from t-test at L1
igcm-4	ADF	4	26	8	23.5946	22.7724	0.965154	-0.0511694	-0.0360969	0.971855	0.981992	partner_expressed_in_neuron	sax-3	23	9	12.403	40.5758	3.27145	1.70993	1.15901	0.271221	0.595887	partner_expressed_in_neuron	sax-3		l1.tpm.padj	Benjamini-Hochberg adjusted p-value (adjusted for multiple gene comparisons within each neuron) at L1
mig-6	ADF	4	26	8	9.10762	0	1.09798e-10	-33.0844	-1	0.326892	0.723109	partner_not_expressed_in_neuron	NA	23	9	28.1758	0	3.54915e-11	-34.7137	-1.65942	0.111222	0.595887	partner_not_expressed_in_neuron	NA		partner_status.l1	Whether the tested gene has a known binding partner (or partners) expressed in the tested neuron at L1
oig-1	ADF	4	26	8	166.106	190.101	1.14445	0.194661	0.162957	0.872825	0.944802	partner_expressed_in_neuron	casy-1	23	9	75.6175	129.166	1.70816	0.77244	0.717749	0.488042	0.704998	partner_expressed_in_neuron	casy-1		partners_expressed.l1	The known binding partners for the tested gene that are expressed in the tested neuron (NA if none) at L1
oig-2	ADF	4	26	8	14.6882	6.47774	0.441017	-1.18109	-0.914516	0.367427	0.723886	no_documented_extracellular_binding_partners	NA	23	9	5.58652	14.6186	2.61676	1.38778	0.99556	0.346541	0.595887	no_documented_extracellular_binding_partners	NA		l4.num.con	Number of neurons having membrane contact with tested neuron at L4
oig-4	ADF	4	26	8	30.6938	0	3.25798e-11	-34.8372	-1.41486	0.169446	0.723109	partner_not_expressed_in_neuron	NA	23	9	14.5066	0.634464	0.0437364	-4.51502	-1.4593	0.158492	0.595887	partner_not_expressed_in_neuron	NA		l4.num.syn	Number of neurons postsynaptic to tested neuron at L4
oig-5	ADF	4	26	8	82.9909	93.419	1.12565	0.170764	0.137258	0.893078	0.944802	no_documented_extracellular_binding_partners	NA	23	9	133.279	168.654	1.26542	0.339611	0.292064	0.774336	0.868839	no_documented_extracellular_binding_partners	NA		mean.non.l4	Mean expression (TPM) of the tested gene in the adjacent, non-synaptic cells for the tested neuron at L4
oig-8	ADF	4	26	8	237.383	11.8213	0.0497985	-4.32775	-1.29633	0.206593	0.723109	no_documented_extracellular_binding_partners	NA	23	9	390.812	34.1388	0.0873535	-3.51699	-1.35726	0.188016	0.595887	no_documented_extracellular_binding_partners	NA		mean.syn.l4	Mean expression (TPM) of the tested gene in the postsynaptic cells for the tested neuron at L4
rig-1	ADF	4	26	8	35.0638	14.3098	0.408108	-1.29298	-1.07523	0.290347	0.723109	partner_expressed_in_neuron	clr-1	23	9	4.83961	9.9237	2.05052	1.03599	1.38302	0.178118	0.595887	partner_expressed_in_neuron	clr-1		l4.tpm.fc	Fold change of expression for the tested gene between postsynaptic cells and adjacent only cells at L4
rig-3	ADF	4	26	8	38.4294	118.867	3.09313	1.62907	0.96546	0.364197	0.723109	partner_expressed_in_neuron	ncam-1|cam-1	23	9	71.0253	76.7369	1.08042	0.111588	0.136703	0.892805	0.934567	partner_expressed_in_neuron	ncam-1		l4.tpm.logfc	Log2 transformed fold change at L4
rig-4	ADF	4	26	8	4.12371	0	2.425e-10	-31.9413	-1.06138	0.298665	0.723109	no_documented_extracellular_binding_partners	NA	23	9	3.51383	0	2.84589e-10	-31.7104	-1	0.328183	0.595887	no_documented_extracellular_binding_partners	NA		l4.tpm.tstat	T-statistic from t-test of expression values of tested gene between postsynaptic and adjacent-only cells at L4
rig-5	ADF	4	26	8	27.556	0	3.62897e-11	-34.6816	-1.59153	0.124057	0.723109	partner_expressed_in_neuron	T19D12.6|hmr-1|ptp-3	23	9	32.2158	0	3.10407e-11	-34.907	-1.4152	0.17101	0.595887	partner_expressed_in_neuron	nlr-1|T19D12.6|hmr-1|ptp-3		l4.tpm.pval	Raw p-value from t-test at L4
rig-6	ADF	4	26	8	68.2039	122.896	1.80189	0.849513	0.834215	0.426054	0.774506	no_documented_extracellular_binding_partners	NA	23	9	33.9635	77.6993	2.28773	1.19392	1.2421	0.242	0.595887	no_documented_extracellular_binding_partners	NA		l4.tpm.padj	Benjamini-Hochberg adjusted p-value (adjusted for multiple gene comparisons within each neuron) at L4
ncam-1	ADF	4	26	8	148.521	56.9125	0.383195	-1.38385	-1.09231	0.283833	0.723109	partner_not_expressed_in_neuron	NA	23	9	143.295	57.6409	0.402253	-1.31383	-1.85182	0.0740009	0.595887	partner_not_expressed_in_neuron	NA		partner_status.l4	Whether the tested gene has a known binding partner (or partners) expressed in the tested neuron at L4
sax-3	ADF	4	26	8	45.6679	67.9349	1.48759	0.572973	0.973112	0.353276	0.723109	partner_not_expressed_in_neuron	NA	23	9	29.3447	44.639	1.52119	0.605204	1.17524	0.266953	0.595887	partner_not_expressed_in_neuron	NA		partners_expressed.l4	The known binding partners for the tested gene that are expressed in the tested neuron (NA if none) at L4
sax-7	ADF	4	26	8	134.308	142.215	1.05887	0.0825296	0.144665	0.88779	0.944802	partner_expressed_in_neuron	sax-7	23	9	135.78	150.189	1.10612	0.145506	0.288969	0.776379	0.868839	partner_expressed_in_neuron	sax-7
lad-2	ADF	4	26	8	42.0153	131.889	3.13906	1.65033	0.967205	0.362857	0.723109	partner_not_expressed_in_neuron	NA	23	9	4.66922	86.2911	18.4808	4.20796	1.22012	0.257039	0.595887	partner_not_expressed_in_neuron	NA
syg-1	ADF	4	26	8	30.3228	42.6123	1.40529	0.490865	0.477948	0.643011	0.859069	partner_expressed_in_neuron	syg-2|sax-3	23	9	20.5122	28.619	1.39522	0.480492	0.377257	0.713994	0.865513	partner_expressed_in_neuron	syg-2|sax-3
syg-2	ADF	4	26	8	23.5235	55.9993	2.38057	1.25131	1.9052	0.0778516	0.723109	partner_expressed_in_neuron	syg-2	23	9	7.36366	31.7593	4.31297	2.10868	1.47578	0.176317	0.595887	partner_expressed_in_neuron	syg-2
unc-40	ADF	4	26	8	44.8357	32.4585	0.723943	-0.466052	-0.738916	0.469852	0.78507	partner_not_expressed_in_neuron	NA	23	9	37.2215	33.6718	0.904634	-0.144595	-0.333638	0.741263	0.8669	partner_not_expressed_in_neuron	NA
unc-5	ADF	4	26	8	8.52489	7.54852	0.885468	-0.175487	-0.0857474	0.932353	0.96906	partner_not_expressed_in_neuron	NA	23	9	4.76548	7.71838	1.61964	0.695677	0.346059	0.735421	0.865513	partner_not_expressed_in_neuron	NA
wrk-1	ADF	4	26	8	40.336	22.2132	0.550703	-0.860654	-0.704521	0.487005	0.793638	partner_expressed_in_neuron	vab-2	23	9	26.2437	11.5986	0.441957	-1.17802	-1.02986	0.311452	0.595887	partner_expressed_in_neuron	vab-2
zig-1	ADF	4	26	8	102.992	163.646	1.58892	0.668044	0.681939	0.513053	0.81594	no_documented_extracellular_binding_partners	NA	23	9	35.2912	100.727	2.85416	1.51306	1.26112	0.23972	0.595887	no_documented_extracellular_binding_partners	NA
zig-2	ADF	4	26	8	0.164209	0	6.08982e-09	-27.291	-1	0.326892	0.723109	partner_expressed_in_neuron	daf-28	23	9	62.1661	0	1.60859e-11	-35.8554	-1.41356	0.171485	0.595887	partner_expressed_in_neuron	daf-28
zig-3	ADF	4	26	8	0	6.05109	6.05109e+09	32.4945	1	0.350617	0.723109	partner_not_expressed_in_neuron	NA	23	9	58.3945	0	1.71249e-11	-35.7651	-1.1472	0.263621	0.595887	partner_not_expressed_in_neuron	NA
zig-4	ADF	4	26	8	103.036	363.261	3.52557	1.81786	0.689171	0.509841	0.815745	partner_expressed_in_neuron	daf-28	23	9	293.579	0	3.40624e-12	-38.095	-1.45476	0.159855	0.595887	partner_expressed_in_neuron	mab-20|daf-28
zig-5	ADF	4	26	8	168.196	182.105	1.0827	0.114627	0.0704505	0.945098	0.972492	partner_expressed_in_neuron	igdb-2	23	9	185.502	0	5.39078e-12	-37.4326	-2.23768	0.0356918	0.595887	partner_expressed_in_neuron	ins-1|igdb-2
zig-7	ADF	4	26	8	5.56533	2.74645	0.493493	-1.0189	-0.49949	0.620858	0.856856	no_documented_extracellular_binding_partners	NA	23	9	7.14583	0	1.39942e-10	-32.7345	-1	0.328183	0.595887	no_documented_extracellular_binding_partners	NA
zig-8	ADF	4	26	8	201.054	242.29	1.2051	0.269147	0.240568	0.811776	0.927744	partner_expressed_in_neuron	C34C6.3	23	9	98.153	109.777	1.11843	0.161471	0.134864	0.893933	0.934567	partner_not_expressed_in_neuron	NA
zig-9	ADF	4	26	8	1.52562	0	6.55469e-10	-30.5068	-1.3684	0.183359	0.723109	partner_not_expressed_in_neuron	NA	23	9	0.705904	0	1.41662e-09	-29.3949	-1.18923	0.247025	0.595887	partner_expressed_in_neuron	zig-9
zig-10	ADF	4	26	8	25.0404	18.8345	0.752164	-0.410881	-0.434461	0.670334	0.859069	partner_not_expressed_in_neuron	NA	23	9	2.45791	10.2277	4.16112	2.05697	1.48087	0.169142	0.595887	partner_not_expressed_in_neuron	NA
igeg-1	ADF	4	26	8	7.80132	0	1.28183e-10	-32.8611	-1.87137	0.0730407	0.723109	no_documented_extracellular_binding_partners	NA	23	9	4.84264	1.87659	0.387514	-1.36768	-0.852117	0.400921	0.632309	no_documented_extracellular_binding_partners	NA
igeg-2	ADF	4	26	8	3.70105	2.65218	0.716603	-0.480753	-0.335463	0.739593	0.907659	no_documented_extracellular_binding_partners	NA	23	9	1.96763	8.62925	4.38559	2.13277	0.955118	0.365688	0.609339	no_documented_extracellular_binding_partners	NA
igdb-1	ADF	4	26	8	9.45135	3.34915	0.354357	-1.49673	-1.41106	0.168325	0.723109	no_documented_extracellular_binding_partners	NA	23	9	10.1523	2.34504	0.230985	-2.11413	-1.18413	0.248263	0.595887	no_documented_extracellular_binding_partners	NA
igdb-2	ADF	4	26	8	9.60584	3.85737	0.401564	-1.3163	-1.62174	0.11795	0.723109	partner_expressed_in_neuron	zig-5	23	9	5.68257	6.43334	1.13212	0.179025	0.311974	0.757842	0.867902	partner_expressed_in_neuron	zig-5
madd-4	ADF	4	26	8	70.9717	155.864	2.19614	1.13497	0.547972	0.598959	0.850135	partner_expressed_in_neuron	nlg-1|eva-1|sdn-1	23	9	131.041	206.635	1.57687	0.657064	0.369536	0.720274	0.865513	partner_expressed_in_neuron	nlg-1|eva-1|sdn-1
pxn-1	ADF	4	26	8	4.549	0	2.19829e-10	-32.0829	-1	0.326892	0.723109	partner_not_expressed_in_neuron	NA	23	9	6.62373	8.97437	1.35488	0.438166	0.230497	0.82131	0.895383	partner_not_expressed_in_neuron	NA
pxn-2	ADF	4	26	8	0.847918	0	1.17936e-09	-29.6593	-1	0.326892	0.723109	partner_not_expressed_in_neuron	NA	NA	NA	NA	NA	NA	NA	NA	NA	NA	NA	NA
iglr-1	ADF	4	26	8	15.3734	18.41	1.19752	0.260051	0.152448	0.882018	0.944802	no_documented_extracellular_binding_partners	NA	23	9	15.8457	19.557	1.23421	0.30359	0.176964	0.862906	0.919545	no_documented_extracellular_binding_partners	NA
iglr-2	ADF	4	26	8	29.9127	17.7762	0.594267	-0.750817	-1.39415	0.173247	0.723109	no_documented_extracellular_binding_partners	NA	23	9	48.8609	45.2016	0.925107	-0.112308	-0.315337	0.754821	0.867902	no_documented_extracellular_binding_partners	NA
iglr-3	ADF	4	26	8	43.2272	13.521	0.312788	-1.67674	-0.883265	0.383806	0.738505	no_documented_extracellular_binding_partners	NA	23	9	11.0483	3.5537	0.321652	-1.63643	-0.711777	0.482753	0.704998	no_documented_extracellular_binding_partners	NA
slt-1	ADF	4	26	8	0	49.9591	4.99591e+10	35.54	1	0.350617	0.723109	partner_expressed_in_neuron	sax-3|eva-1	23	9	8.15507	32.5371	3.98981	1.99632	0.726878	0.485729	0.704998	partner_expressed_in_neuron	sax-3|eva-1
tol-1	ADF	4	26	8	43.4315	4.47219	0.102971	-3.27969	-1.7031	0.100089	0.723109	partner_expressed_in_neuron	lat-1	23	9	15.4522	10.3319	0.668637	-0.580704	-0.468336	0.644359	0.813252	partner_expressed_in_neuron	lat-1
pan-1	ADF	4	26	8	352.612	375.743	1.0656	0.0916671	0.382696	0.707891	0.885703	no_documented_extracellular_binding_partners	NA	23	9	170.46	236.541	1.38767	0.47266	1.92256	0.0684839	0.595887	no_documented_extracellular_binding_partners	NA
egg-6	ADF	4	26	8	2.50871	1.68527	0.671769	-0.573962	-0.301362	0.765385	0.92233	no_documented_extracellular_binding_partners	NA	23	9	0.647814	0.412282	0.63642	-0.65195	-0.405917	0.687692	0.847334	no_documented_extracellular_binding_partners	NA
dma-1	ADF	4	26	8	49.5946	0	2.01635e-11	-35.5295	-1.37563	0.181138	0.723109	partner_expressed_in_neuron	sax-7	23	9	105.608	0	9.46901e-12	-36.6199	-1.54366	0.136935	0.595887	partner_expressed_in_neuron	sax-7
lron-2	ADF	4	26	8	2.52632	0	3.95833e-10	-31.2344	-1.32286	0.197857	0.723109	no_documented_extracellular_binding_partners	NA	NA	NA	NA	NA	NA	NA	NA	NA	NA	NA	NA
lron-3	ADF	4	26	8	104.932	129.587	1.23497	0.304471	0.536273	0.598768	0.850135	no_documented_extracellular_binding_partners	NA	23	9	101.075	143.045	1.41524	0.501047	0.983026	0.336777	0.595887	no_documented_extracellular_binding_partners	NA
lron-5	ADF	4	26	8	46.7138	83.9152	1.79637	0.845082	0.418058	0.685906	0.870573	partner_not_expressed_in_neuron	NA	23	9	51.3425	168.819	3.2881	1.71725	0.966241	0.356617	0.603842	partner_not_expressed_in_neuron	NA
lron-6	ADF	4	26	8	0	95.9181	9.59181e+10	36.4811	1	0.350617	0.723109	partner_expressed_in_neuron	T13C2.6	23	9	0	105.869	1.05869e+11	36.6235	1	0.346594	0.595887	partner_expressed_in_neuron	igcm-2|T13C2.6
lron-7	ADF	4	26	8	30.9436	52.2707	1.68923	0.756364	0.738451	0.480094	0.792155	partner_expressed_in_neuron	T02C5.1|ncam-1	23	9	30.476	28.8798	0.947627	-0.0776092	-0.11586	0.908878	0.939514	partner_expressed_in_neuron	ncam-1
lron-9	ADF	4	26	8	93.0082	135.688	1.45888	0.544865	0.327605	0.749509	0.908986	partner_not_expressed_in_neuron	NA	23	9	112.981	235.719	2.08636	1.06099	0.569626	0.580989	0.770928	partner_not_expressed_in_neuron	NA
lron-10	ADF	4	26	8	20.5381	36.7838	1.791	0.840765	0.63696	0.542345	0.830284	partner_expressed_in_neuron	ced-1	23	9	17.7776	50.0609	2.81596	1.49363	0.761391	0.466583	0.695315	partner_expressed_in_neuron	ced-1
lron-11	ADF	4	26	8	15.2188	0	6.57084e-11	-33.8251	-1.68729	0.103987	0.723109	partner_expressed_in_neuron	ten-1	23	9	17.9039	5.55974	0.310533	-1.68718	-0.905818	0.372618	0.609339	partner_expressed_in_neuron	ten-1
lron-12	ADF	4	26	8	9.80049	2.31262	0.23597	-2.08332	-1.27716	0.211868	0.723109	no_documented_extracellular_binding_partners	NA	23	9	4.93367	4.18778	0.848815	-0.236477	-0.158798	0.874929	0.928771	no_documented_extracellular_binding_partners	NA
lron-13	ADF	4	26	8	7.95839	0	1.25654e-10	-32.8898	-1	0.326892	0.723109	partner_expressed_in_neuron	igdb-2|cdh-1	NA	NA	NA	NA	NA	NA	NA	NA	NA	NA	NA
lron-14	ADF	4	26	8	11.9607	0	8.36071e-11	-33.4776	-1.09935	0.282088	0.723109	partner_not_expressed_in_neuron	NA	23	9	10.4731	9.98581	0.953473	-0.0687354	-0.0354638	0.972026	0.986321	partner_not_expressed_in_neuron	NA
lron-15	ADF	4	26	8	13.0173	8.19539	0.629576	-0.667546	-0.442407	0.663245	0.859069	no_documented_extracellular_binding_partners	NA	23	9	4.04039	25.8584	6.39996	2.67806	1.29467	0.227685	0.595887	no_documented_extracellular_binding_partners	NA
hmr-1	ADF	4	26	8	215.801	156.663	0.72596	-0.462039	-1.14646	0.260155	0.723109	partner_expressed_in_neuron	hmr-1	23	9	70.6205	85.8603	1.2158	0.281904	0.690759	0.498885	0.706114	partner_expressed_in_neuron	hmr-1
cdh-4	ADF	4	26	8	161.797	196.429	1.21405	0.279826	0.759963	0.459402	0.782852	no_documented_extracellular_binding_partners	NA	23	9	23.6877	61.584	2.59984	1.37842	2.52331	0.0283569	0.595887	no_documented_extracellular_binding_partners	NA
fmi-1	ADF	4	26	8	127.503	125.262	0.982422	-0.0255846	-0.0256694	0.979989	0.981992	partner_not_expressed_in_neuron	NA	23	9	34.9437	135.91	3.8894	1.95955	2.76506	0.0222086	0.595887	partner_not_expressed_in_neuron	NA
casy-1	ADF	4	26	8	1939.26	2273.49	1.17235	0.229401	0.608453	0.55722	0.835118	partner_expressed_in_neuron	T19D12.6|daf-2	23	9	1243.62	1358.85	1.09266	0.127839	0.376358	0.713448	0.865513	partner_expressed_in_neuron	T19D12.6|daf-2
cdh-1	ADF	4	26	8	29.0811	19.5095	0.670864	-0.575908	-0.475803	0.640286	0.859069	partner_expressed_in_neuron	dep-1	23	9	7.30334	7.31502	1.0016	0.00230478	0.00238442	0.998128	0.998128	partner_expressed_in_neuron	dep-1
cdh-8	ADF	4	26	8	11.5505	0	8.65762e-11	-33.4272	-2.17992	0.0388893	0.723109	partner_not_expressed_in_neuron	NA	23	9	1.26015	6.04344	4.7958	2.26177	0.785045	0.45434	0.685234	partner_not_expressed_in_neuron	NA
cdh-9	ADF	4	26	8	4.7787	11.2229	2.34853	1.23176	0.85329	0.411931	0.771276	partner_not_expressed_in_neuron	NA	23	9	10.7704	4.63676	0.430511	-1.21588	-0.84532	0.405753	0.635118	partner_not_expressed_in_neuron	NA
cdh-12	ADF	4	26	8	4.05679	7.79173	1.92066	0.941604	0.461952	0.656267	0.859069	no_documented_extracellular_binding_partners	NA	23	9	0.769557	3.43598	4.46488	2.15862	0.831277	0.428903	0.661326	no_documented_extracellular_binding_partners	NA
nrx-1	ADF	4	26	8	135.967	332.349	2.44434	1.28945	2.25237	0.0522914	0.723109	partner_expressed_in_neuron	nlg-1	23	9	65.897	192.136	2.9157	1.54384	2.704	0.023217	0.595887	partner_expressed_in_neuron	nlg-1
nlr-1	ADF	4	26	8	9.55685	33.938	3.55117	1.82829	1.31066	0.223732	0.723109	partner_expressed_in_neuron	ptp-3	23	9	8.98079	29.7048	3.30759	1.72578	1.69463	0.119978	0.595887	partner_expressed_in_neuron	ptp-3
bam-2	ADF	4	26	8	22.8322	20.9053	0.915607	-0.1272	-0.0814831	0.936494	0.969546	partner_expressed_in_neuron	casy-1	23	9	12.0716	19.9471	1.65239	0.724555	0.364604	0.722393	0.865513	partner_expressed_in_neuron	casy-1
lat-1	ADF	4	26	8	75.8963	50.3563	0.663488	-0.591858	-0.747712	0.464065	0.782852	partner_not_expressed_in_neuron	NA	23	9	32.7362	42.4219	1.29587	0.373924	0.62656	0.536385	0.740212	partner_not_expressed_in_neuron	NA
nlg-1	ADF	4	26	8	80.9798	46.0647	0.568841	-0.813902	-0.710755	0.48467	0.793638	partner_expressed_in_neuron	nlg-1|nrx-1	23	9	42.7703	38.1832	0.89275	-0.163673	-0.129406	0.898893	0.936205	partner_expressed_in_neuron	nlg-1|nrx-1
glit-1	ADF	4	26	8	2.11138	1.06659	0.505162	-0.985183	-1.08617	0.286777	0.723109	no_documented_extracellular_binding_partners	NA	23	9	0.137047	0.43379	3.16527	1.66233	0.652292	0.529456	0.734321	no_documented_extracellular_binding_partners	NA
clc-1	ADF	4	26	8	0.24236	0	4.12609e-09	-27.8526	-1	0.326892	0.723109	no_documented_extracellular_binding_partners	NA	23	9	0.336427	0	2.97242e-09	-28.3257	-1	0.328183	0.595887	no_documented_extracellular_binding_partners	NA
clc-2	ADF	4	26	8	1.31008	0.66781	0.509749	-0.972141	-0.720278	0.476778	0.791632	no_documented_extracellular_binding_partners	NA	23	9	4.22531	0.131419	0.0311028	-5.00681	-1.66435	0.110143	0.595887	no_documented_extracellular_binding_partners	NA
clc-3	ADF	4	26	8	123.092	221.887	1.80261	0.850087	0.509875	0.623168	0.856856	no_documented_extracellular_binding_partners	NA	23	9	28.2745	305.174	10.7933	3.43206	1.65138	0.135844	0.595887	no_documented_extracellular_binding_partners	NA
vab-9	ADF	4	26	8	24.7082	134.121	5.42817	2.44047	1.92353	0.09519	0.723109	no_documented_extracellular_binding_partners	NA	23	9	24.9818	40.7001	1.62919	0.704155	0.861973	0.396647	0.629165	no_documented_extracellular_binding_partners	NA
hic-1	ADF	4	26	8	98.7328	0	1.01283e-11	-36.5228	-1	0.326892	0.723109	no_documented_extracellular_binding_partners	NA	23	9	271.298	0	3.68599e-12	-37.9811	-1	0.328183	0.595887	no_documented_extracellular_binding_partners	NA
C54G4.4	ADF	4	26	8	0	1.27984	1.27984e+09	30.2533	1.52728	0.170529	0.723109	no_documented_extracellular_binding_partners	NA	23	9	0.183755	0.0885369	0.481821	-1.05343	-0.564534	0.576589	0.768786	no_documented_extracellular_binding_partners	NA
crb-1	ADF	4	26	8	1.71122	8.29456	4.84715	2.27714	1.08632	0.311834	0.723109	no_documented_extracellular_binding_partners	NA	23	9	0.175069	4.51269	25.7767	4.68799	1.28451	0.234723	0.595887	no_documented_extracellular_binding_partners	NA
eat-20	ADF	4	26	8	0.341471	7.46459	21.8601	4.45023	1.4354	0.194154	0.723109	no_documented_extracellular_binding_partners	NA	23	9	10.2808	0	9.72682e-11	-33.2592	-1	0.328183	0.595887	no_documented_extracellular_binding_partners	NA
zig-11	ADF	4	26	8	21.7819	12.0103	0.55139	-0.858855	-0.819947	0.418329	0.772299	no_documented_extracellular_binding_partners	NA	23	9	18.868	15.4439	0.818525	-0.288901	-0.355455	0.724739	0.865513	no_documented_extracellular_binding_partners	NA
zig-12	ADF	4	26	8	2.89372	4.05181	1.40021	0.485639	0.451004	0.662293	0.859069	no_documented_extracellular_binding_partners	NA	23	9	3.99765	0.556918	0.139312	-2.84361	-1.18683	0.247094	0.595887	no_documented_extracellular_binding_partners	NA
ina-1	ADF	4	26	8	2.79159	10.4586	3.74647	1.90553	1.08856	0.309782	0.723109	no_documented_extracellular_binding_partners	NA	23	9	7.35096	24.5236	3.33611	1.73817	1.71109	0.117449	0.595887	no_documented_extracellular_binding_partners	NA
pat-2	ADF	4	26	8	5.18187	0	1.92981e-10	-32.2708	-1	0.326892	0.723109	no_documented_extracellular_binding_partners	NA	23	9	8.64395	6.65839	0.770295	-0.376518	-0.29606	0.769389	0.868839	no_documented_extracellular_binding_partners	NA
pat-3	ADF	4	26	8	16.9263	13.6579	0.8069	-0.309538	-0.198594	0.845443	0.929359	no_documented_extracellular_binding_partners	NA	23	9	35.355	18.0382	0.510201	-0.970861	-1.08842	0.28531	0.595887	no_documented_extracellular_binding_partners	NA
sdn-1	ADF	4	26	8	70.0324	81.8007	1.16804	0.22409	0.460484	0.653379	0.859069	partner_not_expressed_in_neuron	NA	23	9	32.1068	48.7801	1.51931	0.603412	0.995603	0.335106	0.595887	partner_not_expressed_in_neuron	NA
mua-3	ADF	4	26	8	7.00194	0	1.42818e-10	-32.7051	-1.33664	0.193377	0.723109	no_documented_extracellular_binding_partners	NA	23	9	1.63674	1.94185	1.18641	0.246607	0.12014	0.905585	0.939514	no_documented_extracellular_binding_partners	NA
let-805	ADF	4	26	8	4.34347	4.63376	1.06683	0.0933341	0.0679091	0.946706	0.972492	no_documented_extracellular_binding_partners	NA	23	9	0.107661	0.0619083	0.57503	-0.798291	-0.368404	0.715163	0.865513	no_documented_extracellular_binding_partners	NA
dgn-1	ADF	4	26	8	5.7865	3.11353	0.538067	-0.894142	-0.617827	0.543332	0.830284	partner_not_expressed_in_neuron	NA	23	9	22.1464	1.64499	0.0742781	-3.75092	-2.28367	0.0319984	0.595887	partner_not_expressed_in_neuron	NA
hpo-30	ADF	4	26	8	1.36399	12.4984	9.16311	3.19584	1.74903	0.119949	0.723109	partner_not_expressed_in_neuron	NA	23	9	0	23.5138	2.35138e+10	34.4528	2.22253	0.0569569	0.595887	partner_not_expressed_in_neuron	NA
clc-5	ADF	4	26	8	0.254895	1.5468	6.06839	2.60131	0.824097	0.435693	0.774506	no_documented_extracellular_binding_partners	NA	NA	NA	NA	NA	NA	NA	NA	NA	NA	NA	NA
tsp-3	ADF	4	26	8	6.78279	6.60482	0.973761	-0.0383611	-0.0230222	0.981992	0.981992	no_documented_extracellular_binding_partners	NA	23	9	1.08607	6.22254	5.72943	2.51839	0.813169	0.438324	0.671501	no_documented_extracellular_binding_partners	NA
tsp-4	ADF	4	26	8	7.44659	0	1.3429e-10	-32.7939	-1.16887	0.253479	0.723109	no_documented_extracellular_binding_partners	NA	23	9	11.937	3.34277	0.280035	-1.83632	-1.05669	0.299497	0.595887	no_documented_extracellular_binding_partners	NA
tsp-6	ADF	4	26	8	15.0205	38.126	2.53826	1.34384	0.841699	0.424534	0.774506	no_documented_extracellular_binding_partners	NA	23	9	10.1891	4.8463	0.475637	-1.07207	-1.20411	0.238223	0.595887	no_documented_extracellular_binding_partners	NA
tsp-7	ADF	4	26	8	73.0263	265.182	3.63132	1.8605	1.05338	0.325487	0.723109	no_documented_extracellular_binding_partners	NA	23	9	230.704	408.683	1.77146	0.824939	0.617015	0.551934	0.750412	no_documented_extracellular_binding_partners	NA
tsp-8	ADF	4	26	8	34.7979	16.3494	0.469838	-1.08976	-0.581043	0.565504	0.838726	no_documented_extracellular_binding_partners	NA	23	9	62.6064	25.2765	0.403737	-1.30851	-1.18686	0.244954	0.595887	no_documented_extracellular_binding_partners	NA
tsp-9	ADF	4	26	8	17.947	25.2025	1.40427	0.489825	0.512419	0.618379	0.856856	no_documented_extracellular_binding_partners	NA	23	9	9.64078	24.0984	2.49963	1.32172	1.24988	0.235786	0.595887	no_documented_extracellular_binding_partners	NA
tsp-11	ADF	4	26	8	3.05218	3.83845	1.25761	0.330682	0.195883	0.847831	0.929359	no_documented_extracellular_binding_partners	NA	23	9	2.0313	5.98784	2.94778	1.55963	0.752854	0.471101	0.695315	no_documented_extracellular_binding_partners	NA
tsp-12	ADF	4	26	8	7.9935	4.20575	0.526147	-0.926463	-1.24979	0.226834	0.723109	no_documented_extracellular_binding_partners	NA	23	9	7.12223	8.28851	1.16375	0.218783	0.218013	0.831118	0.899563	no_documented_extracellular_binding_partners	NA
tsp-13	ADF	4	26	8	0	0.475234	4.75234e+08	28.8241	1	0.350617	0.723109	no_documented_extracellular_binding_partners	NA	NA	NA	NA	NA	NA	NA	NA	NA	NA	NA	NA
tsp-14	ADF	4	26	8	8.39039	10.8993	1.29902	0.377428	0.210703	0.837406	0.929359	no_documented_extracellular_binding_partners	NA	23	9	2.38316	12.4511	5.2246	2.38532	2.48392	0.0334774	0.595887	no_documented_extracellular_binding_partners	NA
tsp-15	ADF	4	26	8	3.35492	2.91906	0.870081	-0.200778	-0.139126	0.890463	0.944802	no_documented_extracellular_binding_partners	NA	23	9	2.91098	0	3.43527e-10	-31.4389	-1.02934	0.314505	0.595887	no_documented_extracellular_binding_partners	NA
tsp-16	ADF	4	26	8	1.99932	6.82276	3.41254	1.77085	1.01928	0.335401	0.723109	no_documented_extracellular_binding_partners	NA	23	9	0.179244	6.81092	37.9981	5.24785	1.38006	0.204856	0.595887	no_documented_extracellular_binding_partners	NA
tsp-20	ADF	4	26	8	32.4009	42.2187	1.30301	0.38185	0.33761	0.74263	0.907659	no_documented_extracellular_binding_partners	NA	23	9	17.036	38.1181	2.23751	1.16189	1.15309	0.277201	0.595887	no_documented_extracellular_binding_partners	NA
tsp-21	ADF	4	26	8	45.0306	25.2665	0.561096	-0.833682	-0.640626	0.531708	0.830284	no_documented_extracellular_binding_partners	NA	23	9	27.1935	19.3506	0.711587	-0.490888	-0.375933	0.712087	0.865513	no_documented_extracellular_binding_partners	NA
C24H10.1	ADF	4	26	8	22.0778	17.8254	0.807391	-0.30866	-0.197484	0.845916	0.929359	no_documented_extracellular_binding_partners	NA	23	9	14.2431	15.0221	1.05469	0.0768179	0.0446017	0.965055	0.986321	no_documented_extracellular_binding_partners	NA
K10D6.2	ADF	4	26	8	45.773	13.6724	0.298701	-1.74323	-1.42812	0.162949	0.723109	no_documented_extracellular_binding_partners	NA	23	9	34.4452	5.7451	0.16679	-2.5839	-1.99209	0.0567607	0.595887	no_documented_extracellular_binding_partners	NA
Y67A10A.9	ADF	4	26	8	0	1.08953	1.08953e+09	30.0211	1	0.350617	0.723109	no_documented_extracellular_binding_partners	NA	NA	NA	NA	NA	NA	NA	NA	NA	NA	NA	NA
T05E11.2	ADF	4	26	8	0.257152	7.37068	28.6628	4.84111	1.33575	0.223237	0.723109	no_documented_extracellular_binding_partners	NA	23	9	0	1.79439	1.79439e+09	30.7408	1	0.346594	0.595887	no_documented_extracellular_binding_partners	NA
vab-1	ADF	4	26	8	31.2107	38.1909	1.22365	0.291188	0.226649	0.82486	0.929359	partner_expressed_in_neuron	vab-2	23	9	5.8985	24.2849	4.11714	2.04164	1.20666	0.259834	0.595887	partner_expressed_in_neuron	vab-2
lin-17	ADF	4	26	8	6.7994	14.1591	2.08241	1.05826	0.4994	0.630621	0.859069	partner_expressed_in_neuron	cam-1	23	9	0.652176	0	1.53333e-09	-29.2807	-1	0.328183	0.595887	partner_not_expressed_in_neuron	NA
lon-2	ADF	4	26	8	60.9648	71.1222	1.16661	0.222324	0.20191	0.84372	0.929359	no_documented_extracellular_binding_partners	NA	23	9	24.3752	80.002	3.2821	1.71462	1.2723	0.232564	0.595887	no_documented_extracellular_binding_partners	NA
smp-1	ADF	4	26	8	4.68167	21.5052	4.59348	2.19959	0.768716	0.465559	0.782852	partner_not_expressed_in_neuron	NA	23	9	4.74248	22.4507	4.73397	2.24305	0.936712	0.37311	0.609339	partner_not_expressed_in_neuron	NA
vab-2	ADF	4	26	8	31.9806	66.3247	2.07391	1.05235	1.01118	0.340833	0.723109	partner_not_expressed_in_neuron	NA	23	9	17.7055	24.3163	1.37337	0.457723	0.330548	0.747544	0.867902	partner_not_expressed_in_neuron	NA
efn-2	ADF	4	26	8	102.496	60.8441	0.593626	-0.752374	-0.911724	0.373932	0.72631	partner_not_expressed_in_neuron	NA	23	9	43.6039	50.3543	1.15481	0.207658	0.269596	0.79146	0.873046	partner_not_expressed_in_neuron	NA
efn-4	ADF	4	26	8	21.6778	22.1515	1.02185	0.0311825	0.0273876	0.978563	0.981992	partner_expressed_in_neuron	sax-3	23	9	20.9898	40.9105	1.94906	0.962778	0.652848	0.523666	0.733664	partner_expressed_in_neuron	mab-20|sax-3
cfz-2	ADF	4	26	8	31.938	28.1495	0.881379	-0.182165	-0.173936	0.863395	0.941885	no_documented_extracellular_binding_partners	NA	23	9	6.63604	20.3218	3.06234	1.61463	1.60754	0.139713	0.595887	no_documented_extracellular_binding_partners	NA
mom-5	ADF	4	26	8	17.7423	0	5.63624e-11	-34.0465	-1.77232	0.0885289	0.723109	no_documented_extracellular_binding_partners	NA	23	9	4.64405	1.70212	0.366516	-1.44805	-0.985484	0.332777	0.595887	no_documented_extracellular_binding_partners	NA
mig-1	ADF	4	26	8	19.7403	92.0674	4.66393	2.22155	0.768131	0.465445	0.782852	no_documented_extracellular_binding_partners	NA	23	9	55.6996	79.758	1.43193	0.517961	0.268162	0.792953	0.873046	no_documented_extracellular_binding_partners	NA
B0507.1	ADF	4	26	8	1.09192	13.5195	12.3814	3.6301	1.21385	0.263664	0.723109	partner_not_expressed_in_neuron	NA	23	9	2.93264	0.616275	0.210143	-2.25056	-0.772974	0.447129	0.678064	partner_not_expressed_in_neuron	NA
C25E10.7	ADF	4	26	8	15.0443	0	6.64704e-11	-33.8085	-1.37476	0.181403	0.723109	partner_not_expressed_in_neuron	NA	23	9	29.7751	0	3.35851e-11	-34.7934	-1.12746	0.271693	0.595887	partner_not_expressed_in_neuron	NA
C25E10.8	ADF	4	26	8	218.388	6.91317	0.0316555	-4.9814	-1.3963	0.174849	0.723109	partner_not_expressed_in_neuron	NA	23	9	657.251	0	1.52149e-12	-39.2577	-1.51099	0.145022	0.595887	partner_not_expressed_in_neuron	NA
swm-1	ADF	4	26	8	1167.86	0	8.56264e-13	-40.087	-1.31703	0.199773	0.723109	no_documented_extracellular_binding_partners	NA	23	9	2309.61	0	4.32974e-13	-41.0708	-1.36063	0.187407	0.595887	no_documented_extracellular_binding_partners	NA
nas-36	ADF	4	26	8	24.5412	16.5396	0.673951	-0.569285	-1.05999	0.301941	0.723109	no_documented_extracellular_binding_partners	NA	23	9	11.1014	17.6391	1.58891	0.668035	1.56148	0.132777	0.595887	no_documented_extracellular_binding_partners	NA
C34C6.3	ADF	4	26	8	3.3082	2.53758	0.767057	-0.382594	-0.272067	0.790756	0.923715	partner_not_expressed_in_neuron	NA	23	9	1.53181	0	6.52821e-10	-30.5126	-1.22356	0.234064	0.595887	partner_not_expressed_in_neuron	NA
crld-1	ADF	4	26	8	26.2606	15.9108	0.605881	-0.722894	-0.892531	0.386037	0.738505	no_documented_extracellular_binding_partners	NA	23	9	46.6345	71.3219	1.52938	0.612948	1.84269	0.0818903	0.595887	no_documented_extracellular_binding_partners	NA
F11C7.2	ADF	4	26	8	2.66159	0	3.75715e-10	-31.3096	-1.25414	0.221391	0.723109	no_documented_extracellular_binding_partners	NA	23	9	7.96718	0	1.25515e-10	-32.8914	-1.22795	0.232443	0.595887	no_documented_extracellular_binding_partners	NA
F11C7.6	ADF	4	26	8	0.654673	0	1.52748e-09	-29.2862	-1	0.326892	0.723109	no_documented_extracellular_binding_partners	NA	NA	NA	NA	NA	NA	NA	NA	NA	NA	NA	NA
F14H12.3	ADF	4	26	8	1.08041	0	9.25573e-10	-30.0089	-1.87116	0.0730712	0.723109	no_documented_extracellular_binding_partners	NA	23	9	0.408546	6.10972	14.9548	3.90254	0.931053	0.378832	0.611448	no_documented_extracellular_binding_partners	NA
F15B9.8	ADF	4	26	8	59.9201	67.9973	1.1348	0.182436	0.118975	0.907465	0.954465	partner_not_expressed_in_neuron	NA	23	9	66.2275	3.29759	0.0497918	-4.32795	-1.94388	0.0645445	0.595887	partner_expressed_in_neuron	fbl-1
F35D2.3	ADF	4	26	8	6.58972	0	1.51751e-10	-32.6176	-1.58393	0.12578	0.723109	partner_not_expressed_in_neuron	NA	NA	NA	NA	NA	NA	NA	NA	NA	NA	NA	NA
kal-1	ADF	4	26	8	24.1105	33.6667	1.39635	0.481663	0.687606	0.50304	0.809772	partner_expressed_in_neuron	sax-3|sax-7|sdn-1	23	9	6.69806	30.3541	4.53178	2.18008	1.62638	0.134305	0.595887	partner_expressed_in_neuron	sax-3|sax-7|sdn-1
M03F4.6	ADF	4	26	8	53.0682	69.1638	1.3033	0.382171	1.02769	0.321728	0.723109	no_documented_extracellular_binding_partners	NA	23	9	21.1729	18.2218	0.860618	-0.216555	-0.319392	0.752103	0.867902	no_documented_extracellular_binding_partners	NA
dpy-31	ADF	4	26	8	1.2899	0.891721	0.691308	-0.532599	-0.417034	0.679557	0.866681	partner_not_expressed_in_neuron	NA	NA	NA	NA	NA	NA	NA	NA	NA	NA	NA	NA
T25F10.3	ADF	4	26	8	12.5471	0	7.96996e-11	-33.5466	-1.25928	0.21956	0.723109	partner_expressed_in_neuron	T12A7.2	23	9	2.15172	1.37838	0.640597	-0.642512	-0.346299	0.731696	0.865513	partner_expressed_in_neuron	T12A7.2
lag-2	ADF	4	26	8	7.50414	0	1.3326e-10	-32.805	-1	0.326892	0.723109	partner_expressed_in_neuron	ins-18	23	9	3.08759	0	3.23877e-10	-31.5238	-1	0.328183	0.595887	partner_expressed_in_neuron	ins-18
ins-1	ADF	4	26	8	617.673	207.165	0.335397	-1.57606	-0.934144	0.358394	0.723109	partner_expressed_in_neuron	zig-5	23	9	227.843	160.104	0.702696	-0.509027	-0.339172	0.73694	0.865513	partner_expressed_in_neuron	zig-5
irld-34	ADF	4	26	8	21.613	37.56	1.73784	0.797299	0.375138	0.714542	0.889807	no_documented_extracellular_binding_partners	NA	23	9	46.9913	0	2.12805e-11	-35.4517	-1.52533	0.141424	0.595887	no_documented_extracellular_binding_partners	NA
Y53H1B.2	ADF	4	26	8	10.1039	7.86691	0.778601	-0.361045	-0.321885	0.750602	0.908986	no_documented_extracellular_binding_partners	NA	NA	NA	NA	NA	NA	NA	NA	NA	NA	NA	NA
unc-6	ADF	4	26	8	102.84	251.478	2.44534	1.29004	0.579925	0.578854	0.841564	partner_not_expressed_in_neuron	NA	23	9	87.2256	132.466	1.51866	0.602794	0.317337	0.757131	0.867902	partner_expressed_in_neuron	unc-40
kpc-1	ADF	4	26	8	95.2773	103.938	1.0909	0.125518	0.135125	0.894699	0.944802	no_documented_extracellular_binding_partners	NA	23	9	90.5908	91.7437	1.01273	0.0182438	0.0196366	0.984666	0.991854	no_documented_extracellular_binding_partners	NA
lect-2	ADF	4	26	8	2.22515	1.318	0.59232	-0.755551	-0.475654	0.63881	0.859069	partner_expressed_in_neuron	sax-7	23	9	3.39533	4.20325	1.23795	0.307951	0.261101	0.797334	0.873271	partner_expressed_in_neuron	zig-9|sax-7
mnr-1	ADF	4	26	8	2.91063	0	3.43568e-10	-31.4387	-1.2206	0.233625	0.723109	partner_expressed_in_neuron	sax-7	23	9	13.836	0	7.2275e-11	-33.6877	-1	0.328183	0.595887	partner_expressed_in_neuron	sax-7
B0222.11	ADF	4	26	8	16.5983	0	6.02472e-11	-33.9503	-1.47908	0.15161	0.723109	partner_not_expressed_in_neuron	NA	23	9	88.0265	0	1.13602e-11	-36.3572	-1.4357	0.165154	0.595887	partner_not_expressed_in_neuron	NA
clec-41	ADF	4	26	8	2.32469	1.49323	0.642337	-0.638597	-0.392314	0.698593	0.878231	partner_expressed_in_neuron	clec-41	23	9	0.464358	0.681559	1.46775	0.553602	0.295259	0.77342	0.868839	partner_expressed_in_neuron	clec-41|fbl-1
C02B8.12	ADF	4	26	8	4.5657	0	2.19024e-10	-32.0882	-1.04062	0.308011	0.723109	partner_not_expressed_in_neuron	NA	23	9	0	36.0634	3.60634e+10	35.0698	1	0.346594	0.595887	partner_not_expressed_in_neuron	NA
adm-2	ADF	4	26	8	16.6216	20.9801	1.26222	0.335961	0.350649	0.734333	0.905907	no_documented_extracellular_binding_partners	NA	23	9	12.7668	13.9802	1.09504	0.130986	0.225315	0.824012	0.895383	no_documented_extracellular_binding_partners	NA
let-756	ADF	4	26	8	1.92538	0.777886	0.404017	-1.30751	-0.693643	0.492911	0.798335	no_documented_extracellular_binding_partners	NA	23	9	7.6526	2.2166	0.289653	-1.7876	-1.11448	0.274499	0.595887	no_documented_extracellular_binding_partners	NA
C05D12.2	ADF	4	26	8	6.06755	4.03573	0.665133	-0.588285	-0.440584	0.667591	0.859069	no_documented_extracellular_binding_partners	NA	23	9	1.43582	6.30414	4.39063	2.13443	0.76262	0.466541	0.695315	no_documented_extracellular_binding_partners	NA
irld-13	ADF	4	26	8	0.897247	0	1.11452e-09	-29.7409	-1	0.326892	0.723109	no_documented_extracellular_binding_partners	NA	23	9	0.686471	0	1.45673e-09	-29.3546	-1.59848	0.124201	0.595887	no_documented_extracellular_binding_partners	NA
B0393.5	ADF	4	26	8	5.03283	167.187	33.2192	5.05395	1.04076	0.332565	0.723109	partner_expressed_in_neuron	F58E6.13	23	9	39.6726	28.0243	0.706388	-0.501467	-0.285628	0.777548	0.868839	partner_not_expressed_in_neuron	NA
C02B10.3	ADF	4	26	8	177.076	165.26	0.933273	-0.0996291	-0.216582	0.832665	0.929359	no_documented_extracellular_binding_partners	NA	23	9	83.0168	55.1209	0.663973	-0.590804	-1.79496	0.0889115	0.595887	no_documented_extracellular_binding_partners	NA
C11H1.5	ADF	4	26	8	0.427088	1.0981	2.57114	1.36241	0.569509	0.58262	0.841564	no_documented_extracellular_binding_partners	NA	NA	NA	NA	NA	NA	NA	NA	NA	NA	NA	NA
C16B8.4	ADF	4	26	8	33.6415	37.0094	1.10011	0.137647	0.102715	0.919046	0.959005	partner_not_expressed_in_neuron	NA	23	9	12.5945	2.94197	0.233592	-2.09794	-1.18502	0.247371	0.595887	partner_not_expressed_in_neuron	NA
spe-9	ADF	4	26	8	0.988264	0	1.01188e-09	-29.8803	-1.80071	0.0838266	0.723109	partner_expressed_in_neuron	nas-39	23	9	0.415979	0	2.40397e-09	-28.6319	-1.77632	0.0895134	0.595887	partner_expressed_in_neuron	nas-39
nas-37	ADF	4	26	8	18.1966	36.3167	1.99579	0.996959	0.568296	0.583357	0.841564	no_documented_extracellular_binding_partners	NA	23	9	9.73743	50.9289	5.23022	2.38687	1.14537	0.282655	0.595887	no_documented_extracellular_binding_partners	NA
C18E9.7	ADF	4	26	8	6.54624	0.766681	0.117118	-3.09397	-1.19879	0.241519	0.723109	no_documented_extracellular_binding_partners	NA	23	9	5.59071	0	1.78868e-10	-32.3804	-1.37487	0.183013	0.595887	no_documented_extracellular_binding_partners	NA
hir-1	ADF	4	26	8	0.413885	0	2.41613e-09	-28.6247	-1	0.326892	0.723109	partner_not_expressed_in_neuron	NA	NA	NA	NA	NA	NA	NA	NA	NA	NA	NA	NA
C27A7.8	ADF	4	26	8	11.6773	94.4252	8.0862	3.01546	0.871371	0.411812	0.771276	no_documented_extracellular_binding_partners	NA	23	9	423.363	0	2.36204e-12	-38.6231	-1.24724	0.225425	0.595887	no_documented_extracellular_binding_partners	NA
C27B7.7	ADF	4	26	8	0	1.92925	1.92925e+09	30.8454	1	0.350617	0.723109	no_documented_extracellular_binding_partners	NA	NA	NA	NA	NA	NA	NA	NA	NA	NA	NA	NA
irld-24	ADF	4	26	8	0.847664	1.72317	2.03285	1.0235	0.455905	0.657637	0.859069	no_documented_extracellular_binding_partners	NA	23	9	1.53478	10.4913	6.83565	2.77308	0.848896	0.420079	0.651359	no_documented_extracellular_binding_partners	NA
ZK856.6	ADF	4	26	8	398.043	174.615	0.438683	-1.18875	-0.53279	0.598167	0.850135	partner_expressed_in_neuron	dex-1|trk-1|F15B9.8	23	9	43.7874	242	5.5267	2.46642	0.810025	0.440368	0.671501	partner_expressed_in_neuron	trk-1|F15B9.8
C49C3.4	ADF	4	26	8	0.742445	0	1.3469e-09	-29.4677	-1	0.326892	0.723109	no_documented_extracellular_binding_partners	NA	23	9	4.63954	0	2.15539e-10	-32.1113	-1.43753	0.164639	0.595887	no_documented_extracellular_binding_partners	NA
mec-9	ADF	4	26	8	17.4361	0	5.73523e-11	-34.0214	-1.60812	0.120367	0.723109	no_documented_extracellular_binding_partners	NA	23	9	42.34	5.41455	0.127883	-2.96711	-0.965887	0.344198	0.595887	no_documented_extracellular_binding_partners	NA
C53A5.13	ADF	4	26	8	2.31115	3.79582	1.64239	0.715799	0.803628	0.440724	0.774506	no_documented_extracellular_binding_partners	NA	23	9	2.5663	1.52943	0.595968	-0.746694	-0.690048	0.498426	0.706114	no_documented_extracellular_binding_partners	NA
lam-2	ADF	4	26	8	5.23992	1.7073	0.325826	-1.61783	-0.991422	0.329988	0.723109	no_documented_extracellular_binding_partners	NA	23	9	0.537472	0.662797	1.23318	0.302379	0.196605	0.847482	0.910136	no_documented_extracellular_binding_partners	NA
dex-1	ADF	4	26	8	1.65598	4.57952	2.76544	1.46751	0.606507	0.559908	0.835118	partner_not_expressed_in_neuron	NA	23	9	0.0396255	0	2.52363e-08	-25.2399	-1	0.328183	0.595887	partner_not_expressed_in_neuron	NA
pqn-25	ADF	4	26	8	0.208381	2.7061	12.9863	3.69892	1.17338	0.278318	0.723109	partner_not_expressed_in_neuron	NA	23	9	3.96199	0.293457	0.0740681	-3.755	-1.09317	0.285971	0.595887	partner_not_expressed_in_neuron	NA
trk-1	ADF	4	26	8	65.6122	68.1416	1.03855	0.0545717	0.104102	0.918677	0.959005	partner_not_expressed_in_neuron	NA	23	9	56.7811	55.0432	0.969392	-0.0448481	-0.0784968	0.938326	0.962743	partner_not_expressed_in_neuron	NA
irld-2	ADF	4	26	8	12.1281	0	8.2453e-11	-33.4976	-1.5779	0.12716	0.723109	no_documented_extracellular_binding_partners	NA	23	9	6.12333	0.260362	0.0425196	-4.55573	-1.42105	0.169212	0.595887	no_documented_extracellular_binding_partners	NA
F09F9.4	ADF	4	26	8	3.47704	0	2.87601e-10	-31.6952	-1.93522	0.0643526	0.723109	partner_not_expressed_in_neuron	NA	23	9	5.61546	1.44227	0.256839	-1.96106	-1.44373	0.160375	0.595887	partner_not_expressed_in_neuron	NA
F19C6.3	ADF	4	26	8	44.6386	57.5798	1.28991	0.367269	0.293171	0.774861	0.92233	no_documented_extracellular_binding_partners	NA	23	9	12.2421	56.7282	4.63386	2.21221	1.16449	0.277145	0.595887	no_documented_extracellular_binding_partners	NA
F21A3.11	ADF	4	26	8	1.53807	8.10541	5.26986	2.39777	1.25033	0.249654	0.723109	partner_expressed_in_neuron	F21A3.11|T13C2.6	23	9	14.317	0	6.98473e-11	-33.737	-1.02494	0.316532	0.595887	partner_expressed_in_neuron	T13C2.6
F28C1.3	ADF	4	26	8	40.3449	42.9979	1.06576	0.0918768	0.270856	0.788687	0.923715	no_documented_extracellular_binding_partners	NA	23	9	26.3513	23.2075	0.880694	-0.183287	-0.46246	0.651117	0.816266	no_documented_extracellular_binding_partners	NA
F30H5.3	ADF	4	26	8	0.395172	0.475234	1.2026	0.266157	0.145977	0.886354	0.944802	no_documented_extracellular_binding_partners	NA	NA	NA	NA	NA	NA	NA	NA	NA	NA	NA	NA
atrn-1	ADF	4	26	8	20.2033	17.0245	0.84266	-0.246977	-0.492025	0.6315	0.859069	no_documented_extracellular_binding_partners	NA	23	9	7.43638	21.5324	2.89555	1.53384	1.85897	0.0960789	0.595887	no_documented_extracellular_binding_partners	NA
nas-39	ADF	4	26	8	1.74688	0	5.7245e-10	-30.7021	-1.93583	0.0642742	0.723109	partner_not_expressed_in_neuron	NA	23	9	7.25175	0	1.37898e-10	-32.7557	-1.32437	0.198973	0.595887	partner_not_expressed_in_neuron	NA
F40F11.4	ADF	4	26	8	19.1767	21.2838	1.10988	0.1504	0.198454	0.846232	0.929359	no_documented_extracellular_binding_partners	NA	23	9	10.274	13.3219	1.29666	0.374802	0.425144	0.679441	0.840923	no_documented_extracellular_binding_partners	NA
agr-1	ADF	4	26	8	102.897	28.7557	0.27946	-1.83928	-0.925415	0.362571	0.723109	partner_not_expressed_in_neuron	NA	23	9	112.761	20.8774	0.185148	-2.43325	-1.28618	0.209854	0.595887	partner_not_expressed_in_neuron	NA
dep-1	ADF	4	26	8	114.771	97.9619	0.853541	-0.228467	-0.285257	0.779881	0.923267	partner_expressed_in_neuron	cdh-1	23	9	65.7956	48.1072	0.731161	-0.451739	-0.459316	0.653604	0.816266	partner_expressed_in_neuron	cdh-1
F46G10.2	ADF	4	26	8	18.6841	0.957087	0.0512248	-4.28701	-1.31937	0.198883	0.723109	no_documented_extracellular_binding_partners	NA	23	9	2.936	0.393258	0.133943	-2.90031	-1.18105	0.249416	0.595887	no_documented_extracellular_binding_partners	NA
F53C11.9	ADF	4	26	8	0	5.3974	5.3974e+09	32.3296	1.0939	0.310208	0.723109	partner_not_expressed_in_neuron	NA	NA	NA	NA	NA	NA	NA	NA	NA	NA	NA	NA
F58E6.13	ADF	4	26	8	18.7849	1.54812	0.0824131	-3.60098	-1.22997	0.230041	0.723109	partner_expressed_in_neuron	F58E6.13|ptp-3	23	9	5.72009	4.3124	0.753903	-0.407549	-0.269773	0.789252	0.873046	partner_expressed_in_neuron	ptp-3
H42K12.3	ADF	4	26	8	3.47864	3.65973	1.05206	0.0732144	0.0572678	0.955503	0.977724	partner_not_expressed_in_neuron	NA	23	9	3.1293	0.579136	0.185069	-2.43386	-1.21216	0.236655	0.595887	partner_expressed_in_neuron	zig-9
apx-1	ADF	4	26	8	1.83585	0	5.44707e-10	-30.7738	-1.08132	0.289875	0.723109	no_documented_extracellular_binding_partners	NA	23	9	0	0.425471	4.25471e+08	28.6645	1	0.346594	0.595887	no_documented_extracellular_binding_partners	NA
R05G6.9	ADF	4	26	8	0.186309	6.35463	34.1081	5.09204	1.27203	0.243872	0.723109	partner_not_expressed_in_neuron	NA	NA	NA	NA	NA	NA	NA	NA	NA	NA	NA	NA
lin-12	ADF	4	26	8	6.16399	0	1.62233e-10	-32.5212	-1.61012	0.119927	0.723109	partner_not_expressed_in_neuron	NA	23	9	0.0994088	0	1.00595e-08	-26.5669	-1	0.328183	0.595887	partner_not_expressed_in_neuron	NA
nas-23	ADF	4	26	8	0.063815	0.407077	6.37901	2.67333	0.837679	0.429184	0.774506	partner_not_expressed_in_neuron	NA	NA	NA	NA	NA	NA	NA	NA	NA	NA	NA	NA
R11G1.1	ADF	4	26	8	12.9382	1.9905	0.153847	-2.70043	-0.989196	0.331483	0.723109	partner_not_expressed_in_neuron	NA	23	9	18.2764	2.3003	0.125861	-2.99009	-1.04613	0.306373	0.595887	partner_not_expressed_in_neuron	NA
T05G5.1	ADF	4	26	8	0	14.9563	1.49563e+10	33.8	1.08136	0.315378	0.723109	partner_expressed_in_neuron	clr-1|rig-1	23	9	1.93523	6.87051	3.55022	1.82791	0.752803	0.47081	0.695315	partner_expressed_in_neuron	clr-1
irld-49	ADF	4	26	8	0.0447629	0	2.23399e-08	-25.4158	-1	0.326892	0.723109	no_documented_extracellular_binding_partners	NA	NA	NA	NA	NA	NA	NA	NA	NA	NA	NA	NA
T12A7.2	ADF	4	26	8	139.662	244.643	1.75168	0.808739	1.75134	0.112222	0.723109	partner_expressed_in_neuron	T25F10.3	23	9	72.8552	110.552	1.51743	0.601626	1.76099	0.103966	0.595887	partner_expressed_in_neuron	T25F10.3
T13C2.6	ADF	4	26	8	21.4494	24.679	1.15056	0.202342	0.264668	0.797314	0.927273	partner_expressed_in_neuron	F21A3.11	23	9	32.4848	50.601	1.55768	0.639402	0.702923	0.496903	0.706114	partner_not_expressed_in_neuron	NA
T19D12.6	ADF	4	26	8	166.199	98.0933	0.590216	-0.760685	-1.6623	0.10744	0.723109	partner_expressed_in_neuron	casy-1	23	9	206.75	98.0933	0.474453	-1.07566	-1.73118	0.0944546	0.595887	partner_expressed_in_neuron	casy-1
T21B6.3	ADF	4	26	8	5.17004	4.38253	0.847679	-0.238411	-0.225625	0.825	0.929359	no_documented_extracellular_binding_partners	NA	23	9	0.824287	3.11665	3.78102	1.91878	0.727525	0.486787	0.704998	no_documented_extracellular_binding_partners	NA
chhy-1	ADF	4	26	8	58.7263	171.813	2.92565	1.54876	0.639372	0.540777	0.830284	partner_expressed_in_neuron	T13C2.6	23	9	4.62904	137.48	29.6994	4.89236	1.3564	0.211851	0.595887	partner_expressed_in_neuron	T13C2.6
irld-52	ADF	4	26	8	0.112498	0.235546	2.09379	1.06612	0.471393	0.647088	0.859069	no_documented_extracellular_binding_partners	NA	23	9	3.00139	0	3.33179e-10	-31.483	-1	0.328183	0.595887	no_documented_extracellular_binding_partners	NA
irld-15	ADF	4	26	8	3.88454	2.80842	0.722974	-0.467984	-0.343142	0.734014	0.905907	no_documented_extracellular_binding_partners	NA	23	9	8.43223	0	1.18593e-10	-32.9733	-2.2296	0.0362998	0.595887	no_documented_extracellular_binding_partners	NA
irld-55	ADF	4	26	8	0.0283942	0	3.52185e-08	-24.7591	-1	0.326892	0.723109	no_documented_extracellular_binding_partners	NA	23	9	0.421748	1.39745	3.31347	1.72834	0.668424	0.51978	0.731936	no_documented_extracellular_binding_partners	NA
unc-71	ADF	4	26	8	11.5115	0	8.687e-11	-33.4224	-2.11067	0.0449748	0.723109	partner_not_expressed_in_neuron	NA	23	9	10.0416	17.6482	1.75751	0.813529	0.58836	0.570229	0.763997	partner_not_expressed_in_neuron	NA
fmil-1	ADF	4	26	8	11.5023	22.2031	1.93032	0.948843	0.924888	0.37416	0.72631	partner_not_expressed_in_neuron	NA	23	9	8.20379	5.08072	0.619314	-0.691258	-0.464988	0.645298	0.813252	partner_expressed_in_neuron	unc-40
ced-1	ADF	4	26	8	13.2207	8.38354	0.634123	-0.657164	-0.766923	0.448861	0.774506	partner_expressed_in_neuron	lron-10	23	9	5.57818	4.10189	0.735346	-0.443504	-0.492096	0.627014	0.801184	partner_expressed_in_neuron	lron-10
Y51H4A.25	ADF	4	26	8	1.08235	0	9.23915e-10	-30.0115	-1.84036	0.0776161	0.723109	no_documented_extracellular_binding_partners	NA	NA	NA	NA	NA	NA	NA	NA	NA	NA	NA	NA
ndnf-1	ADF	4	26	8	1.16831	0.593872	0.508317	-0.9762	-0.570413	0.572767	0.841564	partner_not_expressed_in_neuron	NA	23	9	3.81051	0.504007	0.132268	-2.91847	-1.45961	0.157272	0.595887	partner_not_expressed_in_neuron	NA
daf-2	ADF	4	26	8	111.794	79.9714	0.715344	-0.483291	-1.39477	0.175024	0.723109	partner_expressed_in_neuron	daf-2|casy-1	23	9	23.5644	30.5282	1.29552	0.373536	0.537407	0.597812	0.785695	partner_expressed_in_neuron	daf-2|casy-1
egas-3	ADF	4	26	8	0	2.21896	2.21896e+09	31.0472	1	0.350617	0.723109	no_documented_extracellular_binding_partners	NA	23	9	2.13744	0	4.67849e-10	-30.9932	-1	0.328183	0.595887	no_documented_extracellular_binding_partners	NA
Y69H2.3	ADF	4	26	8	3.11148	0	3.21391e-10	-31.535	-1.28588	0.210269	0.723109	no_documented_extracellular_binding_partners	NA	23	9	2.07784	0	4.81268e-10	-30.9524	-1.62478	0.118451	0.595887	no_documented_extracellular_binding_partners	NA
mab-7	ADF	4	26	8	0.480355	2.71929	5.66099	2.50105	0.968251	0.364293	0.723109	no_documented_extracellular_binding_partners	NA	23	9	2.74536	0.394355	0.143644	-2.79943	-1.85032	0.075609	0.595887	no_documented_extracellular_binding_partners	NA
irld-19	ADF	4	26	8	0	7.41251	7.41251e+09	32.7873	1	0.350617	0.723109	no_documented_extracellular_binding_partners	NA	NA	NA	NA	NA	NA	NA	NA	NA	NA	NA	NA
irld-65	ADF	4	26	8	0.728662	0	1.37238e-09	-29.4407	-1	0.326892	0.723109	no_documented_extracellular_binding_partners	NA	23	9	0.133815	4.97482	37.1769	5.21633	0.996303	0.348255	0.595887	no_documented_extracellular_binding_partners	NA
lgx-1	ADF	4	26	8	0.534857	0	1.86966e-09	-28.9946	-1	0.326892	0.723109	partner_not_expressed_in_neuron	NA	NA	NA	NA	NA	NA	NA	NA	NA	NA	NA	NA
gon-1	ADF	4	26	8	22.0467	0	4.53583e-11	-34.3598	-1.0746	0.292816	0.723109	no_documented_extracellular_binding_partners	NA	23	9	4.72289	4.79572	1.01542	0.022076	0.0108196	0.99146	0.995065	no_documented_extracellular_binding_partners	NA
F28B4.3	ADF	4	26	8	1.3535	0.222695	0.164533	-2.60355	-1.5159	0.140321	0.723109	partner_not_expressed_in_neuron	NA	NA	NA	NA	NA	NA	NA	NA	NA	NA	NA	NA
irg-7	ADF	4	26	8	2.57541	4.6757	1.81552	0.860382	0.628295	0.547856	0.830609	no_documented_extracellular_binding_partners	NA	NA	NA	NA	NA	NA	NA	NA	NA	NA	NA	NA
ten-1	ADF	4	26	8	135.247	224.003	1.65625	0.727922	0.631825	0.544088	0.830284	partner_not_expressed_in_neuron	NA	23	9	41.7125	146.033	3.50094	1.80774	1.86957	0.0934408	0.595887	partner_not_expressed_in_neuron	NA
T01D3.1	ADF	4	26	8	165.898	317.001	1.91081	0.934186	1.24727	0.240565	0.723109	no_documented_extracellular_binding_partners	NA	23	9	110.314	187.966	1.70391	0.768853	1.17959	0.264413	0.595887	no_documented_extracellular_binding_partners	NA
mec-1	ADF	4	26	8	3.93682	0	2.54012e-10	-31.8744	-1	0.326892	0.723109	no_documented_extracellular_binding_partners	NA	23	9	10.0891	0	9.9117e-11	-33.2321	-1	0.328183	0.595887	no_documented_extracellular_binding_partners	NA
Y64G10A.7	ADF	4	26	8	31.4818	0	3.17644e-11	-34.8738	-1.46221	0.156143	0.723109	no_documented_extracellular_binding_partners	NA	23	9	7.35887	0	1.3589e-10	-32.7768	-1	0.328183	0.595887	no_documented_extracellular_binding_partners	NA
sol-1	ADF	4	26	8	87.0622	140.706	1.61616	0.692569	0.616753	0.550593	0.830609	partner_not_expressed_in_neuron	NA	23	9	75.2653	99.8417	1.32653	0.407657	0.481869	0.637042	0.810247	partner_not_expressed_in_neuron	NA
C34F6.10	ADF	4	26	8	83.1541	157.745	1.89702	0.923732	0.82064	0.437481	0.774506	no_documented_extracellular_binding_partners	NA	23	9	84.1799	89.6436	1.06491	0.0907249	0.152946	0.880426	0.930745	no_documented_extracellular_binding_partners	NA
ost-1	ADF	4	26	8	30.2304	82.17	2.71812	1.44261	1.32961	0.222301	0.723109	no_documented_extracellular_binding_partners	NA	23	9	20.6191	11.6879	0.566849	-0.818963	-0.953533	0.349759	0.595887	no_documented_extracellular_binding_partners	NA
phg-1	ADF	4	26	8	0.251362	0.466368	1.85537	0.891704	0.441817	0.669933	0.859069	partner_expressed_in_neuron	dep-1	NA	NA	NA	NA	NA	NA	NA	NA	NA	NA	NA
flr-2	ADF	4	26	8	4.35772	0	2.29478e-10	-32.0209	-1	0.326892	0.723109	partner_expressed_in_neuron	F15B9.8	NA	NA	NA	NA	NA	NA	NA	NA	NA	NA	NA
neto-1	ADF	4	26	8	14.0468	28.9225	2.05901	1.04195	0.52189	0.616508	0.856856	partner_not_expressed_in_neuron	NA	23	9	34.0454	72.418	2.1271	1.08889	0.514905	0.61908	0.794725	partner_not_expressed_in_neuron	NA
plx-2	ADF	4	26	8	39.1456	45.4625	1.16137	0.215826	0.290791	0.775596	0.92233	partner_not_expressed_in_neuron	NA	23	9	21.6919	12.8625	0.592963	-0.753986	-0.874952	0.388896	0.620436	partner_expressed_in_neuron	mab-20
sol-2	ADF	4	26	8	37.8794	31.7071	0.837053	-0.25661	-0.24689	0.807925	0.927358	no_documented_extracellular_binding_partners	NA	23	9	16.6931	49.2074	2.94776	1.55962	1.45407	0.174169	0.595887	no_documented_extracellular_binding_partners	NA
T02C5.1	ADF	4	26	8	4.71777	0.822607	0.174363	-2.51983	-1.74399	0.091149	0.723109	partner_not_expressed_in_neuron	NA	NA	NA	NA	NA	NA	NA	NA	NA	NA	NA	NA
svh-2	ADF	4	26	8	23.2519	11.033	0.474499	-1.07552	-1.08575	0.288285	0.723109	no_documented_extracellular_binding_partners	NA	23	9	14.2945	10.5628	0.738942	-0.436467	-0.512533	0.612047	0.789369	no_documented_extracellular_binding_partners	NA
ilc-17.1	ADF	4	26	8	8.83113	4.27403	0.483973	-1.047	-0.562056	0.57821	0.841564	no_documented_extracellular_binding_partners	NA	23	9	1.85822	15.0594	8.10422	3.01867	0.873981	0.407304	0.635118	no_documented_extracellular_binding_partners	NA
T23B12.8	ADF	4	26	8	87.1234	0	1.1478e-11	-36.3423	-1	0.326892	0.723109	partner_not_expressed_in_neuron	NA	23	9	255.93	0	3.90731e-12	-37.897	-1	0.328183	0.595887	partner_not_expressed_in_neuron	NA
ins-18	ADF	4	26	8	1195.01	148.529	0.124291	-3.0082	-1.61881	0.116877	0.723109	partner_not_expressed_in_neuron	NA	23	9	1541.58	291.218	0.188909	-2.40424	-1.44127	0.162298	0.595887	partner_not_expressed_in_neuron	NA
T28F3.8	ADF	4	26	8	2.22777	1.8201	0.817006	-0.291581	-0.194282	0.848392	0.929359	no_documented_extracellular_binding_partners	NA	23	9	1.3989	11.6257	8.31055	3.05494	0.933649	0.377649	0.611448	no_documented_extracellular_binding_partners	NA
plx-1	ADF	4	26	8	16.7857	34.4556	2.05267	1.0375	0.513661	0.620654	0.856856	partner_expressed_in_neuron	casy-1|sax-3	23	9	9.736	14.7973	1.51985	0.603929	0.356912	0.728524	0.865513	partner_expressed_in_neuron	casy-1|sax-3
Y69A2AR.31	ADF	4	26	8	37.6359	56.5822	1.50341	0.58824	0.405447	0.692881	0.875218	no_documented_extracellular_binding_partners	NA	23	9	17.4245	23.8405	1.36822	0.452302	0.427358	0.674069	0.838032	no_documented_extracellular_binding_partners	NA
mab-20	ADF	4	26	8	75.4995	100.405	1.32988	0.411293	0.536225	0.602977	0.851262	partner_not_expressed_in_neuron	NA	23	9	211.983	214.907	1.01379	0.0197645	0.0380643	0.969907	0.986321	partner_expressed_in_neuron	mab-20
Y95B8A.6	ADF	4	26	8	7.26013	1.12734	0.155279	-2.68707	-1.81667	0.0792781	0.723109	no_documented_extracellular_binding_partners	NA	23	9	3.63373	3.10286	0.853906	-0.227852	-0.18631	0.853888	0.913461	no_documented_extracellular_binding_partners	NA
lev-10	ADF	4	26	8	2.3678	2.48309	1.04869	0.0685936	0.0492703	0.961139	0.979694	no_documented_extracellular_binding_partners	NA	23	9	4.48635	5.64108	1.25739	0.330431	0.264008	0.793965	0.873046	no_documented_extracellular_binding_partners	NA
daf-28	ADF	4	26	8	2053.16	830.281	0.404391	-1.30618	-0.772083	0.44602	0.774506	partner_not_expressed_in_neuron	NA	23	9	724.558	463.083	0.639124	-0.645832	-0.579708	0.567266	0.763733	partner_not_expressed_in_neuron	NA
ins-6	ADF	4	26	8	427.08	0	2.34148e-12	-38.6357	-1.02939	0.313154	0.723109	partner_not_expressed_in_neuron	NA	23	9	13.092	0	7.63826e-11	-33.608	-1	0.328183	0.595887	partner_not_expressed_in_neuron	NA
Y71H2AM.10	ADF	4	26	8	90.7866	89.8688	0.98989	-0.0146593	-0.0425736	0.966311	0.981177	no_documented_extracellular_binding_partners	NA	23	9	106.251	152.852	1.4386	0.524668	1.45196	0.168865	0.595887	no_documented_extracellular_binding_partners	NA
scl-10	ADF	4	26	8	0.176878	0	5.6536e-09	-27.3982	-1	0.326892	0.723109	partner_not_expressed_in_neuron	NA	23	9	0.759344	1.4003	1.84409	0.88291	0.653885	0.528024	0.734321	partner_not_expressed_in_neuron	NA
eva-1	ADF	4	26	8	42.5959	92.8129	2.17891	1.12361	0.646645	0.537316	0.830284	partner_not_expressed_in_neuron	NA	23	9	22.9577	94.376	4.11086	2.03944	0.923672	0.382176	0.61326	partner_not_expressed_in_neuron	NA
unc-129	ADF	4	26	8	12.6426	18.9769	1.50103	0.585956	0.277791	0.785283	0.923715	no_documented_extracellular_binding_partners	NA	23	9	0	17.2544	1.72544e+10	34.0062	1	0.346594	0.595887	no_documented_extracellular_binding_partners	NA
epi-1	ADF	4	26	8	2.81662	0.152186	0.0540313	-4.21006	-1.684	0.104404	0.723109	no_documented_extracellular_binding_partners	NA	NA	NA	NA	NA	NA	NA	NA	NA	NA	NA	NA
emb-9	ADF	4	26	8	16.4625	5.51748	0.335155	-1.5771	-0.630382	0.533282	0.830284	no_documented_extracellular_binding_partners	NA	23	9	6.5838	8.02389	1.21873	0.285382	0.14889	0.883534	0.930745	no_documented_extracellular_binding_partners	NA
let-2	ADF	4	26	8	9.90478	12.0283	1.2144	0.280241	0.252437	0.805633	0.927358	no_documented_extracellular_binding_partners	NA	NA	NA	NA	NA	NA	NA	NA	NA	NA	NA	NA
cle-1	ADF	4	26	8	48.1016	15.8866	0.330272	-1.59827	-0.865304	0.393364	0.747108	partner_not_expressed_in_neuron	NA	23	9	77.5991	37.3988	0.481949	-1.05305	-0.698681	0.490434	0.704998	partner_not_expressed_in_neuron	NA
egl-20	ADF	4	26	8	2.90219	0	3.44568e-10	-31.4345	-1.71247	0.0991877	0.723109	partner_expressed_in_neuron	cam-1	23	9	3.70832	0	2.69664e-10	-31.7881	-2.12865	0.0447246	0.595887	partner_not_expressed_in_neuron	NA
cwn-1	ADF	4	26	8	8.12092	0	1.23139e-10	-32.919	-1	0.326892	0.723109	partner_expressed_in_neuron	cam-1	23	9	2.4288	0	4.11726e-10	-31.1776	-1	0.328183	0.595887	partner_not_expressed_in_neuron	NA
ddr-2	ADF	4	26	8	5.12835	13.0119	2.53724	1.34326	1.07851	0.309809	0.723109	no_documented_extracellular_binding_partners	NA	23	9	6.05316	19.3318	3.19367	1.67521	1.24776	0.243102	0.595887	no_documented_extracellular_binding_partners	NA
mom-2	ADF	4	26	8	0.199125	0	5.02198e-09	-27.5691	-1	0.326892	0.723109	partner_expressed_in_neuron	cam-1	23	9	0.231327	0.208354	0.900687	-0.150902	-0.0839806	0.933908	0.961786	partner_not_expressed_in_neuron	NA
stg-1	ADF	4	26	8	18.8613	6.53999	0.346741	-1.52807	-1.1222	0.270643	0.723109	no_documented_extracellular_binding_partners	NA	23	9	18.2983	3.31818	0.181338	-2.46324	-1.01996	0.318364	0.595887	no_documented_extracellular_binding_partners	NA
stg-2	ADF	4	26	8	49.5901	27.5378	0.555307	-0.848641	-0.824537	0.415816	0.772299	no_documented_extracellular_binding_partners	NA	23	9	39.537	38.8783	0.983339	-0.0242394	-0.0291215	0.977027	0.987764	no_documented_extracellular_binding_partners	NA
cni-1	ADF	4	26	8	9.26187	3.80142	0.410438	-1.28476	-1.9933	0.059386	0.723109	no_documented_extracellular_binding_partners	NA	23	9	45.9005	39.5835	0.862375	-0.213612	-0.583775	0.566041	0.763733	no_documented_extracellular_binding_partners	NA
cam-1	ADL	3	31	9	64.9288	31.0208	0.477767	-1.06562	-1.58347	0.1283	0.626334	partner_not_expressed_in_neuron	NA	27	10	38.6691	22.694	0.586877	-0.76887	-0.893005	0.380658	0.599638	partner_not_expressed_in_neuron	NA
egl-15	ADL	3	31	9	4.06455	1.5969	0.392885	-1.34782	-0.748826	0.458589	0.652164	partner_not_expressed_in_neuron	NA	27	10	0.349723	0.870699	2.48968	1.31596	0.792732	0.44192	0.640453	partner_not_expressed_in_neuron	NA
ver-3	ADL	3	31	9	9.94439	0	1.00559e-10	-33.2112	-1.05432	0.300156	0.626334	partner_not_expressed_in_neuron	NA	27	10	36.6108	0	2.73143e-11	-35.0916	-1.35795	0.186148	0.582117	partner_not_expressed_in_neuron	NA
clr-1	ADL	3	31	9	28.5673	3.47712	0.121717	-3.0384	-3.02935	0.00440664	0.343437	partner_expressed_in_neuron	T05G5.1	27	10	22.7297	14.6392	0.644055	-0.634744	-1.05767	0.297902	0.582117	partner_expressed_in_neuron	T05G5.1
ptp-3	ADL	3	31	9	215.277	167.986	0.780326	-0.357852	-0.672029	0.511309	0.684252	partner_expressed_in_neuron	F58E6.13	27	10	147.218	91.72	0.62302	-0.68265	-1.26203	0.215564	0.582117	partner_not_expressed_in_neuron	NA
ptp-4	ADL	3	31	9	22.8382	21.1391	0.925605	-0.111531	-0.0975626	0.923428	0.95354	partner_expressed_in_neuron	T19D12.6|fmil-1	27	10	23.8948	15.1496	0.634014	-0.657414	-0.541784	0.595795	0.762306	partner_expressed_in_neuron	R11G1.1|T19D12.6|fmil-1
dig-1	ADL	3	31	9	38.1012	0	2.62459e-11	-35.1491	-1.88303	0.0694243	0.626334	no_documented_extracellular_binding_partners	NA	27	10	13.9063	0	7.19099e-11	-33.695	-1	0.326527	0.582117	no_documented_extracellular_binding_partners	NA
him-4	ADL	3	31	9	6.82857	0	1.46444e-10	-32.6689	-1.9344	0.0625446	0.626334	partner_expressed_in_neuron	him-4	27	10	19.1698	0	5.21653e-11	-34.1581	-1.08912	0.286095	0.582117	partner_expressed_in_neuron	him-4
unc-52	ADL	3	31	9	1.56567	0	6.38703e-10	-30.5441	-1	0.325309	0.626334	no_documented_extracellular_binding_partners	NA	NA	NA	NA	NA	NA	NA	NA	NA	NA	NA	NA
igcm-1	ADL	3	31	9	2.71375	22.1701	8.16954	3.03026	0.874529	0.406974	0.641843	partner_not_expressed_in_neuron	NA	27	10	10.3466	16.4337	1.58833	0.667507	0.343972	0.736822	0.870074	partner_not_expressed_in_neuron	NA
igcm-2	ADL	3	31	9	6.59901	5.0585	0.766555	-0.383539	-0.364887	0.717505	0.831256	partner_not_expressed_in_neuron	NA	27	10	11.2668	4.7296	0.419781	-1.25229	-1.22916	0.227211	0.582117	partner_not_expressed_in_neuron	NA
igcm-3	ADL	3	31	9	19.8689	34.0549	1.71398	0.777348	1.20536	0.25033	0.626334	partner_not_expressed_in_neuron	NA	27	10	12.3283	7.37841	0.598496	-0.740586	-0.658376	0.514631	0.701334	partner_not_expressed_in_neuron	NA
igcm-4	ADL	3	31	9	36.485	2.04399	0.0560227	-4.15785	-3.10566	0.00395903	0.343437	partner_expressed_in_neuron	sax-3	27	10	23.4869	5.01704	0.21361	-2.22695	-1.66448	0.106295	0.582117	partner_expressed_in_neuron	sax-3
oig-1	ADL	3	31	9	64.9414	105.845	1.62985	0.704737	0.457449	0.655886	0.777071	partner_expressed_in_neuron	fmil-1|casy-1	27	10	78.3175	50.7773	0.648352	-0.62515	-0.613734	0.544902	0.72571	partner_expressed_in_neuron	fmil-1|casy-1
oig-2	ADL	3	31	9	13.8857	7.45297	0.536738	-0.89771	-0.730869	0.470406	0.659846	no_documented_extracellular_binding_partners	NA	27	10	4.18383	10.7155	2.56117	1.35681	1.32667	0.212049	0.582117	no_documented_extracellular_binding_partners	NA
oig-5	ADL	3	31	9	82.0682	107.414	1.30884	0.388291	0.380344	0.7102	0.829537	no_documented_extracellular_binding_partners	NA	27	10	150.785	160.841	1.0667	0.0931497	0.0977821	0.923274	0.955013	no_documented_extracellular_binding_partners	NA
oig-8	ADL	3	31	9	157.708	120.565	0.764481	-0.387448	-0.198434	0.844028	0.928756	no_documented_extracellular_binding_partners	NA	27	10	206.128	273.751	1.32806	0.409323	0.212955	0.833262	0.929164	no_documented_extracellular_binding_partners	NA
rig-1	ADL	3	31	9	24.4107	53.0392	2.17278	1.11954	0.942658	0.364933	0.626334	partner_expressed_in_neuron	T05G5.1	27	10	16.9774	34.743	2.04643	1.03311	0.917844	0.375128	0.599158	partner_expressed_in_neuron	T05G5.1
rig-3	ADL	3	31	9	36.4286	131.145	3.60006	1.84802	1.27821	0.235342	0.626334	partner_expressed_in_neuron	ncam-1|cam-1	27	10	34.5295	165.019	4.77908	2.25673	1.95237	0.0810326	0.582117	partner_expressed_in_neuron	ncam-1|cam-1
rig-4	ADL	3	31	9	2.81705	0	3.54982e-10	-31.3915	-1.54597	0.132598	0.626334	no_documented_extracellular_binding_partners	NA	27	10	2.99327	0	3.34083e-10	-31.4791	-1	0.326527	0.582117	no_documented_extracellular_binding_partners	NA
rig-5	ADL	3	31	9	45.4827	93.8154	2.06266	1.04451	0.715346	0.481717	0.666454	partner_expressed_in_neuron	T19D12.6|hmr-1|ptp-3	27	10	114.777	63.4089	0.552451	-0.856082	-0.409059	0.685075	0.832892	partner_expressed_in_neuron	T19D12.6|hmr-1|ptp-3
rig-6	ADL	3	31	9	53.0934	95.6568	1.80167	0.849334	0.667622	0.518066	0.684552	no_documented_extracellular_binding_partners	NA	27	10	30.4838	28.549	0.93653	-0.0946032	-0.0948349	0.925679	0.955013	no_documented_extracellular_binding_partners	NA
ncam-1	ADL	3	31	9	118.982	343.6	2.88784	1.52999	0.997841	0.344986	0.626334	partner_expressed_in_neuron	lron-7	27	10	78.1388	433.97	5.55383	2.47348	1.51029	0.164816	0.582117	partner_not_expressed_in_neuron	NA
sax-3	ADL	3	31	9	75.8204	59.0023	0.778185	-0.361814	-0.614843	0.549419	0.706906	partner_expressed_in_neuron	efn-4|igcm-4	27	10	43.947	58.8692	1.33955	0.421748	0.496658	0.629142	0.7778	partner_expressed_in_neuron	igcm-4
sax-7	ADL	3	31	9	186.966	123.55	0.660815	-0.597682	-1.26444	0.221339	0.626334	partner_expressed_in_neuron	mnr-1|sax-7	27	10	179.148	245.72	1.3716	0.455859	0.650263	0.52978	0.712044	partner_expressed_in_neuron	sax-7
lad-2	ADL	3	31	9	73.4386	54.0557	0.736067	-0.442091	-0.320014	0.752246	0.861029	partner_expressed_in_neuron	efn-4	27	10	32.7351	0	3.05483e-11	-34.9301	-1.3817	0.178822	0.582117	partner_not_expressed_in_neuron	NA
syg-1	ADL	3	31	9	30.7438	31.8649	1.03647	0.0516718	0.0484133	0.96223	0.979413	partner_expressed_in_neuron	sax-3	27	10	17.7654	3.94125	0.22185	-2.17234	-1.81237	0.0793498	0.582117	partner_expressed_in_neuron	sax-3
syg-2	ADL	3	31	9	37.7721	10.1928	0.269851	-1.88977	-1.73232	0.0913708	0.626334	partner_not_expressed_in_neuron	NA	27	10	7.1552	5.44646	0.761189	-0.393674	-0.362222	0.719805	0.864357	partner_not_expressed_in_neuron	NA
unc-40	ADL	3	31	9	78.1226	58.9975	0.75519	-0.405088	-0.441983	0.66561	0.780654	partner_expressed_in_neuron	fmil-1	27	10	39.1183	60.9683	1.55856	0.640215	0.706389	0.496044	0.68557	partner_expressed_in_neuron	fmil-1
unc-5	ADL	3	31	9	6.05091	0	1.65264e-10	-32.4945	-1.38319	0.176816	0.626334	partner_not_expressed_in_neuron	NA	27	10	5.64241	0	1.77229e-10	-32.3937	-1.65638	0.109666	0.582117	partner_not_expressed_in_neuron	NA
wrk-1	ADL	3	31	9	36.7701	22.496	0.611802	-0.708862	-1.00429	0.324824	0.626334	partner_not_expressed_in_neuron	NA	27	10	14.6484	15.8708	1.08345	0.115634	0.142162	0.888568	0.95183	partner_expressed_in_neuron	vab-2
zig-1	ADL	3	31	9	97.6572	101.221	1.0365	0.0517147	0.0756815	0.940955	0.964648	no_documented_extracellular_binding_partners	NA	27	10	46.5762	47.1868	1.01311	0.018789	0.0234701	0.981593	0.990283	no_documented_extracellular_binding_partners	NA
zig-3	ADL	3	31	9	9.75901	180.685	18.5147	4.2106	0.944612	0.372352	0.626334	partner_not_expressed_in_neuron	NA	27	10	175.318	0	5.70391e-12	-37.3512	-1.27558	0.213382	0.582117	partner_not_expressed_in_neuron	NA
zig-4	ADL	3	31	9	0	803.485	8.03485e+11	39.5475	1	0.346594	0.626334	partner_expressed_in_neuron	mab-20|daf-28	27	10	756.564	0	1.32176e-12	-39.4607	-1.05265	0.302185	0.582117	partner_expressed_in_neuron	mab-20|daf-28
zig-5	ADL	3	31	9	57.171	720.045	12.5946	3.65473	2.1406	0.0632801	0.626334	partner_expressed_in_neuron	igdb-2	27	10	138.054	119.296	0.864124	-0.210689	-0.181616	0.857578	0.941808	partner_expressed_in_neuron	igdb-2|ZC374.2
zig-7	ADL	3	31	9	3.97137	15.5064	3.90454	1.96515	0.795849	0.447075	0.652164	no_documented_extracellular_binding_partners	NA	27	10	2.68665	16.4354	6.11744	2.61293	0.82866	0.427952	0.6301	no_documented_extracellular_binding_partners	NA
zig-8	ADL	3	31	9	206.616	183.859	0.889857	-0.168355	-0.124808	0.902176	0.945606	partner_expressed_in_neuron	C34C6.3	27	10	151.514	121.14	0.799533	-0.322771	-0.208544	0.837199	0.929164	partner_not_expressed_in_neuron	NA
zig-9	ADL	3	31	9	2.49618	0	4.00612e-10	-31.2171	-1.62662	0.114278	0.626334	partner_expressed_in_neuron	zig-9	27	10	0.642818	0	1.55565e-09	-29.2598	-1.27142	0.214837	0.582117	partner_expressed_in_neuron	zig-9
zig-10	ADL	3	31	9	15.8665	30.3266	1.91136	0.934596	1.17885	0.261544	0.626334	partner_expressed_in_neuron	zig-10	27	10	14.8224	6.37414	0.430033	-1.21748	-0.787631	0.436968	0.636973	partner_not_expressed_in_neuron	NA
igeg-1	ADL	3	31	9	17.3409	19.7781	1.14054	0.189718	0.128508	0.898717	0.945606	no_documented_extracellular_binding_partners	NA	27	10	2.08972	13.8983	6.6508	2.73353	1.547	0.154053	0.582117	no_documented_extracellular_binding_partners	NA
igeg-2	ADL	3	31	9	7.14964	0	1.39867e-10	-32.7352	-2.01844	0.0525636	0.626334	no_documented_extracellular_binding_partners	NA	27	10	7.15713	0	1.39721e-10	-32.7367	-1.82494	0.0795218	0.582117	no_documented_extracellular_binding_partners	NA
igdb-1	ADL	3	31	9	7.88522	4.63572	0.5879	-0.766358	-0.76605	0.449823	0.652164	no_documented_extracellular_binding_partners	NA	27	10	12.2372	2.33633	0.190919	-2.38897	-1.63533	0.113786	0.582117	no_documented_extracellular_binding_partners	NA
igdb-2	ADL	3	31	9	13.698	8.9596	0.65408	-0.61246	-0.772185	0.45	0.652164	partner_expressed_in_neuron	zig-5	27	10	7.06184	6.63119	0.939017	-0.0907768	-0.122232	0.904486	0.955013	partner_expressed_in_neuron	zig-5
madd-4	ADL	3	31	9	113.961	30.5395	0.267983	-1.89979	-1.41325	0.166133	0.626334	partner_not_expressed_in_neuron	NA	27	10	159.443	79.6828	0.499756	-1.0007	-1.02919	0.313782	0.582117	partner_not_expressed_in_neuron	NA
pxn-1	ADL	3	31	9	11.8477	0	8.44045e-11	-33.4639	-1.7754	0.0859791	0.626334	partner_not_expressed_in_neuron	NA	27	10	8.5196	8.35864	0.981106	-0.0275186	-0.0156476	0.987679	0.991062	partner_not_expressed_in_neuron	NA
pxn-2	ADL	3	31	9	12.7736	0	7.82862e-11	-33.5725	-1.51753	0.139602	0.626334	partner_expressed_in_neuron	T05G5.1	27	10	4.90568	0	2.03845e-10	-32.1918	-1	0.326527	0.582117	partner_expressed_in_neuron	T05G5.1
iglr-1	ADL	3	31	9	27.7551	0	3.60295e-11	-34.692	-1.81729	0.0791751	0.626334	no_documented_extracellular_binding_partners	NA	27	10	19.3374	18.9626	0.980621	-0.0282328	-0.0208866	0.983523	0.990283	no_documented_extracellular_binding_partners	NA
iglr-2	ADL	3	31	9	29.6521	26.0557	0.878712	-0.186537	-0.368147	0.716617	0.831256	no_documented_extracellular_binding_partners	NA	27	10	54.828	38.7274	0.706345	-0.501555	-1.41715	0.165463	0.582117	no_documented_extracellular_binding_partners	NA
iglr-3	ADL	3	31	9	47.0889	0	2.12364e-11	-35.4547	-2.47139	0.0193579	0.551701	no_documented_extracellular_binding_partners	NA	27	10	43.983	0	2.27361e-11	-35.3562	-1.94194	0.0630521	0.582117	no_documented_extracellular_binding_partners	NA
slt-1	ADL	3	31	9	0	9.22749	9.22749e+09	33.1033	1	0.346594	0.626334	partner_expressed_in_neuron	sax-3	NA	NA	NA	NA	NA	NA	NA	NA	NA	NA	NA
tol-1	ADL	3	31	9	50.6867	8.61804	0.170026	-2.55618	-2.03878	0.0485288	0.626334	partner_expressed_in_neuron	lat-1	27	10	37.1935	6.77602	0.182183	-2.45654	-2.09678	0.0433666	0.582117	partner_expressed_in_neuron	lat-1
pan-1	ADL	3	31	9	388.234	332.729	0.857032	-0.222579	-0.907931	0.377998	0.626334	no_documented_extracellular_binding_partners	NA	27	10	178.027	185.432	1.0416	0.0587974	0.195614	0.847114	0.93662	no_documented_extracellular_binding_partners	NA
egg-6	ADL	3	31	9	0.933254	1.76246	1.88851	0.917248	0.454838	0.659829	0.777071	no_documented_extracellular_binding_partners	NA	27	10	0.689269	4.61849	6.70056	2.74428	0.847004	0.418571	0.625721	no_documented_extracellular_binding_partners	NA
dma-1	ADL	3	31	9	49.0576	11.7988	0.240509	-2.05584	-1.13634	0.263211	0.626334	partner_expressed_in_neuron	mnr-1|sax-7	27	10	38.4096	0	2.60351e-11	-35.1607	-1.3371	0.192773	0.582117	partner_expressed_in_neuron	sax-7
lron-2	ADL	3	31	9	1.77755	0.0645051	0.0362888	-4.78433	-1.10713	0.277008	0.626334	no_documented_extracellular_binding_partners	NA	NA	NA	NA	NA	NA	NA	NA	NA	NA	NA	NA
lron-3	ADL	3	31	9	133.319	148.085	1.11075	0.151541	0.260967	0.798999	0.898907	no_documented_extracellular_binding_partners	NA	27	10	110.934	123.389	1.11227	0.153509	0.21143	0.835822	0.929164	no_documented_extracellular_binding_partners	NA
lron-5	ADL	3	31	9	110.457	13.7488	0.124473	-3.0061	-1.79486	0.0816472	0.626334	partner_not_expressed_in_neuron	NA	27	10	189.431	38.6162	0.203853	-2.2944	-1.36023	0.183287	0.582117	partner_not_expressed_in_neuron	NA
lron-6	ADL	3	31	9	35.9971	0	2.778e-11	-35.0672	-1.37666	0.178806	0.626334	partner_expressed_in_neuron	igcm-2|T05G5.1|T13C2.6	27	10	72.3822	0	1.38156e-11	-36.0749	-1.53263	0.137447	0.582117	partner_expressed_in_neuron	igcm-2|T05G5.1|T13C2.6
lron-7	ADL	3	31	9	17.1829	27.8205	1.61907	0.695169	0.706005	0.494489	0.676564	partner_expressed_in_neuron	lron-7|T02C5.1|ncam-1	27	10	16.6304	26.8447	1.61419	0.690814	0.868307	0.399528	0.614394	partner_expressed_in_neuron	ncam-1
lron-9	ADL	3	31	9	148.3	4.48196	0.0302223	-5.04824	-2.11191	0.043057	0.626334	partner_not_expressed_in_neuron	NA	27	10	186.97	2.8266	0.0151179	-6.0476	-1.6971	0.101603	0.582117	partner_not_expressed_in_neuron	NA
lron-10	ADL	3	31	9	24.5986	21.1197	0.858573	-0.219987	-0.205962	0.840288	0.928225	partner_expressed_in_neuron	ced-1	27	10	24.7397	1.71727	0.0694136	-3.84864	-1.58283	0.125225	0.582117	partner_expressed_in_neuron	ced-1
lron-11	ADL	3	31	9	0.848456	0	1.17861e-09	-29.6603	-1	0.325309	0.626334	partner_not_expressed_in_neuron	NA	27	10	12.654	0	7.90263e-11	-33.5589	-1.74475	0.0928391	0.582117	partner_not_expressed_in_neuron	NA
lron-12	ADL	3	31	9	0.377234	22.0241	58.3831	5.86748	1.49325	0.173671	0.626334	no_documented_extracellular_binding_partners	NA	27	10	5.49461	12.179	2.21653	1.1483	0.685818	0.503222	0.691261	no_documented_extracellular_binding_partners	NA
lron-13	ADL	3	31	9	25.4806	0	3.92455e-11	-34.5687	-1.36207	0.183317	0.626334	partner_expressed_in_neuron	igdb-2|cdh-1	NA	NA	NA	NA	NA	NA	NA	NA	NA	NA	NA
lron-14	ADL	3	31	9	38.512	0	2.59659e-11	-35.1646	-1.36414	0.182669	0.626334	partner_expressed_in_neuron	T05G5.1	27	10	26.7446	0	3.73908e-11	-34.6385	-1.60377	0.120844	0.582117	partner_expressed_in_neuron	T05G5.1
lron-15	ADL	3	31	9	12.5627	0	7.9601e-11	-33.5484	-2.02508	0.0518382	0.626334	no_documented_extracellular_binding_partners	NA	27	10	6.22642	13.8887	2.2306	1.15743	0.526545	0.609143	0.770452	no_documented_extracellular_binding_partners	NA
hmr-1	ADL	3	31	9	192.449	296.014	1.53815	0.621192	0.964914	0.357116	0.626334	partner_expressed_in_neuron	hmr-1	27	10	71.078	176.514	2.48338	1.31231	1.69457	0.122139	0.582117	partner_expressed_in_neuron	hmr-1
cdh-4	ADL	3	31	9	204.229	212.304	1.03954	0.0559446	0.125371	0.902473	0.945606	no_documented_extracellular_binding_partners	NA	27	10	36.1231	73.4307	2.03279	1.02346	1.48217	0.164242	0.582117	no_documented_extracellular_binding_partners	NA
fmi-1	ADL	3	31	9	231.293	216.142	0.934494	-0.097742	-0.117696	0.908281	0.948205	partner_not_expressed_in_neuron	NA	27	10	126.576	123.306	0.974171	-0.0377538	-0.0486284	0.961816	0.975128	partner_not_expressed_in_neuron	NA
casy-1	ADL	3	31	9	1752.07	1510.64	0.8622	-0.213906	-0.622771	0.538452	0.70394	partner_expressed_in_neuron	T19D12.6|daf-2	27	10	948.507	1009.95	1.06478	0.0905488	0.328388	0.747067	0.870074	partner_expressed_in_neuron	T19D12.6|daf-2|irld-25
cdh-1	ADL	3	31	9	8.50047	26.7904	3.15164	1.6561	0.856263	0.414109	0.641843	partner_expressed_in_neuron	dep-1	27	10	13.0623	13.6043	1.0415	0.0586594	0.0640531	0.949612	0.969464	partner_expressed_in_neuron	cdh-3|dep-1
cdh-8	ADL	3	31	9	16.8865	8.77932	0.519901	-0.943692	-0.741398	0.463154	0.65346	partner_not_expressed_in_neuron	NA	27	10	2.79954	0.548276	0.195845	-2.35222	-1.08519	0.28722	0.582117	partner_not_expressed_in_neuron	NA
cdh-9	ADL	3	31	9	4.83448	1.45732	0.301443	-1.73004	-1.02609	0.311343	0.626334	partner_not_expressed_in_neuron	NA	27	10	3.01842	0	3.31299e-10	-31.4911	-1.223	0.2323	0.582117	partner_not_expressed_in_neuron	NA
cdh-12	ADL	3	31	9	17.0835	9.34124	0.546799	-0.870917	-0.669661	0.507748	0.684252	no_documented_extracellular_binding_partners	NA	27	10	7.53873	1.14633	0.152059	-2.7173	-1.22713	0.230121	0.582117	no_documented_extracellular_binding_partners	NA
nrx-1	ADL	3	31	9	173.604	196.247	1.13043	0.176872	0.242259	0.813304	0.908987	partner_not_expressed_in_neuron	NA	27	10	75.3573	103.995	1.38002	0.464691	0.761629	0.456483	0.64927	partner_not_expressed_in_neuron	NA
nlr-1	ADL	3	31	9	6.57328	37.653	5.7282	2.51808	1.51872	0.161884	0.626334	partner_expressed_in_neuron	ptp-3	27	10	6.71834	36.1589	5.38211	2.42817	1.28092	0.231668	0.582117	partner_expressed_in_neuron	ptp-3
bam-2	ADL	3	31	9	33.3494	0	2.99855e-11	-34.9569	-3.04295	0.00483659	0.343437	partner_expressed_in_neuron	casy-1	27	10	17.6831	0	5.65512e-11	-34.0417	-1.79511	0.0842704	0.582117	partner_expressed_in_neuron	casy-1
lat-1	ADL	3	31	9	76.5135	55.6766	0.72767	-0.458643	-0.527569	0.605531	0.742262	partner_not_expressed_in_neuron	NA	27	10	30.3495	20.6438	0.680202	-0.555965	-0.676262	0.50488	0.691261	partner_expressed_in_neuron	tol-1
nlg-1	ADL	3	31	9	23.7739	48.7949	2.05245	1.03735	0.708139	0.496147	0.676564	partner_expressed_in_neuron	nrx-1	27	10	32.2911	19.5112	0.604228	-0.726836	-0.720878	0.477268	0.675554	partner_expressed_in_neuron	nrx-1
glit-1	ADL	3	31	9	2.85974	1.23661	0.432421	-1.20949	-1.6189	0.113797	0.626334	no_documented_extracellular_binding_partners	NA	27	10	1.86009	0.954757	0.513284	-0.962171	-0.628344	0.533858	0.714249	no_documented_extracellular_binding_partners	NA
clc-1	ADL	3	31	9	4.43285	3.2084	0.723777	-0.466383	-0.287793	0.776268	0.88142	no_documented_extracellular_binding_partners	NA	27	10	0.538788	0.773781	1.43615	0.522207	0.249228	0.805953	0.908247	no_documented_extracellular_binding_partners	NA
clc-2	ADL	3	31	9	7.09463	1.50487	0.212114	-2.23709	-1.39701	0.17101	0.626334	no_documented_extracellular_binding_partners	NA	27	10	3.58777	2.11252	0.588811	-0.764123	-0.562448	0.577445	0.752659	no_documented_extracellular_binding_partners	NA
clc-3	ADL	3	31	9	121.267	123.647	1.01962	0.0280356	0.0173989	0.986409	0.991487	no_documented_extracellular_binding_partners	NA	27	10	12.1397	189.831	15.6373	3.96692	1.2603	0.239209	0.582117	no_documented_extracellular_binding_partners	NA
vab-9	ADL	3	31	9	36.3439	20.2495	0.557165	-0.843825	-1.53007	0.136635	0.626334	no_documented_extracellular_binding_partners	NA	27	10	11.3651	12.3791	1.08921	0.123288	0.162314	0.872594	0.950447	no_documented_extracellular_binding_partners	NA
hic-1	ADL	3	31	9	0	42.025	4.2025e+10	35.2905	1	0.346594	0.626334	no_documented_extracellular_binding_partners	NA	27	10	231.105	102.459	0.443343	-1.1735	-0.508887	0.614168	0.770452	no_documented_extracellular_binding_partners	NA
C54G4.4	ADL	3	31	9	0	1.02338	1.02338e+09	29.9307	1.49601	0.173019	0.626334	no_documented_extracellular_binding_partners	NA	27	10	0.186044	0	5.37507e-09	-27.4711	-1.49267	0.147561	0.582117	no_documented_extracellular_binding_partners	NA
crb-1	ADL	3	31	9	2.2905	0.253826	0.110817	-3.17375	-2.19789	0.0348201	0.626334	no_documented_extracellular_binding_partners	NA	27	10	1.70275	0	5.87284e-10	-30.6652	-1.56223	0.130325	0.582117	no_documented_extracellular_binding_partners	NA
eat-20	ADL	3	31	9	2.07558	4.39448	2.11723	1.08218	0.583581	0.572505	0.721494	no_documented_extracellular_binding_partners	NA	27	10	0	23.646	2.3646e+10	34.4609	1	0.343436	0.582117	no_documented_extracellular_binding_partners	NA
zig-11	ADL	3	31	9	26.4805	9.56492	0.361206	-1.46911	-1.47307	0.149358	0.626334	no_documented_extracellular_binding_partners	NA	27	10	7.95607	7.09599	0.891895	-0.165054	-0.150802	0.882578	0.95183	no_documented_extracellular_binding_partners	NA
zig-12	ADL	3	31	9	2.08073	4.17158	2.00486	1.0035	0.946737	0.366774	0.626334	no_documented_extracellular_binding_partners	NA	27	10	2.86074	1.31143	0.458423	-1.12525	-0.600594	0.552372	0.729032	no_documented_extracellular_binding_partners	NA
ina-1	ADL	3	31	9	11.9688	0	8.35504e-11	-33.4786	-2.95558	0.00602521	0.343437	no_documented_extracellular_binding_partners	NA	27	10	19.7135	2.26977	0.115138	-3.11857	-2.73569	0.0100506	0.582117	no_documented_extracellular_binding_partners	NA
pat-2	ADL	3	31	9	9.22606	0	1.08389e-10	-33.1031	-1.84442	0.0750171	0.626334	no_documented_extracellular_binding_partners	NA	27	10	7.34811	3.43604	0.467609	-1.09662	-0.983051	0.33253	0.582117	no_documented_extracellular_binding_partners	NA
pat-3	ADL	3	31	9	23.9828	0	4.16966e-11	-34.4813	-2.81267	0.00858272	0.367529	no_documented_extracellular_binding_partners	NA	27	10	40.9064	15.6752	0.383197	-1.38384	-1.66097	0.106385	0.582117	no_documented_extracellular_binding_partners	NA
sdn-1	ADL	3	31	9	55.4937	96.0798	1.73136	0.791909	1.0832	0.305428	0.626334	partner_not_expressed_in_neuron	NA	27	10	34.835	49.9642	1.43431	0.520356	0.772421	0.454261	0.649261	partner_not_expressed_in_neuron	NA
C48E7.6	ADL	3	31	9	13.3508	0	7.49021e-11	-33.6362	-1.32819	0.19413	0.626334	no_documented_extracellular_binding_partners	NA	27	10	4.42436	0	2.26021e-10	-32.0428	-1.14835	0.261281	0.582117	no_documented_extracellular_binding_partners	NA
mua-3	ADL	3	31	9	7.40006	0	1.35134e-10	-32.7849	-1.71534	0.096595	0.626334	no_documented_extracellular_binding_partners	NA	27	10	0.647284	0	1.54492e-09	-29.2698	-1	0.326527	0.582117	no_documented_extracellular_binding_partners	NA
let-805	ADL	3	31	9	1.57812	2.97202	1.88326	0.913233	0.456555	0.658926	0.777071	no_documented_extracellular_binding_partners	NA	27	10	0.436025	1.40897	3.23141	1.69216	0.789564	0.445912	0.640453	no_documented_extracellular_binding_partners	NA
dgn-1	ADL	3	31	9	10.4877	4.75294	0.453191	-1.14181	-0.880987	0.387296	0.634365	partner_expressed_in_neuron	C23H4.8	27	10	17.6025	19.2421	1.09315	0.128487	0.134813	0.893924	0.95183	partner_expressed_in_neuron	C23H4.8
hpo-30	ADL	3	31	9	4.65029	0	2.1504e-10	-32.1147	-1.44016	0.160179	0.626334	partner_not_expressed_in_neuron	NA	27	10	6.7334	4.69415	0.697144	-0.520472	-0.344289	0.734162	0.870074	partner_not_expressed_in_neuron	NA
clc-5	ADL	3	31	9	0.745873	0	1.34071e-09	-29.4744	-1.66556	0.106211	0.626334	no_documented_extracellular_binding_partners	NA	NA	NA	NA	NA	NA	NA	NA	NA	NA	NA	NA
tsp-3	ADL	3	31	9	3.34355	5.2763	1.57805	0.658147	0.318066	0.755237	0.861029	no_documented_extracellular_binding_partners	NA	27	10	0	5.60029	5.60029e+09	32.3829	1	0.343436	0.582117	no_documented_extracellular_binding_partners	NA
tsp-4	ADL	3	31	9	11.5737	87.5268	7.56256	2.91887	0.865186	0.411839	0.641843	no_documented_extracellular_binding_partners	NA	27	10	83.111	14.6275	0.176	-2.50635	-1.49376	0.145324	0.582117	no_documented_extracellular_binding_partners	NA
tsp-5	ADL	3	31	9	0	22.1172	2.21172e+10	34.3645	1	0.346594	0.626334	no_documented_extracellular_binding_partners	NA	27	10	11.3217	0	8.83258e-11	-33.3984	-1.68309	0.10433	0.582117	no_documented_extracellular_binding_partners	NA
tsp-6	ADL	3	31	9	21.3475	67.8382	3.1778	1.66803	0.967264	0.359684	0.626334	no_documented_extracellular_binding_partners	NA	27	10	9.12599	8.01803	0.878594	-0.186732	-0.177501	0.861449	0.941808	no_documented_extracellular_binding_partners	NA
tsp-7	ADL	3	31	9	149.483	148.376	0.992597	-0.0107195	-0.010766	0.991487	0.991487	no_documented_extracellular_binding_partners	NA	27	10	302.849	233.077	0.769615	-0.377792	-0.378965	0.707838	0.857011	no_documented_extracellular_binding_partners	NA
tsp-8	ADL	3	31	9	27.7589	10.321	0.371809	-1.42737	-0.862151	0.394093	0.641809	no_documented_extracellular_binding_partners	NA	27	10	52.4384	19.7118	0.375903	-1.41157	-1.37095	0.179896	0.582117	no_documented_extracellular_binding_partners	NA
tsp-9	ADL	3	31	9	11.1398	12.6183	1.13272	0.179787	0.183167	0.857777	0.931277	no_documented_extracellular_binding_partners	NA	27	10	8.413	5.63048	0.669259	-0.579363	-0.490452	0.627548	0.7778	no_documented_extracellular_binding_partners	NA
tsp-11	ADL	3	31	9	3.69467	1.12505	0.304506	-1.71546	-1.09792	0.279164	0.626334	no_documented_extracellular_binding_partners	NA	27	10	4.04	0	2.47525e-10	-31.9117	-1.84063	0.077117	0.582117	no_documented_extracellular_binding_partners	NA
tsp-12	ADL	3	31	9	16.7906	4.92558	0.293354	-1.76928	-1.76484	0.0861008	0.626334	no_documented_extracellular_binding_partners	NA	27	10	5.01123	3.95391	0.78901	-0.341884	-0.464769	0.644985	0.790713	no_documented_extracellular_binding_partners	NA
tsp-14	ADL	3	31	9	23.3347	16.58	0.710528	-0.493037	-0.462965	0.648012	0.772733	no_documented_extracellular_binding_partners	NA	27	10	9.89138	7.88355	0.797012	-0.327326	-0.318722	0.75229	0.87123	no_documented_extracellular_binding_partners	NA
tsp-15	ADL	3	31	9	3.00186	1.76436	0.587756	-0.76671	-0.469411	0.642362	0.769215	no_documented_extracellular_binding_partners	NA	27	10	2.47972	0	4.03271e-10	-31.2075	-1.02913	0.312896	0.582117	no_documented_extracellular_binding_partners	NA
tsp-16	ADL	3	31	9	1.25276	0.573805	0.458032	-1.12648	-0.566403	0.574664	0.721494	no_documented_extracellular_binding_partners	NA	27	10	0.990096	0.169432	0.171127	-2.54686	-0.930447	0.360118	0.586281	no_documented_extracellular_binding_partners	NA
tsp-20	ADL	3	31	9	31.9369	58.5336	1.83279	0.874042	0.622384	0.548704	0.706906	no_documented_extracellular_binding_partners	NA	27	10	26.4901	32.7695	1.23705	0.306903	0.325253	0.748275	0.870074	no_documented_extracellular_binding_partners	NA
tsp-21	ADL	3	31	9	44.6709	67.5806	1.51285	0.597273	0.583361	0.57244	0.721494	no_documented_extracellular_binding_partners	NA	27	10	37.6383	40.0123	1.06307	0.088243	0.111578	0.912337	0.955013	no_documented_extracellular_binding_partners	NA
C24H10.1	ADL	3	31	9	14.8308	4.01845	0.270953	-1.88389	-1.37197	0.178236	0.626334	no_documented_extracellular_binding_partners	NA	27	10	7.28346	8.05855	1.10642	0.145895	0.0834153	0.934601	0.959274	no_documented_extracellular_binding_partners	NA
K10D6.2	ADL	3	31	9	96.7342	43.2131	0.44672	-1.16256	-1.11867	0.276054	0.626334	no_documented_extracellular_binding_partners	NA	27	10	44.6748	29.616	0.662925	-0.593083	-0.83907	0.407255	0.621488	no_documented_extracellular_binding_partners	NA
Y67A10A.9	ADL	3	31	9	0	0.354734	3.54734e+08	28.4022	1	0.346594	0.626334	no_documented_extracellular_binding_partners	NA	NA	NA	NA	NA	NA	NA	NA	NA	NA	NA	NA
T05E11.2	ADL	3	31	9	6.48027	1.3902	0.214529	-2.22076	-1.00696	0.321519	0.626334	no_documented_extracellular_binding_partners	NA	27	10	17.8082	0	5.6154e-11	-34.0518	-1	0.326527	0.582117	no_documented_extracellular_binding_partners	NA
vab-1	ADL	3	31	9	50.0814	49.1695	0.981792	-0.0265109	-0.0309288	0.975766	0.986868	partner_expressed_in_neuron	efn-4	27	10	18.4808	38.5782	2.08747	1.06175	0.795786	0.443765	0.640453	partner_expressed_in_neuron	vab-2
lin-17	ADL	3	31	9	6.99783	16.2247	2.31853	1.21321	0.772168	0.45706	0.652164	partner_expressed_in_neuron	cam-1	27	10	2.08726	2.52814	1.21123	0.27647	0.134481	0.89425	0.95183	partner_expressed_in_neuron	cam-1
lon-2	ADL	3	31	9	70.5015	158.938	2.2544	1.17274	0.968697	0.356358	0.626334	no_documented_extracellular_binding_partners	NA	27	10	62.9253	130.653	2.07631	1.05403	0.898558	0.382836	0.599844	no_documented_extracellular_binding_partners	NA
smp-1	ADL	3	31	9	11.5608	21.3744	1.84888	0.88665	0.657597	0.521827	0.685349	partner_not_expressed_in_neuron	NA	27	10	10.2558	8.75791	0.853945	-0.227785	-0.146489	0.885365	0.95183	partner_not_expressed_in_neuron	NA
smp-2	ADL	3	31	9	0.862515	0	1.1594e-09	-29.684	-1	0.325309	0.626334	partner_not_expressed_in_neuron	NA	27	10	0.337756	0	2.96072e-09	-28.3314	-1.48435	0.149741	0.582117	partner_not_expressed_in_neuron	NA
vab-2	ADL	3	31	9	17.9099	51.9693	2.9017	1.5369	1.38261	0.199383	0.626334	partner_not_expressed_in_neuron	NA	27	10	6.28227	19.0583	3.03366	1.60106	1.98083	0.0690312	0.582117	partner_not_expressed_in_neuron	NA
efn-2	ADL	3	31	9	104.796	57.2594	0.546388	-0.872001	-0.853899	0.405153	0.641843	partner_not_expressed_in_neuron	NA	27	10	46.134	21.8415	0.473435	-1.07876	-1.21114	0.237825	0.582117	partner_not_expressed_in_neuron	NA
efn-4	ADL	3	31	9	23.7499	56.726	2.38848	1.25609	0.937489	0.37328	0.626334	partner_expressed_in_neuron	mab-20|sax-3	27	10	37.3936	56.1049	1.50039	0.585338	0.513908	0.61531	0.770452	partner_expressed_in_neuron	mab-20|sax-3
cfz-2	ADL	3	31	9	46.4756	7.28573	0.156765	-2.67333	-2.2616	0.0295679	0.626334	no_documented_extracellular_binding_partners	NA	27	10	13.0333	3.9825	0.305564	-1.71046	-1.88676	0.0676543	0.582117	no_documented_extracellular_binding_partners	NA
mom-5	ADL	3	31	9	23.5043	9.79928	0.416915	-1.26218	-1.02192	0.313328	0.626334	no_documented_extracellular_binding_partners	NA	27	10	6.51286	4.10785	0.630728	-0.66491	-0.593751	0.557396	0.732363	no_documented_extracellular_binding_partners	NA
mig-1	ADL	3	31	9	40.3157	0	2.48042e-11	-35.2306	-1.41446	0.167522	0.626334	no_documented_extracellular_binding_partners	NA	27	10	62.1413	0	1.60924e-11	-35.8548	-1.51893	0.140847	0.582117	no_documented_extracellular_binding_partners	NA
B0507.1	ADL	3	31	9	4.90892	10.8545	2.21119	1.14482	0.628705	0.545351	0.706906	partner_not_expressed_in_neuron	NA	27	10	0.278494	6.74508	24.2199	4.59812	0.958223	0.362932	0.587509	partner_not_expressed_in_neuron	NA
C25E10.7	ADL	3	31	9	105.338	9.42863	0.0895079	-3.48184	-1.4669	0.152399	0.626334	partner_not_expressed_in_neuron	NA	27	10	62.3911	4.80433	0.0770035	-3.69893	-1.50949	0.142864	0.582117	partner_not_expressed_in_neuron	NA
C25E10.8	ADL	3	31	9	174.465	6.14504	0.0352221	-4.82738	-1.32631	0.194701	0.626334	partner_not_expressed_in_neuron	NA	27	10	129.591	1278.68	9.86707	3.30262	1.17198	0.270996	0.582117	partner_not_expressed_in_neuron	NA
swm-1	ADL	3	31	9	970.547	0	1.03035e-12	-39.82	-1.30135	0.203045	0.626334	no_documented_extracellular_binding_partners	NA	27	10	31.4263	5239.04	166.709	7.38119	1.36716	0.204745	0.582117	no_documented_extracellular_binding_partners	NA
nas-36	ADL	3	31	9	24.0818	17.2945	0.718155	-0.477632	-0.841388	0.41292	0.641843	no_documented_extracellular_binding_partners	NA	27	10	13.7377	8.6014	0.626115	-0.675499	-1.08233	0.287034	0.582117	no_documented_extracellular_binding_partners	NA
C34C6.3	ADL	3	31	9	3.54036	3.62255	1.02322	0.0331103	0.0300245	0.97648	0.986868	partner_not_expressed_in_neuron	NA	27	10	3.39719	0	2.94361e-10	-31.6617	-1	0.326527	0.582117	partner_not_expressed_in_neuron	NA
crld-1	ADL	3	31	9	31.6337	33.9095	1.07194	0.100228	0.157322	0.877831	0.940533	no_documented_extracellular_binding_partners	NA	27	10	70.0556	54.4403	0.777102	-0.363825	-1.07268	0.292698	0.582117	no_documented_extracellular_binding_partners	NA
F11C7.2	ADL	3	31	9	0.224178	6.10697	27.2416	4.76774	0.96276	0.363802	0.626334	no_documented_extracellular_binding_partners	NA	27	10	0	14.6265	1.46265e+10	33.7679	1	0.343436	0.582117	no_documented_extracellular_binding_partners	NA
F11C7.6	ADL	3	31	9	2.69121	0	3.71581e-10	-31.3256	-1.29111	0.206525	0.626334	no_documented_extracellular_binding_partners	NA	NA	NA	NA	NA	NA	NA	NA	NA	NA	NA	NA
F14H12.3	ADL	3	31	9	1.15748	0.546419	0.472075	-1.08291	-0.782704	0.44091	0.652164	no_documented_extracellular_binding_partners	NA	27	10	3.72406	0	2.68524e-10	-31.7942	-1.65672	0.109597	0.582117	no_documented_extracellular_binding_partners	NA
F15B9.8	ADL	3	31	9	42.2017	33.4884	0.793531	-0.333642	-0.209473	0.836477	0.92761	partner_not_expressed_in_neuron	NA	27	10	31.1619	13.6836	0.439112	-1.18734	-0.712876	0.480966	0.677514	partner_expressed_in_neuron	ZC374.2
F35D2.3	ADL	3	31	9	4.22023	3.64913	0.864674	-0.209771	-0.13276	0.89521	0.945606	partner_not_expressed_in_neuron	NA	NA	NA	NA	NA	NA	NA	NA	NA	NA	NA	NA
kal-1	ADL	3	31	9	30.3955	17.9879	0.591794	-0.756833	-0.929465	0.364243	0.626334	partner_expressed_in_neuron	T05G5.1|sax-3|sax-7	27	10	18.5064	8.61491	0.46551	-1.10312	-1.06968	0.292439	0.582117	partner_expressed_in_neuron	tol-1|T05G5.1|sax-3|sax-7
M03F4.6	ADL	3	31	9	52.1292	73.3574	1.40722	0.492851	0.845761	0.418518	0.641843	no_documented_extracellular_binding_partners	NA	27	10	24.0422	11.9985	0.499062	-1.00271	-1.41707	0.167308	0.582117	no_documented_extracellular_binding_partners	NA
dpy-31	ADL	3	31	9	2.52222	0	3.96476e-10	-31.232	-1.72866	0.0941499	0.626334	partner_not_expressed_in_neuron	NA	NA	NA	NA	NA	NA	NA	NA	NA	NA	NA	NA
T25F10.3	ADL	3	31	9	8.7161	0	1.1473e-10	-33.021	-1.07652	0.290276	0.626334	partner_expressed_in_neuron	T12A7.2	27	10	9.50802	0	1.05174e-10	-33.1465	-1.2415	0.225503	0.582117	partner_expressed_in_neuron	T12A7.2
lag-2	ADL	3	31	9	14.5286	0.923039	0.0635324	-3.97636	-1.72551	0.0944522	0.626334	partner_not_expressed_in_neuron	NA	27	10	6.82716	1.36945	0.200588	-2.31769	-1.27099	0.213167	0.582117	partner_not_expressed_in_neuron	NA
ins-1	ADL	3	31	9	300.368	1294.78	4.31066	2.10791	0.799614	0.446586	0.652164	partner_expressed_in_neuron	zig-5	27	10	93.5005	479.412	5.12738	2.35822	0.929899	0.376263	0.599158	partner_expressed_in_neuron	zig-5
irld-34	ADL	3	31	9	12.3451	33.3867	2.70446	1.43534	0.609695	0.556943	0.711788	no_documented_extracellular_binding_partners	NA	27	10	52.2857	21.0627	0.402838	-1.31173	-0.898242	0.375204	0.599158	no_documented_extracellular_binding_partners	NA
Y53H1B.2	ADL	3	31	9	5.59558	7.69932	1.37596	0.460441	0.474811	0.642074	0.769215	no_documented_extracellular_binding_partners	NA	NA	NA	NA	NA	NA	NA	NA	NA	NA	NA	NA
unc-6	ADL	3	31	9	0	138.659	1.38659e+11	37.0127	1.51183	0.169028	0.626334	partner_not_expressed_in_neuron	NA	27	10	48.2382	44.2864	0.918077	-0.123313	-0.0804849	0.936356	0.959274	partner_not_expressed_in_neuron	NA
kpc-1	ADL	3	31	9	75.6217	13.9525	0.184504	-2.43828	-3.53047	0.00113207	0.32264	no_documented_extracellular_binding_partners	NA	27	10	55.7415	19.6916	0.353266	-1.50117	-1.97904	0.0558403	0.582117	no_documented_extracellular_binding_partners	NA
lect-2	ADL	3	31	9	2.85345	1.72869	0.605824	-0.723028	-0.477468	0.637522	0.769215	partner_expressed_in_neuron	fmil-1|zig-9|sax-7	27	10	2.88753	3.09863	1.07311	0.101794	0.102544	0.91898	0.955013	partner_expressed_in_neuron	fmil-1|zig-9|sax-7
mnr-1	ADL	3	31	9	16.1992	22.5436	1.39165	0.476797	0.258765	0.800555	0.898907	partner_expressed_in_neuron	sax-7	27	10	24.1594	40.5456	1.67825	0.746958	0.35072	0.730581	0.870074	partner_expressed_in_neuron	sax-7
B0222.11	ADL	3	31	9	13.4059	1.77463	0.132377	-2.91728	-1.20868	0.235642	0.626334	partner_not_expressed_in_neuron	NA	27	10	0	202.461	2.02461e+11	37.5589	1.48608	0.171425	0.582117	partner_not_expressed_in_neuron	NA
clec-41	ADL	3	31	9	2.21688	1.92147	0.866748	-0.206315	-0.157626	0.875981	0.940533	partner_not_expressed_in_neuron	NA	27	10	0.297118	0	3.36567e-09	-28.1465	-1.26368	0.217558	0.582117	partner_not_expressed_in_neuron	NA
C02B8.12	ADL	3	31	9	6.02917	0.233728	0.0387662	-4.68906	-1.49402	0.145539	0.626334	partner_not_expressed_in_neuron	NA	27	10	12.1879	0	8.20489e-11	-33.5047	-1.01431	0.319781	0.582117	partner_not_expressed_in_neuron	NA
adm-2	ADL	3	31	9	22.5609	20.6305	0.914438	-0.129043	-0.180375	0.859082	0.931277	no_documented_extracellular_binding_partners	NA	27	10	19.5505	15.2033	0.77764	-0.362826	-0.51559	0.611405	0.770452	no_documented_extracellular_binding_partners	NA
let-756	ADL	3	31	9	9.04945	0	1.10504e-10	-33.0752	-1.5791	0.1248	0.626334	no_documented_extracellular_binding_partners	NA	27	10	6.94381	0	1.44013e-10	-32.6931	-1.86668	0.0732624	0.582117	no_documented_extracellular_binding_partners	NA
C05D12.2	ADL	3	31	9	1.93881	0.683082	0.352321	-1.50504	-1.02788	0.310909	0.626334	no_documented_extracellular_binding_partners	NA	27	10	0	1.39817	1.39817e+09	30.3809	1	0.343436	0.582117	no_documented_extracellular_binding_partners	NA
irld-13	ADL	3	31	9	3.20789	0	3.11732e-10	-31.579	-1.26097	0.21704	0.626334	no_documented_extracellular_binding_partners	NA	27	10	3.92802	0	2.54581e-10	-31.8712	-1.45219	0.158411	0.582117	no_documented_extracellular_binding_partners	NA
B0393.5	ADL	3	31	9	1.27713	0	7.83005e-10	-30.2503	-1.28554	0.208441	0.626334	partner_expressed_in_neuron	F58E6.13	27	10	9.16728	0	1.09084e-10	-33.0938	-1.28152	0.211324	0.582117	partner_not_expressed_in_neuron	NA
C02B10.3	ADL	3	31	9	179.507	151.458	0.843747	-0.245118	-0.89738	0.377276	0.626334	no_documented_extracellular_binding_partners	NA	27	10	87.0685	82.9909	0.953168	-0.0691977	-0.178812	0.860118	0.941808	no_documented_extracellular_binding_partners	NA
irld-21	ADL	3	31	9	5.85377	0	1.7083e-10	-32.4467	-1	0.325309	0.626334	no_documented_extracellular_binding_partners	NA	27	10	7.55891	0	1.32294e-10	-32.8155	-1	0.326527	0.582117	no_documented_extracellular_binding_partners	NA
C11H1.5	ADL	3	31	9	0.559166	1.65836	2.96578	1.56841	0.92384	0.376937	0.626334	no_documented_extracellular_binding_partners	NA	27	10	4.0684	0	2.45797e-10	-31.9218	-1	0.326527	0.582117	no_documented_extracellular_binding_partners	NA
C16B8.4	ADL	3	31	9	40.8094	0	2.45042e-11	-35.2482	-1.92942	0.0631845	0.626334	partner_not_expressed_in_neuron	NA	27	10	11.0357	4.68493	0.424526	-1.23608	-0.82392	0.416251	0.625443	partner_not_expressed_in_neuron	NA
spe-9	ADL	3	31	9	0.47942	0	2.08585e-09	-28.8367	-1.48677	0.147511	0.626334	partner_expressed_in_neuron	nas-39	27	10	0.401637	0	2.48981e-09	-28.5813	-1.97595	0.0588617	0.582117	partner_expressed_in_neuron	nas-39
nas-37	ADL	3	31	9	16.9145	35.3079	2.08743	1.06173	0.536548	0.604695	0.742262	no_documented_extracellular_binding_partners	NA	27	10	11.7454	3.47462	0.295828	-1.75717	-1.12532	0.268644	0.582117	no_documented_extracellular_binding_partners	NA
C18E9.7	ADL	3	31	9	5.59164	0.467809	0.0836622	-3.57928	-1.26551	0.215181	0.626334	no_documented_extracellular_binding_partners	NA	27	10	4.76246	0	2.09976e-10	-32.1491	-1.3708	0.182156	0.582117	no_documented_extracellular_binding_partners	NA
C23H4.8	ADL	3	31	9	4.27167	0	2.34101e-10	-31.9922	-1	0.325309	0.626334	partner_expressed_in_neuron	dgn-1	27	10	2.70424	0.954376	0.352918	-1.5026	-0.702308	0.487426	0.68333	partner_expressed_in_neuron	dgn-1
hir-1	ADL	3	31	9	0.34713	0	2.88077e-09	-28.3709	-1	0.325309	0.626334	partner_not_expressed_in_neuron	NA	NA	NA	NA	NA	NA	NA	NA	NA	NA	NA	NA
C27A7.8	ADL	3	31	9	1.63102	115.398	70.7516	6.14469	1.33819	0.217608	0.626334	no_documented_extracellular_binding_partners	NA	27	10	13.912	958.311	68.8835	6.10609	1.22809	0.250553	0.582117	no_documented_extracellular_binding_partners	NA
C27B7.7	ADL	3	31	9	0.242129	0	4.13003e-09	-27.8512	-1.41685	0.166829	0.626334	no_documented_extracellular_binding_partners	NA	NA	NA	NA	NA	NA	NA	NA	NA	NA	NA	NA
irld-24	ADL	3	31	9	3.92002	3.98052	1.01543	0.022095	0.0126777	0.989956	0.991487	no_documented_extracellular_binding_partners	NA	27	10	11.0873	14.4978	1.3076	0.386925	0.253998	0.801357	0.906589	no_documented_extracellular_binding_partners	NA
ZK856.6	ADL	3	31	9	333.843	148.54	0.444939	-1.16832	-0.523912	0.60357	0.742262	partner_expressed_in_neuron	trk-1|C25E10.7	27	10	83.9529	82.8945	0.987393	-0.018303	-0.00915524	0.992765	0.992765	partner_expressed_in_neuron	trk-1|C25E10.7
mec-9	ADL	3	31	9	133.546	0	7.48807e-12	-36.9585	-1.10456	0.278132	0.626334	no_documented_extracellular_binding_partners	NA	27	10	52.4635	0	1.90609e-11	-35.6106	-1.54578	0.134245	0.582117	no_documented_extracellular_binding_partners	NA
C53A5.13	ADL	3	31	9	1.98344	3.91335	1.97301	0.9804	1.08418	0.302772	0.626334	no_documented_extracellular_binding_partners	NA	27	10	1.45049	2.09478	1.44419	0.530262	0.455491	0.656429	0.80139	no_documented_extracellular_binding_partners	NA
lam-2	ADL	3	31	9	2.84833	12.337	4.33131	2.1148	0.961658	0.363938	0.626334	no_documented_extracellular_binding_partners	NA	27	10	0.785777	0.450702	0.573575	-0.801946	-0.809282	0.425896	0.6301	no_documented_extracellular_binding_partners	NA
dex-1	ADL	3	31	9	0.29781	4.07068	13.6687	3.77281	0.925881	0.381482	0.628452	partner_not_expressed_in_neuron	NA	27	10	0.0337551	0	2.96252e-08	-25.0086	-1	0.326527	0.582117	partner_not_expressed_in_neuron	NA
pqn-25	ADL	3	31	9	2.28635	2.4752	1.0826	0.114498	0.0672403	0.946874	0.967237	partner_not_expressed_in_neuron	NA	27	10	1.2902	8.22728	6.37676	2.67282	0.904883	0.388913	0.606125	partner_not_expressed_in_neuron	NA
trk-1	ADL	3	31	9	50.1453	117.984	2.35285	1.23441	3.14513	0.00902704	0.367529	partner_not_expressed_in_neuron	NA	27	10	35.9972	59.9144	1.66442	0.735016	1.37781	0.193566	0.582117	partner_not_expressed_in_neuron	NA
irld-2	ADL	3	31	9	14.2254	18.055	1.26921	0.343926	0.189321	0.852907	0.931277	no_documented_extracellular_binding_partners	NA	27	10	15.1074	1.27008	0.0840701	-3.57226	-2.24501	0.032791	0.582117	no_documented_extracellular_binding_partners	NA
F09F9.4	ADL	3	31	9	11.9531	0	8.366e-11	-33.4767	-2.66743	0.0122022	0.434704	partner_not_expressed_in_neuron	NA	27	10	7.22204	1.25576	0.173879	-2.52384	-2.14317	0.0400089	0.582117	partner_not_expressed_in_neuron	NA
irld-30	ADL	3	31	9	3.86722	0	2.58584e-10	-31.8486	-1	0.325309	0.626334	no_documented_extracellular_binding_partners	NA	27	10	5.88941	0	1.69796e-10	-32.4555	-1	0.326527	0.582117	no_documented_extracellular_binding_partners	NA
irld-31	ADL	3	31	9	1.14566	0	8.72857e-10	-30.0935	-1	0.325309	0.626334	no_documented_extracellular_binding_partners	NA	27	10	3.35633	0	2.97945e-10	-31.6442	-1	0.326527	0.582117	no_documented_extracellular_binding_partners	NA
F19C6.3	ADL	3	31	9	22.8109	34.2204	1.50018	0.585136	0.54579	0.596337	0.742166	no_documented_extracellular_binding_partners	NA	27	10	12.457	24.454	1.96307	0.973109	0.96557	0.353848	0.585748	no_documented_extracellular_binding_partners	NA
F21A3.11	ADL	3	31	9	0.64951	2.74635	4.22835	2.08009	1.05811	0.319646	0.626334	partner_expressed_in_neuron	F21A3.11|T13C2.6	27	10	0.40871	0	2.44672e-09	-28.6065	-1.32926	0.195309	0.582117	partner_expressed_in_neuron	F21A3.11|T13C2.6
F28C1.3	ADL	3	31	9	56.2235	30.0014	0.533609	-0.906144	-2.57647	0.0152343	0.482419	no_documented_extracellular_binding_partners	NA	27	10	38.3694	22.4073	0.58399	-0.775984	-1.60817	0.116881	0.582117	no_documented_extracellular_binding_partners	NA
F30H5.3	ADL	3	31	9	0.165431	0.571792	3.45638	1.78926	0.682682	0.511319	0.684252	no_documented_extracellular_binding_partners	NA	NA	NA	NA	NA	NA	NA	NA	NA	NA	NA	NA
atrn-1	ADL	3	31	9	19.1628	20.1974	1.05399	0.0758564	0.175297	0.862657	0.931277	no_documented_extracellular_binding_partners	NA	27	10	11.4489	15.7414	1.37493	0.459355	0.554152	0.591143	0.75967	no_documented_extracellular_binding_partners	NA
lin-3	ADL	3	31	9	0.103493	0	9.66252e-09	-26.625	-1	0.325309	0.626334	partner_not_expressed_in_neuron	NA	NA	NA	NA	NA	NA	NA	NA	NA	NA	NA	NA
nas-39	ADL	3	31	9	3.74403	0	2.67092e-10	-31.8019	-1.04858	0.302747	0.626334	partner_not_expressed_in_neuron	NA	27	10	4.79228	0	2.08669e-10	-32.1581	-1.06748	0.295566	0.582117	partner_expressed_in_neuron	spe-9
F40F11.4	ADL	3	31	9	10.4836	23.8425	2.27427	1.1854	1.30652	0.222769	0.626334	no_documented_extracellular_binding_partners	NA	27	10	7.05306	9.24373	1.3106	0.390226	0.565591	0.579694	0.752659	no_documented_extracellular_binding_partners	NA
agr-1	ADL	3	31	9	121.116	18.4225	0.152106	-2.71685	-1.07004	0.292565	0.626334	partner_not_expressed_in_neuron	NA	27	10	205.149	20.2058	0.0984932	-3.34383	-1.80712	0.0814943	0.582117	partner_not_expressed_in_neuron	NA
dep-1	ADL	3	31	9	158.166	174.878	1.10566	0.144912	0.210841	0.834922	0.92761	partner_expressed_in_neuron	cdh-1|phg-1	27	10	70.2787	114.08	1.62325	0.698887	1.1636	0.260273	0.582117	partner_expressed_in_neuron	cdh-1
F46G10.2	ADL	3	31	9	16.474	12.8411	0.779475	-0.359425	-0.253877	0.801131	0.898907	no_documented_extracellular_binding_partners	NA	27	10	6.22901	13.6508	2.19148	1.13191	0.70658	0.490485	0.684343	no_documented_extracellular_binding_partners	NA
F53C11.9	ADL	3	31	9	0.601269	4.42365	7.3572	2.87916	0.856206	0.415924	0.641843	partner_not_expressed_in_neuron	NA	NA	NA	NA	NA	NA	NA	NA	NA	NA	NA	NA
nid-1	ADL	3	31	9	10.9343	0	9.14557e-11	-33.3481	-1	0.325309	0.626334	partner_not_expressed_in_neuron	NA	NA	NA	NA	NA	NA	NA	NA	NA	NA	NA	NA
egas-4	ADL	3	31	9	33.799	0	2.95866e-11	-34.9763	-1	0.325309	0.626334	no_documented_extracellular_binding_partners	NA	27	10	56.9662	0	1.75543e-11	-35.7294	-1	0.326527	0.582117	no_documented_extracellular_binding_partners	NA
F58E6.13	ADL	3	31	9	2.89609	6.10045	2.10645	1.07481	0.845529	0.418887	0.641843	partner_expressed_in_neuron	F58E6.13|ptp-3	27	10	1.14797	0.533001	0.4643	-1.10687	-0.855823	0.40051	0.614394	partner_expressed_in_neuron	ptp-3
irld-10	ADL	3	31	9	13.8019	0	7.2454e-11	-33.6841	-1.42677	0.16397	0.626334	no_documented_extracellular_binding_partners	NA	27	10	8.07391	0	1.23856e-10	-32.9106	-1	0.326527	0.582117	no_documented_extracellular_binding_partners	NA
H42K12.3	ADL	3	31	9	10.932	3.5869	0.328111	-1.60775	-0.763789	0.450506	0.652164	partner_expressed_in_neuron	zig-9	27	10	2.76657	0.188234	0.0680385	-3.8775	-1.47992	0.150638	0.582117	partner_expressed_in_neuron	zig-9
irld-44	ADL	3	31	9	1.48976	0	6.71249e-10	-30.4724	-1	0.325309	0.626334	partner_not_expressed_in_neuron	NA	27	10	2.3895	0	4.18498e-10	-31.1541	-1.04462	0.305813	0.582117	partner_not_expressed_in_neuron	NA
apx-1	ADL	3	31	9	0.0387547	0	2.58033e-08	-25.2079	-1	0.325309	0.626334	no_documented_extracellular_binding_partners	NA	27	10	0.141824	0	7.05102e-09	-27.0795	-1	0.326527	0.582117	no_documented_extracellular_binding_partners	NA
irld-12	ADL	3	31	9	3.07926	0	3.24754e-10	-31.5199	-1	0.325309	0.626334	no_documented_extracellular_binding_partners	NA	27	10	6.06011	0	1.65013e-10	-32.4967	-1	0.326527	0.582117	no_documented_extracellular_binding_partners	NA
R05G6.9	ADL	3	31	9	1.46447	0	6.82843e-10	-30.4477	-1.14085	0.262958	0.626334	partner_not_expressed_in_neuron	NA	NA	NA	NA	NA	NA	NA	NA	NA	NA	NA	NA
lin-12	ADL	3	31	9	1.73173	16.2314	9.37291	3.2285	1.32931	0.218643	0.626334	partner_not_expressed_in_neuron	NA	27	10	0.0846816	0	1.18089e-08	-26.3355	-1	0.326527	0.582117	partner_not_expressed_in_neuron	NA
nas-23	ADL	3	31	9	1.7666	0	5.6606e-10	-30.7183	-1	0.325309	0.626334	partner_not_expressed_in_neuron	NA	NA	NA	NA	NA	NA	NA	NA	NA	NA	NA	NA
R11G1.1	ADL	3	31	9	20.0105	23.3421	1.16649	0.222177	0.128499	0.899882	0.945606	partner_not_expressed_in_neuron	NA	27	10	29.1989	0	3.42479e-11	-34.7652	-2.07968	0.0475548	0.582117	partner_not_expressed_in_neuron	NA
T05G5.1	ADL	3	31	9	2.47807	0.903716	0.364685	-1.45528	-0.653544	0.517456	0.684552	partner_not_expressed_in_neuron	NA	27	10	1.51057	0.418354	0.276952	-1.85229	-0.792658	0.434073	0.635917	partner_not_expressed_in_neuron	NA
irld-49	ADL	3	31	9	0.0789801	0	1.26614e-08	-26.235	-1.43652	0.1612	0.626334	no_documented_extracellular_binding_partners	NA	NA	NA	NA	NA	NA	NA	NA	NA	NA	NA	NA
T12A7.2	ADL	3	31	9	130.951	128.193	0.978943	-0.0307034	-0.0880357	0.930568	0.957444	partner_not_expressed_in_neuron	NA	27	10	62.1724	84.9485	1.36634	0.450314	1.76424	0.0902305	0.582117	partner_not_expressed_in_neuron	NA
T13C2.6	ADL	3	31	9	25.9343	19.9756	0.770239	-0.376623	-0.759413	0.458124	0.652164	partner_expressed_in_neuron	F21A3.11	27	10	24.4129	46.1447	1.89018	0.918524	1.05131	0.318081	0.582117	partner_expressed_in_neuron	F21A3.11
T19D12.6	ADL	3	31	9	253.313	221.73	0.87532	-0.192117	-0.328599	0.748112	0.861029	partner_expressed_in_neuron	casy-1	27	10	228.021	206.669	0.906356	-0.14185	-0.295685	0.769432	0.882773	partner_expressed_in_neuron	casy-1
T21B6.3	ADL	3	31	9	2.79169	5.13597	1.83974	0.879501	0.768644	0.459698	0.652164	no_documented_extracellular_binding_partners	NA	27	10	1.75125	0	5.7102e-10	-30.7057	-1.60152	0.121343	0.582117	no_documented_extracellular_binding_partners	NA
chhy-1	ADL	3	31	9	45.8184	0	2.18253e-11	-35.4152	-1.40068	0.171568	0.626334	partner_expressed_in_neuron	T13C2.6	27	10	16.5946	0	6.02607e-11	-33.95	-1.11187	0.276369	0.582117	partner_expressed_in_neuron	T13C2.6
irld-52	ADL	3	31	9	2.04584	0.534368	0.261197	-1.93679	-0.727384	0.472311	0.659846	no_documented_extracellular_binding_partners	NA	27	10	2.63909	0	3.78919e-10	-31.2974	-1.03295	0.31114	0.582117	no_documented_extracellular_binding_partners	NA
irld-15	ADL	3	31	9	4.30187	2.3382	0.543531	-0.879566	-0.651477	0.518818	0.684552	no_documented_extracellular_binding_partners	NA	27	10	17.4222	6.09075	0.349596	-1.51624	-1.05063	0.300876	0.582117	no_documented_extracellular_binding_partners	NA
irld-55	ADL	3	31	9	1.67971	0	5.95341e-10	-30.6456	-1.24159	0.224008	0.626334	no_documented_extracellular_binding_partners	NA	27	10	0.649028	0	1.54077e-09	-29.2737	-1.43337	0.163669	0.582117	no_documented_extracellular_binding_partners	NA
unc-71	ADL	3	31	9	15.3989	0	6.49397e-11	-33.8421	-2.21346	0.0346135	0.626334	partner_expressed_in_neuron	T05G5.1	27	10	10.6201	2.87271	0.270496	-1.88632	-2.03944	0.0493836	0.582117	partner_expressed_in_neuron	T05G5.1
fmil-1	ADL	3	31	9	33.8909	30.1953	0.890955	-0.166576	-0.176223	0.861477	0.931277	partner_not_expressed_in_neuron	NA	27	10	8.65741	19.4942	2.25173	1.17104	0.947413	0.360172	0.586281	partner_not_expressed_in_neuron	NA
irld-17	ADL	3	31	9	1.34731	0	7.42221e-10	-30.3274	-1	0.325309	0.626334	no_documented_extracellular_binding_partners	NA	NA	NA	NA	NA	NA	NA	NA	NA	NA	NA	NA
ced-1	ADL	3	31	9	11.2046	7.36633	0.657438	-0.605073	-0.717673	0.47756	0.663925	partner_expressed_in_neuron	lron-10	27	10	6.46911	5.24262	0.810407	-0.303282	-0.374456	0.711349	0.857717	partner_not_expressed_in_neuron	NA
Y51H4A.25	ADL	3	31	9	0.861974	0	1.16013e-09	-29.6831	-1.73242	0.0934707	0.626334	no_documented_extracellular_binding_partners	NA	NA	NA	NA	NA	NA	NA	NA	NA	NA	NA	NA
ndnf-1	ADL	3	31	9	0.443464	0	2.25497e-09	-28.7242	-1.63391	0.11273	0.626334	partner_not_expressed_in_neuron	NA	27	10	1.78364	0	5.60652e-10	-30.7322	-1.7898	0.0851417	0.582117	partner_expressed_in_neuron	egl-15
daf-2	ADL	3	31	9	76.736	110.609	1.44143	0.527499	1.24428	0.234575	0.626334	partner_expressed_in_neuron	daf-2|casy-1	27	10	14.7235	26.666	1.81111	0.856875	1.33005	0.209162	0.582117	partner_expressed_in_neuron	daf-2|casy-1
egas-1	ADL	3	31	9	24.6393	0	4.05855e-11	-34.5202	-1.02397	0.314036	0.626334	no_documented_extracellular_binding_partners	NA	NA	NA	NA	NA	NA	NA	NA	NA	NA	NA	NA
egas-3	ADL	3	31	9	13.5859	0	7.36059e-11	-33.6614	-1	0.325309	0.626334	no_documented_extracellular_binding_partners	NA	NA	NA	NA	NA	NA	NA	NA	NA	NA	NA	NA
Y69H2.3	ADL	3	31	9	0.100481	2.29272	22.8174	4.51206	0.955257	0.367315	0.626334	no_documented_extracellular_binding_partners	NA	27	10	7.42469	1.19449	0.160881	-2.63594	-0.944774	0.352942	0.585748	no_documented_extracellular_binding_partners	NA
irld-59	ADL	3	31	9	2.61992	0	3.81691e-10	-31.2869	-1	0.325309	0.626334	partner_not_expressed_in_neuron	NA	NA	NA	NA	NA	NA	NA	NA	NA	NA	NA	NA
mab-7	ADL	3	31	9	1.4357	3.07377	2.14095	1.09825	0.716924	0.490437	0.67524	no_documented_extracellular_binding_partners	NA	27	10	4.13066	2.25236	0.545278	-0.874935	-0.932072	0.358734	0.586281	no_documented_extracellular_binding_partners	NA
irld-60	ADL	3	31	9	15.353	0	6.5134e-11	-33.8378	-1	0.325309	0.626334	no_documented_extracellular_binding_partners	NA	27	10	13.117	0	7.62372e-11	-33.6107	-1	0.326527	0.582117	no_documented_extracellular_binding_partners	NA
irld-19	ADL	3	31	9	4.57379	0	2.18637e-10	-32.0907	-1	0.325309	0.626334	no_documented_extracellular_binding_partners	NA	27	10	2.80454	0	3.56565e-10	-31.3851	-1	0.326527	0.582117	no_documented_extracellular_binding_partners	NA
irld-61	ADL	3	31	9	1.66185	0	6.01741e-10	-30.6301	-1	0.325309	0.626334	no_documented_extracellular_binding_partners	NA	27	10	0.792214	0	1.26229e-09	-29.5613	-1.02925	0.312844	0.582117	no_documented_extracellular_binding_partners	NA
irld-20	ADL	3	31	9	1.23629	0	8.08872e-10	-30.2034	-1	0.325309	0.626334	no_documented_extracellular_binding_partners	NA	27	10	0.373027	0	2.68077e-09	-28.4747	-1	0.326527	0.582117	no_documented_extracellular_binding_partners	NA
irld-62	ADL	3	31	9	0.867262	0	1.15305e-09	-29.6919	-1	0.325309	0.626334	no_documented_extracellular_binding_partners	NA	27	10	0.645793	0	1.54848e-09	-29.2665	-1.0259	0.31439	0.582117	no_documented_extracellular_binding_partners	NA
let-23	ADL	3	31	9	42.9699	0	2.32721e-11	-35.3226	-1	0.325309	0.626334	partner_not_expressed_in_neuron	NA	27	10	46.8268	0	2.13553e-11	-35.4466	-1	0.326527	0.582117	partner_not_expressed_in_neuron	NA
irld-65	ADL	3	31	9	0.77287	0	1.29388e-09	-29.5257	-1.25035	0.220837	0.626334	no_documented_extracellular_binding_partners	NA	27	10	2.31871	0.370099	0.159614	-2.64734	-1.14715	0.260875	0.582117	no_documented_extracellular_binding_partners	NA
gon-1	ADL	3	31	9	1.81213	45.0119	24.8393	4.63455	0.959297	0.36545	0.626334	no_documented_extracellular_binding_partners	NA	27	10	18.2263	17.2171	0.944631	-0.082177	-0.0562843	0.955508	0.972097	no_documented_extracellular_binding_partners	NA
F28B4.3	ADL	3	31	9	0.272054	0.438865	1.61315	0.689884	0.486607	0.6336	0.768408	partner_not_expressed_in_neuron	NA	NA	NA	NA	NA	NA	NA	NA	NA	NA	NA	NA
irg-7	ADL	3	31	9	2.2706	1.08516	0.477918	-1.06516	-1.21629	0.235736	0.626334	no_documented_extracellular_binding_partners	NA	NA	NA	NA	NA	NA	NA	NA	NA	NA	NA	NA
ten-1	ADL	3	31	9	166.262	89.7026	0.539526	-0.890235	-0.771384	0.45413	0.652164	partner_not_expressed_in_neuron	NA	27	10	42.3205	46.854	1.10712	0.146817	0.103276	0.91923	0.955013	partner_not_expressed_in_neuron	NA
T01D3.1	ADL	3	31	9	183.897	125.428	0.682055	-0.552041	-0.809823	0.428777	0.652164	no_documented_extracellular_binding_partners	NA	27	10	114.192	53.7655	0.470832	-1.08671	-1.56236	0.132396	0.582117	no_documented_extracellular_binding_partners	NA
mec-1	ADL	3	31	9	157.303	0	6.35718e-12	-37.1948	-1.02194	0.314982	0.626334	no_documented_extracellular_binding_partners	NA	27	10	2.17816	0	4.59104e-10	-31.0205	-1	0.326527	0.582117	no_documented_extracellular_binding_partners	NA
Y64G10A.7	ADL	3	31	9	72.1373	3.48971	0.048376	-4.36957	-1.95178	0.0601728	0.626334	no_documented_extracellular_binding_partners	NA	27	10	34.6665	0	2.88463e-11	-35.0128	-1.33949	0.192003	0.582117	no_documented_extracellular_binding_partners	NA
sol-1	ADL	3	31	9	70.4428	154.135	2.18809	1.12967	0.953457	0.362248	0.626334	partner_expressed_in_neuron	T05G5.1|fmil-1	27	10	76.1555	120.042	1.57628	0.656519	0.650727	0.528285	0.712044	partner_expressed_in_neuron	agr-1|T05G5.1|fmil-1
C34F6.10	ADL	3	31	9	98.3829	72.7005	0.738954	-0.436443	-0.77678	0.443616	0.652164	no_documented_extracellular_binding_partners	NA	27	10	86.9375	99.1156	1.14008	0.189133	0.310674	0.760936	0.877773	no_documented_extracellular_binding_partners	NA
ost-1	ADL	3	31	9	30.4158	53.2257	1.74993	0.807301	0.773311	0.459044	0.652164	no_documented_extracellular_binding_partners	NA	27	10	59.8255	16.2938	0.272354	-1.87644	-1.40208	0.170805	0.582117	no_documented_extracellular_binding_partners	NA
phg-1	ADL	3	31	9	0.0751033	0.740111	9.85457	3.30079	1.60418	0.146152	0.626334	partner_expressed_in_neuron	dep-1	NA	NA	NA	NA	NA	NA	NA	NA	NA	NA	NA
egl-17	ADL	3	31	9	0	0.723134	7.23134e+08	29.4297	1	0.346594	0.626334	no_documented_extracellular_binding_partners	NA	NA	NA	NA	NA	NA	NA	NA	NA	NA	NA	NA
mig-13	ADL	3	31	9	6.52122	0	1.53345e-10	-32.6025	-1.40177	0.171247	0.626334	partner_not_expressed_in_neuron	NA	27	10	0.578374	0	1.72899e-09	-29.1074	-1	0.326527	0.582117	partner_not_expressed_in_neuron	NA
flr-2	ADL	3	31	9	3.65486	0	2.73608e-10	-31.7672	-1	0.325309	0.626334	partner_not_expressed_in_neuron	NA	27	10	15.7953	0	6.33099e-11	-33.8788	-1	0.326527	0.582117	partner_not_expressed_in_neuron	NA
irld-38	ADL	3	31	9	13.3441	0	7.49396e-11	-33.6355	-1.01738	0.317106	0.626334	no_documented_extracellular_binding_partners	NA	27	10	23.682	0	4.22262e-11	-34.4631	-1.0645	0.29689	0.582117	no_documented_extracellular_binding_partners	NA
neto-1	ADL	3	31	9	25.7881	23.7056	0.919246	-0.121476	-0.102132	0.91995	0.953402	partner_not_expressed_in_neuron	NA	27	10	27.1439	41.5326	1.53009	0.613615	0.485145	0.636753	0.783902	partner_not_expressed_in_neuron	NA
plx-2	ADL	3	31	9	30.1465	95.6363	3.17239	1.66557	2.01523	0.0723865	0.626334	partner_expressed_in_neuron	mab-20	27	10	19.6346	72.6035	3.69773	1.88664	1.12108	0.290038	0.582117	partner_expressed_in_neuron	mab-20
irld-45	ADL	3	31	9	6.76805	0	1.47753e-10	-32.6561	-1	0.325309	0.626334	no_documented_extracellular_binding_partners	NA	27	10	9.43074	0	1.06036e-10	-33.1347	-1	0.326527	0.582117	no_documented_extracellular_binding_partners	NA
sol-2	ADL	3	31	9	24.5491	64.542	2.6291	1.39457	0.9574	0.364824	0.626334	no_documented_extracellular_binding_partners	NA	27	10	30.8403	91.9646	2.98196	1.57626	1.05172	0.318945	0.582117	no_documented_extracellular_binding_partners	NA
T02C5.1	ADL	3	31	9	2.2645	4.28403	1.89182	0.919772	0.565048	0.585345	0.731681	partner_expressed_in_neuron	lron-7	NA	NA	NA	NA	NA	NA	NA	NA	NA	NA	NA
svh-2	ADL	3	31	9	21.4276	32.2202	1.50368	0.588494	0.939325	0.359146	0.626334	no_documented_extracellular_binding_partners	NA	27	10	16.8482	19.1508	1.13667	0.184812	0.293976	0.771296	0.882773	no_documented_extracellular_binding_partners	NA
ilc-17.1	ADL	3	31	9	7.36214	0.338659	0.046	-4.44222	-1.09891	0.2805	0.626334	no_documented_extracellular_binding_partners	NA	27	10	5.2422	1.05033	0.20036	-2.31933	-0.826744	0.415589	0.625443	no_documented_extracellular_binding_partners	NA
T23B12.8	ADL	3	31	9	73.0712	0	1.36853e-11	-36.0886	-1	0.325309	0.626334	partner_not_expressed_in_neuron	NA	27	10	6.50988	0	1.53613e-10	-32.6	-1	0.326527	0.582117	partner_not_expressed_in_neuron	NA
ins-18	ADL	3	31	9	671.011	1856.29	2.7664	1.46801	0.686048	0.511389	0.684252	partner_not_expressed_in_neuron	NA	27	10	321.092	3109.96	9.68557	3.27584	1.51257	0.16416	0.582117	partner_not_expressed_in_neuron	NA
T28F3.8	ADL	3	31	9	1.79291	3.42075	1.90793	0.93201	0.59784	0.5624	0.715553	no_documented_extracellular_binding_partners	NA	27	10	2.17418	10.5856	4.86879	2.28356	0.852433	0.41586	0.625443	no_documented_extracellular_binding_partners	NA
plx-1	ADL	3	31	9	31.9287	27.6164	0.864941	-0.209326	-0.136471	0.893217	0.945606	partner_expressed_in_neuron	casy-1|sax-3	27	10	15.2397	10.2717	0.67401	-0.569159	-0.548624	0.587985	0.758941	partner_expressed_in_neuron	casy-1|sax-3
Y69A2AR.31	ADL	3	31	9	48.0479	68.122	1.41779	0.503646	0.32022	0.755289	0.861029	no_documented_extracellular_binding_partners	NA	27	10	14.168	72.449	5.11355	2.35433	0.981347	0.351325	0.585748	no_documented_extracellular_binding_partners	NA
mab-20	ADL	3	31	9	121.735	98.7409	0.811116	-0.30202	-0.522398	0.609436	0.742262	partner_expressed_in_neuron	mab-20|efn-4	27	10	215.069	196.187	0.912206	-0.132569	-0.255543	0.801388	0.906589	partner_expressed_in_neuron	mab-20
Y95B8A.6	ADL	3	31	9	3.86072	7.85574	2.03478	1.02488	0.838367	0.417231	0.641843	no_documented_extracellular_binding_partners	NA	27	10	3.21021	3.7605	1.17142	0.228255	0.138146	0.892562	0.95183	no_documented_extracellular_binding_partners	NA
lev-10	ADL	3	31	9	3.01076	0	3.32142e-10	-31.4875	-2.31314	0.0277536	0.626334	no_documented_extracellular_binding_partners	NA	27	10	4.14511	2.38952	0.576466	-0.794692	-0.557793	0.58055	0.752659	no_documented_extracellular_binding_partners	NA
daf-28	ADL	3	31	9	2063.17	481.555	0.233406	-2.09909	-1.14332	0.260398	0.626334	partner_not_expressed_in_neuron	NA	27	10	1092.14	908.828	0.832157	-0.265072	-0.209425	0.83556	0.929164	partner_not_expressed_in_neuron	NA
ins-6	ADL	3	31	9	404.144	0	2.47436e-12	-38.5561	-1.15638	0.256651	0.626334	partner_expressed_in_neuron	zig-3	27	10	2299.54	0	4.34869e-13	-41.0645	-1.44712	0.159813	0.582117	partner_expressed_in_neuron	zig-3
Y71H2AM.10	ADL	3	31	9	101.112	106.339	1.0517	0.0727246	0.112735	0.912407	0.949037	no_documented_extracellular_binding_partners	NA	27	10	123.914	142.712	1.1517	0.20376	0.329002	0.748323	0.870074	no_documented_extracellular_binding_partners	NA
scl-10	ADL	3	31	9	8.37533	0	1.19398e-10	-32.9635	-1.056	0.299398	0.626334	partner_expressed_in_neuron	fmil-1|efn-4	27	10	0.521883	0.333963	0.63992	-0.644038	-0.510151	0.61416	0.770452	partner_expressed_in_neuron	fmil-1
eva-1	ADL	3	31	9	46.4722	74.7509	1.60851	0.685725	0.618261	0.550642	0.706906	partner_not_expressed_in_neuron	NA	27	10	17.257	92.9432	5.38583	2.42917	1.21369	0.255342	0.582117	partner_not_expressed_in_neuron	NA
unc-129	ADL	3	31	9	10.6034	0	9.4309e-11	-33.3038	-1	0.325309	0.626334	no_documented_extracellular_binding_partners	NA	27	10	12.4407	0	8.03812e-11	-33.5344	-1	0.326527	0.582117	no_documented_extracellular_binding_partners	NA
epi-1	ADL	3	31	9	2.11281	0.998035	0.472374	-1.082	-0.746548	0.459947	0.652164	no_documented_extracellular_binding_partners	NA	NA	NA	NA	NA	NA	NA	NA	NA	NA	NA	NA
emb-9	ADL	3	31	9	10.7949	0	9.26368e-11	-33.3296	-1	0.325309	0.626334	no_documented_extracellular_binding_partners	NA	27	10	2.07888	1.80857	0.86997	-0.200962	-0.10141	0.919928	0.955013	no_documented_extracellular_binding_partners	NA
let-2	ADL	3	31	9	11.1124	6.2309	0.560715	-0.83466	-0.828831	0.414867	0.641843	no_documented_extracellular_binding_partners	NA	NA	NA	NA	NA	NA	NA	NA	NA	NA	NA	NA
cle-1	ADL	3	31	9	60.3195	0	1.65784e-11	-35.8119	-1.88765	0.06878	0.626334	partner_not_expressed_in_neuron	NA	27	10	39.2111	0	2.5503e-11	-35.1905	-1.32853	0.195546	0.582117	partner_not_expressed_in_neuron	NA
lin-44	ADL	3	31	9	5.63315	0	1.77521e-10	-32.3913	-1.30466	0.201929	0.626334	no_documented_extracellular_binding_partners	NA	NA	NA	NA	NA	NA	NA	NA	NA	NA	NA	NA
egl-20	ADL	3	31	9	0.454295	3.24927	7.15233	2.83841	0.851899	0.418129	0.641843	partner_expressed_in_neuron	cam-1	27	10	1.93692	5.90191	3.04705	1.60742	1.13991	0.277621	0.582117	partner_expressed_in_neuron	cam-1
cwn-1	ADL	3	31	9	3.51012	0	2.84891e-10	-31.7089	-1	0.325309	0.626334	partner_expressed_in_neuron	cam-1	NA	NA	NA	NA	NA	NA	NA	NA	NA	NA	NA
cwn-2	ADL	3	31	9	7.70753	0	1.29743e-10	-32.8436	-1.36646	0.18195	0.626334	no_documented_extracellular_binding_partners	NA	27	10	3.11499	0	3.21028e-10	-31.5366	-1	0.326527	0.582117	no_documented_extracellular_binding_partners	NA
ddr-2	ADL	3	31	9	14.241	3.06803	0.215436	-2.21467	-1.76367	0.0858548	0.626334	no_documented_extracellular_binding_partners	NA	27	10	9.11717	0	1.09683e-10	-33.0859	-2.03413	0.0522583	0.582117	no_documented_extracellular_binding_partners	NA
stg-1	ADL	3	31	9	14.9655	8.84144	0.590788	-0.759287	-0.518476	0.608343	0.742262	no_documented_extracellular_binding_partners	NA	27	10	27.3915	8.96114	0.32715	-1.61198	-0.9794	0.335048	0.582117	no_documented_extracellular_binding_partners	NA
stg-2	ADL	3	31	9	49.7024	115.201	2.31782	1.21277	0.962897	0.357334	0.626334	no_documented_extracellular_binding_partners	NA	27	10	49.1472	132.118	2.68821	1.42665	1.04767	0.320116	0.582117	no_documented_extracellular_binding_partners	NA
cni-1	ADL	3	31	9	12.4668	4.6152	0.370199	-1.43363	-2.42141	0.0240176	0.622274	no_documented_extracellular_binding_partners	NA	27	10	37.2984	66.6023	1.78566	0.836456	2.07745	0.0580268	0.582117	no_documented_extracellular_binding_partners	NA
cam-1	AFD	4	26	3	77.6665	31.4082	0.404398	-1.30615	-1.55693	0.163751	0.407936	partner_not_expressed_in_neuron	NA	NA	NA	NA	NA	NA	NA	NA	NA	NA	NA	NA
clr-1	AFD	4	26	3	32.0194	6.63771	0.207303	-2.27019	-1.55951	0.131955	0.407936	partner_not_expressed_in_neuron	NA	NA	NA	NA	NA	NA	NA	NA	NA	NA	NA	NA
ptp-3	AFD	4	26	3	200.802	366.083	1.8231	0.866395	0.673125	0.567098	0.668962	partner_not_expressed_in_neuron	NA	NA	NA	NA	NA	NA	NA	NA	NA	NA	NA	NA
ptp-4	AFD	4	26	3	32.5271	86.4345	2.65731	1.40997	0.773119	0.515872	0.639391	partner_expressed_in_neuron	T19D12.6	NA	NA	NA	NA	NA	NA	NA	NA	NA	NA	NA
dig-1	AFD	4	26	3	87.7046	14.0897	0.16065	-2.63801	-1.37606	0.180115	0.407936	no_documented_extracellular_binding_partners	NA	NA	NA	NA	NA	NA	NA	NA	NA	NA	NA	NA
him-4	AFD	4	26	3	5.56809	0	1.79595e-10	-32.3745	-2.02651	0.053506	0.341976	partner_not_expressed_in_neuron	NA	NA	NA	NA	NA	NA	NA	NA	NA	NA	NA	NA
unc-52	AFD	4	26	3	3.2141	0	3.11129e-10	-31.5818	-1.33131	0.1951	0.421264	no_documented_extracellular_binding_partners	NA	NA	NA	NA	NA	NA	NA	NA	NA	NA	NA	NA
igcm-1	AFD	4	26	3	14.257	5.61255	0.39367	-1.34494	-0.721444	0.478729	0.616509	partner_not_expressed_in_neuron	NA	NA	NA	NA	NA	NA	NA	NA	NA	NA	NA	NA
igcm-2	AFD	4	26	3	5.51205	0	1.81421e-10	-32.3599	-2.19034	0.0380408	0.295375	partner_not_expressed_in_neuron	NA	NA	NA	NA	NA	NA	NA	NA	NA	NA	NA	NA
igcm-3	AFD	4	26	3	16.4027	31.4439	1.917	0.938848	0.472687	0.68108	0.749188	partner_not_expressed_in_neuron	NA	NA	NA	NA	NA	NA	NA	NA	NA	NA	NA	NA
igcm-4	AFD	4	26	3	37.693	8.20129	0.217581	-2.20038	-1.72617	0.0998072	0.374977	partner_expressed_in_neuron	sax-3	NA	NA	NA	NA	NA	NA	NA	NA	NA	NA	NA
mig-6	AFD	4	26	3	9.10762	0	1.09798e-10	-33.0844	-1	0.326892	0.456611	partner_not_expressed_in_neuron	NA	NA	NA	NA	NA	NA	NA	NA	NA	NA	NA	NA
oig-1	AFD	4	26	3	176.539	0	5.66447e-12	-37.3612	-2.3509	0.0269195	0.257374	partner_expressed_in_neuron	casy-1	NA	NA	NA	NA	NA	NA	NA	NA	NA	NA	NA
oig-2	AFD	4	26	3	15.5962	4.50127	0.288613	-1.79279	-1.38417	0.177646	0.407936	no_documented_extracellular_binding_partners	NA	NA	NA	NA	NA	NA	NA	NA	NA	NA	NA	NA
oig-5	AFD	4	26	3	44.5189	0	2.24624e-11	-35.3737	-1.79309	0.0850665	0.359484	no_documented_extracellular_binding_partners	NA	NA	NA	NA	NA	NA	NA	NA	NA	NA	NA	NA
oig-8	AFD	4	26	3	233.408	65.9721	0.282647	-1.82292	-0.901224	0.37575	0.516656	no_documented_extracellular_binding_partners	NA	NA	NA	NA	NA	NA	NA	NA	NA	NA	NA	NA
rig-1	AFD	4	26	3	21.5416	0	4.64218e-11	-34.3264	-1.83928	0.0777807	0.354036	partner_not_expressed_in_neuron	NA	NA	NA	NA	NA	NA	NA	NA	NA	NA	NA	NA
rig-3	AFD	4	26	3	50.9592	0	1.96236e-11	-35.5686	-1.90428	0.0684426	0.341976	partner_not_expressed_in_neuron	NA	NA	NA	NA	NA	NA	NA	NA	NA	NA	NA	NA
rig-4	AFD	4	26	3	20.4386	0	4.89269e-11	-34.2506	-1.0979	0.28271	0.456611	no_documented_extracellular_binding_partners	NA	NA	NA	NA	NA	NA	NA	NA	NA	NA	NA	NA
rig-5	AFD	4	26	3	9.44621	0	1.05863e-10	-33.1371	-1	0.326892	0.456611	partner_expressed_in_neuron	T19D12.6|hmr-1|ptp-3	NA	NA	NA	NA	NA	NA	NA	NA	NA	NA	NA
rig-6	AFD	4	26	3	86.29	16.9124	0.195995	-2.35111	-1.91502	0.0693825	0.341976	no_documented_extracellular_binding_partners	NA	NA	NA	NA	NA	NA	NA	NA	NA	NA	NA	NA
ncam-1	AFD	4	26	3	70.9513	53.4157	0.752851	-0.409564	-0.442612	0.676814	0.749188	partner_expressed_in_neuron	lron-7	NA	NA	NA	NA	NA	NA	NA	NA	NA	NA	NA
sax-3	AFD	4	26	3	64.2655	9.36632	0.145744	-2.77849	-4.05782	0.00368738	0.146772	partner_expressed_in_neuron	efn-4	NA	NA	NA	NA	NA	NA	NA	NA	NA	NA	NA
sax-7	AFD	4	26	3	168.089	53.7277	0.319638	-1.64549	-3.88181	0.00060453	0.0797979	partner_expressed_in_neuron	sax-7	NA	NA	NA	NA	NA	NA	NA	NA	NA	NA	NA
lad-2	AFD	4	26	3	24.1839	0	4.13498e-11	-34.4933	-1.48053	0.151227	0.407936	partner_expressed_in_neuron	efn-4	NA	NA	NA	NA	NA	NA	NA	NA	NA	NA	NA
syg-1	AFD	4	26	3	15.9364	0	6.27494e-11	-33.8916	-2.49137	0.0197212	0.257374	partner_expressed_in_neuron	sax-3	NA	NA	NA	NA	NA	NA	NA	NA	NA	NA	NA
syg-2	AFD	4	26	3	22.1292	39.2389	1.77317	0.826333	0.703464	0.545262	0.656175	partner_not_expressed_in_neuron	NA	NA	NA	NA	NA	NA	NA	NA	NA	NA	NA	NA
unc-40	AFD	4	26	3	62.9657	20.0056	0.317722	-1.65416	-1.66398	0.153083	0.407936	partner_not_expressed_in_neuron	NA	NA	NA	NA	NA	NA	NA	NA	NA	NA	NA	NA
unc-5	AFD	4	26	3	11.9265	0	8.38467e-11	-33.4735	-1.21823	0.234509	0.451901	partner_not_expressed_in_neuron	NA	NA	NA	NA	NA	NA	NA	NA	NA	NA	NA	NA
wrk-1	AFD	4	26	3	36.7384	33.7879	0.919691	-0.120779	-0.154459	0.886637	0.901832	partner_expressed_in_neuron	vab-2	NA	NA	NA	NA	NA	NA	NA	NA	NA	NA	NA
zig-1	AFD	4	26	3	143.188	27.57	0.192545	-2.37673	-2.76094	0.0110099	0.242217	no_documented_extracellular_binding_partners	NA	NA	NA	NA	NA	NA	NA	NA	NA	NA	NA	NA
zig-3	AFD	4	26	3	64.4068	0	1.55263e-11	-35.9065	-1.03054	0.312624	0.456611	partner_not_expressed_in_neuron	NA	NA	NA	NA	NA	NA	NA	NA	NA	NA	NA	NA
zig-4	AFD	4	26	3	389.902	892.979	2.29026	1.19551	0.534833	0.63725	0.712856	partner_expressed_in_neuron	daf-28	NA	NA	NA	NA	NA	NA	NA	NA	NA	NA	NA
zig-5	AFD	4	26	3	400.561	0	2.4965e-12	-38.5432	-2.29353	0.0304975	0.257374	partner_expressed_in_neuron	igdb-2	NA	NA	NA	NA	NA	NA	NA	NA	NA	NA	NA
zig-7	AFD	4	26	3	0.668251	7.32388	10.9598	3.45415	0.906776	0.459522	0.606569	no_documented_extracellular_binding_partners	NA	NA	NA	NA	NA	NA	NA	NA	NA	NA	NA	NA
zig-8	AFD	4	26	3	177.546	374.799	2.111	1.07792	0.737799	0.513148	0.639391	partner_not_expressed_in_neuron	NA	NA	NA	NA	NA	NA	NA	NA	NA	NA	NA	NA
zig-9	AFD	4	26	3	1.75722	0.408105	0.232244	-2.10628	-1.1089	0.277461	0.456611	partner_not_expressed_in_neuron	NA	NA	NA	NA	NA	NA	NA	NA	NA	NA	NA	NA
zig-10	AFD	4	26	3	18.7062	8.17263	0.436894	-1.19465	-1.14869	0.283394	0.456611	partner_not_expressed_in_neuron	NA	NA	NA	NA	NA	NA	NA	NA	NA	NA	NA	NA
igeg-1	AFD	4	26	3	4.29369	0	2.329e-10	-31.9996	-1.32771	0.196271	0.421264	no_documented_extracellular_binding_partners	NA	NA	NA	NA	NA	NA	NA	NA	NA	NA	NA	NA
igeg-2	AFD	4	26	3	0.960391	0	1.04124e-09	-29.839	-1.64727	0.112016	0.389107	no_documented_extracellular_binding_partners	NA	NA	NA	NA	NA	NA	NA	NA	NA	NA	NA	NA
igdb-1	AFD	4	26	3	11.1573	0	8.96276e-11	-33.3773	-2.74804	0.0109641	0.242217	no_documented_extracellular_binding_partners	NA	NA	NA	NA	NA	NA	NA	NA	NA	NA	NA	NA
igdb-2	AFD	4	26	3	15.3483	0	6.51537e-11	-33.8374	-5.32605	1.60687e-05	0.00424213	partner_expressed_in_neuron	zig-5	NA	NA	NA	NA	NA	NA	NA	NA	NA	NA	NA
madd-4	AFD	4	26	3	238.705	0	4.18927e-12	-37.7964	-1.87101	0.0730923	0.350843	partner_not_expressed_in_neuron	NA	NA	NA	NA	NA	NA	NA	NA	NA	NA	NA	NA
pxn-2	AFD	4	26	3	1.43394	0	6.97378e-10	-30.4173	-1.41798	0.168541	0.407936	partner_not_expressed_in_neuron	NA	NA	NA	NA	NA	NA	NA	NA	NA	NA	NA	NA
iglr-1	AFD	4	26	3	13.327	6.92123	0.519341	-0.945247	-0.621367	0.550115	0.656175	no_documented_extracellular_binding_partners	NA	NA	NA	NA	NA	NA	NA	NA	NA	NA	NA	NA
iglr-2	AFD	4	26	3	22.5202	10.9367	0.485642	-1.04203	-1.8669	0.155308	0.407936	no_documented_extracellular_binding_partners	NA	NA	NA	NA	NA	NA	NA	NA	NA	NA	NA	NA
iglr-3	AFD	4	26	3	108.679	0	9.20142e-12	-36.6613	-2.36259	0.0262386	0.257374	no_documented_extracellular_binding_partners	NA	NA	NA	NA	NA	NA	NA	NA	NA	NA	NA	NA
slt-1	AFD	4	26	3	68.8323	0	1.45281e-11	-36.0024	-1.25076	0.222601	0.448488	partner_expressed_in_neuron	sax-3	NA	NA	NA	NA	NA	NA	NA	NA	NA	NA	NA
tol-1	AFD	4	26	3	34.8943	65.2915	1.87112	0.903902	0.442817	0.694114	0.751798	partner_not_expressed_in_neuron	NA	NA	NA	NA	NA	NA	NA	NA	NA	NA	NA	NA
pan-1	AFD	4	26	3	375.665	313.298	0.833983	-0.261911	-0.773361	0.49415	0.63022	no_documented_extracellular_binding_partners	NA	NA	NA	NA	NA	NA	NA	NA	NA	NA	NA	NA
egg-6	AFD	4	26	3	0.530595	0	1.88468e-09	-28.983	-1.92642	0.0654939	0.341976	no_documented_extracellular_binding_partners	NA	NA	NA	NA	NA	NA	NA	NA	NA	NA	NA	NA
dma-1	AFD	4	26	3	48.761	0	2.05082e-11	-35.505	-1.66928	0.107538	0.378535	partner_expressed_in_neuron	sax-7	NA	NA	NA	NA	NA	NA	NA	NA	NA	NA	NA
lron-2	AFD	4	26	3	1.92367	5.41647	2.81569	1.49349	0.610924	0.592608	0.686178	no_documented_extracellular_binding_partners	NA	NA	NA	NA	NA	NA	NA	NA	NA	NA	NA	NA
lron-3	AFD	4	26	3	72.2499	119.588	1.6552	0.727005	1.29821	0.296919	0.456611	no_documented_extracellular_binding_partners	NA	NA	NA	NA	NA	NA	NA	NA	NA	NA	NA	NA
lron-5	AFD	4	26	3	20.9729	0	4.76805e-11	-34.2878	-1	0.326892	0.456611	partner_not_expressed_in_neuron	NA	NA	NA	NA	NA	NA	NA	NA	NA	NA	NA	NA
lron-7	AFD	4	26	3	36.4656	46.8584	1.285	0.361773	0.290871	0.793559	0.824802	partner_expressed_in_neuron	lron-7	NA	NA	NA	NA	NA	NA	NA	NA	NA	NA	NA
lron-9	AFD	4	26	3	37.8764	0	2.64017e-11	-35.1406	-1.97729	0.0591354	0.341976	partner_not_expressed_in_neuron	NA	NA	NA	NA	NA	NA	NA	NA	NA	NA	NA	NA
lron-10	AFD	4	26	3	38.9397	29.2802	0.751938	-0.411315	-0.409624	0.685389	0.750799	partner_not_expressed_in_neuron	NA	NA	NA	NA	NA	NA	NA	NA	NA	NA	NA	NA
lron-11	AFD	4	26	3	9.33335	27.9365	2.99319	1.58168	0.637815	0.579668	0.677134	partner_not_expressed_in_neuron	NA	NA	NA	NA	NA	NA	NA	NA	NA	NA	NA	NA
lron-12	AFD	4	26	3	4.82876	20.4493	4.23489	2.08233	0.745524	0.527342	0.649122	no_documented_extracellular_binding_partners	NA	NA	NA	NA	NA	NA	NA	NA	NA	NA	NA	NA
lron-13	AFD	4	26	3	8.46751	0	1.18098e-10	-32.9793	-1.06452	0.297268	0.456611	partner_expressed_in_neuron	igdb-2	NA	NA	NA	NA	NA	NA	NA	NA	NA	NA	NA
lron-14	AFD	4	26	3	5.71173	0	1.75078e-10	-32.4113	-1.71847	0.0980731	0.374977	partner_not_expressed_in_neuron	NA	NA	NA	NA	NA	NA	NA	NA	NA	NA	NA	NA
lron-15	AFD	4	26	3	10.586	0	9.44647e-11	-33.3014	-1.78872	0.0857861	0.359484	no_documented_extracellular_binding_partners	NA	NA	NA	NA	NA	NA	NA	NA	NA	NA	NA	NA
hmr-1	AFD	4	26	3	178.896	115.183	0.643855	-0.635192	-1.99272	0.05778	0.341976	partner_expressed_in_neuron	hmr-1	NA	NA	NA	NA	NA	NA	NA	NA	NA	NA	NA
cdh-4	AFD	4	26	3	210.605	119.744	0.568574	-0.81458	-1.24898	0.292677	0.456611	no_documented_extracellular_binding_partners	NA	NA	NA	NA	NA	NA	NA	NA	NA	NA	NA	NA
fmi-1	AFD	4	26	3	141.772	24.4691	0.172595	-2.53454	-2.32061	0.0311968	0.257374	partner_not_expressed_in_neuron	NA	NA	NA	NA	NA	NA	NA	NA	NA	NA	NA	NA
casy-1	AFD	4	26	3	2024.44	4060.59	2.00579	1.00417	2.81037	0.060408	0.341976	partner_expressed_in_neuron	T19D12.6|daf-2	NA	NA	NA	NA	NA	NA	NA	NA	NA	NA	NA
cdh-1	AFD	4	26	3	29.6563	0	3.37196e-11	-34.7876	-2.39683	0.0243356	0.257374	partner_expressed_in_neuron	dep-1	NA	NA	NA	NA	NA	NA	NA	NA	NA	NA	NA
cdh-8	AFD	4	26	3	8.6793	20.1699	2.3239	1.21655	0.558446	0.628905	0.712479	partner_expressed_in_neuron	cdh-9	NA	NA	NA	NA	NA	NA	NA	NA	NA	NA	NA
cdh-9	AFD	4	26	3	5.44612	28.5154	5.23591	2.38844	0.806119	0.503746	0.63937	partner_not_expressed_in_neuron	NA	NA	NA	NA	NA	NA	NA	NA	NA	NA	NA	NA
cdh-12	AFD	4	26	3	16.6173	4.8432	0.291456	-1.77865	-1.04674	0.306157	0.456611	no_documented_extracellular_binding_partners	NA	NA	NA	NA	NA	NA	NA	NA	NA	NA	NA	NA
nrx-1	AFD	4	26	3	144.512	203.406	1.40754	0.493179	2.08355	0.0469116	0.341976	partner_not_expressed_in_neuron	NA	NA	NA	NA	NA	NA	NA	NA	NA	NA	NA	NA
nlr-1	AFD	4	26	3	17.2107	0	5.81034e-11	-34.0026	-2.36513	0.0260929	0.257374	partner_expressed_in_neuron	ptp-3	NA	NA	NA	NA	NA	NA	NA	NA	NA	NA	NA
bam-2	AFD	4	26	3	19.7942	0	5.05198e-11	-34.2044	-2.31642	0.0290207	0.257374	partner_expressed_in_neuron	casy-1	NA	NA	NA	NA	NA	NA	NA	NA	NA	NA	NA
lat-1	AFD	4	26	3	56.8554	36.3712	0.639714	-0.6445	-0.498788	0.649923	0.723964	partner_not_expressed_in_neuron	NA	NA	NA	NA	NA	NA	NA	NA	NA	NA	NA	NA
lat-2	AFD	4	26	3	0.112017	0	8.92726e-09	-26.7391	-1	0.326892	0.456611	no_documented_extracellular_binding_partners	NA	NA	NA	NA	NA	NA	NA	NA	NA	NA	NA	NA
nlg-1	AFD	4	26	3	69.7648	36.4763	0.522847	-0.93554	-0.664385	0.528641	0.649122	partner_not_expressed_in_neuron	NA	NA	NA	NA	NA	NA	NA	NA	NA	NA	NA	NA
glit-1	AFD	4	26	3	1.8178	2.25891	1.24267	0.313438	0.351687	0.750833	0.792879	no_documented_extracellular_binding_partners	NA	NA	NA	NA	NA	NA	NA	NA	NA	NA	NA	NA
clc-1	AFD	4	26	3	1.99708	0	5.00732e-10	-30.8952	-1.52976	0.138632	0.407936	no_documented_extracellular_binding_partners	NA	NA	NA	NA	NA	NA	NA	NA	NA	NA	NA	NA
clc-2	AFD	4	26	3	6.14812	0	1.62651e-10	-32.5175	-1.54448	0.135039	0.407936	no_documented_extracellular_binding_partners	NA	NA	NA	NA	NA	NA	NA	NA	NA	NA	NA	NA
clc-3	AFD	4	26	3	87.7421	517.065	5.89301	2.559	0.877703	0.471393	0.614539	no_documented_extracellular_binding_partners	NA	NA	NA	NA	NA	NA	NA	NA	NA	NA	NA	NA
vab-9	AFD	4	26	3	68.591	43.4163	0.632974	-0.659782	-0.57579	0.602563	0.688643	no_documented_extracellular_binding_partners	NA	NA	NA	NA	NA	NA	NA	NA	NA	NA	NA	NA
hic-1	AFD	4	26	3	11.2171	0	8.915e-11	-33.385	-1	0.326892	0.456611	no_documented_extracellular_binding_partners	NA	NA	NA	NA	NA	NA	NA	NA	NA	NA	NA	NA
C54G4.4	AFD	4	26	3	0.591766	0	1.68986e-09	-29.1405	-1.35856	0.186421	0.415246	no_documented_extracellular_binding_partners	NA	NA	NA	NA	NA	NA	NA	NA	NA	NA	NA	NA
crb-1	AFD	4	26	3	4.97313	4.1646	0.837421	-0.255974	-0.230859	0.827464	0.850002	no_documented_extracellular_binding_partners	NA	NA	NA	NA	NA	NA	NA	NA	NA	NA	NA	NA
eat-20	AFD	4	26	3	2.79248	0	3.58104e-10	-31.3789	-1.89329	0.0699497	0.341976	no_documented_extracellular_binding_partners	NA	NA	NA	NA	NA	NA	NA	NA	NA	NA	NA	NA
zig-11	AFD	4	26	3	19.1077	7.38506	0.386496	-1.37147	-1.38812	0.249233	0.456611	no_documented_extracellular_binding_partners	NA	NA	NA	NA	NA	NA	NA	NA	NA	NA	NA	NA
zig-12	AFD	4	26	3	2.68994	0.313153	0.116416	-3.10264	-2.36984	0.0252623	0.257374	no_documented_extracellular_binding_partners	NA	NA	NA	NA	NA	NA	NA	NA	NA	NA	NA	NA
ina-1	AFD	4	26	3	6.21704	0	1.60848e-10	-32.5336	-2.40486	0.0239084	0.257374	no_documented_extracellular_binding_partners	NA	NA	NA	NA	NA	NA	NA	NA	NA	NA	NA	NA
pat-2	AFD	4	26	3	28.2421	0	3.54081e-11	-34.7171	-1.29391	0.207521	0.432904	no_documented_extracellular_binding_partners	NA	NA	NA	NA	NA	NA	NA	NA	NA	NA	NA	NA
pat-3	AFD	4	26	3	12.6765	0	7.88861e-11	-33.5614	-1.4917	0.148289	0.407936	no_documented_extracellular_binding_partners	NA	NA	NA	NA	NA	NA	NA	NA	NA	NA	NA	NA
sdn-1	AFD	4	26	3	80.7389	54.0429	0.669354	-0.579159	-0.803078	0.462354	0.607271	partner_not_expressed_in_neuron	NA	NA	NA	NA	NA	NA	NA	NA	NA	NA	NA	NA
C48E7.6	AFD	4	26	3	0.219938	0	4.54674e-09	-27.7125	-1	0.326892	0.456611	no_documented_extracellular_binding_partners	NA	NA	NA	NA	NA	NA	NA	NA	NA	NA	NA	NA
mua-3	AFD	4	26	3	20.5637	0	4.86294e-11	-34.2594	-1.44057	0.162113	0.407936	no_documented_extracellular_binding_partners	NA	NA	NA	NA	NA	NA	NA	NA	NA	NA	NA	NA
let-805	AFD	4	26	3	5.12465	0	1.95135e-10	-32.2548	-1.98204	0.0585697	0.341976	no_documented_extracellular_binding_partners	NA	NA	NA	NA	NA	NA	NA	NA	NA	NA	NA	NA
dgn-1	AFD	4	26	3	2.59593	0	3.85219e-10	-31.2736	-1.39046	0.176644	0.407936	partner_not_expressed_in_neuron	NA	NA	NA	NA	NA	NA	NA	NA	NA	NA	NA	NA
hpo-30	AFD	4	26	3	6.24404	0	1.60153e-10	-32.5398	-2.06975	0.0489577	0.341976	partner_not_expressed_in_neuron	NA	NA	NA	NA	NA	NA	NA	NA	NA	NA	NA	NA
clc-5	AFD	4	26	3	0.730833	0	1.3683e-09	-29.445	-1.37677	0.18079	0.407936	no_documented_extracellular_binding_partners	NA	NA	NA	NA	NA	NA	NA	NA	NA	NA	NA	NA
tsp-3	AFD	4	26	3	7.8452	8.40531	1.07139	0.0994898	0.0592101	0.9563	0.959937	no_documented_extracellular_binding_partners	NA	NA	NA	NA	NA	NA	NA	NA	NA	NA	NA	NA
tsp-4	AFD	4	26	3	37.7443	0	2.64941e-11	-35.1355	-1.23076	0.229866	0.448488	no_documented_extracellular_binding_partners	NA	NA	NA	NA	NA	NA	NA	NA	NA	NA	NA	NA
tsp-5	AFD	4	26	3	7.65596	0	1.30617e-10	-32.8339	-1	0.326892	0.456611	no_documented_extracellular_binding_partners	NA	NA	NA	NA	NA	NA	NA	NA	NA	NA	NA	NA
tsp-6	AFD	4	26	3	31.228	16.4259	0.525999	-0.926869	-0.646316	0.538522	0.656175	no_documented_extracellular_binding_partners	NA	NA	NA	NA	NA	NA	NA	NA	NA	NA	NA	NA
tsp-7	AFD	4	26	3	97.226	284.731	2.92855	1.55019	0.71008	0.548861	0.656175	no_documented_extracellular_binding_partners	NA	NA	NA	NA	NA	NA	NA	NA	NA	NA	NA	NA
tsp-8	AFD	4	26	3	49.5849	0	2.01674e-11	-35.5292	-1.43651	0.163255	0.407936	no_documented_extracellular_binding_partners	NA	NA	NA	NA	NA	NA	NA	NA	NA	NA	NA	NA
tsp-9	AFD	4	26	3	19.9253	15.432	0.774494	-0.368674	-0.419855	0.697948	0.752074	no_documented_extracellular_binding_partners	NA	NA	NA	NA	NA	NA	NA	NA	NA	NA	NA	NA
tsp-11	AFD	4	26	3	2.5415	0	3.93468e-10	-31.243	-1.23523	0.228227	0.448488	no_documented_extracellular_binding_partners	NA	NA	NA	NA	NA	NA	NA	NA	NA	NA	NA	NA
tsp-12	AFD	4	26	3	14.2535	3.47109	0.243525	-2.03786	-1.6556	0.11677	0.394048	no_documented_extracellular_binding_partners	NA	NA	NA	NA	NA	NA	NA	NA	NA	NA	NA	NA
tsp-13	AFD	4	26	3	0.146226	0	6.83873e-09	-27.1236	-1	0.326892	0.456611	no_documented_extracellular_binding_partners	NA	NA	NA	NA	NA	NA	NA	NA	NA	NA	NA	NA
tsp-14	AFD	4	26	3	20.1782	0	4.95584e-11	-34.2321	-1.90149	0.0688225	0.341976	no_documented_extracellular_binding_partners	NA	NA	NA	NA	NA	NA	NA	NA	NA	NA	NA	NA
tsp-15	AFD	4	26	3	4.05295	0	2.46734e-10	-31.9163	-1.67825	0.105758	0.378535	no_documented_extracellular_binding_partners	NA	NA	NA	NA	NA	NA	NA	NA	NA	NA	NA	NA
tsp-16	AFD	4	26	3	0.929063	13.0465	14.0426	3.81174	1.095	0.387186	0.529622	no_documented_extracellular_binding_partners	NA	NA	NA	NA	NA	NA	NA	NA	NA	NA	NA	NA
tsp-20	AFD	4	26	3	51.5785	60.8128	1.17903	0.237605	0.188708	0.864167	0.884264	no_documented_extracellular_binding_partners	NA	NA	NA	NA	NA	NA	NA	NA	NA	NA	NA	NA
tsp-21	AFD	4	26	3	64.0192	0	1.56203e-11	-35.8978	-3.14815	0.00421818	0.146772	no_documented_extracellular_binding_partners	NA	NA	NA	NA	NA	NA	NA	NA	NA	NA	NA	NA
C24H10.1	AFD	4	26	3	3.55452	111.047	31.2412	4.96538	2.33977	0.143861	0.407936	no_documented_extracellular_binding_partners	NA	NA	NA	NA	NA	NA	NA	NA	NA	NA	NA	NA
K10D6.2	AFD	4	26	3	112.014	0	8.92742e-12	-36.7049	-3.12073	0.00450957	0.146772	no_documented_extracellular_binding_partners	NA	NA	NA	NA	NA	NA	NA	NA	NA	NA	NA	NA
Y67A10A.9	AFD	4	26	3	0.590231	0	1.69425e-09	-29.1367	-1.42914	0.165342	0.407936	no_documented_extracellular_binding_partners	NA	NA	NA	NA	NA	NA	NA	NA	NA	NA	NA	NA
T05E11.2	AFD	4	26	3	2.72064	0	3.6756e-10	-31.3413	-1.61865	0.118072	0.394048	no_documented_extracellular_binding_partners	NA	NA	NA	NA	NA	NA	NA	NA	NA	NA	NA	NA
vab-1	AFD	4	26	3	42.8858	0	2.33178e-11	-35.3198	-2.58714	0.0158839	0.257374	partner_expressed_in_neuron	efn-4|vab-2	NA	NA	NA	NA	NA	NA	NA	NA	NA	NA	NA
lon-2	AFD	4	26	3	41.6229	11.5976	0.278634	-1.84355	-1.4952	0.15766	0.407936	no_documented_extracellular_binding_partners	NA	NA	NA	NA	NA	NA	NA	NA	NA	NA	NA	NA
smp-1	AFD	4	26	3	14.2022	0	7.04115e-11	-33.7254	-1.56847	0.129344	0.407936	partner_not_expressed_in_neuron	NA	NA	NA	NA	NA	NA	NA	NA	NA	NA	NA	NA
vab-2	AFD	4	26	3	39.447	24.2383	0.614453	-0.702626	-0.560769	0.612725	0.697238	partner_not_expressed_in_neuron	NA	NA	NA	NA	NA	NA	NA	NA	NA	NA	NA	NA
efn-2	AFD	4	26	3	69.7684	112.115	1.60696	0.684336	0.98713	0.371887	0.514022	partner_not_expressed_in_neuron	NA	NA	NA	NA	NA	NA	NA	NA	NA	NA	NA	NA
efn-4	AFD	4	26	3	14.1422	7.20951	0.509786	-0.972036	-0.74152	0.489064	0.626761	partner_expressed_in_neuron	sax-3	NA	NA	NA	NA	NA	NA	NA	NA	NA	NA	NA
cfz-2	AFD	4	26	3	54.2782	6.1336	0.113003	-3.14557	-2.50179	0.018793	0.257374	no_documented_extracellular_binding_partners	NA	NA	NA	NA	NA	NA	NA	NA	NA	NA	NA	NA
mom-5	AFD	4	26	3	21.3762	0	4.67809e-11	-34.3153	-1.51522	0.14226	0.407936	no_documented_extracellular_binding_partners	NA	NA	NA	NA	NA	NA	NA	NA	NA	NA	NA	NA
mig-1	AFD	4	26	3	50.2364	0	1.99059e-11	-35.548	-1.40882	0.171206	0.407936	no_documented_extracellular_binding_partners	NA	NA	NA	NA	NA	NA	NA	NA	NA	NA	NA	NA
B0507.1	AFD	4	26	3	3.60748	0	2.77202e-10	-31.7483	-1.92135	0.0661595	0.341976	partner_not_expressed_in_neuron	NA	NA	NA	NA	NA	NA	NA	NA	NA	NA	NA	NA
C25E10.7	AFD	4	26	3	18.308	0	5.46208e-11	-34.0918	-1.62793	0.116079	0.394048	partner_expressed_in_neuron	ZK856.6	NA	NA	NA	NA	NA	NA	NA	NA	NA	NA	NA
C25E10.8	AFD	4	26	3	216.676	0	4.61518e-12	-37.6568	-1.4313	0.164726	0.407936	partner_not_expressed_in_neuron	NA	NA	NA	NA	NA	NA	NA	NA	NA	NA	NA	NA
swm-1	AFD	4	26	3	1167.86	0	8.56264e-13	-40.087	-1.31703	0.199773	0.425323	no_documented_extracellular_binding_partners	NA	NA	NA	NA	NA	NA	NA	NA	NA	NA	NA	NA
nas-36	AFD	4	26	3	22.4334	14.2588	0.635606	-0.653795	-1.23629	0.259377	0.456611	no_documented_extracellular_binding_partners	NA	NA	NA	NA	NA	NA	NA	NA	NA	NA	NA	NA
C34C6.3	AFD	4	26	3	7.28821	10.5886	1.45284	0.53888	0.324649	0.77134	0.80807	partner_not_expressed_in_neuron	NA	NA	NA	NA	NA	NA	NA	NA	NA	NA	NA	NA
crld-1	AFD	4	26	3	30.3011	12.5901	0.415501	-1.26707	-1.24921	0.295217	0.456611	no_documented_extracellular_binding_partners	NA	NA	NA	NA	NA	NA	NA	NA	NA	NA	NA	NA
F11C7.2	AFD	4	26	3	2.53667	1.49713	0.590194	-0.76074	-0.400696	0.694844	0.751798	no_documented_extracellular_binding_partners	NA	NA	NA	NA	NA	NA	NA	NA	NA	NA	NA	NA
F11C7.6	AFD	4	26	3	2.4214	0	4.12984e-10	-31.1732	-1	0.326892	0.456611	no_documented_extracellular_binding_partners	NA	NA	NA	NA	NA	NA	NA	NA	NA	NA	NA	NA
F14H12.3	AFD	4	26	3	1.28563	0	7.77828e-10	-30.2598	-1.95311	0.062086	0.341976	no_documented_extracellular_binding_partners	NA	NA	NA	NA	NA	NA	NA	NA	NA	NA	NA	NA
F15B9.8	AFD	4	26	3	67.522	5.34754	0.0791969	-3.65841	-1.82108	0.0800931	0.358383	partner_expressed_in_neuron	ZK856.6	NA	NA	NA	NA	NA	NA	NA	NA	NA	NA	NA
F35D2.3	AFD	4	26	3	14.6272	3.24405	0.221782	-2.17278	-1.23268	0.228695	0.448488	partner_not_expressed_in_neuron	NA	NA	NA	NA	NA	NA	NA	NA	NA	NA	NA	NA
kal-1	AFD	4	26	3	41.6111	52.6596	1.26552	0.339727	0.41255	0.693429	0.751798	partner_expressed_in_neuron	sax-3|sax-7	NA	NA	NA	NA	NA	NA	NA	NA	NA	NA	NA
M03F4.6	AFD	4	26	3	66.3689	59.6343	0.898527	-0.154366	-0.537084	0.602002	0.688643	no_documented_extracellular_binding_partners	NA	NA	NA	NA	NA	NA	NA	NA	NA	NA	NA	NA
dpy-31	AFD	4	26	3	3.29775	0	3.03237e-10	-31.6188	-1.91611	0.0668535	0.341976	partner_not_expressed_in_neuron	NA	NA	NA	NA	NA	NA	NA	NA	NA	NA	NA	NA
T25F10.3	AFD	4	26	3	15.1517	0	6.59994e-11	-33.8188	-1.48972	0.148806	0.407936	partner_expressed_in_neuron	T12A7.2	NA	NA	NA	NA	NA	NA	NA	NA	NA	NA	NA
lag-2	AFD	4	26	3	18.4586	0	5.41753e-11	-34.1036	-1.75791	0.0910027	0.370291	partner_expressed_in_neuron	ZK856.6	NA	NA	NA	NA	NA	NA	NA	NA	NA	NA	NA
ins-1	AFD	4	26	3	230.741	686.105	2.97349	1.57216	1.71499	0.204707	0.432341	partner_expressed_in_neuron	zig-5	NA	NA	NA	NA	NA	NA	NA	NA	NA	NA	NA
irld-34	AFD	4	26	3	21.613	0	4.62685e-11	-34.3312	-1.08565	0.287994	0.456611	no_documented_extracellular_binding_partners	NA	NA	NA	NA	NA	NA	NA	NA	NA	NA	NA	NA
Y53H1B.2	AFD	4	26	3	7.05245	0	1.41795e-10	-32.7155	-3.11234	0.00460251	0.146772	no_documented_extracellular_binding_partners	NA	NA	NA	NA	NA	NA	NA	NA	NA	NA	NA	NA
unc-6	AFD	4	26	3	80.0053	0	1.24992e-11	-36.2194	-1.03476	0.310685	0.456611	partner_not_expressed_in_neuron	NA	NA	NA	NA	NA	NA	NA	NA	NA	NA	NA	NA
kpc-1	AFD	4	26	3	160.438	22.2742	0.138833	-2.84857	-2.30157	0.0297963	0.257374	no_documented_extracellular_binding_partners	NA	NA	NA	NA	NA	NA	NA	NA	NA	NA	NA	NA
lect-2	AFD	4	26	3	1.61128	0	6.20624e-10	-30.5856	-1.28221	0.211532	0.432904	partner_expressed_in_neuron	sax-7	NA	NA	NA	NA	NA	NA	NA	NA	NA	NA	NA
mnr-1	AFD	4	26	3	0.541706	0	1.84602e-09	-29.0129	-1.28723	0.209804	0.432904	partner_expressed_in_neuron	sax-7	NA	NA	NA	NA	NA	NA	NA	NA	NA	NA	NA
B0222.11	AFD	4	26	3	16.5983	0	6.02472e-11	-33.9503	-1.47908	0.15161	0.407936	partner_not_expressed_in_neuron	NA	NA	NA	NA	NA	NA	NA	NA	NA	NA	NA	NA
clec-41	AFD	4	26	3	2.11902	0	4.71916e-10	-30.9808	-1.40468	0.172419	0.407936	partner_not_expressed_in_neuron	NA	NA	NA	NA	NA	NA	NA	NA	NA	NA	NA	NA
C02B8.12	AFD	4	26	3	0	0.797709	7.97709e+08	29.5713	1	0.42265	0.560701	partner_not_expressed_in_neuron	NA	NA	NA	NA	NA	NA	NA	NA	NA	NA	NA	NA
adm-2	AFD	4	26	3	28.7776	7.44509	0.258711	-1.95058	-1.9893	0.082406	0.359484	no_documented_extracellular_binding_partners	NA	NA	NA	NA	NA	NA	NA	NA	NA	NA	NA	NA
let-756	AFD	4	26	3	2.96168	0	3.37646e-10	-31.4638	-1.44276	0.1615	0.407936	no_documented_extracellular_binding_partners	NA	NA	NA	NA	NA	NA	NA	NA	NA	NA	NA	NA
C05D12.2	AFD	4	26	3	5.45829	5.34723	0.979654	-0.0296557	-0.0189572	0.986115	0.986115	no_documented_extracellular_binding_partners	NA	NA	NA	NA	NA	NA	NA	NA	NA	NA	NA	NA
irld-13	AFD	4	26	3	0	7.77614	7.77614e+09	32.8564	1	0.42265	0.560701	no_documented_extracellular_binding_partners	NA	NA	NA	NA	NA	NA	NA	NA	NA	NA	NA	NA
B0393.5	AFD	4	26	3	52.573	0	1.90212e-11	-35.6136	-1.09025	0.285999	0.456611	partner_not_expressed_in_neuron	NA	NA	NA	NA	NA	NA	NA	NA	NA	NA	NA	NA
C02B10.3	AFD	4	26	3	174.082	126.128	0.724529	-0.464884	-1.28541	0.269903	0.456611	no_documented_extracellular_binding_partners	NA	NA	NA	NA	NA	NA	NA	NA	NA	NA	NA	NA
C11H1.5	AFD	4	26	3	0.663259	0	1.50771e-09	-29.305	-1.38265	0.178998	0.407936	no_documented_extracellular_binding_partners	NA	NA	NA	NA	NA	NA	NA	NA	NA	NA	NA	NA
C16B8.4	AFD	4	26	3	40.9391	36.72	0.896942	-0.156913	-0.135921	0.894206	0.901832	partner_not_expressed_in_neuron	NA	NA	NA	NA	NA	NA	NA	NA	NA	NA	NA	NA
spe-9	AFD	4	26	3	0.54114	0	1.84795e-09	-29.0114	-1.41115	0.170524	0.407936	partner_not_expressed_in_neuron	NA	NA	NA	NA	NA	NA	NA	NA	NA	NA	NA	NA
nas-37	AFD	4	26	3	7.41931	88.4517	11.9218	3.57553	1.05338	0.40248	0.544897	no_documented_extracellular_binding_partners	NA	NA	NA	NA	NA	NA	NA	NA	NA	NA	NA	NA
C18E9.7	AFD	4	26	3	5.03732	1.59348	0.316334	-1.66048	-0.722133	0.476548	0.616509	no_documented_extracellular_binding_partners	NA	NA	NA	NA	NA	NA	NA	NA	NA	NA	NA	NA
hir-1	AFD	4	26	3	0.413885	0	2.41613e-09	-28.6247	-1	0.326892	0.456611	partner_not_expressed_in_neuron	NA	NA	NA	NA	NA	NA	NA	NA	NA	NA	NA	NA
C27A7.8	AFD	4	26	3	11.6773	0	8.56361e-11	-33.443	-1.15721	0.258122	0.456611	no_documented_extracellular_binding_partners	NA	NA	NA	NA	NA	NA	NA	NA	NA	NA	NA	NA
C27B7.7	AFD	4	26	3	0.69574	0	1.43732e-09	-29.374	-1.16287	0.255863	0.456611	no_documented_extracellular_binding_partners	NA	NA	NA	NA	NA	NA	NA	NA	NA	NA	NA	NA
ZK856.6	AFD	4	26	3	24.5619	0	4.07134e-11	-34.5157	-1.43651	0.163255	0.407936	partner_expressed_in_neuron	trk-1|F15B9.8	NA	NA	NA	NA	NA	NA	NA	NA	NA	NA	NA
mec-9	AFD	4	26	3	63.8614	28.3181	0.443431	-1.17322	-0.66726	0.513818	0.639391	no_documented_extracellular_binding_partners	NA	NA	NA	NA	NA	NA	NA	NA	NA	NA	NA	NA
C53A5.13	AFD	4	26	3	2.95442	4.01497	1.35897	0.442517	1.09461	0.299865	0.456611	no_documented_extracellular_binding_partners	NA	NA	NA	NA	NA	NA	NA	NA	NA	NA	NA	NA
lam-2	AFD	4	26	3	3.26742	0.344765	0.105516	-3.24447	-2.86958	0.00799454	0.211056	no_documented_extracellular_binding_partners	NA	NA	NA	NA	NA	NA	NA	NA	NA	NA	NA	NA
dex-1	AFD	4	26	3	0.0932083	0	1.07287e-08	-26.474	-1.43705	0.163102	0.407936	partner_expressed_in_neuron	ZK856.6	NA	NA	NA	NA	NA	NA	NA	NA	NA	NA	NA
pqn-25	AFD	4	26	3	2.90463	0	3.44278e-10	-31.4357	-1.17877	0.249588	0.456611	partner_not_expressed_in_neuron	NA	NA	NA	NA	NA	NA	NA	NA	NA	NA	NA	NA
trk-1	AFD	4	26	3	72.2233	36.8907	0.510787	-0.969207	-2.40088	0.0235616	0.257374	partner_expressed_in_neuron	ZK856.6	NA	NA	NA	NA	NA	NA	NA	NA	NA	NA	NA
E01G6.1	AFD	4	26	3	0.371913	0	2.6888e-09	-28.4704	-1.38566	0.17809	0.407936	partner_not_expressed_in_neuron	NA	NA	NA	NA	NA	NA	NA	NA	NA	NA	NA	NA
irld-2	AFD	4	26	3	18.3779	0	5.44131e-11	-34.0973	-1.91525	0.0669671	0.341976	no_documented_extracellular_binding_partners	NA	NA	NA	NA	NA	NA	NA	NA	NA	NA	NA	NA
F09F9.4	AFD	4	26	3	3.81908	2.82822	0.74055	-0.433331	-0.290058	0.785576	0.819732	partner_not_expressed_in_neuron	NA	NA	NA	NA	NA	NA	NA	NA	NA	NA	NA	NA
F19C6.3	AFD	4	26	3	33.3787	169.896	5.08994	2.34765	0.800853	0.50627	0.639391	no_documented_extracellular_binding_partners	NA	NA	NA	NA	NA	NA	NA	NA	NA	NA	NA	NA
F21A3.11	AFD	4	26	3	3.36891	1.40899	0.418234	-1.25762	-0.885503	0.39592	0.538778	partner_expressed_in_neuron	F21A3.11|T13C2.6	NA	NA	NA	NA	NA	NA	NA	NA	NA	NA	NA
F28C1.3	AFD	4	26	3	52.8057	19.4779	0.368859	-1.43886	-2.73746	0.0513947	0.341976	no_documented_extracellular_binding_partners	NA	NA	NA	NA	NA	NA	NA	NA	NA	NA	NA	NA
F30H5.3	AFD	4	26	3	0.769309	0	1.29987e-09	-29.519	-1.61249	0.119409	0.394048	no_documented_extracellular_binding_partners	NA	NA	NA	NA	NA	NA	NA	NA	NA	NA	NA	NA
atrn-1	AFD	4	26	3	21.3933	9.56939	0.447307	-1.16066	-1.15872	0.342442	0.475814	no_documented_extracellular_binding_partners	NA	NA	NA	NA	NA	NA	NA	NA	NA	NA	NA	NA
nas-39	AFD	4	26	3	1.36736	4.23021	3.09371	1.62934	0.665227	0.570351	0.669212	partner_not_expressed_in_neuron	NA	NA	NA	NA	NA	NA	NA	NA	NA	NA	NA	NA
F40F11.4	AFD	4	26	3	16.9531	29.9307	1.7655	0.820078	0.848308	0.472543	0.614539	no_documented_extracellular_binding_partners	NA	NA	NA	NA	NA	NA	NA	NA	NA	NA	NA	NA
agr-1	AFD	4	26	3	101.87	0	9.81644e-12	-36.5679	-1.22849	0.230704	0.448488	partner_not_expressed_in_neuron	NA	NA	NA	NA	NA	NA	NA	NA	NA	NA	NA	NA
dep-1	AFD	4	26	3	157.653	191.888	1.21715	0.28351	0.318933	0.769992	0.80807	partner_not_expressed_in_neuron	NA	NA	NA	NA	NA	NA	NA	NA	NA	NA	NA	NA
F46G10.2	AFD	4	26	3	15.8356	0	6.31487e-11	-33.8825	-1.19987	0.241438	0.456611	no_documented_extracellular_binding_partners	NA	NA	NA	NA	NA	NA	NA	NA	NA	NA	NA	NA
F53C11.9	AFD	4	26	3	1.44916	0	6.90053e-10	-30.4326	-1.09713	0.283038	0.456611	partner_not_expressed_in_neuron	NA	NA	NA	NA	NA	NA	NA	NA	NA	NA	NA	NA
nid-1	AFD	4	26	3	4.07103	0	2.45638e-10	-31.9227	-1	0.326892	0.456611	partner_not_expressed_in_neuron	NA	NA	NA	NA	NA	NA	NA	NA	NA	NA	NA	NA
egas-4	AFD	4	26	3	40.2989	0	2.48146e-11	-35.23	-1	0.326892	0.456611	no_documented_extracellular_binding_partners	NA	NA	NA	NA	NA	NA	NA	NA	NA	NA	NA	NA
F58E6.13	AFD	4	26	3	18.2489	3.29923	0.180791	-2.46761	-1.03977	0.307729	0.456611	partner_expressed_in_neuron	B0393.5|ptp-3	NA	NA	NA	NA	NA	NA	NA	NA	NA	NA	NA
H42K12.3	AFD	4	26	3	4.19384	0	2.38445e-10	-31.9656	-3.25522	0.00324457	0.146772	partner_not_expressed_in_neuron	NA	NA	NA	NA	NA	NA	NA	NA	NA	NA	NA	NA
R05G6.9	AFD	4	26	3	2.90631	0	3.44079e-10	-31.4365	-1.34653	0.190214	0.415246	partner_not_expressed_in_neuron	NA	NA	NA	NA	NA	NA	NA	NA	NA	NA	NA	NA
lin-12	AFD	4	26	3	2.45604	0	4.0716e-10	-31.1937	-1	0.326892	0.456611	partner_not_expressed_in_neuron	NA	NA	NA	NA	NA	NA	NA	NA	NA	NA	NA	NA
nas-23	AFD	4	26	3	0.125254	0.371736	2.96785	1.56942	0.628346	0.582853	0.677856	partner_not_expressed_in_neuron	NA	NA	NA	NA	NA	NA	NA	NA	NA	NA	NA	NA
R11G1.1	AFD	4	26	3	55.8546	0	1.79036e-11	-35.701	-1.69605	0.102297	0.375087	partner_not_expressed_in_neuron	NA	NA	NA	NA	NA	NA	NA	NA	NA	NA	NA	NA
T05G5.1	AFD	4	26	3	4.28912	0	2.33148e-10	-31.998	-1	0.326892	0.456611	partner_not_expressed_in_neuron	NA	NA	NA	NA	NA	NA	NA	NA	NA	NA	NA	NA
irld-49	AFD	4	26	3	0	0.387946	3.87946e+08	28.5313	1	0.42265	0.560701	no_documented_extracellular_binding_partners	NA	NA	NA	NA	NA	NA	NA	NA	NA	NA	NA	NA
T12A7.2	AFD	4	26	3	153.78	421.304	2.73966	1.45399	3.32461	0.0564767	0.341976	partner_not_expressed_in_neuron	NA	NA	NA	NA	NA	NA	NA	NA	NA	NA	NA	NA
T13C2.6	AFD	4	26	3	32.4491	13.7955	0.425142	-1.23398	-2.76688	0.0224327	0.257374	partner_expressed_in_neuron	F21A3.11	NA	NA	NA	NA	NA	NA	NA	NA	NA	NA	NA
T19D12.6	AFD	4	26	3	219.63	152.985	0.696559	-0.521683	-1.28382	0.221267	0.448488	partner_expressed_in_neuron	casy-1	NA	NA	NA	NA	NA	NA	NA	NA	NA	NA	NA
T21B6.3	AFD	4	26	3	3.48332	12.5814	3.6119	1.85276	0.719447	0.545256	0.656175	no_documented_extracellular_binding_partners	NA	NA	NA	NA	NA	NA	NA	NA	NA	NA	NA	NA
chhy-1	AFD	4	26	3	92.6724	0	1.07907e-11	-36.4314	-1.47162	0.153602	0.407936	partner_expressed_in_neuron	T13C2.6	NA	NA	NA	NA	NA	NA	NA	NA	NA	NA	NA
irld-15	AFD	4	26	3	4.50947	0	2.21756e-10	-32.0703	-1.80463	0.0831937	0.359484	no_documented_extracellular_binding_partners	NA	NA	NA	NA	NA	NA	NA	NA	NA	NA	NA	NA
irld-55	AFD	4	26	3	0.0283942	0	3.52185e-08	-24.7591	-1	0.326892	0.456611	no_documented_extracellular_binding_partners	NA	NA	NA	NA	NA	NA	NA	NA	NA	NA	NA	NA
unc-71	AFD	4	26	3	14.6517	36.0919	2.46333	1.30061	0.978433	0.408411	0.550104	partner_expressed_in_neuron	C16B8.4	NA	NA	NA	NA	NA	NA	NA	NA	NA	NA	NA
fmil-1	AFD	4	26	3	23.4412	31.7763	1.35558	0.438907	0.397734	0.710428	0.756907	partner_not_expressed_in_neuron	NA	NA	NA	NA	NA	NA	NA	NA	NA	NA	NA	NA
ced-1	AFD	4	26	3	16.4141	0	6.09233e-11	-33.9342	-3.0779	0.00500359	0.146772	partner_not_expressed_in_neuron	NA	NA	NA	NA	NA	NA	NA	NA	NA	NA	NA	NA
Y51H4A.25	AFD	4	26	3	1.08235	0	9.23915e-10	-30.0115	-1.84036	0.0776161	0.354036	no_documented_extracellular_binding_partners	NA	NA	NA	NA	NA	NA	NA	NA	NA	NA	NA	NA
ndnf-1	AFD	4	26	3	0.461588	0	2.16643e-09	-28.782	-1.67393	0.106611	0.378535	partner_not_expressed_in_neuron	NA	NA	NA	NA	NA	NA	NA	NA	NA	NA	NA	NA
daf-2	AFD	4	26	3	112.271	92.3201	0.822299	-0.282265	-0.372103	0.740652	0.78527	partner_expressed_in_neuron	daf-2|casy-1	NA	NA	NA	NA	NA	NA	NA	NA	NA	NA	NA
egas-1	AFD	4	26	3	0.673168	0	1.48551e-09	-29.3264	-1	0.326892	0.456611	no_documented_extracellular_binding_partners	NA	NA	NA	NA	NA	NA	NA	NA	NA	NA	NA	NA
egas-3	AFD	4	26	3	0.682756	0	1.46465e-09	-29.3468	-1	0.326892	0.456611	no_documented_extracellular_binding_partners	NA	NA	NA	NA	NA	NA	NA	NA	NA	NA	NA	NA
Y69H2.3	AFD	4	26	3	3.11148	0	3.21391e-10	-31.535	-1.28588	0.210269	0.432904	no_documented_extracellular_binding_partners	NA	NA	NA	NA	NA	NA	NA	NA	NA	NA	NA	NA
mab-7	AFD	4	26	3	2.09564	0	4.77182e-10	-30.9647	-2.41915	0.0231645	0.257374	no_documented_extracellular_binding_partners	NA	NA	NA	NA	NA	NA	NA	NA	NA	NA	NA	NA
irld-19	AFD	4	26	3	2.28077	0	4.38448e-10	-31.0869	-1	0.326892	0.456611	no_documented_extracellular_binding_partners	NA	NA	NA	NA	NA	NA	NA	NA	NA	NA	NA	NA
irld-65	AFD	4	26	3	0.816266	0	1.22509e-09	-29.6045	-1.11753	0.274394	0.456611	no_documented_extracellular_binding_partners	NA	NA	NA	NA	NA	NA	NA	NA	NA	NA	NA	NA
lgx-1	AFD	4	26	3	0.534857	0	1.86966e-09	-28.9946	-1	0.326892	0.456611	partner_not_expressed_in_neuron	NA	NA	NA	NA	NA	NA	NA	NA	NA	NA	NA	NA
gon-1	AFD	4	26	3	28.7563	0	3.4775e-11	-34.7432	-1	0.326892	0.456611	no_documented_extracellular_binding_partners	NA	NA	NA	NA	NA	NA	NA	NA	NA	NA	NA	NA
F28B4.3	AFD	4	26	3	0.889277	4.40687	4.95557	2.30905	0.792763	0.509071	0.639391	partner_not_expressed_in_neuron	NA	NA	NA	NA	NA	NA	NA	NA	NA	NA	NA	NA
irg-7	AFD	4	26	3	4.41469	4.00294	0.906732	-0.141252	-0.140851	0.895	0.901832	no_documented_extracellular_binding_partners	NA	NA	NA	NA	NA	NA	NA	NA	NA	NA	NA	NA
ten-1	AFD	4	26	3	123.111	96.3339	0.782496	-0.353844	-0.438444	0.680225	0.749188	partner_not_expressed_in_neuron	NA	NA	NA	NA	NA	NA	NA	NA	NA	NA	NA	NA
T01D3.1	AFD	4	26	3	148.291	296.253	1.99778	0.998399	0.668919	0.567604	0.668962	no_documented_extracellular_binding_partners	NA	NA	NA	NA	NA	NA	NA	NA	NA	NA	NA	NA
mec-1	AFD	4	26	3	67.3035	0	1.48581e-11	-35.97	-1	0.326892	0.456611	no_documented_extracellular_binding_partners	NA	NA	NA	NA	NA	NA	NA	NA	NA	NA	NA	NA
Y64G10A.7	AFD	4	26	3	58.93	0	1.69693e-11	-35.7783	-1.75694	0.0911702	0.370291	no_documented_extracellular_binding_partners	NA	NA	NA	NA	NA	NA	NA	NA	NA	NA	NA	NA
sol-1	AFD	4	26	3	124.479	0	8.03348e-12	-36.8571	-2.5083	0.0189857	0.257374	partner_not_expressed_in_neuron	NA	NA	NA	NA	NA	NA	NA	NA	NA	NA	NA	NA
C34F6.10	AFD	4	26	3	88.6808	341.523	3.85115	1.94529	1.48871	0.267663	0.456611	no_documented_extracellular_binding_partners	NA	NA	NA	NA	NA	NA	NA	NA	NA	NA	NA	NA
ost-1	AFD	4	26	3	37.3081	29.7791	0.798193	-0.325191	-0.404302	0.705771	0.756907	no_documented_extracellular_binding_partners	NA	NA	NA	NA	NA	NA	NA	NA	NA	NA	NA	NA
phg-1	AFD	4	26	3	0.394375	1.06991	2.71291	1.43984	0.616931	0.595232	0.686207	partner_expressed_in_neuron	dep-1	NA	NA	NA	NA	NA	NA	NA	NA	NA	NA	NA
egl-17	AFD	4	26	3	0.250316	0	3.99495e-09	-27.8992	-1	0.326892	0.456611	no_documented_extracellular_binding_partners	NA	NA	NA	NA	NA	NA	NA	NA	NA	NA	NA	NA
mig-13	AFD	4	26	3	10.0951	0	9.90583e-11	-33.2329	-1.10984	0.277631	0.456611	partner_not_expressed_in_neuron	NA	NA	NA	NA	NA	NA	NA	NA	NA	NA	NA	NA
flr-2	AFD	4	26	3	23.0747	0	4.33375e-11	-34.4256	-1.41345	0.169856	0.407936	partner_expressed_in_neuron	F15B9.8	NA	NA	NA	NA	NA	NA	NA	NA	NA	NA	NA
neto-1	AFD	4	26	3	18.9261	0	5.28371e-11	-34.1397	-1.85243	0.0758073	0.354036	partner_not_expressed_in_neuron	NA	NA	NA	NA	NA	NA	NA	NA	NA	NA	NA	NA
plx-2	AFD	4	26	3	34.7892	21.721	0.624361	-0.679547	-0.518943	0.634214	0.712479	partner_not_expressed_in_neuron	NA	NA	NA	NA	NA	NA	NA	NA	NA	NA	NA	NA
sol-2	AFD	4	26	3	26.2958	17.7177	0.673784	-0.569643	-0.639744	0.545242	0.656175	no_documented_extracellular_binding_partners	NA	NA	NA	NA	NA	NA	NA	NA	NA	NA	NA	NA
T02C5.1	AFD	4	26	3	6.18765	0	1.61612e-10	-32.5267	-2.63101	0.0143694	0.257374	partner_expressed_in_neuron	lron-7	NA	NA	NA	NA	NA	NA	NA	NA	NA	NA	NA
svh-2	AFD	4	26	3	15.2297	0	6.56611e-11	-33.8262	-3.1504	0.00419513	0.146772	no_documented_extracellular_binding_partners	NA	NA	NA	NA	NA	NA	NA	NA	NA	NA	NA	NA
ilc-17.1	AFD	4	26	3	2.56643	0	3.89647e-10	-31.2571	-1.92693	0.0654272	0.341976	no_documented_extracellular_binding_partners	NA	NA	NA	NA	NA	NA	NA	NA	NA	NA	NA	NA
ins-18	AFD	4	26	3	685.029	0	1.45979e-12	-39.3174	-2.62697	0.014503	0.257374	partner_not_expressed_in_neuron	NA	NA	NA	NA	NA	NA	NA	NA	NA	NA	NA	NA
T28F3.8	AFD	4	26	3	3.55405	0	2.81369e-10	-31.7268	-2.29084	0.0306759	0.257374	no_documented_extracellular_binding_partners	NA	NA	NA	NA	NA	NA	NA	NA	NA	NA	NA	NA
plx-1	AFD	4	26	3	14.8326	0	6.74193e-11	-33.788	-1.70366	0.100846	0.374977	partner_expressed_in_neuron	casy-1|sax-3	NA	NA	NA	NA	NA	NA	NA	NA	NA	NA	NA
Y69A2AR.31	AFD	4	26	3	17.4884	165.079	9.43931	3.23868	1.48217	0.27472	0.456611	no_documented_extracellular_binding_partners	NA	NA	NA	NA	NA	NA	NA	NA	NA	NA	NA	NA
mab-20	AFD	4	26	3	86.9108	75.8778	0.873054	-0.195857	-0.235405	0.827336	0.850002	partner_expressed_in_neuron	zig-4|efn-4	NA	NA	NA	NA	NA	NA	NA	NA	NA	NA	NA
Y95B8A.6	AFD	4	26	3	5.43851	0	1.83874e-10	-32.3406	-2.22461	0.0353666	0.282933	no_documented_extracellular_binding_partners	NA	NA	NA	NA	NA	NA	NA	NA	NA	NA	NA	NA
lev-10	AFD	4	26	3	6.61986	3.60238	0.544177	-0.877851	-0.630518	0.551783	0.656175	no_documented_extracellular_binding_partners	NA	NA	NA	NA	NA	NA	NA	NA	NA	NA	NA	NA
daf-28	AFD	4	26	3	2551.53	0	3.91921e-13	-41.2145	-1.71781	0.0981946	0.374977	partner_expressed_in_neuron	zig-4	NA	NA	NA	NA	NA	NA	NA	NA	NA	NA	NA
ins-6	AFD	4	26	3	427.08	0	2.34148e-12	-38.6357	-1.02939	0.313154	0.456611	partner_expressed_in_neuron	zig-3|zig-4	NA	NA	NA	NA	NA	NA	NA	NA	NA	NA	NA
Y71H2AM.10	AFD	4	26	3	82.149	76.8574	0.935585	-0.0960587	-0.147698	0.893366	0.901832	no_documented_extracellular_binding_partners	NA	NA	NA	NA	NA	NA	NA	NA	NA	NA	NA	NA
scl-10	AFD	4	26	3	9.41292	0	1.06237e-10	-33.132	-1	0.326892	0.456611	partner_expressed_in_neuron	efn-4	NA	NA	NA	NA	NA	NA	NA	NA	NA	NA	NA
eva-1	AFD	4	26	3	86.9752	67.7067	0.77846	-0.361304	-0.234749	0.825296	0.850002	partner_not_expressed_in_neuron	NA	NA	NA	NA	NA	NA	NA	NA	NA	NA	NA	NA
unc-129	AFD	4	26	3	18.4816	0	5.41078e-11	-34.1054	-1.34783	0.189802	0.415246	no_documented_extracellular_binding_partners	NA	NA	NA	NA	NA	NA	NA	NA	NA	NA	NA	NA
epi-1	AFD	4	26	3	0.987896	0	1.01225e-09	-29.8798	-1.4462	0.160543	0.407936	no_documented_extracellular_binding_partners	NA	NA	NA	NA	NA	NA	NA	NA	NA	NA	NA	NA
emb-9	AFD	4	26	3	31.0309	0	3.22259e-11	-34.853	-1.51665	0.141898	0.407936	no_documented_extracellular_binding_partners	NA	NA	NA	NA	NA	NA	NA	NA	NA	NA	NA	NA
let-2	AFD	4	26	3	15.7559	4.752	0.301601	-1.72929	-1.49068	0.166772	0.407936	no_documented_extracellular_binding_partners	NA	NA	NA	NA	NA	NA	NA	NA	NA	NA	NA	NA
cle-1	AFD	4	26	3	71.3368	0	1.4018e-11	-36.0539	-1.48324	0.15051	0.407936	partner_not_expressed_in_neuron	NA	NA	NA	NA	NA	NA	NA	NA	NA	NA	NA	NA
lin-44	AFD	4	26	3	4.86609	0	2.05504e-10	-32.1801	-1	0.326892	0.456611	no_documented_extracellular_binding_partners	NA	NA	NA	NA	NA	NA	NA	NA	NA	NA	NA	NA
egl-20	AFD	4	26	3	2.90219	0	3.44568e-10	-31.4345	-1.71247	0.0991877	0.374977	partner_not_expressed_in_neuron	NA	NA	NA	NA	NA	NA	NA	NA	NA	NA	NA	NA
cwn-1	AFD	4	26	3	1.25989	0	7.93723e-10	-30.2306	-1	0.326892	0.456611	partner_not_expressed_in_neuron	NA	NA	NA	NA	NA	NA	NA	NA	NA	NA	NA	NA
cwn-2	AFD	4	26	3	9.97462	0	1.00254e-10	-33.2156	-1.34619	0.190321	0.415246	no_documented_extracellular_binding_partners	NA	NA	NA	NA	NA	NA	NA	NA	NA	NA	NA	NA
ddr-2	AFD	4	26	3	7.11547	16.243	2.28277	1.19078	0.554216	0.632479	0.712479	no_documented_extracellular_binding_partners	NA	NA	NA	NA	NA	NA	NA	NA	NA	NA	NA	NA
mom-2	AFD	4	26	3	0.933592	1.72575	1.8485	0.886358	0.403731	0.711034	0.756907	partner_not_expressed_in_neuron	NA	NA	NA	NA	NA	NA	NA	NA	NA	NA	NA	NA
stg-1	AFD	4	26	3	9.43826	0	1.05952e-10	-33.1359	-2.03998	0.0520502	0.341976	no_documented_extracellular_binding_partners	NA	NA	NA	NA	NA	NA	NA	NA	NA	NA	NA	NA
stg-2	AFD	4	26	3	31.298	11.3917	0.363975	-1.45809	-1.34786	0.231039	0.448488	no_documented_extracellular_binding_partners	NA	NA	NA	NA	NA	NA	NA	NA	NA	NA	NA	NA
cni-1	AFD	4	26	3	13.6473	3.81774	0.279744	-1.83782	-2.04652	0.0974799	0.374977	no_documented_extracellular_binding_partners	NA	NA	NA	NA	NA	NA	NA	NA	NA	NA	NA	NA
cam-1	ALM	3	27	5	79.5966	59.1175	0.742714	-0.429122	-0.617651	0.5575	0.757014	partner_not_expressed_in_neuron	NA	28	4	44.2258	87.9352	1.98832	0.991553	2.94593	0.0192204	0.51631	partner_not_expressed_in_neuron	NA
egl-15	ALM	3	27	5	0.835853	0	1.19638e-09	-29.6387	-1.48595	0.14932	0.657353	partner_not_expressed_in_neuron	NA	28	4	0.345284	0	2.89616e-09	-28.3632	-1.26655	0.216134	0.51631	partner_not_expressed_in_neuron	NA
ver-3	ALM	3	27	5	11.4176	0	8.75838e-11	-33.4105	-1.05461	0.301306	0.657353	partner_not_expressed_in_neuron	NA	28	4	37.9622	0	2.6342e-11	-35.1438	-1.46276	0.155078	0.51631	partner_not_expressed_in_neuron	NA
clr-1	ALM	3	27	5	39.6476	7.88192	0.1988	-2.33061	-2.37097	0.0271225	0.569161	partner_expressed_in_neuron	rig-1	28	4	21.2029	25.419	1.19885	0.261645	0.368432	0.729153	0.804538	partner_expressed_in_neuron	rig-1
ptp-3	ALM	3	27	5	235.947	144.424	0.612105	-0.708148	-1.95997	0.0647298	0.589265	partner_not_expressed_in_neuron	NA	28	4	151.067	128.176	0.848473	-0.237059	-0.470756	0.66108	0.747426	partner_expressed_in_neuron	F58E6.13
ptp-4	ALM	3	27	5	51.8402	0	1.92901e-11	-35.5934	-2.49015	0.0194867	0.569161	partner_expressed_in_neuron	T19D12.6|fmil-1|F09F9.4	28	4	24.664	0	4.05449e-11	-34.5217	-3.19872	0.00351079	0.51631	partner_expressed_in_neuron	T19D12.6|fmil-1
dig-1	ALM	3	27	5	153.791	14.2008	0.0923381	-3.43693	-1.43255	0.163438	0.657353	no_documented_extracellular_binding_partners	NA	28	4	64.1183	0	1.55962e-11	-35.9	-1.23377	0.227921	0.51631	no_documented_extracellular_binding_partners	NA
him-4	ALM	3	27	5	3.52637	206.928	58.6803	5.8748	1.30077	0.263187	0.657353	partner_not_expressed_in_neuron	NA	28	4	17.7078	23.0539	1.30191	0.380629	0.186655	0.857285	0.906366	partner_not_expressed_in_neuron	NA
unc-52	ALM	3	27	5	5.68841	0	1.75796e-10	-32.4054	-1.34709	0.189577	0.657353	no_documented_extracellular_binding_partners	NA	28	4	26.6781	0	3.74839e-11	-34.6349	-1	0.326189	0.51631	no_documented_extracellular_binding_partners	NA
igcm-1	ALM	3	27	5	4.65074	10.1243	2.17693	1.12229	0.674826	0.520859	0.731468	partner_expressed_in_neuron	igcm-1	28	4	4.10923	0	2.43355e-10	-31.9362	-1.0937	0.283748	0.51631	partner_not_expressed_in_neuron	NA
igcm-2	ALM	3	27	5	15.3815	0	6.50131e-11	-33.8405	-1.74491	0.0928114	0.65516	partner_not_expressed_in_neuron	NA	28	4	7.37889	1.026	0.139045	-2.84637	-1.55197	0.131316	0.51631	partner_not_expressed_in_neuron	NA
igcm-3	ALM	3	27	5	30.4254	14.5798	0.4792	-1.0613	-1.00433	0.357629	0.658076	partner_not_expressed_in_neuron	NA	28	4	18.8321	12.9531	0.687822	-0.539894	-0.564924	0.58761	0.702912	partner_expressed_in_neuron	igcm-3
igcm-4	ALM	3	27	5	44.819	56.794	1.26719	0.341629	0.215189	0.838702	0.892812	partner_expressed_in_neuron	sax-3	28	4	15.8801	24.5263	1.54447	0.62711	0.334401	0.756162	0.824634	partner_expressed_in_neuron	sax-3
oig-1	ALM	3	27	5	127.325	108.466	0.851877	-0.231283	-0.17737	0.863192	0.904296	partner_expressed_in_neuron	fmil-1|casy-1	28	4	162.421	184.958	1.13876	0.187462	0.130717	0.903183	0.936908	partner_expressed_in_neuron	fmil-1|casy-1
oig-2	ALM	3	27	5	5.82933	2.14063	0.367217	-1.44529	-0.950592	0.35131	0.658076	no_documented_extracellular_binding_partners	NA	28	4	3.06871	0.592395	0.193044	-2.373	-2.23695	0.0359246	0.51631	no_documented_extracellular_binding_partners	NA
oig-4	ALM	3	27	5	9.7986	95.2754	9.72337	3.28146	0.894621	0.421025	0.690377	partner_not_expressed_in_neuron	NA	28	4	12.6975	0	7.87554e-11	-33.5638	-1.46387	0.154775	0.51631	partner_not_expressed_in_neuron	NA
oig-5	ALM	3	27	5	127.786	247.026	1.93313	0.950937	0.695762	0.522014	0.731468	no_documented_extracellular_binding_partners	NA	28	4	257.252	153.933	0.598376	-0.740876	-1.22625	0.240462	0.51631	no_documented_extracellular_binding_partners	NA
rig-1	ALM	3	27	5	45.194	37.1891	0.822878	-0.28125	-0.332509	0.744751	0.870646	partner_expressed_in_neuron	clr-1	28	4	27.8352	51.2426	1.84093	0.880434	0.717384	0.516057	0.661368	partner_expressed_in_neuron	clr-1
rig-3	ALM	3	27	5	56.6269	45.9748	0.81189	-0.300643	-0.236983	0.821212	0.891657	partner_expressed_in_neuron	cam-1	28	4	65.7147	147.402	2.24306	1.16547	0.702114	0.531305	0.672016	partner_not_expressed_in_neuron	NA
rig-4	ALM	3	27	5	5.45554	0	1.833e-10	-32.3451	-2.20158	0.0367697	0.569161	no_documented_extracellular_binding_partners	NA	28	4	2.45357	0	4.07569e-10	-31.1922	-1	0.326189	0.51631	no_documented_extracellular_binding_partners	NA
rig-5	ALM	3	27	5	138.935	0	7.19761e-12	-37.0156	-2.02676	0.0530578	0.569161	partner_expressed_in_neuron	T19D12.6|unc-71|hmr-1|B0507.1|ptp-3	28	4	160.204	140.902	0.879514	-0.185221	-0.112105	0.913232	0.936908	partner_expressed_in_neuron	T19D12.6|hmr-1|B0507.1|ptp-3
rig-6	ALM	3	27	5	89.9358	74.0787	0.823685	-0.279836	-0.196801	0.850966	0.902229	no_documented_extracellular_binding_partners	NA	28	4	44.4265	41.4924	0.933957	-0.0985722	-0.0674709	0.94977	0.956678	no_documented_extracellular_binding_partners	NA
ncam-1	ALM	3	27	5	158.623	307.728	1.94	0.956057	0.510886	0.632861	0.800969	partner_not_expressed_in_neuron	NA	28	4	147.647	866.437	5.86832	2.55295	1.34687	0.269063	0.51631	partner_expressed_in_neuron	lron-7
sax-3	ALM	3	27	5	89.4251	100.019	1.11846	0.161518	0.220127	0.833842	0.892812	partner_expressed_in_neuron	efn-4|igcm-4	28	4	56.1436	154.216	2.74682	1.45776	1.56984	0.21132	0.51631	partner_expressed_in_neuron	efn-4|igcm-4
sax-7	ALM	3	27	5	232.246	225.323	0.97019	-0.0436606	-0.115655	0.910347	0.942477	partner_expressed_in_neuron	sax-7	28	4	257.784	603.243	2.34011	1.22658	1.36275	0.263604	0.51631	partner_expressed_in_neuron	sax-7
lad-2	ALM	3	27	5	137.535	85.2875	0.620113	-0.689396	-0.745691	0.469473	0.70421	partner_expressed_in_neuron	efn-4	28	4	39.8925	0	2.50674e-11	-35.2154	-1.66735	0.107005	0.51631	partner_expressed_in_neuron	efn-4
syg-1	ALM	3	27	5	39.2948	24.5611	0.625047	-0.677963	-0.901434	0.381122	0.658076	partner_expressed_in_neuron	sax-3	28	4	40.7523	15.687	0.384935	-1.37731	-1.24353	0.249701	0.51631	partner_expressed_in_neuron	sax-3
syg-2	ALM	3	27	5	47.692	0	2.09679e-11	-35.473	-2.9534	0.00658839	0.569161	partner_not_expressed_in_neuron	NA	28	4	4.74279	0	2.10847e-10	-32.1431	-1.41223	0.169305	0.51631	partner_not_expressed_in_neuron	NA
unc-40	ALM	3	27	5	68.8618	84.4218	1.22596	0.293911	0.310311	0.769034	0.877914	partner_expressed_in_neuron	fmil-1	28	4	61.6231	72.0344	1.16895	0.225215	0.480582	0.651309	0.740659	partner_expressed_in_neuron	fmil-1
unc-5	ALM	3	27	5	30.4987	44.3294	1.45348	0.539515	0.280904	0.788163	0.886264	partner_expressed_in_neuron	pxn-1	28	4	13.375	0	7.47664e-11	-33.6388	-1.72446	0.0960577	0.51631	partner_expressed_in_neuron	pxn-1
wrk-1	ALM	3	27	5	70.995	27.0856	0.381514	-1.39019	-1.57192	0.13238	0.657353	partner_not_expressed_in_neuron	NA	28	4	27.1311	6.85907	0.252812	-1.98386	-1.6728	0.110345	0.51631	partner_not_expressed_in_neuron	NA
zig-1	ALM	3	27	5	108.077	130.235	1.20503	0.269063	0.455147	0.665923	0.821075	no_documented_extracellular_binding_partners	NA	28	4	63.2858	103.944	1.64245	0.715851	0.967358	0.392339	0.574206	no_documented_extracellular_binding_partners	NA
zig-2	ALM	3	27	5	0	0.853884	8.53884e+08	29.6695	1	0.373901	0.658076	partner_not_expressed_in_neuron	NA	28	4	58.9707	0	1.69576e-11	-35.7793	-1.60611	0.119884	0.51631	partner_not_expressed_in_neuron	NA
zig-3	ALM	3	27	5	11.2048	0	8.92476e-11	-33.3834	-1	0.326527	0.657353	partner_not_expressed_in_neuron	NA	28	4	1.46145	73.4782	50.2776	5.65184	0.979917	0.399339	0.574206	partner_not_expressed_in_neuron	NA
zig-4	ALM	3	27	5	0	26.0311	2.60311e+10	34.5995	1	0.373901	0.658076	partner_expressed_in_neuron	mab-20	28	4	103.762	3131.06	30.1754	4.9153	0.966685	0.404962	0.578219	partner_expressed_in_neuron	mab-20
zig-5	ALM	3	27	5	64.3195	0	1.55474e-11	-35.9045	-1.48893	0.148536	0.657353	partner_expressed_in_neuron	igdb-2	28	4	165.881	0	6.02842e-12	-37.2714	-1.57333	0.127289	0.51631	partner_expressed_in_neuron	igdb-2
zig-7	ALM	3	27	5	0	2.0557	2.0557e+09	30.937	1	0.373901	0.658076	no_documented_extracellular_binding_partners	NA	28	4	2.44361	0	4.0923e-10	-31.1864	-1.11501	0.274672	0.51631	no_documented_extracellular_binding_partners	NA
zig-8	ALM	3	27	5	332.785	97.2045	0.292094	-1.7755	-1.51415	0.143415	0.657353	partner_not_expressed_in_neuron	NA	28	4	115.2	22.2596	0.193226	-2.37164	-1.82136	0.0794453	0.51631	partner_not_expressed_in_neuron	NA
zig-9	ALM	3	27	5	1.54623	2.255	1.45838	0.544368	0.328051	0.748624	0.870646	partner_not_expressed_in_neuron	NA	NA	NA	NA	NA	NA	NA	NA	NA	NA	NA	NA
zig-10	ALM	3	27	5	22.8798	8.75513	0.382657	-1.38588	-1.68899	0.102246	0.65516	partner_not_expressed_in_neuron	NA	28	4	8.88456	9.40648	1.05875	0.0823558	0.0784956	0.939936	0.953244	partner_not_expressed_in_neuron	NA
igeg-1	ALM	3	27	5	23.4737	14.4916	0.617354	-0.69583	-0.417013	0.682232	0.822417	no_documented_extracellular_binding_partners	NA	28	4	24.7508	5.50519	0.222425	-2.16861	-0.881049	0.385399	0.573954	no_documented_extracellular_binding_partners	NA
igeg-2	ALM	3	27	5	3.00539	16.0097	5.32701	2.41333	0.804768	0.464522	0.70323	no_documented_extracellular_binding_partners	NA	28	4	2.2005	2.31605	1.05251	0.0738337	0.0361683	0.971863	0.971863	no_documented_extracellular_binding_partners	NA
igdb-1	ALM	3	27	5	3.39956	2.37565	0.69881	-0.517028	-0.49552	0.6341	0.800969	no_documented_extracellular_binding_partners	NA	28	4	6.05074	9.78245	1.61674	0.693084	0.38965	0.714619	0.798183	no_documented_extracellular_binding_partners	NA
igdb-2	ALM	3	27	5	6.18039	8.15727	1.31986	0.400388	0.346143	0.741199	0.870646	partner_not_expressed_in_neuron	NA	28	4	4.88349	14.7295	3.01617	1.59272	1.22288	0.304479	0.51631	partner_expressed_in_neuron	zig-5
madd-4	ALM	3	27	5	133.474	142.272	1.06591	0.0920883	0.0572771	0.95638	0.970132	partner_expressed_in_neuron	sdn-1	28	4	262.263	75.5539	0.288085	-1.79544	-1.85739	0.0740798	0.51631	partner_expressed_in_neuron	sdn-1
pxn-1	ALM	3	27	5	21.7023	0	4.60781e-11	-34.3371	-1.74275	0.0931951	0.65516	partner_not_expressed_in_neuron	NA	28	4	44.5261	0	2.24587e-11	-35.3739	-3.01951	0.00547702	0.51631	partner_not_expressed_in_neuron	NA
pxn-2	ALM	3	27	5	7.53929	3.71191	0.492342	-1.02227	-0.45545	0.652173	0.815989	partner_not_expressed_in_neuron	NA	28	4	7.71302	2.04669	0.265355	-1.914	-0.720049	0.477132	0.640045	partner_not_expressed_in_neuron	NA
iglr-1	ALM	3	27	5	23.7535	0	4.20991e-11	-34.4674	-1.40838	0.170864	0.657353	no_documented_extracellular_binding_partners	NA	28	4	23.7722	0	4.20659e-11	-34.4686	-2.04599	0.0506107	0.51631	no_documented_extracellular_binding_partners	NA
iglr-2	ALM	3	27	5	30.999	51.5252	1.66215	0.733055	0.585585	0.586677	0.770374	no_documented_extracellular_binding_partners	NA	28	4	55.1726	36.208	0.656267	-0.607646	-1.2439	0.263875	0.51631	no_documented_extracellular_binding_partners	NA
iglr-3	ALM	3	27	5	74.1694	37.2055	0.501629	-0.995307	-0.754679	0.466157	0.70323	no_documented_extracellular_binding_partners	NA	28	4	20.3216	37.9389	1.86692	0.900662	0.44296	0.682966	0.765918	no_documented_extracellular_binding_partners	NA
tol-1	ALM	3	27	5	38.7169	59.6253	1.54003	0.622959	0.342653	0.74766	0.870646	partner_not_expressed_in_neuron	NA	28	4	24.4528	69.2509	2.83203	1.50183	1.06282	0.363324	0.556026	partner_not_expressed_in_neuron	NA
pan-1	ALM	3	27	5	431.278	549.879	1.275	0.350497	1.44118	0.207007	0.657353	no_documented_extracellular_binding_partners	NA	28	4	224.137	303.054	1.35209	0.435192	1.12892	0.328149	0.516461	no_documented_extracellular_binding_partners	NA
egg-6	ALM	3	27	5	0.7997	11.2157	14.0248	3.80991	0.927739	0.405853	0.681917	no_documented_extracellular_binding_partners	NA	28	4	0.948783	0	1.05398e-09	-29.8215	-2.11274	0.0440118	0.51631	no_documented_extracellular_binding_partners	NA
dma-1	ALM	3	27	5	99.7982	0	1.00202e-11	-36.5383	-2.22238	0.0351661	0.569161	partner_expressed_in_neuron	sax-7	28	4	89.5277	0	1.11697e-11	-36.3816	-1.58682	0.124196	0.51631	partner_expressed_in_neuron	sax-7
lron-2	ALM	3	27	5	0.0115458	1.43101	123.942	6.95353	0.991899	0.377386	0.658076	no_documented_extracellular_binding_partners	NA	NA	NA	NA	NA	NA	NA	NA	NA	NA	NA	NA
lron-3	ALM	3	27	5	139.193	260.28	1.86993	0.902983	0.98739	0.37608	0.658076	no_documented_extracellular_binding_partners	NA	28	4	159.488	193.237	1.21161	0.27692	0.548569	0.601458	0.708953	no_documented_extracellular_binding_partners	NA
lron-5	ALM	3	27	5	237.077	17.6134	0.0742941	-3.75061	-1.70077	0.100506	0.65516	partner_not_expressed_in_neuron	NA	28	4	269.832	0	3.70601e-12	-37.9733	-2.5123	0.0182742	0.51631	partner_not_expressed_in_neuron	NA
lron-6	ALM	3	27	5	41.33	11.9337	0.288742	-1.79215	-0.911658	0.369217	0.658076	partner_expressed_in_neuron	T13C2.6	28	4	71.2045	20.4863	0.287711	-1.79731	-1.01595	0.318196	0.51631	partner_expressed_in_neuron	T13C2.6
lron-7	ALM	3	27	5	10.9854	2.88179	0.26233	-1.93055	-2.12635	0.0483993	0.569161	partner_not_expressed_in_neuron	NA	28	4	20.3912	22.176	1.08753	0.121055	0.104819	0.921933	0.942345	partner_expressed_in_neuron	lron-7
lron-9	ALM	3	27	5	176.029	0	5.68089e-12	-37.357	-2.29223	0.0302355	0.569161	partner_not_expressed_in_neuron	NA	28	4	250.001	0	3.99999e-12	-37.8631	-2.1267	0.0427325	0.51631	partner_not_expressed_in_neuron	NA
lron-10	ALM	3	27	5	32.4659	125.194	3.85616	1.94716	0.805969	0.464892	0.70323	partner_not_expressed_in_neuron	NA	28	4	40.4201	19.8935	0.49217	-1.02277	-0.891921	0.396543	0.574206	partner_not_expressed_in_neuron	NA
lron-11	ALM	3	27	5	10.9426	7.8883	0.720877	-0.472174	-0.248426	0.806623	0.887297	partner_not_expressed_in_neuron	NA	28	4	5.16305	3.09391	0.599241	-0.738791	-0.470645	0.647117	0.740659	partner_not_expressed_in_neuron	NA
lron-12	ALM	3	27	5	2.60142	0.32146	0.123571	-3.01659	-1.4382	0.161485	0.657353	no_documented_extracellular_binding_partners	NA	28	4	6.3859	0	1.56595e-10	-32.5722	-1.3595	0.185236	0.51631	no_documented_extracellular_binding_partners	NA
lron-13	ALM	3	27	5	14.779	109.946	7.43931	2.89517	0.862716	0.43635	0.698159	partner_expressed_in_neuron	igdb-2	28	4	1.60315	74.1212	46.2348	5.53091	0.978143	0.400078	0.574206	partner_expressed_in_neuron	igdb-2
lron-14	ALM	3	27	5	38.5817	56.5166	1.46486	0.550759	0.27546	0.790993	0.886264	partner_not_expressed_in_neuron	NA	28	4	27.8468	0	3.59108e-11	-34.6968	-1.7311	0.0948482	0.51631	partner_not_expressed_in_neuron	NA
lron-15	ALM	3	27	5	14.6011	0	6.84879e-11	-33.7654	-2.04229	0.0513869	0.569161	no_documented_extracellular_binding_partners	NA	28	4	4.56134	0	2.19234e-10	-32.0868	-1.56278	0.129751	0.51631	no_documented_extracellular_binding_partners	NA
hmr-1	ALM	3	27	5	279.847	342.079	1.22238	0.289694	0.861517	0.402929	0.681917	partner_expressed_in_neuron	hmr-1	28	4	126.511	218.976	1.73088	0.791504	0.904633	0.425659	0.601569	partner_expressed_in_neuron	hmr-1
cdh-3	ALM	3	27	5	0.765861	0	1.30572e-09	-29.5125	-1	0.326527	0.657353	partner_not_expressed_in_neuron	NA	28	4	2.43234	0	4.11127e-10	-31.1797	-1	0.326189	0.51631	partner_not_expressed_in_neuron	NA
cdh-4	ALM	3	27	5	233.336	301.455	1.29193	0.36953	0.681638	0.527864	0.731468	no_documented_extracellular_binding_partners	NA	28	4	62.2358	112.472	1.8072	0.853754	1.30567	0.270048	0.51631	no_documented_extracellular_binding_partners	NA
fmi-1	ALM	3	27	5	275.294	411.095	1.49329	0.578498	0.563155	0.597827	0.776169	partner_not_expressed_in_neuron	NA	28	4	174.011	161.62	0.928791	-0.106574	-0.176882	0.865009	0.911055	partner_not_expressed_in_neuron	NA
casy-1	ALM	3	27	5	1447.76	1901.06	1.3131	0.392982	1.15356	0.261369	0.657353	partner_expressed_in_neuron	T19D12.6|daf-2|bam-2	28	4	1209.01	1004.61	0.830932	-0.267198	-0.689164	0.510347	0.65813	partner_expressed_in_neuron	T19D12.6|daf-2|bam-2
cdh-1	ALM	3	27	5	21.7124	14.0817	0.648556	-0.624696	-0.449106	0.664967	0.821075	partner_expressed_in_neuron	dep-1	28	4	17.8023	13.6815	0.768526	-0.379835	-0.278125	0.794342	0.85284	partner_expressed_in_neuron	dep-1
cdh-8	ALM	3	27	5	10.9982	0	9.09242e-11	-33.3565	-1.85354	0.0751847	0.65516	partner_not_expressed_in_neuron	NA	28	4	2.71188	0	3.68748e-10	-31.3366	-1.34346	0.190307	0.51631	partner_not_expressed_in_neuron	NA
cdh-9	ALM	3	27	5	5.45076	0	1.83461e-10	-32.3438	-1.5189	0.140856	0.657353	partner_not_expressed_in_neuron	NA	28	4	0.822214	2.40008	2.91905	1.5455	0.64537	0.561619	0.685323	partner_not_expressed_in_neuron	NA
cdh-12	ALM	3	27	5	16.0273	34.041	2.12393	1.08674	0.672513	0.529206	0.731468	no_documented_extracellular_binding_partners	NA	28	4	2.83301	46.7078	16.487	4.04326	1.14894	0.333624	0.521943	no_documented_extracellular_binding_partners	NA
nrx-1	ALM	3	27	5	240.382	86.5813	0.360182	-1.4732	-2.86918	0.00888552	0.569161	partner_not_expressed_in_neuron	NA	28	4	106.005	114.028	1.07569	0.105261	0.124666	0.906834	0.936908	partner_not_expressed_in_neuron	NA
nlr-1	ALM	3	27	5	51.303	24.5082	0.477715	-1.06578	-0.943963	0.357018	0.658076	partner_expressed_in_neuron	ptp-3	28	4	20.497	75.2535	3.67145	1.87635	1.02124	0.379958	0.56891	partner_expressed_in_neuron	ptp-3
bam-2	ALM	3	27	5	47.1475	19.5488	0.414631	-1.2701	-1.18381	0.270988	0.657353	partner_expressed_in_neuron	casy-1	28	4	32.878	9.80333	0.298173	-1.74578	-1.53959	0.146479	0.51631	partner_expressed_in_neuron	casy-1
lat-1	ALM	3	27	5	61.7671	40.2375	0.651439	-0.618298	-0.594556	0.571743	0.764834	partner_expressed_in_neuron	tol-1	28	4	32.2643	21.2325	0.65808	-0.603665	-0.56616	0.593052	0.705044	partner_expressed_in_neuron	tol-1
nlg-1	ALM	3	27	5	31.6453	66.854	2.11261	1.07902	0.516287	0.630911	0.800969	partner_expressed_in_neuron	madd-4|nrx-1	28	4	10.5394	38.2748	3.63161	1.86061	1.09606	0.348842	0.539827	partner_expressed_in_neuron	madd-4|nrx-1
glit-1	ALM	3	27	5	1.7425	2.36889	1.35948	0.443052	0.248519	0.813408	0.891036	no_documented_extracellular_binding_partners	NA	28	4	0.924991	3.2772	3.54295	1.82495	1.18291	0.310731	0.51631	no_documented_extracellular_binding_partners	NA
clc-1	ALM	3	27	5	1.56621	0	6.38483e-10	-30.5446	-1.82351	0.079744	0.65516	no_documented_extracellular_binding_partners	NA	28	4	0.356679	0	2.80364e-09	-28.4101	-1	0.326189	0.51631	no_documented_extracellular_binding_partners	NA
clc-2	ALM	3	27	5	4.14002	4.90755	1.18539	0.245366	0.123795	0.904015	0.939606	no_documented_extracellular_binding_partners	NA	28	4	0.534508	3.79997	7.1093	2.82971	0.982382	0.395495	0.574206	no_documented_extracellular_binding_partners	NA
clc-3	ALM	3	27	5	36.7591	72.7027	1.97781	0.983907	0.4842	0.65164	0.815989	no_documented_extracellular_binding_partners	NA	28	4	15.7223	0	6.36041e-11	-33.8721	-2.55986	0.016385	0.51631	no_documented_extracellular_binding_partners	NA
vab-9	ALM	3	27	5	35.31	9.08772	0.257369	-1.95809	-2.26257	0.0327473	0.569161	no_documented_extracellular_binding_partners	NA	28	4	15.7682	8.55603	0.542612	-0.882007	-1.29278	0.20899	0.51631	no_documented_extracellular_binding_partners	NA
hic-1	ALM	3	27	5	0	513.411	5.13411e+11	38.9013	1	0.373901	0.658076	no_documented_extracellular_binding_partners	NA	28	4	222.852	0	4.48729e-12	-37.6973	-1	0.326189	0.51631	no_documented_extracellular_binding_partners	NA
C54G4.4	ALM	3	27	5	3.47768	0.549321	0.157956	-2.66241	-1.30235	0.203169	0.657353	no_documented_extracellular_binding_partners	NA	28	4	3.73083	0	2.68037e-10	-31.7969	-1.09554	0.282958	0.51631	no_documented_extracellular_binding_partners	NA
crb-1	ALM	3	27	5	2.73707	8.49814	3.10483	1.63451	0.856563	0.435631	0.698159	no_documented_extracellular_binding_partners	NA	28	4	4.49554	3.96414	0.881794	-0.181487	-0.117652	0.910917	0.936908	no_documented_extracellular_binding_partners	NA
eat-20	ALM	3	27	5	3.43565	6.00962	1.74919	0.80669	0.408638	0.700323	0.836585	no_documented_extracellular_binding_partners	NA	NA	NA	NA	NA	NA	NA	NA	NA	NA	NA	NA
zig-11	ALM	3	27	5	18.9857	11.7354	0.618119	-0.694043	-0.533598	0.600272	0.776169	no_documented_extracellular_binding_partners	NA	28	4	18.3536	9.02586	0.491776	-1.02393	-0.825915	0.435717	0.6065	no_documented_extracellular_binding_partners	NA
zig-12	ALM	3	27	5	2.21603	2.45413	1.10744	0.147231	0.100365	0.923757	0.94524	no_documented_extracellular_binding_partners	NA	28	4	4.15934	0	2.40423e-10	-31.9537	-1.55671	0.131184	0.51631	no_documented_extracellular_binding_partners	NA
ina-1	ALM	3	27	5	7.75086	3.96951	0.512138	-0.965395	-0.706156	0.493568	0.725602	no_documented_extracellular_binding_partners	NA	28	4	22.0693	6.06516	0.274823	-1.86343	-1.91815	0.0844497	0.51631	no_documented_extracellular_binding_partners	NA
pat-2	ALM	3	27	5	20.1707	8.47567	0.420197	-1.25086	-0.644788	0.524269	0.731468	no_documented_extracellular_binding_partners	NA	28	4	26.9946	20.953	0.776194	-0.365511	-0.501041	0.624052	0.732467	no_documented_extracellular_binding_partners	NA
pat-3	ALM	3	27	5	20.6211	0	4.8494e-11	-34.2634	-2.57605	0.0160266	0.569161	no_documented_extracellular_binding_partners	NA	28	4	42.0351	36.0551	0.85774	-0.221388	-0.550012	0.58712	0.702912	no_documented_extracellular_binding_partners	NA
sdn-1	ALM	3	27	5	94.4155	105.879	1.12142	0.165323	0.341086	0.740599	0.870646	partner_expressed_in_neuron	madd-4	28	4	53.4546	79.3035	1.48357	0.569071	0.993147	0.378011	0.56891	partner_expressed_in_neuron	madd-4
C48E7.6	ALM	3	27	5	1.621	5.95491	3.67361	1.8772	0.71457	0.511732	0.731468	no_documented_extracellular_binding_partners	NA	28	4	10.0472	16.6356	1.65575	0.727483	0.367077	0.731926	0.804538	no_documented_extracellular_binding_partners	NA
mup-4	ALM	3	27	5	0.337931	0	2.95919e-09	-28.3322	-1	0.326527	0.657353	partner_not_expressed_in_neuron	NA	28	4	1.11898	2.18921	1.95644	0.968232	0.732569	0.495731	0.653893	partner_not_expressed_in_neuron	NA
mua-3	ALM	3	27	5	6.01332	0	1.66297e-10	-32.4855	-1.36949	0.182561	0.657353	no_documented_extracellular_binding_partners	NA	28	4	24.8958	0	4.01674e-11	-34.5352	-1.29403	0.206616	0.51631	no_documented_extracellular_binding_partners	NA
let-805	ALM	3	27	5	3.17946	0	3.14519e-10	-31.5661	-2.61849	0.0145368	0.569161	no_documented_extracellular_binding_partners	NA	28	4	2.04805	2.90338	1.41763	0.503485	0.252791	0.809681	0.865953	no_documented_extracellular_binding_partners	NA
dgn-1	ALM	3	27	5	15.2898	0	6.5403e-11	-33.8319	-3.0318	0.00544745	0.569161	partner_not_expressed_in_neuron	NA	28	4	18.5758	12.3803	0.666476	-0.585375	-0.61573	0.554762	0.682667	partner_not_expressed_in_neuron	NA
hpo-30	ALM	3	27	5	8.2603	29.7263	3.59869	1.84747	0.84649	0.442717	0.700495	partner_not_expressed_in_neuron	NA	28	4	19.181	54.6969	2.85162	1.51178	0.688763	0.537662	0.673902	partner_not_expressed_in_neuron	NA
clc-5	ALM	3	27	5	0.245454	0	4.07408e-09	-27.8709	-1	0.326527	0.657353	no_documented_extracellular_binding_partners	NA	NA	NA	NA	NA	NA	NA	NA	NA	NA	NA	NA
tsp-4	ALM	3	27	5	1.15026	0	8.69368e-10	-30.0993	-1	0.326527	0.657353	no_documented_extracellular_binding_partners	NA	28	4	15.2209	0	6.56993e-11	-33.8253	-1.07588	0.291503	0.51631	no_documented_extracellular_binding_partners	NA
tsp-6	ALM	3	27	5	15.4651	0	6.46616e-11	-33.8483	-1.61509	0.118362	0.657353	no_documented_extracellular_binding_partners	NA	28	4	3.17498	0	3.14963e-10	-31.5641	-1.50419	0.144142	0.51631	no_documented_extracellular_binding_partners	NA
tsp-7	ALM	3	27	5	389.377	66.5295	0.170862	-2.5491	-2.25632	0.0319542	0.569161	no_documented_extracellular_binding_partners	NA	28	4	432.961	61.0102	0.140914	-2.82712	-2.69677	0.0118655	0.51631	no_documented_extracellular_binding_partners	NA
tsp-8	ALM	3	27	5	41.1153	335.056	8.14917	3.02665	1.41597	0.227855	0.657353	no_documented_extracellular_binding_partners	NA	28	4	60.585	100.915	1.66568	0.73611	0.387166	0.721592	0.802735	no_documented_extracellular_binding_partners	NA
tsp-9	ALM	3	27	5	13.0337	16.756	1.28558	0.362422	0.443439	0.669788	0.821075	no_documented_extracellular_binding_partners	NA	28	4	2.97803	19.8019	6.64933	2.73321	1.4386	0.24443	0.51631	no_documented_extracellular_binding_partners	NA
tsp-11	ALM	3	27	5	6.35251	0	1.57418e-10	-32.5647	-2.37976	0.0249463	0.569161	no_documented_extracellular_binding_partners	NA	28	4	4.44554	0	2.24945e-10	-32.0497	-2.06425	0.0487238	0.51631	no_documented_extracellular_binding_partners	NA
tsp-12	ALM	3	27	5	21.1863	3.97965	0.187841	-2.41242	-2.04657	0.0501903	0.569161	no_documented_extracellular_binding_partners	NA	28	4	5.5275	5.42157	0.980835	-0.0279169	-0.0396404	0.969012	0.971863	no_documented_extracellular_binding_partners	NA
tsp-14	ALM	3	27	5	29.0246	35.6563	1.22849	0.296881	0.259716	0.803782	0.887297	no_documented_extracellular_binding_partners	NA	28	4	18.6517	43.8822	2.35272	1.23433	1.16004	0.316786	0.51631	no_documented_extracellular_binding_partners	NA
tsp-15	ALM	3	27	5	1.06316	3.62972	3.41407	1.77149	0.69615	0.522482	0.731468	no_documented_extracellular_binding_partners	NA	28	4	0.578172	0	1.72959e-09	-29.1069	-1	0.326189	0.51631	no_documented_extracellular_binding_partners	NA
tsp-16	ALM	3	27	5	0.292801	0.544805	1.86066	0.895816	0.441564	0.677947	0.821075	no_documented_extracellular_binding_partners	NA	28	4	0.868011	0	1.15206e-09	-29.6931	-1.04118	0.307027	0.51631	no_documented_extracellular_binding_partners	NA
tsp-20	ALM	3	27	5	22.0166	0	4.54203e-11	-34.3579	-2.30277	0.0295483	0.569161	no_documented_extracellular_binding_partners	NA	28	4	10.4387	0	9.57974e-11	-33.2812	-2.49415	0.0190466	0.51631	no_documented_extracellular_binding_partners	NA
tsp-21	ALM	3	27	5	17.2003	0	5.81386e-11	-34.0017	-1.69905	0.101246	0.65516	no_documented_extracellular_binding_partners	NA	28	4	2.22108	0	4.50232e-10	-31.0486	-2.18955	0.037377	0.51631	no_documented_extracellular_binding_partners	NA
C24H10.1	ALM	3	27	5	20.7401	3.69726	0.178267	-2.48789	-1.34271	0.19031	0.657353	no_documented_extracellular_binding_partners	NA	28	4	26.9675	16.0515	0.595215	-0.748516	-0.547444	0.601281	0.708953	no_documented_extracellular_binding_partners	NA
K10D6.2	ALM	3	27	5	39.7509	56.2727	1.41563	0.501447	0.261482	0.80207	0.887297	no_documented_extracellular_binding_partners	NA	28	4	10.4801	62.2119	5.93621	2.56954	0.828702	0.467294	0.637638	no_documented_extracellular_binding_partners	NA
Y67A10A.9	ALM	3	27	5	0.260801	0	3.83434e-09	-27.9584	-1	0.326527	0.657353	no_documented_extracellular_binding_partners	NA	NA	NA	NA	NA	NA	NA	NA	NA	NA	NA	NA
T05E11.2	ALM	3	27	5	8.72936	2.90089	0.332314	-1.58938	-0.894322	0.378526	0.658076	no_documented_extracellular_binding_partners	NA	28	4	18.8278	5.71636	0.303612	-1.7197	-0.724988	0.474077	0.640045	no_documented_extracellular_binding_partners	NA
vab-1	ALM	3	27	5	84.6524	71.7639	0.847749	-0.238291	-0.34643	0.739308	0.870646	partner_expressed_in_neuron	efn-4	28	4	52.4935	121.715	2.31868	1.2133	1.05313	0.362772	0.556026	partner_expressed_in_neuron	efn-4
lin-17	ALM	3	27	5	13.1897	9.83939	0.745992	-0.422768	-0.291764	0.778614	0.882207	partner_expressed_in_neuron	cam-1	28	4	3.5015	15.063	4.30186	2.10496	1.26094	0.287995	0.51631	partner_not_expressed_in_neuron	NA
lon-2	ALM	3	27	5	91.1357	229.03	2.51307	1.32945	0.896652	0.416468	0.687172	no_documented_extracellular_binding_partners	NA	28	4	109.202	162.46	1.4877	0.57308	0.703386	0.507431	0.65813	no_documented_extracellular_binding_partners	NA
smp-1	ALM	3	27	5	25.5499	31.8581	1.24689	0.31834	0.184236	0.860651	0.904296	partner_not_expressed_in_neuron	NA	28	4	11.957	61.2683	5.12404	2.35728	0.801308	0.480612	0.640045	partner_not_expressed_in_neuron	NA
smp-2	ALM	3	27	5	0.411701	1.47793	3.58982	1.84391	0.7063	0.515984	0.731468	partner_not_expressed_in_neuron	NA	28	4	2.68436	0	3.72529e-10	-31.3219	-1.13897	0.264719	0.51631	partner_not_expressed_in_neuron	NA
vab-2	ALM	3	27	5	16.0238	5.64064	0.352016	-1.50629	-1.02917	0.313887	0.657353	partner_not_expressed_in_neuron	NA	28	4	6.43893	0	1.55305e-10	-32.5842	-1.62895	0.114937	0.51631	partner_not_expressed_in_neuron	NA
efn-2	ALM	3	27	5	169.367	105.947	0.625549	-0.676805	-0.911371	0.380048	0.658076	partner_not_expressed_in_neuron	NA	28	4	58.9945	28.7853	0.487933	-1.03525	-1.23382	0.270882	0.51631	partner_not_expressed_in_neuron	NA
efn-4	ALM	3	27	5	35.6256	75.0786	2.10743	1.07549	1.16365	0.297537	0.657353	partner_expressed_in_neuron	mab-20|sax-3	28	4	47.1105	29.6012	0.628336	-0.670391	-0.516505	0.627091	0.732929	partner_expressed_in_neuron	mab-20|sax-3
cfz-2	ALM	3	27	5	75.1296	34.2469	0.455838	-1.13341	-0.949381	0.351004	0.658076	no_documented_extracellular_binding_partners	NA	28	4	18.0986	11.1574	0.61648	-0.697875	-0.805215	0.443683	0.611444	no_documented_extracellular_binding_partners	NA
mom-5	ALM	3	27	5	46.4537	10.999	0.236774	-2.07842	-1.73294	0.0955258	0.65516	no_documented_extracellular_binding_partners	NA	28	4	14.8508	0	6.73365e-11	-33.7898	-2.71896	0.0113044	0.51631	no_documented_extracellular_binding_partners	NA
mig-1	ALM	3	27	5	71.1584	0	1.40531e-11	-36.0503	-1.81625	0.0808804	0.65516	no_documented_extracellular_binding_partners	NA	28	4	85.8392	0	1.16497e-11	-36.3209	-2.06718	0.0484262	0.51631	no_documented_extracellular_binding_partners	NA
B0507.1	ALM	3	27	5	6.49371	1.55258	0.23909	-2.06437	-1.29192	0.206332	0.657353	partner_not_expressed_in_neuron	NA	28	4	1.18473	0	8.44072e-10	-30.1419	-2.0461	0.0505994	0.51631	partner_not_expressed_in_neuron	NA
C25E10.7	ALM	3	27	5	70.0258	0	1.42804e-11	-36.0272	-1	0.326527	0.657353	partner_not_expressed_in_neuron	NA	28	4	30.2697	0	3.30363e-11	-34.8172	-1	0.326189	0.51631	partner_not_expressed_in_neuron	NA
C25E10.8	ALM	3	27	5	5.58398	0	1.79084e-10	-32.3786	-1.38996	0.176329	0.657353	partner_not_expressed_in_neuron	NA	28	4	2.96278	0	3.37521e-10	-31.4643	-1	0.326189	0.51631	partner_not_expressed_in_neuron	NA
nas-36	ALM	3	27	5	25.2735	26.0078	1.02906	0.0413213	0.0997425	0.921994	0.94524	no_documented_extracellular_binding_partners	NA	28	4	18.3118	10.985	0.599883	-0.737248	-1.48225	0.151581	0.51631	no_documented_extracellular_binding_partners	NA
C34C6.3	ALM	3	27	5	4.49646	11.0141	2.44952	1.2925	0.583034	0.589453	0.770374	partner_not_expressed_in_neuron	NA	28	4	6.19701	0	1.61368e-10	-32.5289	-1.43862	0.161751	0.51631	partner_not_expressed_in_neuron	NA
crld-1	ALM	3	27	5	35.7419	49.235	1.37751	0.462068	0.526317	0.620004	0.794569	no_documented_extracellular_binding_partners	NA	28	4	69.9915	39.8548	0.569424	-0.812426	-1.66748	0.141601	0.51631	no_documented_extracellular_binding_partners	NA
F11C7.2	ALM	3	27	5	0.788427	3.10631	3.93989	1.97815	1.0169	0.362329	0.658076	no_documented_extracellular_binding_partners	NA	NA	NA	NA	NA	NA	NA	NA	NA	NA	NA	NA
F11C7.6	ALM	3	27	5	3.0899	0	3.23635e-10	-31.5249	-1.29326	0.207296	0.657353	no_documented_extracellular_binding_partners	NA	NA	NA	NA	NA	NA	NA	NA	NA	NA	NA	NA
F14H12.3	ALM	3	27	5	0.27607	1.49267	5.40685	2.43479	1.7366	0.144433	0.657353	no_documented_extracellular_binding_partners	NA	28	4	2.92473	0	3.41912e-10	-31.4457	-1.35774	0.185785	0.51631	no_documented_extracellular_binding_partners	NA
F15B9.8	ALM	3	27	5	30.7073	13.9302	0.453644	-1.14037	-0.694169	0.494729	0.725602	partner_not_expressed_in_neuron	NA	28	4	11.3425	0	8.81637e-11	-33.401	-1.97469	0.0586118	0.51631	partner_not_expressed_in_neuron	NA
F35D2.3	ALM	3	27	5	2.52077	0.990815	0.39306	-1.34718	-0.639023	0.527717	0.731468	partner_not_expressed_in_neuron	NA	28	4	0.421485	0	2.37257e-09	-28.6509	-1.2288	0.229749	0.51631	partner_not_expressed_in_neuron	NA
kal-1	ALM	3	27	5	29.1222	18.9856	0.651928	-0.617215	-0.864445	0.404467	0.681917	partner_expressed_in_neuron	tol-1|nid-1|sax-3|sax-7|sdn-1	28	4	23.3047	44.4304	1.90649	0.930923	0.992907	0.371877	0.562895	partner_expressed_in_neuron	tol-1|nid-1|sax-3|sax-7|sdn-1
M03F4.6	ALM	3	27	5	64.8614	59.0576	0.910521	-0.135236	-0.191937	0.85556	0.903472	no_documented_extracellular_binding_partners	NA	28	4	24.7994	19.0767	0.769242	-0.378491	-0.485886	0.652422	0.740659	no_documented_extracellular_binding_partners	NA
dpy-31	ALM	3	27	5	1.79181	0	5.58096e-10	-30.7388	-1.16703	0.25379	0.657353	partner_not_expressed_in_neuron	NA	NA	NA	NA	NA	NA	NA	NA	NA	NA	NA	NA
T25F10.3	ALM	3	27	5	10.0074	0	9.99263e-11	-33.2203	-1.07695	0.291396	0.657353	partner_expressed_in_neuron	T12A7.2	28	4	0.443052	4.42322	9.98353	3.31955	0.895355	0.435386	0.6065	partner_expressed_in_neuron	T12A7.2
lag-2	ALM	3	27	5	5.35064	36.0135	6.7307	2.75076	0.846508	0.443919	0.700495	partner_not_expressed_in_neuron	NA	28	4	2.15428	10.2373	4.75205	2.24855	0.783488	0.488911	0.647983	partner_not_expressed_in_neuron	NA
Y73E7A.8	ALM	3	27	5	4.34616	0	2.30088e-10	-32.0171	-1.06534	0.296516	0.657353	no_documented_extracellular_binding_partners	NA	28	4	0.296864	0	3.36855e-09	-28.1452	-1.44176	0.16087	0.51631	no_documented_extracellular_binding_partners	NA
ins-1	ALM	3	27	5	100.025	94.2769	0.942537	-0.0853794	-0.0516314	0.960154	0.970132	partner_not_expressed_in_neuron	NA	28	4	110.909	78.4916	0.707712	-0.498767	-0.354272	0.736405	0.806261	partner_expressed_in_neuron	zig-5
irld-34	ALM	3	27	5	20.7654	0	4.81571e-11	-34.2735	-1.43821	0.162302	0.657353	no_documented_extracellular_binding_partners	NA	28	4	1.63593	0	6.11272e-10	-30.6075	-1	0.326189	0.51631	no_documented_extracellular_binding_partners	NA
Y53H1B.2	ALM	3	27	5	8.50003	0	1.17647e-10	-32.9848	-2.79944	0.00952173	0.569161	no_documented_extracellular_binding_partners	NA	NA	NA	NA	NA	NA	NA	NA	NA	NA	NA	NA
unc-6	ALM	3	27	5	80.7125	277.116	3.43337	1.77963	1.06018	0.343738	0.658076	partner_expressed_in_neuron	unc-40	28	4	77.6998	40.0315	0.515208	-0.956774	-0.636096	0.536263	0.673902	partner_expressed_in_neuron	unc-40
kpc-1	ALM	3	27	5	87.0952	151.87	1.74372	0.802172	0.455019	0.671952	0.821075	no_documented_extracellular_binding_partners	NA	28	4	73.374	40.1937	0.547792	-0.868301	-1.16088	0.287769	0.51631	no_documented_extracellular_binding_partners	NA
lect-2	ALM	3	27	5	0	8.45917	8.45917e+09	32.9779	1.36867	0.242932	0.657353	partner_expressed_in_neuron	fmil-1|sax-7	28	4	8.07881	0	1.23781e-10	-32.9115	-1.22174	0.232367	0.51631	partner_expressed_in_neuron	fmil-1|sax-7
mnr-1	ALM	3	27	5	13.018	34.1155	2.62065	1.38992	0.596311	0.578956	0.768063	partner_expressed_in_neuron	sax-7	28	4	39.8572	6.6567	0.167014	-2.58196	-1.29159	0.20648	0.51631	partner_expressed_in_neuron	sax-7
clec-41	ALM	3	27	5	0.732373	0	1.36542e-09	-29.448	-1.53448	0.136992	0.657353	partner_not_expressed_in_neuron	NA	28	4	0.34496	0	2.89889e-09	-28.3619	-1.38766	0.176588	0.51631	partner_not_expressed_in_neuron	NA
C02B8.12	ALM	3	27	5	5.1709	0	1.9339e-10	-32.2678	-1.20768	0.238042	0.657353	partner_not_expressed_in_neuron	NA	28	4	11.5918	0	8.62677e-11	-33.4324	-1	0.326189	0.51631	partner_not_expressed_in_neuron	NA
adm-2	ALM	3	27	5	29.2544	37.2641	1.27379	0.349131	0.646962	0.532863	0.732686	no_documented_extracellular_binding_partners	NA	28	4	16.0401	24.0949	1.50217	0.587045	0.783437	0.479338	0.640045	no_documented_extracellular_binding_partners	NA
let-756	ALM	3	27	5	7.48793	1.08837	0.145351	-2.78239	-1.14802	0.260738	0.657353	no_documented_extracellular_binding_partners	NA	28	4	6.7356	0	1.48465e-10	-32.6492	-1.84319	0.0763063	0.51631	no_documented_extracellular_binding_partners	NA
C05D12.2	ALM	3	27	5	0.852602	0.43045	0.504867	-0.986025	-0.441997	0.661794	0.821075	no_documented_extracellular_binding_partners	NA	28	4	0.277974	0	3.59746e-09	-28.0504	-1	0.326189	0.51631	no_documented_extracellular_binding_partners	NA
B0393.5	ALM	3	27	5	0	18.2525	1.82525e+10	34.0874	1.18953	0.300011	0.657353	partner_not_expressed_in_neuron	NA	28	4	6.61565	0	1.51157e-10	-32.6232	-1	0.326189	0.51631	partner_expressed_in_neuron	F58E6.13
C02B10.3	ALM	3	27	5	197.343	187.143	0.948312	-0.0765659	-0.232807	0.820698	0.891657	no_documented_extracellular_binding_partners	NA	28	4	135.72	318.176	2.34435	1.22919	1.34168	0.268531	0.51631	no_documented_extracellular_binding_partners	NA
C11H1.5	ALM	3	27	5	0.556099	0	1.79824e-09	-29.0508	-1.42018	0.167435	0.657353	no_documented_extracellular_binding_partners	NA	28	4	3.9231	0	2.549e-10	-31.8693	-1	0.326189	0.51631	no_documented_extracellular_binding_partners	NA
C16B8.4	ALM	3	27	5	45.2529	2.73619	0.0604645	-4.04777	-1.73263	0.0947295	0.65516	partner_expressed_in_neuron	unc-71	28	4	12.2303	0	8.17641e-11	-33.5097	-1.70025	0.100576	0.51631	partner_not_expressed_in_neuron	NA
spe-9	ALM	3	27	5	0.920469	2.16657	2.35377	1.23497	0.559514	0.602707	0.776169	partner_not_expressed_in_neuron	NA	28	4	0.442897	0	2.25786e-09	-28.7224	-1.96289	0.0600382	0.51631	partner_not_expressed_in_neuron	NA
nas-37	ALM	3	27	5	23.3712	0	4.27876e-11	-34.444	-1.99556	0.0565588	0.569161	no_documented_extracellular_binding_partners	NA	28	4	16.5996	15.1536	0.912887	-0.131492	-0.0820227	0.937572	0.953244	no_documented_extracellular_binding_partners	NA
C18E9.7	ALM	3	27	5	0.640791	0	1.56057e-09	-29.2553	-1.13032	0.268661	0.657353	no_documented_extracellular_binding_partners	NA	28	4	1.57371	0	6.35442e-10	-30.5515	-1	0.326189	0.51631	no_documented_extracellular_binding_partners	NA
C23H4.8	ALM	3	27	5	4.90451	0	2.03894e-10	-32.1915	-1	0.326527	0.657353	partner_not_expressed_in_neuron	NA	NA	NA	NA	NA	NA	NA	NA	NA	NA	NA	NA
C27A7.8	ALM	3	27	5	28.3889	0	3.52251e-11	-34.7246	-1.01516	0.319386	0.657353	no_documented_extracellular_binding_partners	NA	NA	NA	NA	NA	NA	NA	NA	NA	NA	NA	NA
C27B7.7	ALM	3	27	5	0.249719	0	4.0045e-09	-27.8957	-1.43783	0.162409	0.657353	no_documented_extracellular_binding_partners	NA	NA	NA	NA	NA	NA	NA	NA	NA	NA	NA	NA
irld-24	ALM	3	27	5	0.51057	0	1.9586e-09	-28.9275	-1	0.326527	0.657353	no_documented_extracellular_binding_partners	NA	28	4	9.31888	3.81415	0.409293	-1.2888	-0.546689	0.588721	0.702912	no_documented_extracellular_binding_partners	NA
ZK856.6	ALM	3	27	5	422.1	0	2.3691e-12	-38.6188	-1.09987	0.281468	0.657353	partner_expressed_in_neuron	dex-1|trk-1	28	4	79.0408	0	1.26517e-11	-36.2019	-1.01661	0.318362	0.51631	partner_expressed_in_neuron	trk-1
mec-9	ALM	3	27	5	5.08879	19.6345	3.85838	1.948	0.71713	0.508383	0.731468	no_documented_extracellular_binding_partners	NA	28	4	210.098	83.9639	0.399641	-1.32322	-0.606625	0.548864	0.681773	no_documented_extracellular_binding_partners	NA
C53A5.13	ALM	3	27	5	2.19578	2.62168	1.19396	0.255757	0.231142	0.824108	0.891657	no_documented_extracellular_binding_partners	NA	28	4	1.28396	1.85205	1.44245	0.528525	0.293455	0.785396	0.846517	no_documented_extracellular_binding_partners	NA
lam-2	ALM	3	27	5	6.09609	3.28503	0.538876	-0.891975	-0.724437	0.475006	0.708484	no_documented_extracellular_binding_partners	NA	28	4	1.46533	0.767751	0.523944	-0.932514	-0.757075	0.457767	0.62773	no_documented_extracellular_binding_partners	NA
dex-1	ALM	3	27	5	1.35689	0.284632	0.209767	-2.25314	-0.7734	0.445769	0.700495	partner_not_expressed_in_neuron	NA	NA	NA	NA	NA	NA	NA	NA	NA	NA	NA	NA
pqn-25	ALM	3	27	5	3.25363	0	3.07349e-10	-31.5994	-1.34166	0.191308	0.657353	partner_not_expressed_in_neuron	NA	28	4	0.155932	0	6.41306e-09	-27.2163	-1.41906	0.167323	0.51631	partner_not_expressed_in_neuron	NA
trk-1	ALM	3	27	5	48.7319	73.4431	1.50709	0.591761	0.811439	0.452117	0.70211	partner_not_expressed_in_neuron	NA	28	4	42.6679	62.5847	1.46679	0.55266	1.07493	0.324985	0.51631	partner_not_expressed_in_neuron	NA
F09F9.4	ALM	3	27	5	15.3072	15.3654	1.0038	0.00547464	0.0061123	0.995245	0.995245	partner_not_expressed_in_neuron	NA	28	4	16.7394	18.2613	1.09091	0.125537	0.120527	0.907972	0.936908	partner_not_expressed_in_neuron	NA
irld-30	ALM	3	27	5	4.44014	0	2.25218e-10	-32.048	-1	0.326527	0.657353	no_documented_extracellular_binding_partners	NA	NA	NA	NA	NA	NA	NA	NA	NA	NA	NA	NA
irld-31	ALM	3	27	5	1.31539	0	7.6023e-10	-30.2928	-1	0.326527	0.657353	no_documented_extracellular_binding_partners	NA	NA	NA	NA	NA	NA	NA	NA	NA	NA	NA	NA
F19C6.3	ALM	3	27	5	47.7983	26.661	0.557781	-0.842229	-0.925963	0.371023	0.658076	no_documented_extracellular_binding_partners	NA	28	4	16.6308	10.6038	0.6376	-0.649278	-0.689578	0.507886	0.65813	no_documented_extracellular_binding_partners	NA
F21A3.11	ALM	3	27	5	0.15501	0	6.45118e-09	-27.2078	-1.4008	0.173098	0.657353	partner_expressed_in_neuron	T13C2.6	NA	NA	NA	NA	NA	NA	NA	NA	NA	NA	NA
F28C1.3	ALM	3	27	5	46.8167	45.8408	0.979155	-0.0303904	-0.0399772	0.969712	0.973399	no_documented_extracellular_binding_partners	NA	28	4	40.5796	34.1337	0.841153	-0.249559	-0.695548	0.500747	0.657378	no_documented_extracellular_binding_partners	NA
F30H5.3	ALM	3	27	5	0.322942	0	3.09653e-09	-28.2667	-1	0.326527	0.657353	no_documented_extracellular_binding_partners	NA	NA	NA	NA	NA	NA	NA	NA	NA	NA	NA	NA
atrn-1	ALM	3	27	5	14.546	12.9274	0.888726	-0.17019	-0.255149	0.806634	0.887297	no_documented_extracellular_binding_partners	NA	28	4	11.6919	18.1457	1.55199	0.634117	1.30528	0.259903	0.51631	no_documented_extracellular_binding_partners	NA
nas-39	ALM	3	27	5	4.10138	0	2.4382e-10	-31.9335	-1	0.326527	0.657353	partner_not_expressed_in_neuron	NA	28	4	0.639386	0	1.564e-09	-29.2521	-1.17699	0.249473	0.51631	partner_not_expressed_in_neuron	NA
F40F11.4	ALM	3	27	5	21.4185	5.65076	0.263827	-1.92234	-2.0751	0.0603656	0.569161	no_documented_extracellular_binding_partners	NA	28	4	10.3084	9.61422	0.932654	-0.100586	-0.161605	0.876634	0.919802	no_documented_extracellular_binding_partners	NA
agr-1	ALM	3	27	5	237.657	92.2807	0.388294	-1.36478	-1.11267	0.275368	0.657353	partner_not_expressed_in_neuron	NA	28	4	165.642	0	6.03711e-12	-37.2693	-1.87121	0.0721899	0.51631	partner_not_expressed_in_neuron	NA
dep-1	ALM	3	27	5	90.9801	60.6201	0.666301	-0.585755	-0.574566	0.573626	0.764834	partner_not_expressed_in_neuron	NA	28	4	50.8727	59.8024	1.17553	0.233313	0.314286	0.762117	0.824635	partner_not_expressed_in_neuron	NA
F46G10.2	ALM	3	27	5	2.9998	33.1318	11.0447	3.46528	1.50029	0.205975	0.657353	no_documented_extracellular_binding_partners	NA	28	4	3.67552	30.3851	8.26688	3.04734	1.418	0.246616	0.51631	no_documented_extracellular_binding_partners	NA
F53C11.9	ALM	3	27	5	2.1649	0	4.61916e-10	-31.0117	-1.34975	0.188732	0.657353	partner_expressed_in_neuron	unc-71	28	4	2.2781	0	4.38962e-10	-31.0852	-1	0.326189	0.51631	partner_not_expressed_in_neuron	NA
nid-1	ALM	3	27	5	1.60519	0	6.22978e-10	-30.5801	-1	0.326527	0.657353	partner_not_expressed_in_neuron	NA	28	4	4.23026	0	2.36392e-10	-31.9781	-1.17478	0.25034	0.51631	partner_not_expressed_in_neuron	NA
F58E6.13	ALM	3	27	5	2.0714	0	4.82766e-10	-30.948	-2.11296	0.0443608	0.569161	partner_expressed_in_neuron	ptp-3	28	4	1.46731	4.08165	2.78173	1.47598	0.870326	0.439506	0.608716	partner_expressed_in_neuron	F58E6.13|ptp-3
irld-10	ALM	3	27	5	8.90313	0	1.1232e-10	-33.0517	-1	0.326527	0.657353	no_documented_extracellular_binding_partners	NA	28	4	7.78556	0	1.28443e-10	-32.8582	-1	0.326189	0.51631	no_documented_extracellular_binding_partners	NA
H42K12.3	ALM	3	27	5	2.15493	5.02854	2.33351	1.2225	0.630729	0.559886	0.757014	partner_not_expressed_in_neuron	NA	28	4	3.16921	0.660724	0.208482	-2.262	-1.39399	0.173698	0.51631	partner_not_expressed_in_neuron	NA
apx-1	ALM	3	27	5	3.74638	0.718444	0.19177	-2.38255	-0.941882	0.354225	0.658076	no_documented_extracellular_binding_partners	NA	28	4	0.136758	0	7.31217e-09	-27.0271	-1	0.326189	0.51631	no_documented_extracellular_binding_partners	NA
R05G6.9	ALM	3	27	5	1.64913	0	6.0638e-10	-30.6191	-1.11899	0.273376	0.657353	partner_not_expressed_in_neuron	NA	NA	NA	NA	NA	NA	NA	NA	NA	NA	NA	NA
lin-12	ALM	3	27	5	2.89309	10.7368	3.71117	1.89187	0.705384	0.514681	0.731468	partner_not_expressed_in_neuron	NA	NA	NA	NA	NA	NA	NA	NA	NA	NA	NA	NA
nas-23	ALM	3	27	5	0.0201475	0	4.9634e-08	-24.2641	-1	0.326527	0.657353	partner_not_expressed_in_neuron	NA	NA	NA	NA	NA	NA	NA	NA	NA	NA	NA	NA
R11G1.1	ALM	3	27	5	12.2869	161.497	13.1438	3.71632	0.922735	0.408117	0.681917	partner_not_expressed_in_neuron	NA	28	4	9.98342	113.625	11.3814	3.50861	0.910714	0.429213	0.603512	partner_not_expressed_in_neuron	NA
T05G5.1	ALM	3	27	5	2.85846	0	3.49838e-10	-31.4126	-1.11512	0.275002	0.657353	partner_expressed_in_neuron	unc-71|clr-1|rig-1	28	4	0.0708657	0	1.41112e-08	-26.0786	-1	0.326189	0.51631	partner_expressed_in_neuron	clr-1|rig-1
T12A7.2	ALM	3	27	5	127.759	143.457	1.12287	0.167192	0.3073	0.7715	0.877914	partner_not_expressed_in_neuron	NA	28	4	83.9058	75.8224	0.903661	-0.146147	-0.470584	0.650793	0.740659	partner_not_expressed_in_neuron	NA
T13C2.6	ALM	3	27	5	19.7395	17.2771	0.875257	-0.192221	-0.324289	0.754031	0.873089	partner_not_expressed_in_neuron	NA	28	4	20.0423	29.1428	1.45407	0.540093	1.75554	0.110083	0.51631	partner_not_expressed_in_neuron	NA
T19D12.6	ALM	3	27	5	167.351	341.547	2.0409	1.02921	1.22572	0.277841	0.657353	partner_expressed_in_neuron	casy-1	28	4	163.717	732.073	4.47159	2.16079	2.39062	0.0878421	0.51631	partner_expressed_in_neuron	casy-1
T21B6.3	ALM	3	27	5	4.82687	2.03209	0.420995	-1.24813	-1.01797	0.328677	0.657353	no_documented_extracellular_binding_partners	NA	28	4	0.466179	0	2.1451e-09	-28.7963	-1.22316	0.231839	0.51631	no_documented_extracellular_binding_partners	NA
chhy-1	ALM	3	27	5	72.4235	0	1.38077e-11	-36.0757	-1.7198	0.0973529	0.65516	partner_expressed_in_neuron	T13C2.6	28	4	25.9212	0	3.85784e-11	-34.5934	-1.68289	0.103927	0.51631	partner_expressed_in_neuron	T13C2.6
irld-52	ALM	3	27	5	2.52705	0	3.95718e-10	-31.2348	-1.07741	0.291192	0.657353	no_documented_extracellular_binding_partners	NA	NA	NA	NA	NA	NA	NA	NA	NA	NA	NA	NA
irld-15	ALM	3	27	5	2.34851	0	4.25802e-10	-31.1291	-1.24083	0.225749	0.657353	no_documented_extracellular_binding_partners	NA	28	4	0.778238	0	1.28495e-09	-29.5356	-1	0.326189	0.51631	no_documented_extracellular_binding_partners	NA
irld-55	ALM	3	27	5	0.381915	0	2.61838e-09	-28.5087	-1	0.326527	0.657353	no_documented_extracellular_binding_partners	NA	28	4	0.279412	0	3.57894e-09	-28.0578	-1	0.326189	0.51631	no_documented_extracellular_binding_partners	NA
unc-71	ALM	3	27	5	21.8356	0	4.57968e-11	-34.346	-1.97338	0.0591694	0.569161	partner_not_expressed_in_neuron	NA	28	4	18.4161	12.9395	0.702621	-0.509181	-0.684594	0.510823	0.65813	partner_expressed_in_neuron	C16B8.4
fmil-1	ALM	3	27	5	15.0103	39.264	2.6158	1.38725	0.931975	0.399258	0.681917	partner_expressed_in_neuron	unc-40	28	4	10.5404	3.01189	0.285746	-1.80719	-1.16722	0.253724	0.51631	partner_expressed_in_neuron	unc-40
ced-1	ALM	3	27	5	11.136	0	8.97988e-11	-33.3745	-1.99694	0.0563997	0.569161	partner_expressed_in_neuron	lron-10	28	4	7.73577	3.93817	0.509085	-0.974021	-1.29868	0.205251	0.51631	partner_expressed_in_neuron	lron-10
ndnf-1	ALM	3	27	5	0	4.62516	4.62516e+09	32.1069	1.14543	0.315905	0.657353	partner_not_expressed_in_neuron	NA	28	4	1.4426	0	6.93194e-10	-30.426	-2.14692	0.0409392	0.51631	partner_not_expressed_in_neuron	NA
daf-2	ALM	3	27	5	69.82	78.8446	1.12926	0.175372	0.561827	0.584742	0.770374	partner_expressed_in_neuron	daf-2|casy-1	28	4	25.1396	39.3717	1.56612	0.647196	0.694906	0.526148	0.668545	partner_expressed_in_neuron	daf-2|casy-1
egas-1	ALM	3	27	5	1.33035	0	7.5168e-10	-30.3092	-1	0.326527	0.657353	no_documented_extracellular_binding_partners	NA	NA	NA	NA	NA	NA	NA	NA	NA	NA	NA	NA
Y69H2.3	ALM	3	27	5	0.115368	0	8.66794e-09	-26.7817	-1	0.326527	0.657353	no_documented_extracellular_binding_partners	NA	NA	NA	NA	NA	NA	NA	NA	NA	NA	NA	NA
mab-7	ALM	3	27	5	1.35641	0	7.37238e-10	-30.3372	-1.66989	0.106939	0.656557	no_documented_extracellular_binding_partners	NA	28	4	0.589671	2.20305	3.73607	1.90152	0.728157	0.518111	0.661368	no_documented_extracellular_binding_partners	NA
irld-62	ALM	3	27	5	0.995746	0	1.00427e-09	-29.8912	-1	0.326527	0.657353	no_documented_extracellular_binding_partners	NA	28	4	0.0153241	0	6.52567e-08	-23.8693	-1	0.326189	0.51631	no_documented_extracellular_binding_partners	NA
let-23	ALM	3	27	5	49.3358	0	2.02692e-11	-35.5219	-1	0.326527	0.657353	partner_not_expressed_in_neuron	NA	28	4	45.1544	0	2.21462e-11	-35.3941	-1	0.326189	0.51631	partner_not_expressed_in_neuron	NA
irld-65	ALM	3	27	5	0.701675	0.455539	0.649217	-0.623227	-0.294217	0.771082	0.877914	no_documented_extracellular_binding_partners	NA	28	4	2.89499	1.57982	0.54571	-0.873793	-0.581926	0.572142	0.692067	no_documented_extracellular_binding_partners	NA
gon-1	ALM	3	27	5	1.46969	106.706	72.6046	6.18199	0.986133	0.379876	0.658076	no_documented_extracellular_binding_partners	NA	28	4	57.4913	0	1.73939e-11	-35.7426	-2.42086	0.0224819	0.51631	no_documented_extracellular_binding_partners	NA
F28B4.3	ALM	3	27	5	0.858942	0	1.16422e-09	-29.678	-1.19966	0.24109	0.657353	partner_not_expressed_in_neuron	NA	NA	NA	NA	NA	NA	NA	NA	NA	NA	NA	NA
irg-7	ALM	3	27	5	1.45939	1.89723	1.30001	0.378522	0.22176	0.833837	0.892812	no_documented_extracellular_binding_partners	NA	NA	NA	NA	NA	NA	NA	NA	NA	NA	NA	NA
ten-1	ALM	3	27	5	207.606	230	1.10787	0.147784	0.155578	0.882025	0.920374	partner_not_expressed_in_neuron	NA	28	4	75.7331	208.288	2.75029	1.45958	1.12872	0.3354	0.521943	partner_not_expressed_in_neuron	NA
T01D3.1	ALM	3	27	5	187.01	112.87	0.603548	-0.72846	-1.30679	0.216527	0.657353	no_documented_extracellular_binding_partners	NA	28	4	111.3	65.8729	0.591848	-0.756701	-1.36006	0.210678	0.51631	no_documented_extracellular_binding_partners	NA
mec-1	ALM	3	27	5	34.564	0	2.89318e-11	-35.0086	-1.59843	0.12203	0.657353	no_documented_extracellular_binding_partners	NA	28	4	172.9	0	5.7837e-12	-37.3311	-1.09308	0.284017	0.51631	no_documented_extracellular_binding_partners	NA
Y64G10A.7	ALM	3	27	5	46.5346	0	2.14894e-11	-35.4376	-1.52443	0.139475	0.657353	no_documented_extracellular_binding_partners	NA	28	4	32.709	0	3.05726e-11	-34.929	-1.31392	0.199926	0.51631	no_documented_extracellular_binding_partners	NA
sol-1	ALM	3	27	5	155.022	115.571	0.745517	-0.423686	-0.433335	0.678009	0.821075	partner_expressed_in_neuron	fmil-1	28	4	89.974	215.264	2.39252	1.25853	1.04336	0.367542	0.55939	partner_expressed_in_neuron	fmil-1
C34F6.10	ALM	3	27	5	92.4797	64.8508	0.701244	-0.512012	-0.865001	0.412329	0.684622	no_documented_extracellular_binding_partners	NA	28	4	164.126	204.831	1.24801	0.319625	0.490848	0.651637	0.740659	no_documented_extracellular_binding_partners	NA
ost-1	ALM	3	27	5	39.3019	12.1882	0.310117	-1.68912	-2.11235	0.0441938	0.569161	no_documented_extracellular_binding_partners	NA	28	4	36.352	27.0684	0.744621	-0.425422	-0.308902	0.760233	0.824635	no_documented_extracellular_binding_partners	NA
phg-1	ALM	3	27	5	0.801855	1.15741	1.44341	0.529484	0.275044	0.792266	0.886264	partner_expressed_in_neuron	dep-1	NA	NA	NA	NA	NA	NA	NA	NA	NA	NA	NA
egl-17	ALM	3	27	5	0.285339	0	3.5046e-09	-28.0881	-1	0.326527	0.657353	no_documented_extracellular_binding_partners	NA	NA	NA	NA	NA	NA	NA	NA	NA	NA	NA	NA
mig-13	ALM	3	27	5	24.4323	5.27909	0.21607	-2.21043	-0.889033	0.381385	0.658076	partner_not_expressed_in_neuron	NA	28	4	8.96883	0	1.11497e-10	-33.0623	-1.12097	0.272171	0.51631	partner_not_expressed_in_neuron	NA
flr-2	ALM	3	27	5	25.2635	0	3.95827e-11	-34.5563	-1.53929	0.135817	0.657353	partner_not_expressed_in_neuron	NA	NA	NA	NA	NA	NA	NA	NA	NA	NA	NA	NA
irld-38	ALM	3	27	5	0.255432	0	3.91494e-09	-27.9284	-1	0.326527	0.657353	no_documented_extracellular_binding_partners	NA	28	4	21.4614	0	4.65953e-11	-34.321	-1	0.326189	0.51631	no_documented_extracellular_binding_partners	NA
neto-1	ALM	3	27	5	40.6789	15.5944	0.383354	-1.38325	-1.3113	0.20486	0.657353	partner_not_expressed_in_neuron	NA	28	4	39.2309	62.7087	1.59845	0.676677	0.522772	0.63304	0.736773	partner_not_expressed_in_neuron	NA
plx-2	ALM	3	27	5	59.367	78.8138	1.32757	0.408786	0.610114	0.562025	0.757014	partner_expressed_in_neuron	mab-20	28	4	42.2626	56.2606	1.33121	0.412743	0.371218	0.726049	0.804463	partner_expressed_in_neuron	mab-20
sol-2	ALM	3	27	5	66.9345	62.7709	0.937796	-0.0926546	-0.108898	0.915872	0.944493	no_documented_extracellular_binding_partners	NA	28	4	55.0672	253.254	4.59901	2.20132	1.38452	0.259097	0.51631	no_documented_extracellular_binding_partners	NA
T02C5.1	ALM	3	27	5	1.02038	0	9.80031e-10	-29.9265	-2.21487	0.0357376	0.569161	partner_not_expressed_in_neuron	NA	NA	NA	NA	NA	NA	NA	NA	NA	NA	NA	NA
svh-2	ALM	3	27	5	21.9463	26.5257	1.20867	0.273415	0.411586	0.687422	0.824906	no_documented_extracellular_binding_partners	NA	28	4	14.1959	34.1664	2.40678	1.26711	1.23444	0.299162	0.51631	no_documented_extracellular_binding_partners	NA
ilc-17.1	ALM	3	27	5	7.4654	0	1.33951e-10	-32.7976	-1.02355	0.315477	0.657353	no_documented_extracellular_binding_partners	NA	28	4	4.84053	0	2.06589e-10	-32.1725	-1	0.326189	0.51631	no_documented_extracellular_binding_partners	NA
T23B12.8	ALM	3	27	5	83.8966	0	1.19194e-11	-36.2879	-1	0.326527	0.657353	partner_not_expressed_in_neuron	NA	28	4	378.406	24.0584	0.0635783	-3.97532	-1.40015	0.17266	0.51631	partner_not_expressed_in_neuron	NA
ins-18	ALM	3	27	5	82.9715	0	1.20523e-11	-36.2719	-1.44358	0.160799	0.657353	partner_not_expressed_in_neuron	NA	28	4	311.471	0	3.21057e-12	-38.1803	-1.48739	0.148499	0.51631	partner_not_expressed_in_neuron	NA
T28F3.8	ALM	3	27	5	0.230992	0	4.32916e-09	-27.7833	-1.44136	0.161419	0.657353	no_documented_extracellular_binding_partners	NA	28	4	0.729111	0	1.37153e-09	-29.4416	-1.55388	0.131857	0.51631	no_documented_extracellular_binding_partners	NA
plx-1	ALM	3	27	5	55.1184	12.8841	0.233753	-2.09694	-1.72834	0.0960668	0.65516	partner_expressed_in_neuron	casy-1|sax-3	28	4	18.3034	22.075	1.20606	0.270303	0.244154	0.818534	0.872053	partner_expressed_in_neuron	casy-1|sax-3
Y69A2AR.31	ALM	3	27	5	38.4244	111.714	2.90737	1.53972	0.67192	0.535871	0.733005	no_documented_extracellular_binding_partners	NA	28	4	6.23039	237.085	38.053	5.24994	1.64383	0.198616	0.51631	no_documented_extracellular_binding_partners	NA
mab-20	ALM	3	27	5	186.257	136.358	0.732099	-0.449888	-0.780346	0.464937	0.70323	partner_expressed_in_neuron	mab-20|efn-4	28	4	300.74	277.294	0.922038	-0.117101	-0.203705	0.847242	0.89918	partner_expressed_in_neuron	mab-20|efn-4
Y95B8A.6	ALM	3	27	5	6.9104	0	1.4471e-10	-32.6861	-2.46524	0.0206121	0.569161	no_documented_extracellular_binding_partners	NA	28	4	4.20377	4.60083	1.09445	0.13021	0.0751538	0.94292	0.953244	no_documented_extracellular_binding_partners	NA
lev-10	ALM	3	27	5	6.89436	2.52775	0.366641	-1.44756	-0.805726	0.427128	0.695281	no_documented_extracellular_binding_partners	NA	28	4	1.23728	3.9818	3.21818	1.68625	0.677417	0.543703	0.678405	no_documented_extracellular_binding_partners	NA
daf-28	ALM	3	27	5	321.305	0	3.11231e-12	-38.2252	-1.31103	0.20131	0.657353	partner_not_expressed_in_neuron	NA	28	4	652.954	0	1.5315e-12	-39.2482	-1.67041	0.106392	0.51631	partner_not_expressed_in_neuron	NA
Y71H2AM.10	ALM	3	27	5	110.172	99.8166	0.906008	-0.142404	-0.214285	0.837091	0.892812	no_documented_extracellular_binding_partners	NA	28	4	137.966	259.088	1.87791	0.909128	0.928375	0.419364	0.595713	no_documented_extracellular_binding_partners	NA
scl-10	ALM	3	27	5	9.3943	49.867	5.30821	2.40823	0.816503	0.457197	0.70323	partner_expressed_in_neuron	fmil-1|efn-4	28	4	0.681791	7.10529	10.4215	3.38149	1.31856	0.277831	0.51631	partner_expressed_in_neuron	fmil-1|efn-4
eva-1	ALM	3	27	5	95.354	97.5414	1.02294	0.0327216	0.0478728	0.962782	0.970132	partner_expressed_in_neuron	madd-4	28	4	59.938	138.702	2.31409	1.21044	1.13733	0.317402	0.51631	partner_expressed_in_neuron	madd-4
unc-129	ALM	3	27	5	12.1743	0	8.21401e-11	-33.5031	-1	0.326527	0.657353	no_documented_extracellular_binding_partners	NA	NA	NA	NA	NA	NA	NA	NA	NA	NA	NA	NA
epi-1	ALM	3	27	5	0.249085	2.07372	8.32534	3.05751	0.877415	0.429283	0.695281	no_documented_extracellular_binding_partners	NA	NA	NA	NA	NA	NA	NA	NA	NA	NA	NA	NA
emb-9	ALM	3	27	5	12.3941	0	8.06836e-11	-33.5289	-1	0.326527	0.657353	no_documented_extracellular_binding_partners	NA	28	4	4.91622	0	2.03408e-10	-32.1949	-1.4376	0.162037	0.51631	no_documented_extracellular_binding_partners	NA
let-2	ALM	3	27	5	10.5734	1.24053	0.117326	-3.0914	-2.1005	0.0452038	0.569161	no_documented_extracellular_binding_partners	NA	NA	NA	NA	NA	NA	NA	NA	NA	NA	NA	NA
cle-1	ALM	3	27	5	70.9231	64.4095	0.90816	-0.138981	-0.0880292	0.932368	0.950368	partner_not_expressed_in_neuron	NA	28	4	200.335	241.458	1.20527	0.269357	0.161274	0.880241	0.920101	partner_not_expressed_in_neuron	NA
lin-44	ALM	3	27	5	6.46769	0	1.54615e-10	-32.5906	-1.30694	0.202675	0.657353	no_documented_extracellular_binding_partners	NA	28	4	11.7384	0	8.51901e-11	-33.4505	-1	0.326189	0.51631	no_documented_extracellular_binding_partners	NA
cwn-1	ALM	3	27	5	6.60931	0	1.51302e-10	-32.6219	-1.31127	0.201231	0.657353	partner_expressed_in_neuron	cam-1	28	4	12.7373	0	7.85097e-11	-33.5683	-1.34194	0.190792	0.51631	partner_not_expressed_in_neuron	NA
cwn-2	ALM	3	27	5	128.593	15.5356	0.120812	-3.04916	-0.903427	0.374355	0.658076	no_documented_extracellular_binding_partners	NA	NA	NA	NA	NA	NA	NA	NA	NA	NA	NA	NA
ddr-2	ALM	3	27	5	15.3366	7.92989	0.517058	-0.951603	-0.729587	0.482205	0.715181	no_documented_extracellular_binding_partners	NA	28	4	13.3035	8.77782	0.659812	-0.599873	-0.433154	0.680269	0.765918	no_documented_extracellular_binding_partners	NA
stg-1	ALM	3	27	5	41.1299	0	2.43132e-11	-35.2595	-1.6836	0.10423	0.65516	no_documented_extracellular_binding_partners	NA	28	4	39.573	3.5826	0.0905314	-3.46544	-1.61673	0.117042	0.51631	no_documented_extracellular_binding_partners	NA
stg-2	ALM	3	27	5	55.7296	177.192	3.1795	1.6688	0.830113	0.451031	0.70211	no_documented_extracellular_binding_partners	NA	28	4	80.6756	295.114	3.65803	1.87107	1.16848	0.322291	0.51631	no_documented_extracellular_binding_partners	NA
cni-1	ALM	3	27	5	14.6414	17.0711	1.16595	0.221503	0.314917	0.765932	0.877914	no_documented_extracellular_binding_partners	NA	28	4	36.7433	69.2505	1.88471	0.914343	1.17934	0.318222	0.51631	no_documented_extracellular_binding_partners	NA
cam-1	AQR	3	31	6	59.6206	61.0635	1.0242	0.0344992	0.0697329	0.945892	0.958839	partner_expressed_in_neuron	cwn-1|rig-3	19	6	37.1686	47.4369	1.27626	0.351924	0.473977	0.646872	0.723923	partner_expressed_in_neuron	cwn-1|rig-3
egl-15	AQR	3	31	6	0.616728	0	1.62146e-09	-29.2001	-1.27588	0.211789	0.48979	partner_expressed_in_neuron	F28B4.3	19	6	0.514414	0	1.94396e-09	-28.9384	-1.39363	0.180399	0.547422	partner_not_expressed_in_neuron	NA
clr-1	AQR	3	31	6	24.3252	12.1053	0.497643	-1.00682	-1.1031	0.28451	0.48979	partner_not_expressed_in_neuron	NA	19	6	11.1763	24.2108	2.16626	1.11521	1.80185	0.118906	0.547422	partner_not_expressed_in_neuron	NA
ptp-3	AQR	3	31	6	229.423	162.084	0.706488	-0.501263	-1.37882	0.183115	0.48979	partner_expressed_in_neuron	F58E6.13	19	6	154.109	137.604	0.892902	-0.163427	-0.383099	0.705922	0.762146	partner_expressed_in_neuron	nlr-1
ptp-4	AQR	3	31	6	40.5515	18.7734	0.462951	-1.11107	-0.864124	0.401432	0.551711	partner_expressed_in_neuron	T19D12.6|fmil-1	19	6	45.0591	8.20548	0.182105	-2.45716	-2.06819	0.0510932	0.547422	partner_expressed_in_neuron	T19D12.6|fmil-1|lect-2
dig-1	AQR	3	31	6	83.2608	207.289	2.48963	1.31593	0.584012	0.582323	0.684927	no_documented_extracellular_binding_partners	NA	19	6	81.0895	0	1.23321e-11	-36.2388	-1.73951	0.0990163	0.547422	no_documented_extracellular_binding_partners	NA
him-4	AQR	3	31	6	5.98086	0	1.672e-10	-32.4777	-1.75071	0.0902165	0.422179	partner_expressed_in_neuron	him-4	19	6	1.03161	0	9.69354e-10	-29.9423	-1	0.330565	0.547422	partner_not_expressed_in_neuron	NA
unc-52	AQR	3	31	6	2.65117	0	3.77193e-10	-31.304	-1.30337	0.202362	0.48979	no_documented_extracellular_binding_partners	NA	NA	NA	NA	NA	NA	NA	NA	NA	NA	NA	NA
igcm-1	AQR	3	31	6	1.50957	35.7962	23.7128	4.5676	1.04343	0.344451	0.512849	partner_not_expressed_in_neuron	NA	19	6	0.994818	51.2856	51.5527	5.68798	1.78596	0.134069	0.547422	partner_not_expressed_in_neuron	NA
igcm-2	AQR	3	31	6	14.2923	5.00088	0.349902	-1.51498	-1.03129	0.31104	0.48979	partner_not_expressed_in_neuron	NA	19	6	9.00576	0	1.1104e-10	-33.0682	-2.0024	0.0605417	0.547422	partner_not_expressed_in_neuron	NA
igcm-3	AQR	3	31	6	31.8445	34.5856	1.08608	0.119127	0.196016	0.849752	0.90663	partner_expressed_in_neuron	igcm-3	19	6	17.255	9.01132	0.522242	-0.937209	-1.25168	0.229679	0.547422	partner_expressed_in_neuron	igcm-3
igcm-4	AQR	3	31	6	32.4238	29.5164	0.910333	-0.135534	-0.0993542	0.923673	0.951551	partner_expressed_in_neuron	sax-3	19	6	13.875	30.8921	2.22645	1.15475	0.607743	0.56479	0.668974	partner_expressed_in_neuron	sax-3
oig-1	AQR	3	31	6	171	180.218	1.05391	0.0757451	0.0668229	0.948106	0.958839	partner_expressed_in_neuron	fmil-1|casy-1	19	6	124.248	67.3592	0.542135	-0.883275	-0.874269	0.400213	0.566653	partner_expressed_in_neuron	oig-1|fmil-1|casy-1
oig-2	AQR	3	31	6	10.0411	7.24684	0.721721	-0.470488	-0.318771	0.753514	0.824252	no_documented_extracellular_binding_partners	NA	19	6	6.91112	2.11835	0.306514	-1.70598	-1.13674	0.268967	0.547422	no_documented_extracellular_binding_partners	NA
oig-4	AQR	3	31	6	17.9405	79.3962	4.42553	2.14585	0.765738	0.477012	0.594601	partner_not_expressed_in_neuron	NA	19	6	1.53432	30.7048	20.012	4.32279	0.949239	0.385952	0.566653	partner_not_expressed_in_neuron	NA
oig-5	AQR	3	31	6	74.778	378.35	5.05964	2.33903	2.58104	0.0458536	0.421548	no_documented_extracellular_binding_partners	NA	19	6	263.719	423.253	1.60494	0.682517	1.06629	0.312662	0.547422	no_documented_extracellular_binding_partners	NA
oig-8	AQR	3	31	6	21.1832	0	4.72072e-11	-34.3022	-1.33055	0.193363	0.48979	no_documented_extracellular_binding_partners	NA	19	6	7.40995	78.5099	10.5952	3.40534	0.901611	0.407904	0.566653	no_documented_extracellular_binding_partners	NA
rig-1	AQR	3	31	6	31.5854	75.4567	2.38897	1.25639	1.20643	0.268884	0.48979	partner_not_expressed_in_neuron	NA	19	6	12.8014	50.0981	3.91347	1.96845	1.65323	0.150467	0.547422	partner_not_expressed_in_neuron	NA
rig-3	AQR	3	31	6	21.2507	317.524	14.9418	3.90128	2.52444	0.0521152	0.421548	partner_expressed_in_neuron	ncam-1|cam-1	19	6	48.7253	231.129	4.74351	2.24596	1.9665	0.102153	0.547422	partner_expressed_in_neuron	cam-1
rig-4	AQR	3	31	6	4.03822	0	2.47634e-10	-31.9111	-1.23617	0.225987	0.48979	no_documented_extracellular_binding_partners	NA	NA	NA	NA	NA	NA	NA	NA	NA	NA	NA	NA
rig-5	AQR	3	31	6	9.72616	111.323	11.4457	3.51674	1.41488	0.215386	0.48979	partner_expressed_in_neuron	T19D12.6|unc-71|hmr-1|zig-8|B0507.1|ptp-3	19	6	24.9458	105.681	4.23644	2.08285	0.900356	0.403398	0.566653	partner_expressed_in_neuron	nlr-1|T19D12.6|unc-71|hmr-1|ptp-3
rig-6	AQR	3	31	6	56.3957	241.52	4.2826	2.09849	2.25578	0.0676054	0.422179	no_documented_extracellular_binding_partners	NA	19	6	44.2703	102.371	2.31241	1.20939	1.22727	0.262919	0.547422	no_documented_extracellular_binding_partners	NA
ncam-1	AQR	3	31	6	68.7655	644.288	9.36936	3.22795	1.58713	0.17301	0.48979	partner_expressed_in_neuron	lron-7|rig-3	19	6	156.433	637.479	4.07508	2.02683	1.28468	0.251587	0.547422	partner_expressed_in_neuron	lron-7|rig-3
sax-3	AQR	3	31	6	54.2587	153.953	2.83738	1.50456	2.62353	0.0418136	0.421548	partner_expressed_in_neuron	efn-4|syg-1|igcm-4	19	6	32.8621	136.811	4.16318	2.05768	2.29366	0.0686762	0.547422	partner_expressed_in_neuron	syg-1|igcm-4
sax-7	AQR	3	31	6	168.47	242.4	1.43884	0.524903	1.41616	0.196024	0.48979	partner_expressed_in_neuron	sax-7	19	6	222.701	558.638	2.50846	1.3268	1.84289	0.121351	0.547422	partner_expressed_in_neuron	lect-2|sax-7
lad-2	AQR	3	31	6	44.8888	208.352	4.64151	2.21459	2.2177	0.0714096	0.422179	partner_expressed_in_neuron	efn-4	19	6	45.3458	0	2.20528e-11	-35.4002	-1.40986	0.175625	0.547422	partner_not_expressed_in_neuron	NA
syg-1	AQR	3	31	6	33.3023	40.4769	1.21544	0.281475	0.269702	0.795646	0.863292	partner_expressed_in_neuron	syg-1|sax-3	19	6	30.9794	3.69375	0.119232	-3.06815	-2.23182	0.0366339	0.547422	partner_expressed_in_neuron	syg-1|sax-3
syg-2	AQR	3	31	6	22.1144	27.4254	1.24016	0.310529	0.276034	0.790247	0.86092	partner_expressed_in_neuron	syg-1	19	6	15.4886	10.9432	0.70653	-0.501177	-0.336458	0.742978	0.798619	partner_expressed_in_neuron	syg-1
unc-40	AQR	3	31	6	54.1822	140.52	2.59348	1.37489	1.55191	0.177586	0.48979	partner_expressed_in_neuron	fmil-1	19	6	47.5915	110.089	2.3132	1.20989	1.40618	0.211261	0.547422	partner_expressed_in_neuron	fmil-1
unc-5	AQR	3	31	6	19.9678	47.0059	2.35409	1.23517	0.718921	0.500299	0.615047	partner_not_expressed_in_neuron	NA	19	6	10.4474	24.8173	2.37546	1.24821	0.760364	0.464866	0.619822	partner_expressed_in_neuron	pxn-1
wrk-1	AQR	3	31	6	31.8809	4.33814	0.136073	-2.87754	-2.65234	0.0119678	0.326426	partner_expressed_in_neuron	vab-1	19	6	11.1732	13.3848	1.19794	0.260554	0.227264	0.826071	0.864249	partner_expressed_in_neuron	vab-2
zig-1	AQR	3	31	6	102.168	299.624	2.93265	1.55221	2.16335	0.0747134	0.422179	no_documented_extracellular_binding_partners	NA	19	6	76.8336	188.672	2.45559	1.29607	1.52269	0.173957	0.547422	no_documented_extracellular_binding_partners	NA
zig-2	AQR	3	31	6	2.80452	0.71157	0.253723	-1.97868	-0.723357	0.474532	0.594274	partner_not_expressed_in_neuron	NA	19	6	1086.79	0	9.20138e-13	-39.9832	-1.09063	0.289819	0.547422	partner_not_expressed_in_neuron	NA
zig-3	AQR	3	31	6	9.75901	0	1.02469e-10	-33.1841	-1	0.325309	0.48979	partner_not_expressed_in_neuron	NA	NA	NA	NA	NA	NA	NA	NA	NA	NA	NA	NA
zig-4	AQR	3	31	6	86.4173	0	1.15718e-11	-36.3306	-1	0.325309	0.48979	partner_expressed_in_neuron	mab-20	19	6	32.7219	2654.68	81.1286	6.34214	0.987599	0.368687	0.549794	partner_expressed_in_neuron	mab-20
zig-5	AQR	3	31	6	418.352	211.009	0.504382	-0.987413	-0.740975	0.470861	0.592444	partner_not_expressed_in_neuron	NA	19	6	263.08	138.7	0.527216	-0.923534	-0.635239	0.532579	0.650617	partner_expressed_in_neuron	ins-1
zig-7	AQR	3	31	6	0.708762	0	1.41091e-09	-29.4007	-1	0.325309	0.48979	no_documented_extracellular_binding_partners	NA	NA	NA	NA	NA	NA	NA	NA	NA	NA	NA	NA
zig-8	AQR	3	31	6	333.28	247.328	0.742102	-0.43031	-0.328111	0.750242	0.824252	partner_not_expressed_in_neuron	NA	19	6	58.5276	201.9	3.44966	1.78645	0.701769	0.512756	0.648252	partner_not_expressed_in_neuron	NA
zig-9	AQR	3	31	6	1.38621	0	7.2139e-10	-30.3685	-1.10542	0.277765	0.48979	partner_not_expressed_in_neuron	NA	NA	NA	NA	NA	NA	NA	NA	NA	NA	NA	NA
zig-10	AQR	3	31	6	17.6653	15.4909	0.876911	-0.189498	-0.248758	0.807038	0.86862	partner_not_expressed_in_neuron	NA	19	6	2.83578	15.5926	5.49853	2.45905	1.99567	0.0946422	0.547422	partner_not_expressed_in_neuron	NA
igeg-1	AQR	3	31	6	36.5873	12.0763	0.330068	-1.59917	-0.983502	0.332573	0.497931	no_documented_extracellular_binding_partners	NA	19	6	16.7097	1.63075	0.0975931	-3.35708	-1.18746	0.249997	0.547422	no_documented_extracellular_binding_partners	NA
igeg-2	AQR	3	31	6	4.39851	13.3415	3.03318	1.60083	0.660394	0.536591	0.650708	no_documented_extracellular_binding_partners	NA	19	6	4.36395	2.8601	0.655393	-0.609569	-0.399371	0.693309	0.758599	no_documented_extracellular_binding_partners	NA
igdb-1	AQR	3	31	6	2.70581	4.8185	1.7808	0.832526	1.17142	0.275725	0.48979	no_documented_extracellular_binding_partners	NA	19	6	2.48282	8.46456	3.40926	1.76946	1.0513	0.338028	0.549794	no_documented_extracellular_binding_partners	NA
igdb-2	AQR	3	31	6	6.54609	9.37271	1.4318	0.517834	0.525602	0.613277	0.714601	partner_not_expressed_in_neuron	NA	19	6	7.42961	11.5715	1.55748	0.639216	0.712946	0.503921	0.646804	partner_not_expressed_in_neuron	NA
madd-4	AQR	3	31	6	88.1271	222.121	2.52047	1.33369	0.662384	0.534961	0.650708	partner_expressed_in_neuron	eva-1|sdn-1	19	6	115.857	327.455	2.82638	1.49896	0.707873	0.50896	0.646804	partner_expressed_in_neuron	eva-1|sdn-1
pxn-1	AQR	3	31	6	25.9378	0	3.85537e-11	-34.5943	-2.06435	0.0477246	0.421548	partner_not_expressed_in_neuron	NA	19	6	30.0234	0	3.33074e-11	-34.8054	-3.04222	0.00701035	0.547422	partner_not_expressed_in_neuron	NA
pxn-2	AQR	3	31	6	17.217	0	5.8082e-11	-34.0031	-1.4962	0.14505	0.485916	partner_not_expressed_in_neuron	NA	19	6	16.8383	0	5.93884e-11	-33.971	-1.38245	0.183748	0.547422	partner_not_expressed_in_neuron	NA
iglr-1	AQR	3	31	6	2.40354	0	4.16053e-10	-31.1625	-2.07025	0.047132	0.421548	no_documented_extracellular_binding_partners	NA	19	6	14.7597	7.02504	0.47596	-1.07109	-0.612021	0.546821	0.65404	no_documented_extracellular_binding_partners	NA
iglr-2	AQR	3	31	6	21.1782	61.4635	2.9022	1.53715	1.49743	0.193541	0.48979	no_documented_extracellular_binding_partners	NA	19	6	43.6878	46.2969	1.05972	0.0836852	0.222566	0.828829	0.864249	no_documented_extracellular_binding_partners	NA
iglr-3	AQR	3	31	6	46.3049	0	2.1596e-11	-35.4304	-2.50587	0.0178701	0.399098	no_documented_extracellular_binding_partners	NA	19	6	11.7049	0	8.54344e-11	-33.4464	-1.16243	0.260241	0.547422	no_documented_extracellular_binding_partners	NA
slt-1	AQR	3	31	6	6.60401	80.4534	12.1825	3.60674	1.12572	0.310424	0.48979	partner_expressed_in_neuron	sax-3|eva-1	19	6	15.4123	0	6.48831e-11	-33.8434	-1	0.330565	0.547422	partner_expressed_in_neuron	sax-3|eva-1
tol-1	AQR	3	31	6	44.6794	0	2.23817e-11	-35.3789	-3.23328	0.00297196	0.193493	partner_expressed_in_neuron	lat-1	19	6	17.0743	33.6204	1.96906	0.977507	0.746629	0.484539	0.625542	partner_expressed_in_neuron	lat-1
pan-1	AQR	3	31	6	360.562	561.048	1.55604	0.637878	3.61672	0.00360995	0.193493	no_documented_extracellular_binding_partners	NA	19	6	209.584	303.151	1.44644	0.532506	1.6539	0.134627	0.547422	no_documented_extracellular_binding_partners	NA
egg-6	AQR	3	31	6	0.573721	11.9901	20.8988	4.38535	1.24181	0.26931	0.48979	no_documented_extracellular_binding_partners	NA	19	6	0.405461	10.4135	25.6831	4.68275	1.35565	0.233106	0.547422	no_documented_extracellular_binding_partners	NA
dma-1	AQR	3	31	6	91.2507	17.6982	0.193951	-2.36623	-1.57827	0.123499	0.435498	partner_expressed_in_neuron	sax-7	19	6	250.163	0	3.9974e-12	-37.8641	-1.62343	0.12188	0.547422	partner_expressed_in_neuron	lect-2|sax-7
lron-2	AQR	3	31	6	0.555904	1.19251	2.14518	1.1011	0.48879	0.639787	0.739064	no_documented_extracellular_binding_partners	NA	NA	NA	NA	NA	NA	NA	NA	NA	NA	NA	NA
lron-3	AQR	3	31	6	107.847	316.934	2.93873	1.55519	2.00808	0.0979159	0.422179	no_documented_extracellular_binding_partners	NA	19	6	150.073	305.221	2.03381	1.02419	1.54412	0.179594	0.547422	no_documented_extracellular_binding_partners	NA
lron-5	AQR	3	31	6	68.0866	20.6233	0.302898	-1.7231	-1.285	0.209179	0.48979	partner_not_expressed_in_neuron	NA	19	6	187.615	64.3603	0.343045	-1.54353	-1.20441	0.242932	0.547422	partner_not_expressed_in_neuron	NA
lron-7	AQR	3	31	6	22.7034	7.54903	0.332507	-1.58854	-2.00901	0.0523284	0.421548	partner_expressed_in_neuron	lron-7|ncam-1	19	6	35.131	20.9693	0.59689	-0.744463	-0.990703	0.342131	0.549794	partner_expressed_in_neuron	lron-7|sym-1
lron-9	AQR	3	31	6	91.1895	0	1.09662e-11	-36.4081	-1.87338	0.070788	0.422179	partner_not_expressed_in_neuron	NA	19	6	231.426	0	4.32103e-12	-37.7518	-1.80171	0.0883656	0.547422	partner_not_expressed_in_neuron	NA
lron-10	AQR	3	31	6	26.4539	7.13053	0.269545	-1.8914	-2.96105	0.00583676	0.260708	partner_not_expressed_in_neuron	NA	19	6	38.9394	17.9358	0.460609	-1.11839	-0.849624	0.40515	0.566653	partner_not_expressed_in_neuron	NA
lron-11	AQR	3	31	6	18.4551	6.57358	0.356194	-1.48927	-1.06819	0.295265	0.48979	partner_expressed_in_neuron	ten-1	19	6	2.63356	7.77102	2.95077	1.56109	0.821954	0.437133	0.592558	partner_expressed_in_neuron	ten-1
lron-12	AQR	3	31	6	7.41896	2.46222	0.331883	-1.59125	-1.09189	0.282537	0.48979	no_documented_extracellular_binding_partners	NA	19	6	7.22628	11.1853	1.54786	0.630275	0.397125	0.701821	0.761086	no_documented_extracellular_binding_partners	NA
lron-13	AQR	3	31	6	8.89261	91.6215	10.3031	3.36501	0.900457	0.408721	0.556027	partner_not_expressed_in_neuron	NA	19	6	0	49.4142	4.94142e+10	35.5242	1	0.363217	0.549794	partner_expressed_in_neuron	cdh-1
lron-14	AQR	3	31	6	0.915982	0	1.09172e-09	-29.7707	-1	0.325309	0.48979	partner_not_expressed_in_neuron	NA	19	6	4.73012	0	2.11411e-10	-32.1392	-1	0.330565	0.547422	partner_not_expressed_in_neuron	NA
lron-15	AQR	3	31	6	15.7984	10.9272	0.691663	-0.531859	-0.375271	0.715548	0.805743	no_documented_extracellular_binding_partners	NA	19	6	6.76606	0	1.47796e-10	-32.6557	-1.57195	0.133375	0.547422	no_documented_extracellular_binding_partners	NA
hmr-1	AQR	3	31	6	207.161	421.636	2.0353	1.02524	1.85205	0.115664	0.426677	partner_expressed_in_neuron	hmr-1	19	6	99.2315	211.529	2.13167	1.09198	1.57249	0.161233	0.547422	partner_expressed_in_neuron	hmr-1
cdh-4	AQR	3	31	6	168.859	389.632	2.30744	1.20629	2.50938	0.0486134	0.421548	no_documented_extracellular_binding_partners	NA	19	6	40.2808	87.7017	2.17726	1.12251	1.38141	0.214658	0.547422	no_documented_extracellular_binding_partners	NA
fmi-1	AQR	3	31	6	258.164	378.099	1.46457	0.550473	0.769971	0.465357	0.592444	partner_not_expressed_in_neuron	NA	19	6	113.851	170.171	1.49468	0.579834	1.2362	0.233556	0.547422	partner_not_expressed_in_neuron	NA
casy-1	AQR	3	31	6	1573.12	1874.44	1.19154	0.252828	0.470761	0.654501	0.750411	partner_expressed_in_neuron	T19D12.6|daf-2	19	6	1045.62	1526.28	1.45969	0.545659	1.0759	0.316993	0.547422	partner_expressed_in_neuron	oig-1|T19D12.6|daf-2
cdh-1	AQR	3	31	6	18.8966	63.653	3.3685	1.7521	1.35242	0.227892	0.48979	partner_expressed_in_neuron	dep-1	19	6	10.0689	19.0697	1.89392	0.921378	0.868459	0.413187	0.567084	partner_expressed_in_neuron	dep-1
cdh-8	AQR	3	31	6	8.56985	0	1.16688e-10	-32.9966	-1.93852	0.0620192	0.422179	partner_not_expressed_in_neuron	NA	19	6	3.59898	1.01062	0.280807	-1.83235	-0.850975	0.40414	0.566653	partner_expressed_in_neuron	cdh-9
cdh-9	AQR	3	31	6	2.03691	6.15109	3.01981	1.59446	0.944937	0.382161	0.536226	partner_not_expressed_in_neuron	NA	19	6	2.49957	3.07386	1.22975	0.29837	0.177175	0.865053	0.890603	partner_not_expressed_in_neuron	NA
cdh-12	AQR	3	31	6	6.91736	0	1.44564e-10	-32.6876	-2.5374	0.0166021	0.399098	no_documented_extracellular_binding_partners	NA	19	6	3.28595	0	3.04326e-10	-31.6137	-1.45011	0.16423	0.547422	no_documented_extracellular_binding_partners	NA
nrx-1	AQR	3	31	6	136.822	320.831	2.34488	1.22951	1.9565	0.0998172	0.422179	partner_not_expressed_in_neuron	NA	19	6	96.2126	193.175	2.00779	1.00561	1.96248	0.0812912	0.547422	partner_not_expressed_in_neuron	NA
nlr-1	AQR	3	31	6	12.146	62.983	5.1855	2.37448	2.6354	0.0346229	0.421548	partner_expressed_in_neuron	ptp-3	19	6	14.8077	80.1817	5.41488	2.43693	1.94962	0.106117	0.547422	partner_expressed_in_neuron	ptp-3
bam-2	AQR	3	31	6	24.9426	0	4.00921e-11	-34.5379	-2.79111	0.0090475	0.326426	partner_expressed_in_neuron	casy-1	19	6	20.0102	0	4.99745e-11	-34.22	-1.74921	0.0972854	0.547422	partner_expressed_in_neuron	casy-1
lat-1	AQR	3	31	6	69.3115	90.3399	1.30339	0.382269	0.394041	0.705872	0.798201	partner_not_expressed_in_neuron	NA	19	6	34.3213	20.0045	0.582858	-0.778784	-1.14478	0.27911	0.547422	partner_not_expressed_in_neuron	NA
nlg-1	AQR	3	31	6	15.435	175.983	11.4016	3.51116	2.6249	0.045225	0.421548	partner_expressed_in_neuron	nrx-1	19	6	9.3097	103.678	11.1365	3.47723	2.41732	0.0589835	0.547422	partner_expressed_in_neuron	nrx-1
glit-1	AQR	3	31	6	2.35866	1.24799	0.529112	-0.918354	-1.02413	0.322437	0.48979	no_documented_extracellular_binding_partners	NA	19	6	0.20548	2.57239	12.519	3.64604	1.76774	0.134624	0.547422	no_documented_extracellular_binding_partners	NA
clc-1	AQR	3	31	6	4.0446	4.8126	1.18988	0.250818	0.139512	0.892323	0.926909	no_documented_extracellular_binding_partners	NA	19	6	0.407253	0	2.45547e-09	-28.6014	-1	0.330565	0.547422	no_documented_extracellular_binding_partners	NA
clc-2	AQR	3	31	6	2.69312	0	3.71316e-10	-31.3266	-1.36328	0.182939	0.48979	no_documented_extracellular_binding_partners	NA	19	6	0.787696	0	1.26953e-09	-29.5531	-1.08699	0.291383	0.547422	no_documented_extracellular_binding_partners	NA
clc-3	AQR	3	31	6	102.508	0	9.75533e-12	-36.5769	-1.76258	0.0881588	0.422179	no_documented_extracellular_binding_partners	NA	19	6	74.2176	0	1.34739e-11	-36.111	-1.48323	0.155311	0.547422	no_documented_extracellular_binding_partners	NA
vab-9	AQR	3	31	6	31.2182	83.3793	2.67086	1.4173	0.922369	0.397381	0.54896	no_documented_extracellular_binding_partners	NA	19	6	28.9255	23.0693	0.797544	-0.326364	-0.466985	0.648791	0.723923	no_documented_extracellular_binding_partners	NA
hic-1	AQR	3	31	6	0	490.88	4.9088e+11	38.8366	1.16931	0.294984	0.48979	no_documented_extracellular_binding_partners	NA	19	6	0	1210.74	1.21074e+12	40.139	1.18742	0.288394	0.547422	no_documented_extracellular_binding_partners	NA
C54G4.4	AQR	3	31	6	0.29711	0.84012	2.82764	1.4996	0.627339	0.555004	0.661071	no_documented_extracellular_binding_partners	NA	19	6	0.0419385	0	2.38444e-08	-25.3218	-1	0.330565	0.547422	no_documented_extracellular_binding_partners	NA
crb-1	AQR	3	31	6	0.857512	7.76769	9.0584	3.17926	0.888077	0.414908	0.561593	no_documented_extracellular_binding_partners	NA	19	6	3.11624	0	3.20899e-10	-31.5372	-1.68962	0.108347	0.547422	no_documented_extracellular_binding_partners	NA
eat-20	AQR	3	31	6	2.85681	0	3.5004e-10	-31.4118	-1.72323	0.0951419	0.422179	no_documented_extracellular_binding_partners	NA	NA	NA	NA	NA	NA	NA	NA	NA	NA	NA	NA
zig-11	AQR	3	31	6	21.0231	18.3705	0.873826	-0.194582	-0.195748	0.847266	0.90663	no_documented_extracellular_binding_partners	NA	19	6	30.0535	3.3272	0.110709	-3.17515	-2.64897	0.0159022	0.547422	no_documented_extracellular_binding_partners	NA
zig-12	AQR	3	31	6	2.25267	2.65832	1.18008	0.23888	0.190129	0.853876	0.90663	no_documented_extracellular_binding_partners	NA	19	6	0	3.39994	3.39994e+09	31.6629	2.16101	0.0830812	0.547422	no_documented_extracellular_binding_partners	NA
ina-1	AQR	3	31	6	7.3659	3.30793	0.449087	-1.15493	-0.928761	0.368827	0.522992	no_documented_extracellular_binding_partners	NA	19	6	15.9939	9.22995	0.577092	-0.793127	-0.859847	0.400971	0.566653	no_documented_extracellular_binding_partners	NA
pat-2	AQR	3	31	6	20.326	0	4.9198e-11	-34.2426	-1.39951	0.171916	0.48979	no_documented_extracellular_binding_partners	NA	19	6	15.2981	3.03069	0.198109	-2.33564	-1.50081	0.147515	0.547422	no_documented_extracellular_binding_partners	NA
pat-3	AQR	3	31	6	25.6833	0	3.89358e-11	-34.5801	-2.67119	0.0120928	0.326426	no_documented_extracellular_binding_partners	NA	19	6	40.3931	18.7058	0.463095	-1.11062	-1.18349	0.248775	0.547422	no_documented_extracellular_binding_partners	NA
sdn-1	AQR	3	31	6	85.0983	134.158	1.5765	0.656729	1.6367	0.136907	0.470399	partner_not_expressed_in_neuron	NA	19	6	54.1072	73.9623	1.36696	0.45097	0.759043	0.469527	0.620201	partner_not_expressed_in_neuron	NA
C48E7.6	AQR	3	31	6	0.243632	0	4.10454e-09	-27.8601	-1	0.325309	0.48979	no_documented_extracellular_binding_partners	NA	19	6	0.671263	0	1.48973e-09	-29.3223	-1	0.330565	0.547422	no_documented_extracellular_binding_partners	NA
mup-4	AQR	3	31	6	0.294327	0	3.39758e-09	-28.1328	-1	0.325309	0.48979	partner_not_expressed_in_neuron	NA	19	6	0.320009	0	3.12491e-09	-28.2535	-1.46263	0.160811	0.547422	partner_not_expressed_in_neuron	NA
mua-3	AQR	3	31	6	135.112	0	7.40129e-12	-36.9754	-1.08605	0.286105	0.48979	no_documented_extracellular_binding_partners	NA	19	6	6.16542	0	1.62195e-10	-32.5216	-1.74914	0.0972986	0.547422	no_documented_extracellular_binding_partners	NA
let-805	AQR	3	31	6	4.85787	0	2.05852e-10	-32.1777	-2.22385	0.0338334	0.421548	no_documented_extracellular_binding_partners	NA	19	6	0.805036	1.93559	2.40435	1.26565	0.542272	0.605233	0.686869	no_documented_extracellular_binding_partners	NA
dgn-1	AQR	3	31	6	22.9934	0	4.34907e-11	-34.4205	-1.99757	0.0549016	0.421548	partner_not_expressed_in_neuron	NA	19	6	27.4394	3.69991	0.134839	-2.89069	-1.98264	0.0613075	0.547422	partner_not_expressed_in_neuron	NA
hpo-30	AQR	3	31	6	21.6792	8.47041	0.390716	-1.35581	-0.74653	0.460414	0.591111	partner_not_expressed_in_neuron	NA	19	6	33.3552	9.09653	0.272717	-1.87452	-1.35971	0.187425	0.547422	partner_not_expressed_in_neuron	NA
clc-5	AQR	3	31	6	0.594288	0	1.68269e-09	-29.1466	-1.39086	0.174499	0.48979	no_documented_extracellular_binding_partners	NA	NA	NA	NA	NA	NA	NA	NA	NA	NA	NA	NA
tsp-3	AQR	3	31	6	3.81999	0	2.6178e-10	-31.8309	-1.23689	0.225723	0.48979	no_documented_extracellular_binding_partners	NA	19	6	0	11.3595	1.13595e+10	33.4032	1	0.363217	0.549794	no_documented_extracellular_binding_partners	NA
tsp-4	AQR	3	31	6	1.00184	0	9.98163e-10	-29.9	-1	0.325309	0.48979	no_documented_extracellular_binding_partners	NA	19	6	1.58342	0	6.31545e-10	-30.5604	-1	0.330565	0.547422	no_documented_extracellular_binding_partners	NA
tsp-6	AQR	3	31	6	14.1275	0	7.07838e-11	-33.7178	-1.67795	0.103746	0.422179	no_documented_extracellular_binding_partners	NA	19	6	2.98177	1.91028	0.640654	-0.642384	-0.562527	0.58076	0.677361	no_documented_extracellular_binding_partners	NA
tsp-7	AQR	3	31	6	257.166	99.8396	0.38823	-1.36502	-1.36375	0.182168	0.48979	no_documented_extracellular_binding_partners	NA	19	6	353.588	125.487	0.354896	-1.49453	-1.52948	0.141474	0.547422	no_documented_extracellular_binding_partners	NA
tsp-8	AQR	3	31	6	32.214	8.36197	0.259575	-1.94577	-1.28011	0.209161	0.48979	no_documented_extracellular_binding_partners	NA	19	6	75.5931	0	1.32287e-11	-36.1375	-2.35036	0.0303583	0.547422	no_documented_extracellular_binding_partners	NA
tsp-9	AQR	3	31	6	11.5622	43.7062	3.78009	1.91842	2.14848	0.0722374	0.422179	no_documented_extracellular_binding_partners	NA	19	6	10.7693	32.6693	3.03356	1.60101	1.74441	0.126859	0.547422	no_documented_extracellular_binding_partners	NA
tsp-11	AQR	3	31	6	4.00042	0	2.49974e-10	-31.8975	-1.93077	0.0630101	0.422179	no_documented_extracellular_binding_partners	NA	19	6	4.70214	0	2.12669e-10	-32.1307	-1.7908	0.0901583	0.547422	no_documented_extracellular_binding_partners	NA
tsp-12	AQR	3	31	6	13.1438	8.90299	0.677353	-0.562021	-0.732445	0.469262	0.592444	no_documented_extracellular_binding_partners	NA	19	6	6.96093	2.38948	0.343271	-1.54258	-1.80824	0.0848191	0.547422	no_documented_extracellular_binding_partners	NA
tsp-13	AQR	3	31	6	0	0.633646	6.33646e+08	29.2391	1	0.363217	0.517778	no_documented_extracellular_binding_partners	NA	NA	NA	NA	NA	NA	NA	NA	NA	NA	NA	NA
tsp-14	AQR	3	31	6	13.156	35.8528	2.7252	1.44636	1.32536	0.230386	0.48979	no_documented_extracellular_binding_partners	NA	19	6	12.1804	27.7315	2.27673	1.18696	1.00631	0.356071	0.549794	no_documented_extracellular_binding_partners	NA
tsp-15	AQR	3	31	6	1.22006	0	8.19633e-10	-30.1843	-1.82002	0.0787477	0.422179	no_documented_extracellular_binding_partners	NA	19	6	0.852043	0	1.17365e-09	-29.6664	-1	0.330565	0.547422	no_documented_extracellular_binding_partners	NA
tsp-16	AQR	3	31	6	2.87484	0	3.47846e-10	-31.4208	-1.69861	0.0997425	0.422179	no_documented_extracellular_binding_partners	NA	19	6	3.38027	1.15499	0.341686	-1.54926	-0.853164	0.402389	0.566653	no_documented_extracellular_binding_partners	NA
tsp-20	AQR	3	31	6	23.4509	2.81801	0.120166	-3.0569	-2.00637	0.0528874	0.421548	no_documented_extracellular_binding_partners	NA	19	6	12.5229	24.6356	1.96724	0.976173	0.479328	0.650063	0.723923	no_documented_extracellular_binding_partners	NA
tsp-21	AQR	3	31	6	28.2767	0	3.53648e-11	-34.7189	-2.35687	0.0251528	0.421548	no_documented_extracellular_binding_partners	NA	19	6	1.35468	0	7.38182e-10	-30.3353	-1.40212	0.17789	0.547422	no_documented_extracellular_binding_partners	NA
C24H10.1	AQR	3	31	6	20.5378	6.02767	0.293491	-1.76861	-1.36078	0.184479	0.48979	no_documented_extracellular_binding_partners	NA	19	6	14.3533	27.2416	1.89793	0.924424	0.649117	0.533292	0.650617	no_documented_extracellular_binding_partners	NA
K10D6.2	AQR	3	31	6	25.4898	0	3.92314e-11	-34.5692	-1.84877	0.0743687	0.422179	no_documented_extracellular_binding_partners	NA	19	6	3.66651	0	2.72739e-10	-31.7718	-1.15197	0.264403	0.547422	no_documented_extracellular_binding_partners	NA
Y67A10A.9	AQR	3	31	6	0.306716	1.98481	6.47116	2.69403	1.14685	0.300786	0.48979	no_documented_extracellular_binding_partners	NA	NA	NA	NA	NA	NA	NA	NA	NA	NA	NA	NA
T05E11.2	AQR	3	31	6	3.41448	0.970981	0.284371	-1.81415	-1.09836	0.279683	0.48979	no_documented_extracellular_binding_partners	NA	19	6	0.849973	0	1.17651e-09	-29.6628	-1	0.330565	0.547422	no_documented_extracellular_binding_partners	NA
vab-1	AQR	3	31	6	36.2597	115.785	3.19322	1.67501	2.60923	0.0348721	0.421548	partner_expressed_in_neuron	efn-2|efn-4|wrk-1	19	6	31.3016	78.9882	2.52346	1.3354	0.987241	0.362141	0.549794	partner_expressed_in_neuron	efn-2|vab-2|wrk-1
lin-17	AQR	3	31	6	7.16307	32.5365	4.54226	2.18341	1.57369	0.17044	0.48979	partner_expressed_in_neuron	cam-1	19	6	1.55616	10.042	6.45303	2.68998	1.2934	0.24961	0.547422	partner_expressed_in_neuron	cam-1
lon-2	AQR	3	31	6	79.9628	250.614	3.13413	1.64806	1.27106	0.254983	0.48979	no_documented_extracellular_binding_partners	NA	19	6	85.1686	87.1906	1.02374	0.0338506	0.0304461	0.976314	0.976314	no_documented_extracellular_binding_partners	NA
smp-1	AQR	3	31	6	8.14916	58.0252	7.12038	2.83196	1.44767	0.205615	0.48979	partner_not_expressed_in_neuron	NA	19	6	20.9849	40.8456	1.94643	0.960829	0.470099	0.655684	0.723923	partner_not_expressed_in_neuron	NA
smp-2	AQR	3	31	6	0.29001	0	3.44816e-09	-28.1115	-1.67996	0.103351	0.422179	partner_not_expressed_in_neuron	NA	19	6	4.28811	0	2.33203e-10	-31.9977	-1.24139	0.230394	0.547422	partner_not_expressed_in_neuron	NA
vab-2	AQR	3	31	6	16.1861	37.9135	2.34234	1.22795	0.647534	0.542864	0.655349	partner_expressed_in_neuron	wrk-1|vab-1	19	6	0.714558	41.9599	58.7215	5.87582	1.44494	0.208056	0.547422	partner_expressed_in_neuron	wrk-1
efn-2	AQR	3	31	6	103.63	35.4249	0.34184	-1.54861	-1.99602	0.0550529	0.421548	partner_expressed_in_neuron	vab-1	19	6	55.8138	4.90492	0.0878801	-3.50832	-3.23201	0.00396198	0.547422	partner_not_expressed_in_neuron	NA
efn-4	AQR	3	31	6	16.902	92.3935	5.46643	2.4506	1.55324	0.179569	0.48979	partner_expressed_in_neuron	mab-20|vab-1|sax-3|lad-2	19	6	22.9295	73.1604	3.19067	1.67386	0.917694	0.396393	0.566653	partner_expressed_in_neuron	mab-20|sax-3|lad-2
cfz-2	AQR	3	31	6	34.3783	35.413	1.0301	0.042782	0.0414938	0.967971	0.971596	no_documented_extracellular_binding_partners	NA	19	6	16.3902	8.95798	0.546545	-0.871589	-0.963031	0.346311	0.549794	no_documented_extracellular_binding_partners	NA
mom-5	AQR	3	31	6	37.1573	9.16587	0.246677	-2.0193	-1.61404	0.116859	0.426677	no_documented_extracellular_binding_partners	NA	19	6	7.19604	0	1.38965e-10	-32.7446	-2.06828	0.0532921	0.547422	no_documented_extracellular_binding_partners	NA
mig-1	AQR	3	31	6	37.1421	0	2.69236e-11	-35.1123	-1.42943	0.163213	0.48979	no_documented_extracellular_binding_partners	NA	19	6	105.206	0	9.50516e-12	-36.6144	-1.75411	0.096421	0.547422	no_documented_extracellular_binding_partners	NA
B0507.1	AQR	3	31	6	3.21273	6.31802	1.96656	0.975673	0.761266	0.458531	0.591111	partner_not_expressed_in_neuron	NA	19	6	0.29192	0	3.4256e-09	-28.121	-1	0.330565	0.547422	partner_not_expressed_in_neuron	NA
C25E10.7	AQR	3	31	6	60.9903	0	1.63961e-11	-35.8279	-1	0.325309	0.48979	partner_not_expressed_in_neuron	NA	NA	NA	NA	NA	NA	NA	NA	NA	NA	NA	NA
C25E10.8	AQR	3	31	6	6.29875	0	1.58762e-10	-32.5524	-1.68982	0.101431	0.422179	partner_not_expressed_in_neuron	NA	NA	NA	NA	NA	NA	NA	NA	NA	NA	NA	NA
nas-36	AQR	3	31	6	23.7664	22.3364	0.939831	-0.0895266	-0.187103	0.855885	0.90663	no_documented_extracellular_binding_partners	NA	19	6	17.6662	9.11395	0.515898	-0.954841	-1.94909	0.0660997	0.547422	no_documented_extracellular_binding_partners	NA
C34C6.3	AQR	3	31	6	6.48858	0.312705	0.0481932	-4.37503	-2.39241	0.0230157	0.421548	partner_expressed_in_neuron	zig-8	19	6	4.30484	0	2.32297e-10	-32.0033	-1	0.330565	0.547422	partner_not_expressed_in_neuron	NA
crld-1	AQR	3	31	6	21.1611	66.5679	3.14577	1.65341	2.48675	0.048487	0.421548	no_documented_extracellular_binding_partners	NA	19	6	50.8336	68.1796	1.34123	0.42356	0.831675	0.43299	0.590221	no_documented_extracellular_binding_partners	NA
F11C7.2	AQR	3	31	6	1.05863	0	9.44618e-10	-29.9796	-2.16702	0.0383014	0.421548	no_documented_extracellular_binding_partners	NA	NA	NA	NA	NA	NA	NA	NA	NA	NA	NA	NA
F11C7.6	AQR	3	31	6	0.925949	0	1.07997e-09	-29.7864	-1.41251	0.16809	0.48979	no_documented_extracellular_binding_partners	NA	NA	NA	NA	NA	NA	NA	NA	NA	NA	NA	NA
F14H12.3	AQR	3	31	6	0.938921	1.08751	1.15826	0.211955	0.163363	0.87435	0.917672	no_documented_extracellular_binding_partners	NA	19	6	2.89408	0	3.45533e-10	-31.4305	-1	0.330565	0.547422	no_documented_extracellular_binding_partners	NA
F15B9.8	AQR	3	31	6	28.0753	81.5091	2.90323	1.53766	0.641084	0.547389	0.656677	partner_not_expressed_in_neuron	NA	19	6	10.3479	0	9.66382e-11	-33.2686	-1.44827	0.164736	0.547422	partner_not_expressed_in_neuron	NA
F35D2.3	AQR	3	31	6	11.8146	2.43145	0.205801	-2.28068	-1.49447	0.14441	0.485916	partner_expressed_in_neuron	F35D2.3	19	6	0.127183	0	7.86267e-09	-26.9223	-1	0.330565	0.547422	partner_expressed_in_neuron	F35D2.3
kal-1	AQR	3	31	6	38.0804	30.6804	0.805673	-0.311733	-0.356217	0.724176	0.808663	partner_expressed_in_neuron	sax-3|sax-7|sdn-1	19	6	15.9316	44.0148	2.76274	1.4661	1.88202	0.0956184	0.547422	partner_expressed_in_neuron	sax-3|sax-7|sdn-1
M03F4.6	AQR	3	31	6	59.1028	115.296	1.95077	0.964043	1.89037	0.106287	0.422179	no_documented_extracellular_binding_partners	NA	19	6	34.3535	32.0889	0.934081	-0.0983808	-0.128626	0.899881	0.914879	no_documented_extracellular_binding_partners	NA
dpy-31	AQR	3	31	6	0.783944	0.922099	1.17623	0.23417	0.168654	0.869521	0.917447	partner_not_expressed_in_neuron	NA	NA	NA	NA	NA	NA	NA	NA	NA	NA	NA	NA
T25F10.3	AQR	3	31	6	8.09334	0	1.23558e-10	-32.9141	-1	0.325309	0.48979	partner_expressed_in_neuron	T12A7.2	19	6	1.17118	2.94881	2.51782	1.33218	0.581263	0.583018	0.677361	partner_expressed_in_neuron	T12A7.2
lag-2	AQR	3	31	6	1.43245	0	6.98107e-10	-30.4158	-1.20763	0.236626	0.48979	partner_expressed_in_neuron	mig-13|ins-18	19	6	0.720763	0	1.38742e-09	-29.4249	-1	0.330565	0.547422	partner_expressed_in_neuron	mig-13|ins-18
Y73E7A.8	AQR	3	31	6	3.78536	0	2.64175e-10	-31.8178	-1.06499	0.295379	0.48979	no_documented_extracellular_binding_partners	NA	19	6	0.423651	0	2.36044e-09	-28.6583	-1.41558	0.17397	0.547422	no_documented_extracellular_binding_partners	NA
ins-1	AQR	3	31	6	105.108	217.663	2.07084	1.05022	0.832433	0.434431	0.568017	partner_not_expressed_in_neuron	NA	19	6	86.0708	142.156	1.65162	0.72388	0.684767	0.508093	0.646804	partner_not_expressed_in_neuron	NA
irld-34	AQR	3	31	6	18.086	0	5.52915e-11	-34.0742	-1.43444	0.161791	0.48979	no_documented_extracellular_binding_partners	NA	NA	NA	NA	NA	NA	NA	NA	NA	NA	NA	NA
Y53H1B.2	AQR	3	31	6	8.66961	4.56308	0.526331	-0.925959	-0.708274	0.487208	0.604498	no_documented_extracellular_binding_partners	NA	NA	NA	NA	NA	NA	NA	NA	NA	NA	NA	NA
unc-6	AQR	3	31	6	30.7907	691.726	22.4654	4.48963	2.17482	0.0807702	0.422179	partner_expressed_in_neuron	unc-40	19	6	62.7469	125.033	1.99265	0.994689	0.720255	0.481388	0.62478	partner_expressed_in_neuron	unc-40
kpc-1	AQR	3	31	6	91.0961	195.785	2.14921	1.10381	0.794451	0.459353	0.591111	no_documented_extracellular_binding_partners	NA	19	6	132.466	30.8466	0.232865	-2.10243	-1.92986	0.0672153	0.547422	no_documented_extracellular_binding_partners	NA
lect-2	AQR	3	31	6	1.92851	1.74784	0.906318	-0.141911	-0.0865716	0.932744	0.951551	partner_expressed_in_neuron	fmil-1|mig-13|sax-7	19	6	2.49979	1.53358	0.613485	-0.7049	-0.476533	0.641474	0.723923	partner_expressed_in_neuron	fmil-1|mig-13|lect-2|sax-7
mnr-1	AQR	3	31	6	2.89044	62.245	21.5348	4.4286	1.49738	0.194262	0.48979	partner_expressed_in_neuron	sax-7	19	6	16.7489	72.0137	4.29961	2.10421	0.802139	0.454923	0.609896	partner_expressed_in_neuron	sax-7
clec-41	AQR	3	31	6	0.667873	0	1.49729e-09	-29.315	-1.60303	0.119406	0.426677	partner_expressed_in_neuron	clec-41	19	6	0.508362	0.453673	0.892421	-0.164203	-0.0940942	0.926576	0.93811	partner_not_expressed_in_neuron	NA
C02B8.12	AQR	3	31	6	3.8293	0	2.61144e-10	-31.8344	-1.04035	0.306492	0.48979	partner_not_expressed_in_neuron	NA	19	6	17.0827	0	5.85388e-11	-33.9918	-1	0.330565	0.547422	partner_not_expressed_in_neuron	NA
adm-2	AQR	3	31	6	20.813	28.3378	1.36154	0.445244	0.629909	0.548864	0.656677	no_documented_extracellular_binding_partners	NA	19	6	28.0831	23.7505	0.845725	-0.24174	-0.265116	0.793337	0.837983	no_documented_extracellular_binding_partners	NA
let-756	AQR	3	31	6	7.70079	0.906979	0.117777	-3.08586	-1.18235	0.245934	0.48979	no_documented_extracellular_binding_partners	NA	19	6	8.84108	0.59723	0.0675517	-3.88786	-1.52831	0.143407	0.547422	no_documented_extracellular_binding_partners	NA
C05D12.2	AQR	3	31	6	8.74772	0.358709	0.0410059	-4.60802	-2.10428	0.0437038	0.421548	no_documented_extracellular_binding_partners	NA	19	6	6.0095	0	1.66403e-10	-32.4846	-1.5624	0.135604	0.547422	no_documented_extracellular_binding_partners	NA
B0393.5	AQR	3	31	6	1.27713	2.06462	1.61661	0.692971	0.343701	0.740487	0.820043	partner_expressed_in_neuron	F58E6.13	19	6	16.5525	0	6.0414e-11	-33.9463	-1.22653	0.235804	0.547422	partner_not_expressed_in_neuron	NA
C02B10.3	AQR	3	31	6	178.646	171.528	0.960157	-0.0586576	-0.160166	0.876582	0.917672	no_documented_extracellular_binding_partners	NA	19	6	120.961	223.984	1.8517	0.88885	0.980862	0.366288	0.549794	no_documented_extracellular_binding_partners	NA
C11H1.5	AQR	3	31	6	0.283381	0	3.52881e-09	-28.0782	-1	0.325309	0.48979	no_documented_extracellular_binding_partners	NA	NA	NA	NA	NA	NA	NA	NA	NA	NA	NA	NA
C16B8.4	AQR	3	31	6	24.1385	4.82879	0.200045	-2.3216	-0.925116	0.36165	0.517778	partner_expressed_in_neuron	unc-71	19	6	11.9529	0	8.36615e-11	-33.4766	-1.24335	0.229692	0.547422	partner_expressed_in_neuron	irld-39|unc-71
spe-9	AQR	3	31	6	0.72646	1.80547	2.48531	1.31342	0.58344	0.582699	0.684927	partner_not_expressed_in_neuron	NA	19	6	0.190718	0.651255	3.41474	1.77178	0.69188	0.517367	0.650617	partner_not_expressed_in_neuron	NA
nas-37	AQR	3	31	6	29.1055	6.45073	0.221633	-2.17376	-1.62264	0.113646	0.426677	no_documented_extracellular_binding_partners	NA	19	6	31.4446	1.18552	0.0377017	-4.72923	-1.60601	0.125537	0.547422	no_documented_extracellular_binding_partners	NA
C18E9.7	AQR	3	31	6	2.34609	0.701713	0.299098	-1.74131	-0.941608	0.352866	0.517778	no_documented_extracellular_binding_partners	NA	19	6	4.44855	0	2.24792e-10	-32.0507	-1	0.330565	0.547422	no_documented_extracellular_binding_partners	NA
C23H4.8	AQR	3	31	6	4.27167	0	2.34101e-10	-31.9922	-1	0.325309	0.48979	partner_expressed_in_neuron	dgn-1	NA	NA	NA	NA	NA	NA	NA	NA	NA	NA	NA
hir-1	AQR	3	31	6	0.129118	0	7.74483e-09	-26.9441	-1	0.325309	0.48979	partner_not_expressed_in_neuron	NA	NA	NA	NA	NA	NA	NA	NA	NA	NA	NA	NA
C27A7.8	AQR	3	31	6	25.3803	0	3.94007e-11	-34.563	-1.04252	0.305499	0.48979	no_documented_extracellular_binding_partners	NA	19	6	16.7262	0	5.97863e-11	-33.9614	-1	0.330565	0.547422	no_documented_extracellular_binding_partners	NA
C27B7.7	AQR	3	31	6	1.35222	0	7.39524e-10	-30.3327	-1.42897	0.163344	0.48979	no_documented_extracellular_binding_partners	NA	NA	NA	NA	NA	NA	NA	NA	NA	NA	NA	NA
irld-24	AQR	3	31	6	0.44469	0	2.24876e-09	-28.7282	-1	0.325309	0.48979	no_documented_extracellular_binding_partners	NA	19	6	0	2.54277	2.54277e+09	31.2438	1	0.363217	0.549794	no_documented_extracellular_binding_partners	NA
ZK856.6	AQR	3	31	6	367.636	0	2.72008e-12	-38.4195	-1.0993	0.28038	0.48979	partner_expressed_in_neuron	trk-1|F15B9.8	19	6	116.481	0	8.58508e-12	-36.7613	-1.01691	0.322669	0.547422	partner_expressed_in_neuron	trk-1|F15B9.8
C49C3.4	AQR	3	31	6	0.622696	0	1.60592e-09	-29.214	-1	0.325309	0.48979	no_documented_extracellular_binding_partners	NA	19	6	3.98201	0	2.5113e-10	-31.8908	-1.09773	0.28679	0.547422	no_documented_extracellular_binding_partners	NA
mec-9	AQR	3	31	6	7.53537	0	1.32707e-10	-32.811	-1.66446	0.106433	0.422179	no_documented_extracellular_binding_partners	NA	19	6	11.1656	14.7389	1.32003	0.400567	0.207926	0.839956	0.872124	no_documented_extracellular_binding_partners	NA
C53A5.13	AQR	3	31	6	2.0031	1.26123	0.629636	-0.667409	-0.687582	0.507742	0.621346	no_documented_extracellular_binding_partners	NA	19	6	2.98983	0	3.34467e-10	-31.4774	-2.59897	0.0181385	0.547422	no_documented_extracellular_binding_partners	NA
lam-2	AQR	3	31	6	4.21207	18.7337	4.44763	2.15304	1.00391	0.360934	0.517778	no_documented_extracellular_binding_partners	NA	19	6	0.792767	0.511834	0.64563	-0.63122	-0.531633	0.601978	0.686869	no_documented_extracellular_binding_partners	NA
dex-1	AQR	3	31	6	2.93923	0	3.40225e-10	-31.4528	-1.70582	0.0983755	0.422179	partner_not_expressed_in_neuron	NA	NA	NA	NA	NA	NA	NA	NA	NA	NA	NA	NA
pqn-25	AQR	3	31	6	0.792241	0	1.26224e-09	-29.5614	-1.38882	0.175112	0.48979	partner_not_expressed_in_neuron	NA	19	6	0	0.870826	8.70826e+08	29.6978	1	0.363217	0.549794	partner_not_expressed_in_neuron	NA
trk-1	AQR	3	31	6	48.7157	81.9313	1.68183	0.750028	1.74884	0.117829	0.426677	partner_not_expressed_in_neuron	NA	19	6	36.6281	51.8365	1.41521	0.50102	0.793459	0.446281	0.601617	partner_not_expressed_in_neuron	NA
F09F9.4	AQR	3	31	6	4.81767	8.28206	1.7191	0.781653	0.470529	0.655209	0.750411	partner_not_expressed_in_neuron	NA	19	6	6.47476	9.1636	1.41528	0.501088	0.400711	0.701212	0.761086	partner_not_expressed_in_neuron	NA
irld-30	AQR	3	31	6	3.86722	0	2.58584e-10	-31.8486	-1	0.325309	0.48979	no_documented_extracellular_binding_partners	NA	NA	NA	NA	NA	NA	NA	NA	NA	NA	NA	NA
irld-31	AQR	3	31	6	1.14566	0	8.72857e-10	-30.0935	-1	0.325309	0.48979	no_documented_extracellular_binding_partners	NA	NA	NA	NA	NA	NA	NA	NA	NA	NA	NA	NA
F19C6.3	AQR	3	31	6	43.7915	96.2221	2.19728	1.13572	0.922904	0.391318	0.543385	no_documented_extracellular_binding_partners	NA	19	6	33.2269	60.9213	1.83349	0.874593	0.660404	0.528635	0.650617	no_documented_extracellular_binding_partners	NA
F21A3.11	AQR	3	31	6	0.440552	3.42944	7.78441	2.96059	0.86982	0.423883	0.568017	partner_expressed_in_neuron	T13C2.6	NA	NA	NA	NA	NA	NA	NA	NA	NA	NA	NA
F28C1.3	AQR	3	31	6	37.4355	56.1373	1.49957	0.58455	1.01303	0.348319	0.515743	no_documented_extracellular_binding_partners	NA	19	6	24.2857	21.7549	0.89579	-0.158768	-0.295943	0.775384	0.822581	no_documented_extracellular_binding_partners	NA
F30H5.3	AQR	3	31	6	0.600641	0.633646	1.05495	0.0771752	0.044269	0.965621	0.971596	no_documented_extracellular_binding_partners	NA	NA	NA	NA	NA	NA	NA	NA	NA	NA	NA	NA
atrn-1	AQR	3	31	6	13.7013	26.6616	1.94592	0.960449	1.45687	0.195788	0.48979	no_documented_extracellular_binding_partners	NA	19	6	10.0632	12.7067	1.26269	0.336503	0.469407	0.653669	0.723923	no_documented_extracellular_binding_partners	NA
nas-39	AQR	3	31	6	4.01921	0	2.48805e-10	-31.9043	-1.12244	0.270578	0.48979	partner_not_expressed_in_neuron	NA	NA	NA	NA	NA	NA	NA	NA	NA	NA	NA	NA
F40F11.4	AQR	3	31	6	18.238	14.6546	0.803523	-0.315588	-0.432171	0.675198	0.770013	no_documented_extracellular_binding_partners	NA	19	6	13.2987	7.50012	0.563973	-0.826301	-1.14349	0.26897	0.547422	no_documented_extracellular_binding_partners	NA
agr-1	AQR	3	31	6	116.103	52.4333	0.451611	-1.14685	-0.733085	0.470331	0.592444	partner_expressed_in_neuron	sol-1	19	6	4.31619	62.5166	14.4842	3.85641	1.46328	0.201932	0.547422	partner_expressed_in_neuron	sol-1
dep-1	AQR	3	31	6	57.3119	88.9831	1.55261	0.634697	0.955313	0.35916	0.517778	partner_not_expressed_in_neuron	NA	19	6	11.3601	55.8237	4.91401	2.2969	2.29365	0.0637771	0.547422	partner_expressed_in_neuron	cdh-1
F46G10.2	AQR	3	31	6	3.35664	28.3127	8.43483	3.07636	1.31932	0.243174	0.48979	no_documented_extracellular_binding_partners	NA	19	6	5.56742	18.3564	3.29711	1.7212	0.874606	0.413692	0.567084	no_documented_extracellular_binding_partners	NA
F53C11.9	AQR	3	31	6	2.39112	0.561051	0.234639	-2.09149	-1.04034	0.305415	0.48979	partner_expressed_in_neuron	unc-71	NA	NA	NA	NA	NA	NA	NA	NA	NA	NA	NA
nid-1	AQR	3	31	6	1.39807	0	7.15271e-10	-30.3808	-1	0.325309	0.48979	partner_not_expressed_in_neuron	NA	NA	NA	NA	NA	NA	NA	NA	NA	NA	NA	NA
F58E6.13	AQR	3	31	6	3.57173	0	2.79976e-10	-31.734	-3.20214	0.00322082	0.193493	partner_expressed_in_neuron	F58E6.13|ptp-3	19	6	2.44897	0.453151	0.185037	-2.43411	-1.59348	0.125299	0.547422	partner_expressed_in_neuron	ptp-3
H42K12.3	AQR	3	31	6	3.0843	4.43322	1.43735	0.523413	0.330932	0.751957	0.824252	partner_not_expressed_in_neuron	NA	19	6	1.32723	0.97409	0.733926	-0.446293	-0.311582	0.758275	0.811488	partner_expressed_in_neuron	sym-1
apx-1	AQR	3	31	6	4.11441	0.598703	0.145514	-2.78077	-1.14856	0.259215	0.48979	no_documented_extracellular_binding_partners	NA	19	6	0.527436	0	1.89596e-09	-28.9744	-1.41201	0.175002	0.547422	no_documented_extracellular_binding_partners	NA
R05G6.9	AQR	3	31	6	2.42629	1.22985	0.506885	-0.98027	-0.547172	0.588581	0.68882	partner_not_expressed_in_neuron	NA	NA	NA	NA	NA	NA	NA	NA	NA	NA	NA	NA
lin-12	AQR	3	31	6	0.590105	33.2944	56.4212	5.81816	2.14671	0.0844316	0.422179	partner_not_expressed_in_neuron	NA	19	6	0.120337	0	8.31e-09	-26.8425	-1	0.330565	0.547422	partner_not_expressed_in_neuron	NA
nas-23	AQR	3	31	6	0.0769537	0.542769	7.05319	2.81828	0.854063	0.431363	0.568017	partner_not_expressed_in_neuron	NA	NA	NA	NA	NA	NA	NA	NA	NA	NA	NA	NA
R11G1.1	AQR	3	31	6	8.29205	2.654	0.320065	-1.64356	-0.790622	0.43449	0.568017	partner_not_expressed_in_neuron	NA	19	6	8.10256	3.45045	0.425847	-1.23159	-0.52825	0.602507	0.686869	partner_not_expressed_in_neuron	NA
T05G5.1	AQR	3	31	6	2.61709	18.5862	7.10185	2.8282	0.853058	0.431537	0.568017	partner_expressed_in_neuron	unc-71|sol-1	19	6	0	10.0888	1.00888e+10	33.232	1.0593	0.337931	0.549794	partner_expressed_in_neuron	unc-71|sol-1
T12A7.2	AQR	3	31	6	158.111	165.416	1.0462	0.0651636	0.130305	0.89964	0.930902	partner_not_expressed_in_neuron	NA	19	6	100.225	84.3654	0.841758	-0.248523	-0.626679	0.541618	0.65404	partner_not_expressed_in_neuron	NA
T13C2.6	AQR	3	31	6	22.6544	35.4076	1.56294	0.644265	0.892941	0.406775	0.556027	partner_not_expressed_in_neuron	NA	19	6	27.7274	19.1001	0.688852	-0.537733	-0.644513	0.525645	0.650617	partner_not_expressed_in_neuron	NA
T19D12.6	AQR	3	31	6	165.512	183.16	1.10663	0.146175	0.152234	0.883995	0.921832	partner_expressed_in_neuron	casy-1	19	6	139.292	375.892	2.69859	1.43221	1.06856	0.332043	0.547422	partner_expressed_in_neuron	casy-1
T21B6.3	AQR	3	31	6	3.74224	3.53797	0.945414	-0.0809819	-0.0844776	0.933798	0.951551	no_documented_extracellular_binding_partners	NA	19	6	1.98265	5.15614	2.60062	1.37886	0.589926	0.577077	0.677361	no_documented_extracellular_binding_partners	NA
chhy-1	AQR	3	31	6	32.074	229.084	7.14234	2.8364	0.852386	0.431632	0.568017	partner_expressed_in_neuron	T13C2.6	19	6	65.1221	0	1.53558e-11	-35.9224	-1.36477	0.189143	0.547422	partner_expressed_in_neuron	T13C2.6
irld-52	AQR	3	31	6	2.20098	0	4.54343e-10	-31.0355	-1.07698	0.290073	0.48979	no_documented_extracellular_binding_partners	NA	NA	NA	NA	NA	NA	NA	NA	NA	NA	NA	NA
irld-15	AQR	3	31	6	2.04548	0	4.88883e-10	-30.9298	-1.23918	0.224887	0.48979	no_documented_extracellular_binding_partners	NA	NA	NA	NA	NA	NA	NA	NA	NA	NA	NA	NA
irld-55	AQR	3	31	6	0.332636	0	3.00629e-09	-28.3094	-1	0.325309	0.48979	no_documented_extracellular_binding_partners	NA	19	6	0.66195	0	1.51069e-09	-29.3021	-1	0.330565	0.547422	no_documented_extracellular_binding_partners	NA
unc-71	AQR	3	31	6	6.9163	0	1.44586e-10	-32.6874	-1.92906	0.0632309	0.422179	partner_expressed_in_neuron	C16B8.4	19	6	13.7069	22.647	1.65223	0.724414	0.748607	0.472379	0.620201	partner_expressed_in_neuron	C16B8.4
fmil-1	AQR	3	31	6	35.0813	42.3945	1.20847	0.273177	0.25344	0.805624	0.86862	partner_expressed_in_neuron	sol-1|unc-40	19	6	18.3565	9.98665	0.544038	-0.878222	-0.547325	0.590769	0.679942	partner_expressed_in_neuron	sol-1|lect-2|unc-40|oig-1
ced-1	AQR	3	31	6	4.30254	8.3376	1.93783	0.954445	0.915695	0.386747	0.539834	partner_expressed_in_neuron	lron-10	19	6	1.33159	7.75211	5.82168	2.54143	1.92471	0.108767	0.547422	partner_expressed_in_neuron	lron-10
ndnf-1	AQR	3	31	6	0	1.20214	1.20214e+09	30.163	1.47373	0.200555	0.48979	partner_expressed_in_neuron	egl-15	19	6	1.96953	0.635818	0.322827	-1.63117	-0.848728	0.404927	0.566653	partner_expressed_in_neuron	egl-15
daf-2	AQR	3	31	6	55.7591	114.432	2.05226	1.03722	1.94151	0.101836	0.422179	partner_expressed_in_neuron	daf-2|casy-1	19	6	20.201	38.3561	1.89872	0.925031	0.96969	0.369533	0.549794	partner_expressed_in_neuron	daf-2|casy-1
egas-1	AQR	3	31	6	24.0747	0	4.15373e-11	-34.4868	-1	0.325309	0.48979	no_documented_extracellular_binding_partners	NA	NA	NA	NA	NA	NA	NA	NA	NA	NA	NA	NA
egas-3	AQR	3	31	6	13.5859	0	7.36059e-11	-33.6614	-1	0.325309	0.48979	no_documented_extracellular_binding_partners	NA	NA	NA	NA	NA	NA	NA	NA	NA	NA	NA	NA
mab-7	AQR	3	31	6	1.37424	0	7.27673e-10	-30.356	-1.91499	0.0650712	0.422179	no_documented_extracellular_binding_partners	NA	19	6	0.710444	0	1.40757e-09	-29.4041	-2.44609	0.024944	0.547422	no_documented_extracellular_binding_partners	NA
irld-19	AQR	3	31	6	0	9.88334	9.88334e+09	33.2024	1	0.363217	0.517778	no_documented_extracellular_binding_partners	NA	NA	NA	NA	NA	NA	NA	NA	NA	NA	NA	NA
irld-62	AQR	3	31	6	0.867262	0	1.15305e-09	-29.6919	-1	0.325309	0.48979	no_documented_extracellular_binding_partners	NA	19	6	0.0225829	0	4.42813e-08	-24.4287	-1	0.330565	0.547422	no_documented_extracellular_binding_partners	NA
let-23	AQR	3	31	6	4.51931	0	2.21273e-10	-32.0735	-1	0.325309	0.48979	partner_not_expressed_in_neuron	NA	NA	NA	NA	NA	NA	NA	NA	NA	NA	NA	NA
irld-65	AQR	3	31	6	0.646064	0	1.54783e-09	-29.2671	-1.05744	0.298752	0.48979	no_documented_extracellular_binding_partners	NA	19	6	3.02192	0	3.30916e-10	-31.4928	-1.30211	0.209297	0.547422	no_documented_extracellular_binding_partners	NA
gon-1	AQR	3	31	6	25.3983	156.44	6.15947	2.62281	1.27006	0.254353	0.48979	no_documented_extracellular_binding_partners	NA	19	6	19.6234	37.2038	1.89589	0.922874	0.635832	0.540466	0.65404	no_documented_extracellular_binding_partners	NA
F28B4.3	AQR	3	31	6	0.547887	0.332563	0.606992	-0.720251	-0.39566	0.695794	0.790139	partner_expressed_in_neuron	egl-15	NA	NA	NA	NA	NA	NA	NA	NA	NA	NA	NA
irg-7	AQR	3	31	6	2.91094	1.58102	0.543132	-0.880625	-0.700329	0.499571	0.615047	no_documented_extracellular_binding_partners	NA	NA	NA	NA	NA	NA	NA	NA	NA	NA	NA	NA
ten-1	AQR	3	31	6	147.704	318.141	2.15392	1.10696	1.18588	0.283297	0.48979	partner_not_expressed_in_neuron	NA	19	6	84.5318	150.28	1.77779	0.830088	0.749685	0.480288	0.62478	partner_expressed_in_neuron	lron-11
T01D3.1	AQR	3	31	6	244.717	44.6544	0.182474	-2.45424	-3.95223	0.000360874	0.0967142	no_documented_extracellular_binding_partners	NA	19	6	162.091	68.8244	0.424603	-1.23581	-2.45673	0.0220307	0.547422	no_documented_extracellular_binding_partners	NA
mec-1	AQR	3	31	6	45.6977	0	2.18829e-11	-35.4114	-1.40868	0.16921	0.48979	no_documented_extracellular_binding_partners	NA	19	6	12.2131	0	8.18793e-11	-33.5077	-1	0.330565	0.547422	no_documented_extracellular_binding_partners	NA
Y64G10A.7	AQR	3	31	6	37.9907	0	2.63222e-11	-35.1449	-1.74281	0.0916107	0.422179	no_documented_extracellular_binding_partners	NA	NA	NA	NA	NA	NA	NA	NA	NA	NA	NA	NA
sol-1	AQR	3	31	6	79.4163	423.661	5.33469	2.4154	3.53107	0.0121801	0.326426	partner_expressed_in_neuron	fmil-1	19	6	52.0597	308.182	5.91979	2.56555	3.18502	0.0221338	0.547422	partner_expressed_in_neuron	fmil-1
C34F6.10	AQR	3	31	6	151.799	55.2682	0.364089	-1.45764	-2.3607	0.0263224	0.421548	no_documented_extracellular_binding_partners	NA	19	6	139.045	100.588	0.723424	-0.467086	-1.15058	0.26533	0.547422	no_documented_extracellular_binding_partners	NA
ost-1	AQR	3	31	6	38.0276	15.7843	0.415076	-1.26855	-1.6141	0.116548	0.426677	no_documented_extracellular_binding_partners	NA	19	6	9.94062	9.59597	0.965329	-0.0509079	-0.033434	0.974315	0.976314	no_documented_extracellular_binding_partners	NA
phg-1	AQR	3	31	6	0.801929	0	1.24699e-09	-29.5789	-1.57714	0.125251	0.43594	partner_expressed_in_neuron	dep-1	NA	NA	NA	NA	NA	NA	NA	NA	NA	NA	NA
mig-13	AQR	3	31	6	18.1289	0	5.51605e-11	-34.0776	-1	0.325309	0.48979	partner_not_expressed_in_neuron	NA	NA	NA	NA	NA	NA	NA	NA	NA	NA	NA	NA
flr-2	AQR	3	31	6	189.393	0	5.28003e-12	-37.4626	-1.02795	0.312191	0.48979	partner_expressed_in_neuron	F15B9.8	NA	NA	NA	NA	NA	NA	NA	NA	NA	NA	NA
irld-38	AQR	3	31	6	0.222473	0	4.49493e-09	-27.7291	-1	0.325309	0.48979	no_documented_extracellular_binding_partners	NA	NA	NA	NA	NA	NA	NA	NA	NA	NA	NA	NA
neto-1	AQR	3	31	6	13.8758	85.8716	6.18861	2.62961	2.05115	0.092126	0.422179	partner_not_expressed_in_neuron	NA	19	6	12.4299	224.114	18.0302	4.17234	2.26767	0.0719625	0.547422	partner_not_expressed_in_neuron	NA
plx-2	AQR	3	31	6	43.8516	83.8897	1.91304	0.935864	1.30332	0.23606	0.48979	partner_expressed_in_neuron	mab-20	19	6	49.1719	35.0807	0.71343	-0.487157	-0.418515	0.680712	0.748169	partner_expressed_in_neuron	mab-20
sol-2	AQR	3	31	6	29.6488	156.71	5.28553	2.40205	2.54927	0.0494643	0.421548	no_documented_extracellular_binding_partners	NA	19	6	27.1926	274.059	10.0784	3.3332	3.05011	0.0278598	0.547422	no_documented_extracellular_binding_partners	NA
T02C5.1	AQR	3	31	6	2.3417	0	4.2704e-10	-31.1249	-1.94063	0.0617515	0.422179	partner_expressed_in_neuron	lron-7	NA	NA	NA	NA	NA	NA	NA	NA	NA	NA	NA
svh-2	AQR	3	31	6	18.2472	29.8572	1.63627	0.710407	0.828112	0.430766	0.568017	no_documented_extracellular_binding_partners	NA	19	6	14.7561	29.7483	2.016	1.01149	1.21835	0.269467	0.547422	no_documented_extracellular_binding_partners	NA
ilc-17.1	AQR	3	31	6	6.41095	0	1.55983e-10	-32.5779	-1.0087	0.321187	0.48979	no_documented_extracellular_binding_partners	NA	19	6	7.13342	0	1.40185e-10	-32.7319	-1	0.330565	0.547422	no_documented_extracellular_binding_partners	NA
T23B12.8	AQR	3	31	6	215.186	0	4.64714e-12	-37.6468	-1.66105	0.10712	0.422179	partner_not_expressed_in_neuron	NA	19	6	530.511	0	1.88498e-12	-38.9486	-1.4328	0.169055	0.547422	partner_expressed_in_neuron	lect-2
ins-18	AQR	3	31	6	121.633	198.039	1.62816	0.703247	0.353386	0.734116	0.816361	partner_not_expressed_in_neuron	NA	19	6	81.4972	0	1.22704e-11	-36.246	-1	0.330565	0.547422	partner_not_expressed_in_neuron	NA
T28F3.8	AQR	3	31	6	1.02433	0	9.76249e-10	-29.932	-1.29298	0.205887	0.48979	no_documented_extracellular_binding_partners	NA	19	6	0.715378	0	1.39786e-09	-29.4141	-1.48568	0.154668	0.547422	no_documented_extracellular_binding_partners	NA
plx-1	AQR	3	31	6	21.1167	14.1957	0.672251	-0.572928	-0.498534	0.625332	0.725494	partner_expressed_in_neuron	casy-1|sax-3	19	6	18.814	22.0513	1.17207	0.229056	0.257804	0.800747	0.842165	partner_expressed_in_neuron	casy-1|sax-3
Y69A2AR.31	AQR	3	31	6	37.9709	187.456	4.93683	2.30359	1.33829	0.236853	0.48979	no_documented_extracellular_binding_partners	NA	19	6	14.4292	170.947	11.8473	3.56648	1.57243	0.175914	0.547422	no_documented_extracellular_binding_partners	NA
mab-20	AQR	3	31	6	116.738	238.884	2.04633	1.03304	3.95839	0.00167294	0.193493	partner_expressed_in_neuron	mab-20|efn-4	19	6	289.72	354.939	1.22511	0.292913	0.649127	0.526439	0.650617	partner_expressed_in_neuron	mab-20|plx-2
Y95B8A.6	AQR	3	31	6	4.80219	0	2.08238e-10	-32.161	-2.15271	0.0395068	0.421548	no_documented_extracellular_binding_partners	NA	19	6	3.21899	3.06722	0.952853	-0.0696745	-0.043911	0.966065	0.974049	no_documented_extracellular_binding_partners	NA
lev-10	AQR	3	31	6	1.5389	1.5096	0.980962	-0.0277305	-0.0150499	0.988223	0.988223	no_documented_extracellular_binding_partners	NA	19	6	3.0517	2.47406	0.810717	-0.30273	-0.198892	0.846705	0.875407	no_documented_extracellular_binding_partners	NA
daf-28	AQR	3	31	6	86.4921	436.169	5.04288	2.33425	0.796519	0.460978	0.591111	partner_not_expressed_in_neuron	NA	19	6	199.419	0	5.01456e-12	-37.537	-1.3225	0.202559	0.547422	partner_not_expressed_in_neuron	NA
Y71H2AM.10	AQR	3	31	6	78.4915	164.062	2.09018	1.06363	1.37041	0.226352	0.48979	no_documented_extracellular_binding_partners	NA	19	6	156.827	236.602	1.50868	0.59329	0.892924	0.408734	0.566653	no_documented_extracellular_binding_partners	NA
scl-10	AQR	3	31	6	7.93361	0.766473	0.0966108	-3.37167	-0.899203	0.375579	0.529764	partner_expressed_in_neuron	fmil-1|efn-4	19	6	1.07786	1.99551	1.85135	0.88858	0.613027	0.56048	0.667108	partner_expressed_in_neuron	fmil-1
eva-1	AQR	3	31	6	59.9784	44.1549	0.73618	-0.44187	-0.577589	0.567712	0.673216	partner_not_expressed_in_neuron	NA	19	6	78.4993	89.5581	1.14088	0.190146	0.167077	0.869292	0.891207	partner_not_expressed_in_neuron	NA
unc-129	AQR	3	31	6	19.2592	0	5.19232e-11	-34.1648	-1.60943	0.117997	0.426677	no_documented_extracellular_binding_partners	NA	19	6	8.17312	0	1.22352e-10	-32.9282	-1	0.330565	0.547422	no_documented_extracellular_binding_partners	NA
epi-1	AQR	3	31	6	2.61417	2.83369	1.08397	0.116326	0.091591	0.928425	0.951551	no_documented_extracellular_binding_partners	NA	NA	NA	NA	NA	NA	NA	NA	NA	NA	NA	NA
emb-9	AQR	3	31	6	0	7.35663	7.35663e+09	32.7764	1	0.363217	0.517778	no_documented_extracellular_binding_partners	NA	19	6	1.10094	12.0358	10.9324	3.45054	0.90568	0.406139	0.566653	no_documented_extracellular_binding_partners	NA
let-2	AQR	3	31	6	7.26857	1.49634	0.205864	-2.28024	-2.40765	0.0220163	0.421548	no_documented_extracellular_binding_partners	NA	NA	NA	NA	NA	NA	NA	NA	NA	NA	NA	NA
cle-1	AQR	3	31	6	52.0529	0	1.92112e-11	-35.5993	-1.73563	0.0928918	0.422179	partner_not_expressed_in_neuron	NA	19	6	109.576	0	9.12611e-12	-36.6731	-1.735	0.0998307	0.547422	partner_not_expressed_in_neuron	NA
lin-44	AQR	3	31	6	1.55191	0	6.44366e-10	-30.5314	-1	0.325309	0.48979	no_documented_extracellular_binding_partners	NA	19	6	17.2988	0	5.78076e-11	-34.01	-1	0.330565	0.547422	no_documented_extracellular_binding_partners	NA
egl-20	AQR	3	31	6	0.59149	0	1.69065e-09	-29.1398	-1	0.325309	0.48979	partner_expressed_in_neuron	cam-1	19	6	0.0921358	0	1.08535e-08	-26.4573	-1	0.330565	0.547422	partner_expressed_in_neuron	cam-1
cwn-1	AQR	3	31	6	14.3034	0	6.99134e-11	-33.7356	-1.77484	0.086073	0.422179	partner_expressed_in_neuron	cam-1	19	6	6.83514	0	1.46303e-10	-32.6703	-1.4396	0.167147	0.547422	partner_expressed_in_neuron	cam-1
cwn-2	AQR	3	31	6	112.884	0	8.85869e-12	-36.716	-1.04382	0.304908	0.48979	no_documented_extracellular_binding_partners	NA	NA	NA	NA	NA	NA	NA	NA	NA	NA	NA	NA
ddr-2	AQR	3	31	6	13.6584	25.4658	1.86448	0.898772	1.14919	0.275727	0.48979	no_documented_extracellular_binding_partners	NA	19	6	15.0465	23.3583	1.55241	0.63451	0.568733	0.584715	0.677361	no_documented_extracellular_binding_partners	NA
mom-2	AQR	3	31	6	2.05818	0	4.85866e-10	-30.9387	-1.08727	0.285576	0.48979	partner_expressed_in_neuron	cam-1	19	6	1.94955	0.500959	0.256961	-1.96038	-0.732549	0.472776	0.620201	partner_expressed_in_neuron	cam-1
stg-1	AQR	3	31	6	34.3956	4.35919	0.126737	-2.98009	-1.42525	0.163661	0.48979	no_documented_extracellular_binding_partners	NA	19	6	4.54925	2.3884	0.525009	-0.929585	-0.553921	0.585751	0.677361	no_documented_extracellular_binding_partners	NA
stg-2	AQR	3	31	6	39.0965	283.488	7.25098	2.85818	1.98213	0.103173	0.422179	no_documented_extracellular_binding_partners	NA	19	6	51.8357	286.191	5.52112	2.46496	2.04426	0.0942838	0.547422	no_documented_extracellular_binding_partners	NA
cni-1	AQR	3	31	6	12.1634	13.8465	1.13837	0.186974	0.365122	0.7235	0.808663	no_documented_extracellular_binding_partners	NA	19	6	40.8711	73.3753	1.79529	0.844213	1.83396	0.109312	0.547422	no_documented_extracellular_binding_partners	NA
cam-1	ASEL	4	24	4	63.6519	5.48151	0.086117	-3.53756	-2.97656	0.00628154	0.434887	partner_expressed_in_neuron	rig-3	15	6	33.7133	3.20752	0.0951409	-3.39379	-1.77928	0.0954885	0.635028	partner_expressed_in_neuron	rig-3
egl-15	ASEL	4	24	4	0.598838	0	1.6699e-09	-29.1576	-1	0.327716	0.481002	partner_expressed_in_neuron	ndnf-1	15	6	0.485939	0.582936	1.19961	0.262561	0.141069	0.890864	0.92182	partner_not_expressed_in_neuron	NA
ver-3	ASEL	4	24	4	0.657566	0	1.52076e-09	-29.2926	-1	0.327716	0.481002	partner_not_expressed_in_neuron	NA	15	6	44.2915	0	2.25777e-11	-35.3663	-1	0.334282	0.635028	partner_not_expressed_in_neuron	NA
clr-1	ASEL	4	24	4	17.6771	4.97829	0.281624	-1.82816	-1.42058	0.17168	0.481002	partner_not_expressed_in_neuron	NA	15	6	16.7902	9.57659	0.570369	-0.810032	-0.765932	0.454175	0.687677	partner_not_expressed_in_neuron	NA
ptp-3	ASEL	4	24	4	167.442	86.0693	0.514026	-0.960087	-1.87712	0.0724055	0.468574	partner_not_expressed_in_neuron	NA	15	6	122.167	51.2148	0.41922	-1.25422	-1.55913	0.135622	0.635028	partner_not_expressed_in_neuron	NA
ptp-4	ASEL	4	24	4	15.8553	0	6.30705e-11	-33.8842	-1.6227	0.118282	0.475729	partner_expressed_in_neuron	T19D12.6|F09F9.4	15	6	28.9947	23.491	0.810184	-0.303679	-0.195536	0.848119	0.905562	partner_expressed_in_neuron	T19D12.6
dig-1	ASEL	4	24	4	12.1285	0	8.24501e-11	-33.4977	-1.16173	0.257261	0.481002	no_documented_extracellular_binding_partners	NA	15	6	49.1978	0	2.03261e-11	-35.5179	-1	0.334282	0.635028	no_documented_extracellular_binding_partners	NA
him-4	ASEL	4	24	4	37.2846	0	2.68207e-11	-35.1179	-1.11209	0.277591	0.481002	partner_not_expressed_in_neuron	NA	15	6	0.687411	0	1.45473e-09	-29.3566	-1	0.334282	0.635028	partner_not_expressed_in_neuron	NA
unc-52	ASEL	4	24	4	5.91487	0	1.69066e-10	-32.4617	-1	0.327716	0.481002	no_documented_extracellular_binding_partners	NA	NA	NA	NA	NA	NA	NA	NA	NA	NA	NA	NA
igcm-1	ASEL	4	24	4	9.34021	0	1.07064e-10	-33.1208	-1.1248	0.272277	0.481002	partner_not_expressed_in_neuron	NA	15	6	0	3.85684	3.85684e+09	31.8448	1	0.363217	0.635028	partner_not_expressed_in_neuron	NA
igcm-2	ASEL	4	24	4	7.08786	3.45207	0.48704	-1.03789	-0.670832	0.513061	0.640679	partner_not_expressed_in_neuron	NA	15	6	12.0469	1.05297	0.0874058	-3.51613	-1.8124	0.0901986	0.635028	partner_not_expressed_in_neuron	NA
igcm-3	ASEL	4	24	4	44.192	8.99921	0.203639	-2.29592	-1.32283	0.197411	0.481002	partner_not_expressed_in_neuron	NA	15	6	8.93897	9.22936	1.03249	0.0461213	0.0382117	0.970009	0.973642	partner_expressed_in_neuron	igcm-3
igcm-4	ASEL	4	24	4	31.7872	0	3.14592e-11	-34.8877	-2.32216	0.0294324	0.434887	partner_expressed_in_neuron	sax-3	15	6	16.8012	26.9641	1.60489	0.682477	0.356997	0.732963	0.833626	partner_expressed_in_neuron	sax-3
oig-1	ASEL	4	24	4	87.2778	0	1.14577e-11	-36.3449	-1.61057	0.120913	0.477561	partner_expressed_in_neuron	oig-1|casy-1	15	6	20.7041	0	4.82997e-11	-34.2692	-2.19144	0.0458292	0.635028	partner_expressed_in_neuron	oig-1|casy-1
oig-2	ASEL	4	24	4	16.1125	14.5605	0.903679	-0.146118	-0.102556	0.921469	0.942176	no_documented_extracellular_binding_partners	NA	15	6	13.0234	2.76261	0.212127	-2.237	-1.70487	0.106259	0.635028	no_documented_extracellular_binding_partners	NA
oig-4	ASEL	4	24	4	2.45438	0	4.07435e-10	-31.1927	-1	0.327716	0.481002	partner_not_expressed_in_neuron	NA	NA	NA	NA	NA	NA	NA	NA	NA	NA	NA	NA
oig-5	ASEL	4	24	4	66.3807	0	1.50646e-11	-35.95	-2.25013	0.0343067	0.434887	no_documented_extracellular_binding_partners	NA	15	6	64.2547	106.198	1.65276	0.724878	0.341879	0.740682	0.833626	no_documented_extracellular_binding_partners	NA
oig-8	ASEL	4	24	4	211.953	294.913	1.39141	0.476549	0.257342	0.804945	0.858398	no_documented_extracellular_binding_partners	NA	15	6	391.514	570.535	1.45725	0.54325	0.325959	0.749469	0.833626	no_documented_extracellular_binding_partners	NA
rig-1	ASEL	4	24	4	16.5929	7.0123	0.422609	-1.24261	-0.724552	0.476923	0.620682	partner_expressed_in_neuron	clr-1	15	6	2.93769	2.10663	0.717105	-0.479745	-0.335378	0.744947	0.833626	partner_not_expressed_in_neuron	NA
rig-3	ASEL	4	24	4	54.3098	4.86919	0.0896558	-3.47946	-1.70783	0.100467	0.473105	partner_not_expressed_in_neuron	NA	15	6	54.7444	40.96	0.748204	-0.418497	-0.396069	0.696472	0.813238	partner_expressed_in_neuron	ncam-1
rig-4	ASEL	4	24	4	3.38281	0	2.95612e-10	-31.6556	-1.44587	0.161705	0.481002	no_documented_extracellular_binding_partners	NA	NA	NA	NA	NA	NA	NA	NA	NA	NA	NA	NA
rig-5	ASEL	4	24	4	70.6299	0	1.41583e-11	-36.0396	-1.18847	0.246776	0.481002	partner_expressed_in_neuron	T19D12.6|hmr-1|ptp-3	15	6	205.27	0	4.87163e-12	-37.5787	-1	0.334282	0.635028	partner_expressed_in_neuron	T19D12.6|hmr-1|ptp-3
rig-6	ASEL	4	24	4	55.4827	27.0815	0.488108	-1.03473	-0.792628	0.435576	0.582903	no_documented_extracellular_binding_partners	NA	15	6	15.6185	58.7383	3.76081	1.91104	0.920557	0.395879	0.654909	no_documented_extracellular_binding_partners	NA
ncam-1	ASEL	4	24	4	62.7537	45.0364	0.717669	-0.478609	-0.522954	0.625242	0.726345	partner_expressed_in_neuron	lron-7|rig-3	15	6	52.5913	105.871	2.01309	1.00941	1.05291	0.334308	0.635028	partner_expressed_in_neuron	lron-7|rig-3
sax-3	ASEL	4	24	4	79.2471	35.0146	0.44184	-1.1784	-2.10057	0.0550246	0.468574	partner_not_expressed_in_neuron	NA	15	6	22.7555	39.8642	1.75185	0.808879	0.995477	0.361195	0.635028	partner_expressed_in_neuron	igcm-4
sax-7	ASEL	4	24	4	146.436	64.2907	0.439036	-1.18759	-2.2	0.0369783	0.434887	partner_expressed_in_neuron	sax-7	15	6	108.893	42.7309	0.392412	-1.34956	-2.56066	0.0191942	0.635028	partner_expressed_in_neuron	sax-7
lad-2	ASEL	4	24	4	52.8091	0	1.89361e-11	-35.6201	-1.25074	0.223603	0.481002	partner_not_expressed_in_neuron	NA	15	6	25.0888	0	3.98584e-11	-34.5463	-1.63463	0.124404	0.635028	partner_not_expressed_in_neuron	NA
syg-1	ASEL	4	24	4	19.2125	0	5.20495e-11	-34.1613	-2.20444	0.0377679	0.434887	partner_expressed_in_neuron	sax-3	15	6	6.76813	8.73651	1.29083	0.3683	0.260029	0.799514	0.867489	partner_expressed_in_neuron	syg-2|sax-3
syg-2	ASEL	4	24	4	35.9898	0	2.77856e-11	-35.0669	-2.35333	0.0275265	0.434887	partner_not_expressed_in_neuron	NA	15	6	18.7588	13.8979	0.740876	-0.432697	-0.332431	0.74463	0.833626	partner_expressed_in_neuron	syg-2
unc-40	ASEL	4	24	4	51.9598	23.4331	0.450985	-1.14885	-1.19488	0.249743	0.481002	partner_not_expressed_in_neuron	NA	15	6	25.4355	34.1352	1.34203	0.424415	0.549739	0.601119	0.779159	partner_not_expressed_in_neuron	NA
unc-5	ASEL	4	24	4	2.51617	0	3.97429e-10	-31.2286	-1	0.327716	0.481002	partner_not_expressed_in_neuron	NA	15	6	0	11.5776	1.15776e+10	33.4306	1	0.363217	0.635028	partner_not_expressed_in_neuron	NA
wrk-1	ASEL	4	24	4	50.4149	38.538	0.764417	-0.387568	-0.445486	0.661047	0.75826	partner_expressed_in_neuron	vab-2	15	6	11.6058	34.3479	2.95955	1.56538	1.2404	0.265062	0.635028	partner_expressed_in_neuron	vab-2
zig-1	ASEL	4	24	4	105.565	23.4844	0.222463	-2.16836	-1.81209	0.081566	0.468574	no_documented_extracellular_binding_partners	NA	15	6	21.6964	92.3723	4.25749	2.09	0.863766	0.426372	0.662268	no_documented_extracellular_binding_partners	NA
zig-3	ASEL	4	24	4	80.3624	12.1022	0.150595	-2.73125	-0.982991	0.335306	0.486907	partner_not_expressed_in_neuron	NA	15	6	315.573	29.6348	0.0939079	-3.41261	-1.15902	0.265301	0.635028	partner_not_expressed_in_neuron	NA
zig-4	ASEL	4	24	4	412.929	726.521	1.75943	0.81511	0.395669	0.711505	0.796069	partner_expressed_in_neuron	daf-28	15	6	1320.37	760.704	0.57613	-0.795533	-0.372887	0.713361	0.824055	partner_expressed_in_neuron	mab-20|daf-28
zig-5	ASEL	4	24	4	337.549	609.322	1.80513	0.852107	0.69577	0.517632	0.640679	partner_expressed_in_neuron	igdb-2	15	6	109.718	126.509	1.15303	0.205429	0.162395	0.873349	0.911467	partner_expressed_in_neuron	igdb-2|ZC374.2
zig-7	ASEL	4	24	4	11.3729	0	8.79287e-11	-33.4049	-1.75658	0.0922972	0.468574	no_documented_extracellular_binding_partners	NA	15	6	4.35494	27.3924	6.28995	2.65305	0.831884	0.441841	0.672804	no_documented_extracellular_binding_partners	NA
zig-8	ASEL	4	24	4	204.158	75.545	0.370032	-1.43428	-0.942227	0.357807	0.516832	partner_not_expressed_in_neuron	NA	15	6	15.6493	50.0943	3.20105	1.67854	0.656321	0.535949	0.736586	partner_not_expressed_in_neuron	NA
zig-9	ASEL	4	24	4	3.15822	0	3.16634e-10	-31.5565	-1.60358	0.122452	0.477561	partner_not_expressed_in_neuron	NA	15	6	1.1329	0	8.82692e-10	-30.0774	-1.25465	0.230148	0.635028	partner_not_expressed_in_neuron	NA
zig-10	ASEL	4	24	4	22.747	12.5725	0.552712	-0.8554	-0.915802	0.377505	0.533984	partner_not_expressed_in_neuron	NA	15	6	4.34258	7.20666	1.65953	0.730777	0.407074	0.697646	0.813238	partner_not_expressed_in_neuron	NA
igeg-1	ASEL	4	24	4	5.31376	20.6589	3.88781	1.95896	0.730248	0.514897	0.640679	no_documented_extracellular_binding_partners	NA	15	6	2.63665	10.3411	3.92206	1.97161	0.731503	0.495095	0.717219	no_documented_extracellular_binding_partners	NA
igeg-2	ASEL	4	24	4	3.53743	0	2.82691e-10	-31.7201	-1.43998	0.163347	0.481002	no_documented_extracellular_binding_partners	NA	15	6	8.07438	0	1.23848e-10	-32.9107	-1.36989	0.192293	0.635028	no_documented_extracellular_binding_partners	NA
igdb-1	ASEL	4	24	4	7.79023	0	1.28366e-10	-32.859	-3.73756	0.00107696	0.29401	no_documented_extracellular_binding_partners	NA	15	6	4.70764	3.78131	0.803229	-0.316117	-0.463284	0.649924	0.799531	no_documented_extracellular_binding_partners	NA
igdb-2	ASEL	4	24	4	19.1203	6.3554	0.33239	-1.58905	-1.89069	0.0885288	0.468574	partner_not_expressed_in_neuron	NA	15	6	9.58159	1.6917	0.176557	-2.50179	-3.10299	0.00604577	0.635028	partner_not_expressed_in_neuron	NA
madd-4	ASEL	4	24	4	139.645	0	7.16101e-12	-37.023	-2.12439	0.0446038	0.434887	partner_not_expressed_in_neuron	NA	15	6	15.609	299.014	19.1565	4.25976	0.947402	0.386869	0.643981	partner_expressed_in_neuron	sdn-1
pxn-1	ASEL	4	24	4	6.00843	0	1.66433e-10	-32.4843	-1	0.327716	0.481002	partner_not_expressed_in_neuron	NA	15	6	16.8061	0	5.95024e-11	-33.9683	-1.48669	0.159269	0.635028	partner_not_expressed_in_neuron	NA
iglr-1	ASEL	4	24	4	27.4603	0	3.64163e-11	-34.6766	-1.45868	0.158176	0.481002	no_documented_extracellular_binding_partners	NA	15	6	25.4182	0	3.93419e-11	-34.5651	-1.44351	0.17088	0.635028	no_documented_extracellular_binding_partners	NA
iglr-2	ASEL	4	24	4	33.7454	13.3445	0.395445	-1.33845	-2.40843	0.0239152	0.434887	no_documented_extracellular_binding_partners	NA	15	6	43.7249	48.681	1.11335	0.154904	0.456557	0.660383	0.799531	no_documented_extracellular_binding_partners	NA
iglr-3	ASEL	4	24	4	20.528	0	4.87141e-11	-34.2569	-1.40197	0.174276	0.481002	no_documented_extracellular_binding_partners	NA	15	6	3.50512	0	2.85297e-10	-31.7068	-1	0.334282	0.635028	no_documented_extracellular_binding_partners	NA
slt-1	ASEL	4	24	4	3.46031	0	2.88991e-10	-31.6883	-1	0.327716	0.481002	partner_expressed_in_neuron	sax-3	15	6	19.5223	0	5.12235e-11	-34.1844	-1	0.334282	0.635028	partner_expressed_in_neuron	sax-3
tol-1	ASEL	4	24	4	26.9264	0	3.71382e-11	-34.6483	-2.46751	0.0214758	0.434887	partner_not_expressed_in_neuron	NA	15	6	8.1001	3.59502	0.443824	-1.17194	-0.829092	0.418942	0.662268	partner_not_expressed_in_neuron	NA
pan-1	ASEL	4	24	4	325.582	270.607	0.831149	-0.26682	-0.900961	0.408955	0.555789	no_documented_extracellular_binding_partners	NA	15	6	146.632	139.428	0.950874	-0.0726739	-0.208139	0.839245	0.899671	no_documented_extracellular_binding_partners	NA
egg-6	ASEL	4	24	4	1.07646	0	9.28973e-10	-30.0036	-1.58218	0.127264	0.481002	no_documented_extracellular_binding_partners	NA	15	6	0.487202	0	2.05254e-09	-28.8599	-1.46705	0.164465	0.635028	no_documented_extracellular_binding_partners	NA
dma-1	ASEL	4	24	4	20.3795	0	4.9069e-11	-34.2464	-2.00242	0.0571659	0.468574	partner_expressed_in_neuron	sax-7	NA	NA	NA	NA	NA	NA	NA	NA	NA	NA	NA
lron-2	ASEL	4	24	4	0.837999	0	1.19332e-09	-29.6424	-1.23969	0.227589	0.481002	no_documented_extracellular_binding_partners	NA	NA	NA	NA	NA	NA	NA	NA	NA	NA	NA	NA
lron-3	ASEL	4	24	4	115.699	44.9465	0.388476	-1.3641	-1.84444	0.090422	0.468574	no_documented_extracellular_binding_partners	NA	15	6	67.2204	55.0958	0.819629	-0.286957	-0.44552	0.66187	0.799531	no_documented_extracellular_binding_partners	NA
lron-4	ASEL	4	24	4	192.265	0	5.20116e-12	-37.4843	-1	0.327716	0.481002	no_documented_extracellular_binding_partners	NA	15	6	438.037	0	2.28291e-12	-38.6723	-1	0.334282	0.635028	no_documented_extracellular_binding_partners	NA
lron-5	ASEL	4	24	4	96.9335	0	1.03164e-11	-36.4963	-1.56327	0.131644	0.481002	partner_not_expressed_in_neuron	NA	15	6	177.768	0	5.62531e-12	-37.3712	-1	0.334282	0.635028	partner_not_expressed_in_neuron	NA
lron-6	ASEL	4	24	4	12.0552	0	8.29516e-11	-33.4889	-1	0.327716	0.481002	partner_expressed_in_neuron	T13C2.6	15	6	59.1111	0	1.69173e-11	-35.7827	-1	0.334282	0.635028	partner_expressed_in_neuron	T13C2.6
lron-7	ASEL	4	24	4	16.6478	92.6789	5.56705	2.47691	1.73527	0.177486	0.481002	partner_expressed_in_neuron	lron-7|T02C5.1	15	6	13.9746	44.3621	3.17449	1.66652	1.21514	0.273899	0.635028	partner_expressed_in_neuron	lron-7|ncam-1
lron-9	ASEL	4	24	4	57.7346	0	1.73206e-11	-35.7487	-1.07501	0.293519	0.481002	partner_not_expressed_in_neuron	NA	15	6	156.285	4.71099	0.0301437	-5.052	-0.969416	0.348759	0.635028	partner_not_expressed_in_neuron	NA
lron-10	ASEL	4	24	4	17.4344	15.3344	0.87955	-0.185163	-0.192626	0.855418	0.885082	partner_not_expressed_in_neuron	NA	15	6	4.51734	9.8111	2.17188	1.11894	1.05169	0.32419	0.635028	partner_expressed_in_neuron	ced-1
lron-11	ASEL	4	24	4	12.9177	0	7.74129e-11	-33.5886	-1.72681	0.0976115	0.473105	partner_not_expressed_in_neuron	NA	15	6	2.23117	0	4.48196e-10	-31.0552	-1.23376	0.237604	0.635028	partner_not_expressed_in_neuron	NA
lron-12	ASEL	4	24	4	5.86766	29.6853	5.05913	2.33889	0.79556	0.482646	0.621684	no_documented_extracellular_binding_partners	NA	15	6	1.18555	18.1441	15.3044	3.93587	1.21223	0.278845	0.635028	no_documented_extracellular_binding_partners	NA
lron-13	ASEL	4	24	4	0.551555	0	1.81306e-09	-29.0389	-1	0.327716	0.481002	partner_expressed_in_neuron	igdb-2	NA	NA	NA	NA	NA	NA	NA	NA	NA	NA	NA
lron-14	ASEL	4	24	4	53.2329	0	1.87854e-11	-35.6316	-1.41205	0.171323	0.481002	partner_not_expressed_in_neuron	NA	15	6	27.6933	0	3.61099e-11	-34.6888	-1.0434	0.314448	0.635028	partner_not_expressed_in_neuron	NA
lron-15	ASEL	4	24	4	5.85432	0	1.70814e-10	-32.4469	-1.418	0.169599	0.481002	no_documented_extracellular_binding_partners	NA	15	6	10.5027	0	9.52135e-11	-33.29	-1.13496	0.275449	0.635028	no_documented_extracellular_binding_partners	NA
hmr-1	ASEL	4	24	4	190.781	136.988	0.718037	-0.47787	-1.06145	0.312241	0.481002	partner_expressed_in_neuron	hmr-1	15	6	59.1502	74.1562	1.25369	0.326184	1.17671	0.254091	0.635028	partner_expressed_in_neuron	hmr-1
cdh-4	ASEL	4	24	4	162.437	98.0084	0.603362	-0.728904	-2.55899	0.0191007	0.434887	no_documented_extracellular_binding_partners	NA	15	6	37.817	25.6649	0.67866	-0.559239	-0.898571	0.380448	0.637251	no_documented_extracellular_binding_partners	NA
fmi-1	ASEL	4	24	4	438.686	30.3377	0.0691559	-3.854	-1.62	0.118497	0.475729	partner_not_expressed_in_neuron	NA	15	6	93.4937	61.9913	0.663054	-0.592802	-0.622966	0.547069	0.748033	partner_not_expressed_in_neuron	NA
casy-1	ASEL	4	24	4	2017.97	1984.53	0.98343	-0.0241056	-0.0646705	0.949416	0.962147	partner_expressed_in_neuron	oig-1|T19D12.6|daf-2	15	6	1357.85	1387.29	1.02168	0.0309446	0.0759919	0.940228	0.947297	partner_expressed_in_neuron	oig-1|T19D12.6|daf-2
cdh-1	ASEL	4	24	4	15.4949	0	6.45373e-11	-33.8511	-1.93578	0.0652811	0.468574	partner_expressed_in_neuron	dep-1	15	6	8.04935	11.653	1.4477	0.533761	0.457865	0.658448	0.799531	partner_expressed_in_neuron	dep-1
cdh-8	ASEL	4	24	4	7.15582	9.27403	1.29601	0.37408	0.212047	0.842376	0.884495	partner_not_expressed_in_neuron	NA	15	6	1.79381	3.05482	1.70298	0.768059	0.444208	0.668971	0.803965	partner_not_expressed_in_neuron	NA
cdh-9	ASEL	4	24	4	1.56565	34.6058	22.1031	4.46618	1.56635	0.21473	0.481002	partner_not_expressed_in_neuron	NA	15	6	0.963347	39.0157	40.5002	5.33986	1.55701	0.180092	0.635028	partner_not_expressed_in_neuron	NA
cdh-12	ASEL	4	24	4	19.3466	0	5.16887e-11	-34.1714	-1.75436	0.092685	0.468574	no_documented_extracellular_binding_partners	NA	15	6	2.19812	0	4.54935e-10	-31.0336	-2.80441	0.0140577	0.635028	no_documented_extracellular_binding_partners	NA
nrx-1	ASEL	4	24	4	182.093	57.8578	0.317738	-1.65409	-2.06206	0.0674496	0.468574	partner_not_expressed_in_neuron	NA	15	6	110.096	85.1032	0.772989	-0.37148	-0.388986	0.707236	0.820516	partner_not_expressed_in_neuron	NA
nlr-1	ASEL	4	24	4	11.4189	0	8.75738e-11	-33.4107	-1.77199	0.0896458	0.468574	partner_expressed_in_neuron	ptp-3	15	6	5.24929	17.4278	3.32002	1.73119	0.692378	0.518469	0.726973	partner_expressed_in_neuron	ptp-3
bam-2	ASEL	4	24	4	20.0617	0	4.98463e-11	-34.2237	-2.41792	0.0239345	0.434887	partner_expressed_in_neuron	casy-1	NA	NA	NA	NA	NA	NA	NA	NA	NA	NA	NA
lat-1	ASEL	4	24	4	29.8298	14.773	0.495244	-1.01379	-0.89976	0.41038	0.555789	partner_not_expressed_in_neuron	NA	15	6	14.9692	12.6194	0.843023	-0.246356	-0.272534	0.788456	0.867489	partner_not_expressed_in_neuron	NA
lat-2	ASEL	4	24	4	0.125986	0	7.93741e-09	-26.9087	-1	0.327716	0.481002	no_documented_extracellular_binding_partners	NA	NA	NA	NA	NA	NA	NA	NA	NA	NA	NA	NA
nlg-1	ASEL	4	24	4	58.1311	27.3572	0.470613	-1.08739	-0.813026	0.435295	0.582903	partner_expressed_in_neuron	nrx-1	15	6	15.591	90.3409	5.79443	2.53467	1.30073	0.245412	0.635028	partner_expressed_in_neuron	madd-4|nrx-1
glit-1	ASEL	4	24	4	2.99582	2.06347	0.688781	-0.537884	-0.877764	0.395377	0.547377	no_documented_extracellular_binding_partners	NA	15	6	1.14553	0	8.72962e-10	-30.0934	-2.50349	0.0252953	0.635028	no_documented_extracellular_binding_partners	NA
clc-1	ASEL	4	24	4	3.30976	0	3.02137e-10	-31.6241	-1.77823	0.088591	0.468574	no_documented_extracellular_binding_partners	NA	15	6	0	1.28964	1.28964e+09	30.2643	1	0.363217	0.635028	no_documented_extracellular_binding_partners	NA
clc-2	ASEL	4	24	4	6.87824	3.95698	0.575289	-0.79764	-0.564341	0.578948	0.696356	no_documented_extracellular_binding_partners	NA	15	6	1.78266	5.40523	3.03212	1.60033	0.872686	0.418066	0.662268	no_documented_extracellular_binding_partners	NA
clc-3	ASEL	4	24	4	209.854	0	4.76522e-12	-37.6106	-2.49472	0.0202284	0.434887	no_documented_extracellular_binding_partners	NA	15	6	166.708	88.8477	0.532956	-0.907912	-0.562068	0.581377	0.770165	no_documented_extracellular_binding_partners	NA
vab-9	ASEL	4	24	4	39.0885	34.152	0.873709	-0.194775	-0.30395	0.768716	0.842809	no_documented_extracellular_binding_partners	NA	15	6	17.789	23.2609	1.3076	0.386922	0.448463	0.662298	0.799531	no_documented_extracellular_binding_partners	NA
hic-1	ASEL	4	24	4	15.7594	0	6.34542e-11	-33.8755	-1	0.327716	0.481002	no_documented_extracellular_binding_partners	NA	NA	NA	NA	NA	NA	NA	NA	NA	NA	NA	NA
C54G4.4	ASEL	4	24	4	0.426614	0	2.34404e-09	-28.6684	-1.44581	0.16172	0.481002	no_documented_extracellular_binding_partners	NA	15	6	0.412311	0.17448	0.423176	-1.24067	-0.531217	0.601813	0.779159	no_documented_extracellular_binding_partners	NA
crb-1	ASEL	4	24	4	3.68475	0.726733	0.197227	-2.34207	-1.39713	0.174187	0.481002	no_documented_extracellular_binding_partners	NA	15	6	1.89623	0	5.27363e-10	-30.8205	-1.69171	0.112829	0.635028	no_documented_extracellular_binding_partners	NA
eat-20	ASEL	4	24	4	2.82286	6.74003	2.38766	1.2556	0.608608	0.581146	0.696356	no_documented_extracellular_binding_partners	NA	15	6	15.764	0	6.34358e-11	-33.8759	-1	0.334282	0.635028	no_documented_extracellular_binding_partners	NA
zig-11	ASEL	4	24	4	11.2045	21.2509	1.89664	0.923448	1.15438	0.295995	0.481002	no_documented_extracellular_binding_partners	NA	15	6	6.41636	19.3322	3.01296	1.59118	1.45074	0.201581	0.635028	no_documented_extracellular_binding_partners	NA
zig-12	ASEL	4	24	4	2.25304	3.04673	1.35227	0.435386	0.339768	0.749723	0.8253	no_documented_extracellular_binding_partners	NA	15	6	0	2.45326	2.45326e+09	31.1921	2.19698	0.0793956	0.635028	no_documented_extracellular_binding_partners	NA
ina-1	ASEL	4	24	4	3.85483	9.26769	2.40418	1.26554	0.557681	0.609859	0.714555	no_documented_extracellular_binding_partners	NA	15	6	15.2779	4.82682	0.315934	-1.6623	-1.44257	0.166092	0.635028	no_documented_extracellular_binding_partners	NA
pat-2	ASEL	4	24	4	1.71977	0	5.81472e-10	-30.6796	-1	0.327716	0.481002	no_documented_extracellular_binding_partners	NA	15	6	6.86524	0	1.45661e-10	-32.6767	-1.49922	0.156026	0.635028	no_documented_extracellular_binding_partners	NA
pat-3	ASEL	4	24	4	6.47404	0	1.54463e-10	-32.592	-1.40459	0.173504	0.481002	no_documented_extracellular_binding_partners	NA	15	6	26.0432	2.9419	0.112962	-3.14609	-1.53963	0.145285	0.635028	no_documented_extracellular_binding_partners	NA
sdn-1	ASEL	4	24	4	65.4439	48.5801	0.742317	-0.429893	-0.443019	0.668875	0.764029	partner_not_expressed_in_neuron	NA	15	6	15.6329	27.7693	1.77634	0.828906	0.952062	0.374382	0.635028	partner_expressed_in_neuron	madd-4
C48E7.6	ASEL	4	24	4	1.40602	0	7.11228e-10	-30.389	-1.24211	0.226713	0.481002	no_documented_extracellular_binding_partners	NA	15	6	6.92118	0	1.44484e-10	-32.6884	-1	0.334282	0.635028	no_documented_extracellular_binding_partners	NA
let-805	ASEL	4	24	4	2.3842	0	4.19428e-10	-31.1509	-1.82529	0.0809721	0.468574	no_documented_extracellular_binding_partners	NA	15	6	1.01189	0.4127	0.407852	-1.29388	-0.682415	0.503287	0.725166	no_documented_extracellular_binding_partners	NA
dgn-1	ASEL	4	24	4	17.7209	0	5.64306e-11	-34.0447	-2.37612	0.026206	0.434887	partner_not_expressed_in_neuron	NA	15	6	11.0026	13.278	1.20681	0.271202	0.158412	0.877457	0.911467	partner_not_expressed_in_neuron	NA
hpo-30	ASEL	4	24	4	1.28575	0	7.77755e-10	-30.26	-1	0.327716	0.481002	partner_not_expressed_in_neuron	NA	15	6	3.12943	7.08591	2.26428	1.17905	0.510764	0.625128	0.799531	partner_not_expressed_in_neuron	NA
clc-5	ASEL	4	24	4	0	3.0936	3.0936e+09	31.5266	1	0.391002	0.54461	no_documented_extracellular_binding_partners	NA	NA	NA	NA	NA	NA	NA	NA	NA	NA	NA	NA
tsp-3	ASEL	4	24	4	5.36941	25.0813	4.67115	2.22378	1.30914	0.270545	0.481002	no_documented_extracellular_binding_partners	NA	15	6	3.73353	4.16326	1.1151	0.157174	0.0768457	0.939897	0.947297	no_documented_extracellular_binding_partners	NA
tsp-4	ASEL	4	24	4	40.9308	0	2.44315e-11	-35.2525	-1.24134	0.226991	0.481002	no_documented_extracellular_binding_partners	NA	15	6	157.346	0	6.35543e-12	-37.1951	-2.11621	0.0527262	0.635028	no_documented_extracellular_binding_partners	NA
tsp-5	ASEL	4	24	4	8.29396	0	1.2057e-10	-32.9494	-1	0.327716	0.481002	no_documented_extracellular_binding_partners	NA	15	6	20.3791	0	4.90699e-11	-34.2464	-1.7343	0.104818	0.635028	no_documented_extracellular_binding_partners	NA
tsp-6	ASEL	4	24	4	59.3458	0	1.68504e-11	-35.7884	-2.88031	0.0084492	0.434887	no_documented_extracellular_binding_partners	NA	15	6	18.3856	8.89702	0.483912	-1.04718	-0.9427	0.373536	0.635028	no_documented_extracellular_binding_partners	NA
tsp-7	ASEL	4	24	4	211.096	227.97	1.07994	0.110946	0.0960969	0.926417	0.943701	no_documented_extracellular_binding_partners	NA	15	6	244.865	317.21	1.29545	0.373455	0.271372	0.791618	0.867489	no_documented_extracellular_binding_partners	NA
tsp-8	ASEL	4	24	4	47.5511	0	2.103e-11	-35.4688	-1.44131	0.162975	0.481002	no_documented_extracellular_binding_partners	NA	15	6	20.7283	27.2764	1.3159	0.396052	0.397282	0.697928	0.813238	no_documented_extracellular_binding_partners	NA
tsp-9	ASEL	4	24	4	10.3836	6.77103	0.652092	-0.616853	-0.596512	0.560665	0.680274	no_documented_extracellular_binding_partners	NA	15	6	5.30616	15.7271	2.96394	1.56752	0.741525	0.48554	0.711188	no_documented_extracellular_binding_partners	NA
tsp-11	ASEL	4	24	4	1.86933	2.53136	1.35415	0.437392	0.236377	0.823592	0.86811	no_documented_extracellular_binding_partners	NA	15	6	2.27839	0	4.38906e-10	-31.0854	-1	0.334282	0.635028	no_documented_extracellular_binding_partners	NA
tsp-12	ASEL	4	24	4	13.7939	5.44981	0.395089	-1.33975	-1.2497	0.223789	0.481002	no_documented_extracellular_binding_partners	NA	15	6	6.45168	4.58635	0.710878	-0.492327	-0.558217	0.583371	0.770165	no_documented_extracellular_binding_partners	NA
tsp-14	ASEL	4	24	4	25.0462	0	3.99262e-11	-34.5439	-1.63392	0.115891	0.475729	no_documented_extracellular_binding_partners	NA	15	6	2.69337	1.21143	0.449782	-1.1527	-0.711572	0.485625	0.711188	no_documented_extracellular_binding_partners	NA
tsp-15	ASEL	4	24	4	1.98311	0	5.04259e-10	-30.8851	-2.07982	0.0488743	0.460093	no_documented_extracellular_binding_partners	NA	15	6	0.123364	0	8.10607e-09	-26.8784	-1	0.334282	0.635028	no_documented_extracellular_binding_partners	NA
tsp-16	ASEL	4	24	4	1.73524	1.02778	0.5923	-0.755599	-0.448531	0.657511	0.757386	no_documented_extracellular_binding_partners	NA	15	6	1.36928	0.404715	0.295568	-1.75844	-0.732365	0.47418	0.709946	no_documented_extracellular_binding_partners	NA
tsp-20	ASEL	4	24	4	57.0552	38.7873	0.679821	-0.556773	-0.684974	0.508146	0.640679	no_documented_extracellular_binding_partners	NA	15	6	50.6986	37.9119	0.747791	-0.419294	-0.525544	0.605285	0.779886	no_documented_extracellular_binding_partners	NA
tsp-21	ASEL	4	24	4	81.1608	28.1325	0.346626	-1.52855	-1.46331	0.182398	0.481002	no_documented_extracellular_binding_partners	NA	15	6	70.0326	8.97647	0.128176	-2.96381	-2.74747	0.013212	0.635028	no_documented_extracellular_binding_partners	NA
C24H10.1	ASEL	4	24	4	32.3939	5.43205	0.167687	-2.57615	-1.69694	0.10165	0.473105	no_documented_extracellular_binding_partners	NA	15	6	9.91229	3.46174	0.349237	-1.51772	-0.669348	0.512065	0.726973	no_documented_extracellular_binding_partners	NA
K10D6.2	ASEL	4	24	4	96	29.4372	0.306637	-1.70539	-1.65244	0.112672	0.475729	no_documented_extracellular_binding_partners	NA	15	6	49.9637	22.7933	0.456197	-1.13227	-1.37559	0.191035	0.635028	no_documented_extracellular_binding_partners	NA
Y67A10A.9	ASEL	4	24	4	0.30012	0	3.332e-09	-28.161	-1.43594	0.164482	0.481002	no_documented_extracellular_binding_partners	NA	NA	NA	NA	NA	NA	NA	NA	NA	NA	NA	NA
T05E11.2	ASEL	4	24	4	0.242745	1.67149	6.88576	2.78362	0.845899	0.457422	0.601708	no_documented_extracellular_binding_partners	NA	NA	NA	NA	NA	NA	NA	NA	NA	NA	NA	NA
vab-1	ASEL	4	24	4	31.7374	0	3.15086e-11	-34.8855	-2.38753	0.025567	0.434887	partner_expressed_in_neuron	vab-2|wrk-1	15	6	17.4276	0	5.73803e-11	-34.0207	-1.46724	0.164415	0.635028	partner_expressed_in_neuron	vab-2
lin-17	ASEL	4	24	4	6.7895	0	1.47286e-10	-32.6607	-1.36847	0.184386	0.481002	partner_not_expressed_in_neuron	NA	NA	NA	NA	NA	NA	NA	NA	NA	NA	NA	NA
lon-2	ASEL	4	24	4	26.7745	0	3.7349e-11	-34.6401	-2.45903	0.0218787	0.434887	no_documented_extracellular_binding_partners	NA	15	6	18.0068	0	5.55345e-11	-34.0678	-1.61684	0.128216	0.635028	no_documented_extracellular_binding_partners	NA
smp-1	ASEL	4	24	4	10.0123	0	9.98767e-11	-33.2211	-1.37405	0.182669	0.481002	partner_not_expressed_in_neuron	NA	15	6	19.1564	0	5.22018e-11	-34.1571	-1.68414	0.114309	0.635028	partner_not_expressed_in_neuron	NA
vab-2	ASEL	4	24	4	57.1702	69.3927	1.21379	0.27952	0.285544	0.790512	0.846313	partner_expressed_in_neuron	wrk-1	15	6	17.0418	60.8068	3.5681	1.83515	1.47599	0.196632	0.635028	partner_not_expressed_in_neuron	NA
efn-2	ASEL	4	24	4	91.5934	55.2985	0.603739	-0.728003	-0.660202	0.528215	0.649561	partner_not_expressed_in_neuron	NA	15	6	32.0371	41.0456	1.28119	0.357484	0.321449	0.755941	0.837158	partner_not_expressed_in_neuron	NA
efn-4	ASEL	4	24	4	40.0824	30.236	0.754347	-0.4067	-0.288351	0.785035	0.845242	partner_expressed_in_neuron	sax-3	15	6	13.284	7.89862	0.594598	-0.750014	-0.491838	0.630368	0.799531	partner_expressed_in_neuron	mab-20|sax-3
cfz-2	ASEL	4	24	4	16.5776	12.4655	0.751949	-0.411294	-0.239793	0.815465	0.862875	no_documented_extracellular_binding_partners	NA	15	6	10.2326	6.96885	0.681047	-0.554175	-0.651755	0.523529	0.726973	no_documented_extracellular_binding_partners	NA
mom-5	ASEL	4	24	4	26.1698	0	3.82119e-11	-34.6072	-1.79386	0.0859937	0.468574	no_documented_extracellular_binding_partners	NA	15	6	4.72911	0	2.11456e-10	-32.1389	-1.78617	0.0957404	0.635028	no_documented_extracellular_binding_partners	NA
B0507.1	ASEL	4	24	4	6.71014	0	1.49028e-10	-32.6437	-1.75511	0.0925542	0.468574	partner_not_expressed_in_neuron	NA	15	6	4.62824	0	2.16065e-10	-32.1078	-1.03096	0.320041	0.635028	partner_not_expressed_in_neuron	NA
C25E10.7	ASEL	4	24	4	131.581	0	7.59989e-12	-36.9372	-1.59249	0.124925	0.480346	partner_not_expressed_in_neuron	NA	15	6	112.304	0	8.9044e-12	-36.7086	-1.69542	0.112111	0.635028	partner_not_expressed_in_neuron	NA
C25E10.8	ASEL	4	24	4	102.262	0	9.77883e-12	-36.5735	-2.2128	0.0371122	0.434887	partner_not_expressed_in_neuron	NA	15	6	422.625	39.2581	0.092891	-3.42832	-1.78919	0.093874	0.635028	partner_not_expressed_in_neuron	NA
swm-1	ASEL	4	24	4	350.488	0	2.85317e-12	-38.3506	-1.04843	0.305332	0.481002	no_documented_extracellular_binding_partners	NA	15	6	1099.19	34.163	0.0310802	-5.00786	-1.02411	0.323117	0.635028	no_documented_extracellular_binding_partners	NA
nas-36	ASEL	4	24	4	19.0568	9.10966	0.478027	-1.06484	-1.24697	0.259414	0.481002	no_documented_extracellular_binding_partners	NA	15	6	15.8937	7.00092	0.440483	-1.18284	-1.17542	0.256192	0.635028	no_documented_extracellular_binding_partners	NA
C34C6.3	ASEL	4	24	4	6.45648	3.06671	0.474981	-1.07406	-1.04687	0.325526	0.481002	partner_not_expressed_in_neuron	NA	15	6	0	4.70926	4.70926e+09	32.1329	1	0.363217	0.635028	partner_not_expressed_in_neuron	NA
crld-1	ASEL	4	24	4	30.6128	26.7213	0.872878	-0.196148	-0.296042	0.778982	0.845242	no_documented_extracellular_binding_partners	NA	15	6	61.1482	47.6049	0.778516	-0.361201	-0.819812	0.42998	0.662268	no_documented_extracellular_binding_partners	NA
F11C7.2	ASEL	4	24	4	0.509876	13.7407	26.949	4.75216	0.962637	0.406674	0.555789	no_documented_extracellular_binding_partners	NA	15	6	0	30.5409	3.05409e+10	34.83	1.27681	0.257751	0.635028	no_documented_extracellular_binding_partners	NA
F11C7.6	ASEL	4	24	4	3.33241	0	3.00083e-10	-31.6339	-1.24	0.227479	0.481002	no_documented_extracellular_binding_partners	NA	NA	NA	NA	NA	NA	NA	NA	NA	NA	NA	NA
F14H12.3	ASEL	4	24	4	1.49157	0	6.70433e-10	-30.4742	-2.06171	0.0507122	0.461481	no_documented_extracellular_binding_partners	NA	15	6	2.41104	1.56609	0.64955	-0.622487	-0.348072	0.732071	0.833626	no_documented_extracellular_binding_partners	NA
F15B9.8	ASEL	4	24	4	33.4646	13.731	0.410314	-1.2852	-0.663574	0.513347	0.640679	partner_not_expressed_in_neuron	NA	15	6	50.7134	3.44117	0.0678553	-3.8814	-1.18007	0.257356	0.635028	partner_expressed_in_neuron	ZC374.2
F35D2.3	ASEL	4	24	4	0.966979	2.43304	2.51612	1.3312	0.559959	0.605314	0.714555	partner_not_expressed_in_neuron	NA	NA	NA	NA	NA	NA	NA	NA	NA	NA	NA	NA
kal-1	ASEL	4	24	4	17.7163	27.1454	1.53222	0.615628	0.550552	0.613303	0.71552	partner_expressed_in_neuron	sax-3|sax-7	15	6	12.2048	14.1911	1.16275	0.217542	0.160859	0.874669	0.911467	partner_expressed_in_neuron	sax-3|sax-7|sdn-1
M03F4.6	ASEL	4	24	4	63.2724	82.2022	1.29918	0.3776	0.6368	0.552751	0.673946	no_documented_extracellular_binding_partners	NA	15	6	11.1464	8.36009	0.750027	-0.414986	-0.54504	0.592545	0.778442	no_documented_extracellular_binding_partners	NA
dpy-31	ASEL	4	24	4	2.19751	0	4.55061e-10	-31.0332	-1.26416	0.218835	0.481002	partner_not_expressed_in_neuron	NA	NA	NA	NA	NA	NA	NA	NA	NA	NA	NA	NA
T25F10.3	ASEL	4	24	4	3.13881	0	3.18592e-10	-31.5476	-1	0.327716	0.481002	partner_expressed_in_neuron	T12A7.2	15	6	2.64284	0	3.78381e-10	-31.2994	-1	0.334282	0.635028	partner_expressed_in_neuron	T12A7.2
lag-2	ASEL	4	24	4	4.43263	0	2.256e-10	-32.0455	-1.06398	0.298383	0.481002	partner_expressed_in_neuron	ins-18	NA	NA	NA	NA	NA	NA	NA	NA	NA	NA	NA
ins-1	ASEL	4	24	4	924.837	104.383	0.112866	-3.14732	-1.69373	0.102819	0.473105	partner_not_expressed_in_neuron	NA	15	6	234.773	777.339	3.31102	1.72728	0.787592	0.46562	0.701046	partner_not_expressed_in_neuron	NA
irld-34	ASEL	4	24	4	66.4999	0	1.50376e-11	-35.9526	-2.24579	0.0346225	0.434887	no_documented_extracellular_binding_partners	NA	15	6	108.156	0	9.24589e-12	-36.6543	-2.06935	0.0574963	0.635028	no_documented_extracellular_binding_partners	NA
Y53H1B.2	ASEL	4	24	4	9.32585	4.18116	0.44834	-1.15733	-1.31369	0.208961	0.481002	no_documented_extracellular_binding_partners	NA	NA	NA	NA	NA	NA	NA	NA	NA	NA	NA	NA
unc-6	ASEL	4	24	4	110.938	0	9.01404e-12	-36.691	-2.13721	0.0434394	0.434887	partner_expressed_in_neuron	unc-40	15	6	79.4793	0	1.25819e-11	-36.2099	-1	0.334282	0.635028	partner_not_expressed_in_neuron	NA
kpc-1	ASEL	4	24	4	43.5187	61.8627	1.42152	0.507436	0.408916	0.70538	0.792464	no_documented_extracellular_binding_partners	NA	15	6	66.3498	73.9328	1.11429	0.156123	0.127536	0.901258	0.924847	no_documented_extracellular_binding_partners	NA
lect-2	ASEL	4	24	4	3.46653	0	2.88473e-10	-31.6908	-1.83577	0.079355	0.468574	partner_expressed_in_neuron	sax-7	15	6	0.869979	4.50856	5.18238	2.37361	2.04085	0.0742075	0.635028	partner_expressed_in_neuron	sax-7
mnr-1	ASEL	4	24	4	8.7862	0	1.13815e-10	-33.0326	-1.04029	0.30902	0.481002	partner_expressed_in_neuron	sax-7	NA	NA	NA	NA	NA	NA	NA	NA	NA	NA	NA
B0222.11	ASEL	4	24	4	7.21157	3.99293	0.553684	-0.852866	-0.39046	0.699817	0.792464	partner_not_expressed_in_neuron	NA	15	6	85.175	13.7902	0.161904	-2.62679	-0.827323	0.421268	0.662268	partner_not_expressed_in_neuron	NA
clec-41	ASEL	4	24	4	1.9739	0	5.06611e-10	-30.8784	-2.19803	0.0382787	0.434887	partner_not_expressed_in_neuron	NA	15	6	0.125877	0.877874	6.97407	2.802	0.847939	0.43371	0.664196	partner_not_expressed_in_neuron	NA
C02B8.12	ASEL	4	24	4	5.82933	0	1.71546e-10	-32.4407	-1.21162	0.237958	0.481002	partner_not_expressed_in_neuron	NA	15	6	0.300087	0	3.33237e-09	-28.1608	-1	0.334282	0.635028	partner_not_expressed_in_neuron	NA
adm-2	ASEL	4	24	4	23.6807	23.5046	0.992564	-0.0107686	-0.0145189	0.988805	0.988805	no_documented_extracellular_binding_partners	NA	15	6	9.87391	14.1761	1.43572	0.52177	0.467612	0.657978	0.799531	no_documented_extracellular_binding_partners	NA
let-756	ASEL	4	24	4	2.71807	0	3.67908e-10	-31.3399	-1.41134	0.171529	0.481002	no_documented_extracellular_binding_partners	NA	15	6	0.162412	0.264553	1.6289	0.703897	0.329032	0.749642	0.833626	no_documented_extracellular_binding_partners	NA
C05D12.2	ASEL	4	24	4	2.79842	1.53693	0.549215	-0.864558	-0.617033	0.552981	0.673946	no_documented_extracellular_binding_partners	NA	15	6	0	2.33028	2.33028e+09	31.1179	1	0.363217	0.635028	no_documented_extracellular_binding_partners	NA
irld-13	ASEL	4	24	4	3.1715	5.8321	1.83891	0.87885	0.400774	0.705203	0.792464	no_documented_extracellular_binding_partners	NA	15	6	4.22972	1.13256	0.267763	-1.90097	-0.721834	0.481654	0.711188	no_documented_extracellular_binding_partners	NA
B0393.5	ASEL	4	24	4	4.51169	313.812	69.5554	6.12009	0.985563	0.396999	0.547377	partner_not_expressed_in_neuron	NA	15	6	0	110.826	1.10826e+11	36.6895	1	0.363217	0.635028	partner_not_expressed_in_neuron	NA
C02B10.3	ASEL	4	24	4	137.754	130.431	0.946841	-0.0788057	-0.293993	0.775828	0.845242	no_documented_extracellular_binding_partners	NA	15	6	45.6697	64.8656	1.42032	0.506217	1.2848	0.239524	0.635028	no_documented_extracellular_binding_partners	NA
irld-21	ASEL	4	24	4	7.56113	0	1.32255e-10	-32.816	-1	0.327716	0.481002	no_documented_extracellular_binding_partners	NA	15	6	13.606	0	7.34968e-11	-33.6635	-1	0.334282	0.635028	no_documented_extracellular_binding_partners	NA
C11H1.5	ASEL	4	24	4	1.08456	0	9.22029e-10	-30.0145	-1.75859	0.0919478	0.468574	no_documented_extracellular_binding_partners	NA	NA	NA	NA	NA	NA	NA	NA	NA	NA	NA	NA
C16B8.4	ASEL	4	24	4	10.8497	36.9528	3.40589	1.76803	1.0429	0.363589	0.52242	partner_not_expressed_in_neuron	NA	15	6	2.02787	7.03095	3.46715	1.79375	1.45791	0.191071	0.635028	partner_not_expressed_in_neuron	NA
nas-37	ASEL	4	24	4	16.8924	3.77692	0.223587	-2.16109	-1.26639	0.217136	0.481002	no_documented_extracellular_binding_partners	NA	15	6	31.1656	2.90233	0.0931261	-3.42467	-1.3019	0.213663	0.635028	no_documented_extracellular_binding_partners	NA
C18E9.7	ASEL	4	24	4	0.581865	0	1.71861e-09	-29.1161	-2.1548	0.0418859	0.434887	no_documented_extracellular_binding_partners	NA	NA	NA	NA	NA	NA	NA	NA	NA	NA	NA	NA
C23H4.8	ASEL	4	24	4	5.51757	0	1.81239e-10	-32.3614	-1	0.327716	0.481002	partner_not_expressed_in_neuron	NA	15	6	5.50389	0	1.8169e-10	-32.3578	-1.33812	0.202187	0.635028	partner_expressed_in_neuron	dgn-1
C27A7.8	ASEL	4	24	4	31.4751	70.7943	2.24922	1.16942	0.549849	0.608148	0.714555	no_documented_extracellular_binding_partners	NA	15	6	541.387	306.322	0.565809	-0.821613	-0.411324	0.685568	0.812974	no_documented_extracellular_binding_partners	NA
C27B7.7	ASEL	4	24	4	0.18285	3.8585	21.102	4.39931	0.951543	0.411243	0.555789	no_documented_extracellular_binding_partners	NA	NA	NA	NA	NA	NA	NA	NA	NA	NA	NA	NA
irld-24	ASEL	4	24	4	6.55605	0	1.52531e-10	-32.6102	-1.28309	0.212239	0.481002	no_documented_extracellular_binding_partners	NA	15	6	23.69	3.88758	0.164102	-2.60734	-1.07128	0.300723	0.635028	no_documented_extracellular_binding_partners	NA
ZK856.6	ASEL	4	24	4	486.916	87.334	0.179362	-2.47906	-0.908402	0.372476	0.530123	partner_expressed_in_neuron	trk-1|C25E10.7	15	6	58.8354	23.8369	0.405146	-1.30349	-0.582761	0.567297	0.760178	partner_expressed_in_neuron	trk-1|C25E10.7|F15B9.8
mec-9	ASEL	4	24	4	9.26466	0	1.07937e-10	-33.1091	-1.40402	0.173671	0.481002	no_documented_extracellular_binding_partners	NA	15	6	14.9835	0	6.67399e-11	-33.8027	-1	0.334282	0.635028	no_documented_extracellular_binding_partners	NA
C53A5.13	ASEL	4	24	4	2.57609	4.35579	1.69085	0.757752	1.86169	0.0894253	0.468574	no_documented_extracellular_binding_partners	NA	15	6	0.960953	3.34021	3.47593	1.7974	1.12315	0.310128	0.635028	no_documented_extracellular_binding_partners	NA
lam-2	ASEL	4	24	4	2.29783	0.48721	0.21203	-2.23766	-1.68345	0.105202	0.473105	no_documented_extracellular_binding_partners	NA	15	6	0.347954	0.389976	1.12077	0.164487	0.0957715	0.926112	0.943719	no_documented_extracellular_binding_partners	NA
dex-1	ASEL	4	24	4	1.68678	0	5.92846e-10	-30.6516	-1.10818	0.279241	0.481002	partner_not_expressed_in_neuron	NA	15	6	0.0607591	0	1.64584e-08	-25.8566	-1	0.334282	0.635028	partner_not_expressed_in_neuron	NA
pqn-25	ASEL	4	24	4	8.69484	0	1.15011e-10	-33.0175	-1.56428	0.131407	0.481002	partner_not_expressed_in_neuron	NA	15	6	7.08643	0	1.41115e-10	-32.7224	-1.40699	0.18124	0.635028	partner_not_expressed_in_neuron	NA
trk-1	ASEL	4	24	4	76.5092	80.5007	1.05217	0.0733684	0.128566	0.902602	0.92985	partner_not_expressed_in_neuron	NA	15	6	68.0898	62.0505	0.911303	-0.133997	-0.128973	0.901045	0.924847	partner_not_expressed_in_neuron	NA
irld-2	ASEL	4	24	4	30.0199	0	3.33112e-11	-34.8052	-2.22797	0.0359475	0.434887	no_documented_extracellular_binding_partners	NA	15	6	25.8222	0	3.87264e-11	-34.5879	-2.58862	0.0214471	0.635028	no_documented_extracellular_binding_partners	NA
F09F9.4	ASEL	4	24	4	9.43528	0	1.05985e-10	-33.1354	-2.6276	0.0150487	0.434887	partner_not_expressed_in_neuron	NA	15	6	2.54133	0	3.93494e-10	-31.2429	-2.07238	0.0571764	0.635028	partner_not_expressed_in_neuron	NA
irld-30	ASEL	4	24	4	4.99516	0	2.00194e-10	-32.2179	-1	0.327716	0.481002	no_documented_extracellular_binding_partners	NA	15	6	10.6009	0	9.43312e-11	-33.3035	-1	0.334282	0.635028	no_documented_extracellular_binding_partners	NA
irld-31	ASEL	4	24	4	1.47981	0	6.7576e-10	-30.4628	-1	0.327716	0.481002	no_documented_extracellular_binding_partners	NA	15	6	6.04139	0	1.65525e-10	-32.4922	-1	0.334282	0.635028	no_documented_extracellular_binding_partners	NA
F19C6.3	ASEL	4	24	4	35.2483	14.5194	0.411919	-1.27957	-0.785393	0.441734	0.586869	no_documented_extracellular_binding_partners	NA	15	6	28.4168	11.9418	0.420238	-1.25072	-0.650854	0.523446	0.726973	no_documented_extracellular_binding_partners	NA
F21A3.11	ASEL	4	24	4	3.07849	10.3857	3.37364	1.7543	0.736581	0.513427	0.640679	partner_expressed_in_neuron	F21A3.11|T13C2.6	15	6	0.51683	53.5896	103.689	6.69612	0.99031	0.367488	0.635028	partner_expressed_in_neuron	T13C2.6
F28C1.3	ASEL	4	24	4	38.0825	27.6876	0.727043	-0.459887	-1.08667	0.299628	0.481002	no_documented_extracellular_binding_partners	NA	15	6	22.2285	20.2874	0.912675	-0.131827	-0.262325	0.796011	0.867489	no_documented_extracellular_binding_partners	NA
F30H5.3	ASEL	4	24	4	0.428103	0	2.33588e-09	-28.6734	-1.446	0.161669	0.481002	no_documented_extracellular_binding_partners	NA	NA	NA	NA	NA	NA	NA	NA	NA	NA	NA	NA
atrn-1	ASEL	4	24	4	21.6076	12.4886	0.57797	-0.790934	-1.31756	0.241094	0.481002	no_documented_extracellular_binding_partners	NA	15	6	16.2364	4.3068	0.265256	-1.91454	-2.36343	0.0306363	0.635028	no_documented_extracellular_binding_partners	NA
nas-39	ASEL	4	24	4	6.27689	0	1.59315e-10	-32.5474	-1.36028	0.186925	0.481002	partner_expressed_in_neuron	spe-9	15	6	8.43566	6.70923	0.795341	-0.330355	-0.164447	0.871303	0.911467	partner_not_expressed_in_neuron	NA
F40F11.4	ASEL	4	24	4	15.822	33.0257	2.08732	1.06165	0.871259	0.442839	0.586869	no_documented_extracellular_binding_partners	NA	15	6	12.3433	9.02751	0.731369	-0.451329	-0.478671	0.639836	0.799531	no_documented_extracellular_binding_partners	NA
agr-1	ASEL	4	24	4	156.047	0	6.40831e-12	-37.1832	-1.28606	0.21122	0.481002	partner_not_expressed_in_neuron	NA	15	6	177.343	31.3162	0.176585	-2.50156	-0.958805	0.35268	0.635028	partner_not_expressed_in_neuron	NA
dep-1	ASEL	4	24	4	222.747	178.088	0.799508	-0.322816	-0.525779	0.605977	0.714555	partner_not_expressed_in_neuron	NA	15	6	143.613	78.8108	0.548772	-0.865721	-1.54487	0.139062	0.635028	partner_not_expressed_in_neuron	NA
F46G10.2	ASEL	4	24	4	17.6373	0	5.66981e-11	-34.0379	-1.22487	0.23302	0.481002	no_documented_extracellular_binding_partners	NA	15	6	10.6716	8.04275	0.753661	-0.408012	-0.213449	0.83356	0.897165	no_documented_extracellular_binding_partners	NA
F53C11.9	ASEL	4	24	4	2.43551	0	4.10592e-10	-31.1816	-1.35244	0.189384	0.481002	partner_not_expressed_in_neuron	NA	NA	NA	NA	NA	NA	NA	NA	NA	NA	NA	NA
egas-4	ASEL	4	24	4	43.6571	0	2.29058e-11	-35.3455	-1	0.327716	0.481002	no_documented_extracellular_binding_partners	NA	NA	NA	NA	NA	NA	NA	NA	NA	NA	NA	NA
F58E6.13	ASEL	4	24	4	2.71869	10.0333	3.69051	1.88382	1.0128	0.382236	0.537888	partner_expressed_in_neuron	ptp-3	15	6	1.74669	1.50598	0.862192	-0.213919	-0.188117	0.853806	0.908016	partner_expressed_in_neuron	ptp-3
irld-10	ASEL	4	24	4	7.81137	0	1.28019e-10	-32.8629	-1	0.327716	0.481002	no_documented_extracellular_binding_partners	NA	15	6	14.533	0	6.88087e-11	-33.7586	-1	0.334282	0.635028	no_documented_extracellular_binding_partners	NA
H42K12.3	ASEL	4	24	4	4.08432	3.35383	0.821148	-0.284286	-0.202626	0.849334	0.884993	partner_not_expressed_in_neuron	NA	15	6	1.01274	0.313723	0.309775	-1.69071	-1.04015	0.311463	0.635028	partner_not_expressed_in_neuron	NA
irld-44	ASEL	4	24	4	1.92427	0	5.19677e-10	-30.8417	-1	0.327716	0.481002	partner_expressed_in_neuron	dpy-31	15	6	4.12036	0	2.42697e-10	-31.9401	-1	0.334282	0.635028	partner_not_expressed_in_neuron	NA
apx-1	ASEL	4	24	4	0.138448	0	7.22293e-09	-27.0448	-1	0.327716	0.481002	no_documented_extracellular_binding_partners	NA	NA	NA	NA	NA	NA	NA	NA	NA	NA	NA	NA
irld-12	ASEL	4	24	4	3.97737	0	2.51422e-10	-31.8892	-1	0.327716	0.481002	no_documented_extracellular_binding_partners	NA	15	6	10.9082	0	9.16741e-11	-33.3447	-1	0.334282	0.635028	no_documented_extracellular_binding_partners	NA
lin-12	ASEL	4	24	4	2.83204	0	3.53102e-10	-31.3992	-1	0.327716	0.481002	partner_not_expressed_in_neuron	NA	NA	NA	NA	NA	NA	NA	NA	NA	NA	NA	NA
nas-23	ASEL	4	24	4	0.204825	0	4.88221e-09	-27.6098	-1.44193	0.162801	0.481002	partner_not_expressed_in_neuron	NA	NA	NA	NA	NA	NA	NA	NA	NA	NA	NA	NA
R11G1.1	ASEL	4	24	4	13.2573	0	7.54301e-11	-33.6261	-1.41195	0.171352	0.481002	partner_not_expressed_in_neuron	NA	15	6	8.13514	3.45045	0.424141	-1.23738	-0.560896	0.58171	0.770165	partner_not_expressed_in_neuron	NA
T05G5.1	ASEL	4	24	4	8.18628	0	1.22156e-10	-32.9306	-1.53394	0.138686	0.481002	partner_expressed_in_neuron	clr-1	15	6	2.77423	11.1193	4.00806	2.0029	0.859199	0.425266	0.662268	partner_not_expressed_in_neuron	NA
irld-49	ASEL	4	24	4	0.0535228	0.290959	5.43617	2.44259	0.802581	0.477448	0.620682	no_documented_extracellular_binding_partners	NA	NA	NA	NA	NA	NA	NA	NA	NA	NA	NA	NA
T12A7.2	ASEL	4	24	4	157.491	142.727	0.906252	-0.142016	-0.287884	0.783596	0.845242	partner_not_expressed_in_neuron	NA	15	6	67.7649	76.8462	1.13401	0.181436	0.467062	0.646378	0.799531	partner_not_expressed_in_neuron	NA
T13C2.6	ASEL	4	24	4	28.9427	19.0265	0.657383	-0.605194	-1.70114	0.100947	0.473105	partner_expressed_in_neuron	F21A3.11	15	6	48.9264	49.9052	1.02001	0.0285786	0.0263211	0.979748	0.979748	partner_not_expressed_in_neuron	NA
T19D12.6	ASEL	4	24	4	213.698	85.1023	0.398237	-1.3283	-2.5921	0.0154596	0.434887	partner_expressed_in_neuron	casy-1	15	6	269.703	98.6856	0.365905	-1.45046	-1.90964	0.0733693	0.635028	partner_expressed_in_neuron	casy-1
T21B6.3	ASEL	4	24	4	5.00665	2.23691	0.446788	-1.16234	-0.941309	0.372834	0.530123	no_documented_extracellular_binding_partners	NA	15	6	0.249597	0.399502	1.60059	0.678605	0.341841	0.742296	0.833626	no_documented_extracellular_binding_partners	NA
chhy-1	ASEL	4	24	4	27.483	0	3.63862e-11	-34.6778	-1.14076	0.265708	0.481002	partner_expressed_in_neuron	T13C2.6	15	6	55.6803	0	1.79597e-11	-35.6964	-1	0.334282	0.635028	partner_expressed_in_neuron	T13C2.6
irld-52	ASEL	4	24	4	2.72106	0	3.67504e-10	-31.3415	-1.03059	0.31345	0.481002	no_documented_extracellular_binding_partners	NA	15	6	4.75035	0	2.10511e-10	-32.1454	-1.03405	0.318645	0.635028	no_documented_extracellular_binding_partners	NA
irld-15	ASEL	4	24	4	11.8502	2.20896	0.186407	-2.42347	-1.65805	0.109424	0.475729	no_documented_extracellular_binding_partners	NA	15	6	34.7739	12.0509	0.34655	-1.52887	-1.15363	0.262963	0.635028	no_documented_extracellular_binding_partners	NA
irld-55	ASEL	4	24	4	2.16962	0	4.60909e-10	-31.0148	-1.2449	0.225703	0.481002	no_documented_extracellular_binding_partners	NA	15	6	2.00672	0	4.98325e-10	-30.9022	-1.82796	0.0889404	0.635028	no_documented_extracellular_binding_partners	NA
unc-71	ASEL	4	24	4	8.04962	9.40926	1.16891	0.22516	0.123113	0.906324	0.930174	partner_expressed_in_neuron	C16B8.4	15	6	8.76298	0	1.14116e-10	-33.0288	-1.14878	0.269897	0.635028	partner_expressed_in_neuron	C16B8.4
fmil-1	ASEL	4	24	4	24.6686	12.9356	0.524374	-0.931332	-1.02833	0.329945	0.481684	partner_expressed_in_neuron	unc-40|oig-1	15	6	9.15184	0	1.09268e-10	-33.0914	-2.01436	0.0635996	0.635028	partner_expressed_in_neuron	oig-1
irld-17	ASEL	4	24	4	1.91845	0	5.21255e-10	-30.8373	-1.10151	0.282067	0.481002	no_documented_extracellular_binding_partners	NA	NA	NA	NA	NA	NA	NA	NA	NA	NA	NA	NA
ced-1	ASEL	4	24	4	18.3626	4.47638	0.243777	-2.03636	-1.92462	0.0732171	0.468574	partner_not_expressed_in_neuron	NA	15	6	11.2375	3.21906	0.286457	-1.80361	-1.88754	0.0744604	0.635028	partner_not_expressed_in_neuron	NA
Y51H4A.25	ASEL	4	24	4	0.599194	0	1.66891e-09	-29.1584	-1.85953	0.0757915	0.468574	no_documented_extracellular_binding_partners	NA	NA	NA	NA	NA	NA	NA	NA	NA	NA	NA	NA
ndnf-1	ASEL	4	24	4	1.28283	0	7.79529e-10	-30.2567	-1.43858	0.16374	0.481002	partner_not_expressed_in_neuron	NA	15	6	0.449934	0	2.22255e-09	-28.7451	-1.33608	0.202834	0.635028	partner_not_expressed_in_neuron	NA
daf-2	ASEL	4	24	4	83.1614	89.772	1.07949	0.11035	0.205925	0.846141	0.884993	partner_expressed_in_neuron	daf-2|casy-1	15	6	21.4498	15.3388	0.715104	-0.483776	-0.860848	0.400727	0.654909	partner_expressed_in_neuron	daf-2|casy-1
egas-1	ASEL	4	24	4	0.729265	0	1.37124e-09	-29.4419	-1	0.327716	0.481002	no_documented_extracellular_binding_partners	NA	NA	NA	NA	NA	NA	NA	NA	NA	NA	NA	NA
egas-3	ASEL	4	24	4	0	4.43791	4.43791e+09	32.0472	1	0.391002	0.54461	no_documented_extracellular_binding_partners	NA	15	6	0	8.19353	8.19353e+09	32.9318	1	0.363217	0.635028	no_documented_extracellular_binding_partners	NA
Y69H2.3	ASEL	4	24	4	12.194	5.15863	0.423048	-1.24111	-0.53136	0.599739	0.714555	no_documented_extracellular_binding_partners	NA	15	6	11.6084	3.57505	0.30797	-1.69914	-0.679024	0.507438	0.726973	no_documented_extracellular_binding_partners	NA
irld-59	ASEL	4	24	4	3.38407	0	2.95502e-10	-31.6561	-1	0.327716	0.481002	partner_not_expressed_in_neuron	NA	NA	NA	NA	NA	NA	NA	NA	NA	NA	NA	NA
mab-7	ASEL	4	24	4	3.09691	0.801652	0.258856	-1.94978	-1.64583	0.11725	0.475729	no_documented_extracellular_binding_partners	NA	15	6	5.6515	0	1.76944e-10	-32.396	-2.79467	0.0143298	0.635028	no_documented_extracellular_binding_partners	NA
irld-60	ASEL	4	24	4	19.8309	0	5.04263e-11	-34.207	-1	0.327716	0.481002	no_documented_extracellular_binding_partners	NA	15	6	23.6105	0	4.2354e-11	-34.4587	-1	0.334282	0.635028	no_documented_extracellular_binding_partners	NA
irld-19	ASEL	4	24	4	5.90781	0	1.69267e-10	-32.46	-1	0.327716	0.481002	no_documented_extracellular_binding_partners	NA	15	6	5.04817	0	1.98092e-10	-32.2331	-1	0.334282	0.635028	no_documented_extracellular_binding_partners	NA
irld-61	ASEL	4	24	4	2.14655	0	4.65864e-10	-30.9994	-1	0.327716	0.481002	no_documented_extracellular_binding_partners	NA	15	6	1.42598	0	7.0127e-10	-30.4093	-1.03022	0.320378	0.635028	no_documented_extracellular_binding_partners	NA
irld-20	ASEL	4	24	4	1.59687	0	6.26224e-10	-30.5726	-1	0.327716	0.481002	no_documented_extracellular_binding_partners	NA	15	6	0.671448	0	1.48932e-09	-29.3227	-1	0.334282	0.635028	no_documented_extracellular_binding_partners	NA
irld-62	ASEL	4	24	4	1.12021	0	8.92687e-10	-30.0611	-1	0.327716	0.481002	no_documented_extracellular_binding_partners	NA	15	6	1.13382	0	8.81972e-10	-30.0785	-1	0.334282	0.635028	no_documented_extracellular_binding_partners	NA
irld-65	ASEL	4	24	4	0.0592129	0	1.68882e-08	-25.8194	-1	0.327716	0.481002	no_documented_extracellular_binding_partners	NA	15	6	0.853228	0	1.17202e-09	-29.6684	-1.07573	0.30024	0.635028	no_documented_extracellular_binding_partners	NA
gon-1	ASEL	4	24	4	19.5539	0	5.11406e-11	-34.1867	-1.15905	0.258329	0.481002	no_documented_extracellular_binding_partners	NA	NA	NA	NA	NA	NA	NA	NA	NA	NA	NA	NA
F28B4.3	ASEL	4	24	4	1.63087	0	6.1317e-10	-30.603	-2.13841	0.0433312	0.434887	partner_not_expressed_in_neuron	NA	NA	NA	NA	NA	NA	NA	NA	NA	NA	NA	NA
irg-7	ASEL	4	24	4	1.88835	7.07182	3.74498	1.90496	0.785118	0.488669	0.626322	no_documented_extracellular_binding_partners	NA	NA	NA	NA	NA	NA	NA	NA	NA	NA	NA	NA
ten-1	ASEL	4	24	4	45.3539	32.5987	0.718763	-0.476411	-0.347308	0.743103	0.822232	partner_not_expressed_in_neuron	NA	15	6	34.6316	22.7837	0.657888	-0.604087	-0.471282	0.642894	0.799531	partner_not_expressed_in_neuron	NA
T01D3.1	ASEL	4	24	4	155.776	19.9743	0.128224	-2.96326	-3.14126	0.00446067	0.434887	no_documented_extracellular_binding_partners	NA	15	6	93.5798	49.3492	0.527348	-0.923172	-1.11507	0.278728	0.635028	no_documented_extracellular_binding_partners	NA
Y64G10A.7	ASEL	4	24	4	39.8714	0	2.50806e-11	-35.2146	-1.31647	0.200987	0.481002	no_documented_extracellular_binding_partners	NA	NA	NA	NA	NA	NA	NA	NA	NA	NA	NA	NA
sol-1	ASEL	4	24	4	73.9512	0	1.35224e-11	-36.1059	-1.88179	0.0725798	0.468574	partner_not_expressed_in_neuron	NA	15	6	43.3994	61.5735	1.41876	0.504633	0.265671	0.797675	0.867489	partner_not_expressed_in_neuron	NA
C34F6.10	ASEL	4	24	4	120.559	78.1068	0.647869	-0.626225	-0.684781	0.518645	0.640679	no_documented_extracellular_binding_partners	NA	15	6	50.2007	107.033	2.1321	1.09227	0.970835	0.369804	0.635028	no_documented_extracellular_binding_partners	NA
ost-1	ASEL	4	24	4	39.9741	74.3142	1.85906	0.894571	0.608948	0.581572	0.696356	no_documented_extracellular_binding_partners	NA	15	6	16.1549	14.2986	0.885096	-0.176094	-0.176647	0.86205	0.911467	no_documented_extracellular_binding_partners	NA
phg-1	ASEL	4	24	4	0.415491	0.197017	0.47418	-1.07649	-0.767582	0.458444	0.601708	partner_expressed_in_neuron	dep-1	NA	NA	NA	NA	NA	NA	NA	NA	NA	NA	NA
egl-17	ASEL	4	24	4	0.271175	0	3.68765e-09	-28.0147	-1	0.327716	0.481002	no_documented_extracellular_binding_partners	NA	NA	NA	NA	NA	NA	NA	NA	NA	NA	NA	NA
mig-13	ASEL	4	24	4	8.58791	0	1.16443e-10	-32.9997	-1.68397	0.105712	0.473105	partner_not_expressed_in_neuron	NA	15	6	1.04107	0	9.60548e-10	-29.9554	-1	0.334282	0.635028	partner_not_expressed_in_neuron	NA
irld-38	ASEL	4	24	4	17.2361	0	5.80178e-11	-34.0047	-1.01756	0.319473	0.481002	no_documented_extracellular_binding_partners	NA	15	6	42.6275	0	2.3459e-11	-35.3111	-1.06675	0.304134	0.635028	no_documented_extracellular_binding_partners	NA
neto-1	ASEL	4	24	4	27.5171	0	3.63411e-11	-34.6796	-1.76779	0.0903609	0.468574	partner_not_expressed_in_neuron	NA	15	6	8.84998	108.627	12.2743	3.61756	0.917594	0.400765	0.654909	partner_not_expressed_in_neuron	NA
plx-2	ASEL	4	24	4	38.7428	40.5133	1.0457	0.0644659	0.0637956	0.951574	0.962147	partner_not_expressed_in_neuron	NA	15	6	13.2456	14.7551	1.11397	0.155704	0.123402	0.904142	0.924847	partner_expressed_in_neuron	mab-20
irld-45	ASEL	4	24	4	8.74206	0	1.14389e-10	-33.0253	-1	0.327716	0.481002	no_documented_extracellular_binding_partners	NA	15	6	16.9753	0	5.8909e-11	-33.9827	-1	0.334282	0.635028	no_documented_extracellular_binding_partners	NA
sol-2	ASEL	4	24	4	28.6366	10.571	0.369142	-1.43775	-1.38386	0.179532	0.481002	no_documented_extracellular_binding_partners	NA	15	6	17.9865	40.1203	2.23058	1.15742	0.690031	0.516062	0.726973	no_documented_extracellular_binding_partners	NA
T02C5.1	ASEL	4	24	4	1.57333	7.86565	4.99936	2.32174	0.797583	0.482773	0.621684	partner_expressed_in_neuron	lron-7	NA	NA	NA	NA	NA	NA	NA	NA	NA	NA	NA
svh-2	ASEL	4	24	4	20.8851	4.45224	0.213178	-2.22987	-1.64804	0.112206	0.475729	no_documented_extracellular_binding_partners	NA	15	6	10.0635	2.70198	0.268492	-1.89705	-2.1981	0.0416308	0.635028	no_documented_extracellular_binding_partners	NA
ilc-17.1	ASEL	4	24	4	9.50943	5.55322	0.58397	-0.776035	-0.419728	0.678633	0.771945	no_documented_extracellular_binding_partners	NA	15	6	1.10051	4.3719	3.9726	1.99009	0.742388	0.490246	0.714055	no_documented_extracellular_binding_partners	NA
ins-18	ASEL	4	24	4	1109.46	299.131	0.269618	-1.89101	-1.12646	0.270592	0.481002	partner_not_expressed_in_neuron	NA	15	6	813.838	3779.09	4.64354	2.21523	0.967905	0.376806	0.635119	partner_not_expressed_in_neuron	NA
T28F3.8	ASEL	4	24	4	4.67089	4.46664	0.956272	-0.0645066	-0.055903	0.957494	0.964561	no_documented_extracellular_binding_partners	NA	15	6	10.4387	0	9.5797e-11	-33.2812	-1.62926	0.125544	0.635028	no_documented_extracellular_binding_partners	NA
plx-1	ASEL	4	24	4	19.4196	0	5.14943e-11	-34.1768	-1.01154	0.322283	0.481002	partner_expressed_in_neuron	casy-1|sax-3	15	6	6.89679	1.19748	0.173628	-2.52593	-0.97052	0.347017	0.635028	partner_expressed_in_neuron	casy-1|sax-3
Y69A2AR.31	ASEL	4	24	4	27.6405	38.0769	1.37758	0.462131	0.252228	0.812825	0.862875	no_documented_extracellular_binding_partners	NA	15	6	8.14213	51.7822	6.35979	2.66898	1.74244	0.136316	0.635028	no_documented_extracellular_binding_partners	NA
mab-20	ASEL	4	24	4	96.2839	39.523	0.410484	-1.2846	-1.48351	0.157097	0.481002	partner_not_expressed_in_neuron	NA	15	6	122.866	157.717	1.28365	0.360251	0.476122	0.646068	0.799531	partner_expressed_in_neuron	mab-20
Y95B8A.6	ASEL	4	24	4	6.52177	8.21854	1.26017	0.333617	0.19419	0.855903	0.885082	no_documented_extracellular_binding_partners	NA	15	6	3.3248	7.74717	2.33012	1.2204	0.683927	0.519125	0.726973	no_documented_extracellular_binding_partners	NA
lev-10	ASEL	4	24	4	2.52921	0	3.9538e-10	-31.236	-1.92855	0.0662195	0.468574	no_documented_extracellular_binding_partners	NA	15	6	2.55698	1.39515	0.545623	-0.874025	-0.607779	0.550557	0.748982	no_documented_extracellular_binding_partners	NA
daf-28	ASEL	4	24	4	2833.45	2089.81	0.737548	-0.439191	-0.361711	0.721992	0.804506	partner_not_expressed_in_neuron	NA	15	6	2739.28	1508.83	0.550812	-0.860367	-0.81298	0.427661	0.662268	partner_not_expressed_in_neuron	NA
ins-6	ASEL	4	24	4	522.02	0	1.91564e-12	-38.9253	-1.1583	0.258627	0.481002	partner_not_expressed_in_neuron	NA	15	6	4139.17	0	2.41594e-13	-41.9125	-1.47293	0.162894	0.635028	partner_not_expressed_in_neuron	NA
Y71H2AM.10	ASEL	4	24	4	76.5211	54.6364	0.714004	-0.485995	-1.21297	0.23702	0.481002	no_documented_extracellular_binding_partners	NA	15	6	82.2209	124.528	1.51455	0.598891	1.10777	0.303417	0.635028	no_documented_extracellular_binding_partners	NA
eva-1	ASEL	4	24	4	49.2789	50.78	1.03046	0.0432913	0.0264392	0.980004	0.983607	partner_not_expressed_in_neuron	NA	15	6	18.9043	11.4229	0.604252	-0.726778	-0.544413	0.598357	0.779159	partner_expressed_in_neuron	madd-4
epi-1	ASEL	4	24	4	0.483995	0.282825	0.584356	-0.775081	-0.476971	0.641671	0.742272	no_documented_extracellular_binding_partners	NA	NA	NA	NA	NA	NA	NA	NA	NA	NA	NA	NA
emb-9	ASEL	4	24	4	15.7825	0	6.33613e-11	-33.8776	-1.12856	0.270717	0.481002	no_documented_extracellular_binding_partners	NA	15	6	5.46173	16.6034	3.03994	1.60404	0.878039	0.407541	0.660911	no_documented_extracellular_binding_partners	NA
let-2	ASEL	4	24	4	9.17374	14.5852	1.58988	0.668919	0.352106	0.743924	0.822232	no_documented_extracellular_binding_partners	NA	NA	NA	NA	NA	NA	NA	NA	NA	NA	NA	NA
cle-1	ASEL	4	24	4	5.66168	0	1.76626e-10	-32.3986	-1.2294	0.23135	0.481002	partner_not_expressed_in_neuron	NA	NA	NA	NA	NA	NA	NA	NA	NA	NA	NA	NA
lin-44	ASEL	4	24	4	5.27159	0	1.89696e-10	-32.2956	-1	0.327716	0.481002	no_documented_extracellular_binding_partners	NA	NA	NA	NA	NA	NA	NA	NA	NA	NA	NA	NA
egl-20	ASEL	4	24	4	1.92556	7.31085	3.79674	1.92476	0.722764	0.518558	0.640679	partner_not_expressed_in_neuron	NA	15	6	4.06928	4.52138	1.1111	0.15199	0.0911265	0.929895	0.943985	partner_not_expressed_in_neuron	NA
cwn-2	ASEL	4	24	4	4.8466	0	2.0633e-10	-32.1743	-1.33371	0.195357	0.481002	no_documented_extracellular_binding_partners	NA	NA	NA	NA	NA	NA	NA	NA	NA	NA	NA	NA
ddr-2	ASEL	4	24	4	9.09844	0	1.09909e-10	-33.083	-1.90487	0.0693766	0.468574	no_documented_extracellular_binding_partners	NA	15	6	7.7781	13.8867	1.78535	0.83621	0.431232	0.679851	0.809778	no_documented_extracellular_binding_partners	NA
mom-2	ASEL	4	24	4	0.215719	0	4.63567e-09	-27.6846	-1	0.327716	0.481002	partner_not_expressed_in_neuron	NA	15	6	0.0582483	0.959253	16.4683	4.04162	1.36068	0.230891	0.635028	partner_not_expressed_in_neuron	NA
stg-1	ASEL	4	24	4	12.3264	18.3496	1.48864	0.573996	0.285376	0.786415	0.845242	no_documented_extracellular_binding_partners	NA	15	6	24.4278	12.5468	0.513629	-0.961202	-0.45442	0.655163	0.799531	no_documented_extracellular_binding_partners	NA
stg-2	ASEL	4	24	4	27.0554	3.80299	0.140563	-2.83071	-2.40602	0.0236528	0.434887	no_documented_extracellular_binding_partners	NA	15	6	20.1955	17.6706	0.874979	-0.19268	-0.170269	0.867682	0.911467	no_documented_extracellular_binding_partners	NA
cni-1	ASEL	4	24	4	11.2314	6.16822	0.549196	-0.864606	-1.13902	0.29284	0.481002	no_documented_extracellular_binding_partners	NA	15	6	32.4803	58.3132	1.79534	0.844257	1.48166	0.1913	0.635028	no_documented_extracellular_binding_partners	NA
cam-1	ASER	4	28	6	63.7737	3.65434	0.0573017	-4.12528	-3.86229	0.000563762	0.0794905	partner_expressed_in_neuron	rig-3	20	5	29.0017	0	3.44808e-11	-34.7554	-2.34568	0.0299977	0.485977	partner_expressed_in_neuron	egl-20|rig-3
egl-15	ASER	4	28	6	2.02481	0	4.93873e-10	-30.9151	-1.28299	0.210399	0.459926	partner_expressed_in_neuron	F28B4.3	20	5	0.364454	0.699523	1.91937	0.940633	0.445714	0.673398	0.796093	partner_not_expressed_in_neuron	NA
ver-3	ASER	4	28	6	11.0099	0	9.08277e-11	-33.3581	-1.05453	0.300987	0.459926	partner_not_expressed_in_neuron	NA	20	5	16.206	0	6.17056e-11	-33.9158	-1	0.329877	0.535091	partner_not_expressed_in_neuron	NA
clr-1	ASER	4	28	6	23.4327	3.31886	0.141634	-2.81976	-2.31494	0.0271917	0.344178	partner_not_expressed_in_neuron	NA	20	5	10.6482	7.40282	0.69522	-0.524459	-0.914141	0.385013	0.565361	partner_not_expressed_in_neuron	NA
ptp-3	ASER	4	28	6	173.513	214.79	1.2379	0.30789	0.315491	0.763695	0.828315	partner_not_expressed_in_neuron	NA	20	5	111.803	39.0511	0.349284	-1.51753	-1.91882	0.0694217	0.535091	partner_not_expressed_in_neuron	NA
ptp-4	ASER	4	28	6	23.3769	36.9888	1.58228	0.662006	0.35737	0.733853	0.799021	partner_expressed_in_neuron	T19D12.6	20	5	21.4939	28.1892	1.3115	0.391216	0.230383	0.824888	0.898999	partner_expressed_in_neuron	T19D12.6|F09F9.4
dig-1	ASER	4	28	6	82.9496	0	1.20555e-11	-36.2715	-1.72886	0.0952554	0.430017	no_documented_extracellular_binding_partners	NA	NA	NA	NA	NA	NA	NA	NA	NA	NA	NA	NA
him-4	ASER	4	28	6	37.1112	0	2.69461e-11	-35.1111	-1.28933	0.20822	0.459926	partner_not_expressed_in_neuron	NA	20	5	24.8992	0	4.01619e-11	-34.5354	-1.04771	0.307918	0.535091	partner_not_expressed_in_neuron	NA
unc-52	ASER	4	28	6	1.73342	0	5.76893e-10	-30.691	-1	0.326189	0.459926	no_documented_extracellular_binding_partners	NA	NA	NA	NA	NA	NA	NA	NA	NA	NA	NA	NA
igcm-1	ASER	4	28	6	4.14609	0	2.41191e-10	-31.9491	-1.74672	0.0920549	0.427149	partner_not_expressed_in_neuron	NA	20	5	0	4.6282	4.6282e+09	32.1078	1	0.373901	0.557417	partner_not_expressed_in_neuron	NA
igcm-2	ASER	4	28	6	8.89301	2.30138	0.258785	-1.95017	-1.49047	0.14686	0.459926	partner_not_expressed_in_neuron	NA	20	5	3.06157	1.26356	0.412717	-1.27678	-0.934761	0.364038	0.557417	partner_not_expressed_in_neuron	NA
igcm-3	ASER	4	28	6	17.6587	29.1278	1.64949	0.722016	0.7011	0.507881	0.645146	partner_not_expressed_in_neuron	NA	20	5	14.9256	5.54977	0.37183	-1.42729	-0.918856	0.367752	0.557417	partner_not_expressed_in_neuron	NA
igcm-4	ASER	4	28	6	44.2915	0	2.25777e-11	-35.3663	-3.08028	0.00471497	0.250654	partner_not_expressed_in_neuron	NA	20	5	5.98426	0	1.67105e-10	-32.4785	-2.8633	0.00994832	0.356811	partner_expressed_in_neuron	sax-3
oig-1	ASER	4	28	6	73.1496	0	1.36706e-11	-36.0901	-1.76573	0.0887487	0.427149	partner_expressed_in_neuron	oig-1|casy-1	20	5	102.612	0	9.74546e-12	-36.5784	-2.49292	0.022067	0.454426	partner_expressed_in_neuron	oig-1|casy-1
oig-2	ASER	4	28	6	16.6645	9.70701	0.582497	-0.779678	-0.617531	0.546647	0.669131	no_documented_extracellular_binding_partners	NA	20	5	5.54274	3.31513	0.598102	-0.741536	-0.686926	0.506358	0.663257	no_documented_extracellular_binding_partners	NA
oig-5	ASER	4	28	6	50.3598	0	1.98571e-11	-35.5516	-1.90573	0.0673844	0.40061	no_documented_extracellular_binding_partners	NA	20	5	42.4428	0	2.35611e-11	-35.3048	-1.60896	0.124114	0.535091	no_documented_extracellular_binding_partners	NA
oig-8	ASER	4	28	6	181.674	196.609	1.08221	0.113979	0.0626208	0.950933	0.957726	no_documented_extracellular_binding_partners	NA	20	5	293.636	684.642	2.3316	1.22132	0.708414	0.501567	0.660081	no_documented_extracellular_binding_partners	NA
rig-1	ASER	4	28	6	25.8062	4.67487	0.181153	-2.46472	-1.44157	0.159356	0.459926	partner_not_expressed_in_neuron	NA	20	5	13.693	0	7.30302e-11	-33.6727	-1.38928	0.180816	0.535091	partner_expressed_in_neuron	clr-1
rig-3	ASER	4	28	6	52.8095	3.24612	0.0614686	-4.02401	-1.95512	0.0606665	0.399336	partner_not_expressed_in_neuron	NA	20	5	20.5798	26.4683	1.28613	0.363035	0.368395	0.723477	0.827254	partner_not_expressed_in_neuron	NA
rig-4	ASER	4	28	6	3.11887	0	3.20629e-10	-31.5384	-1.54983	0.132826	0.457857	no_documented_extracellular_binding_partners	NA	NA	NA	NA	NA	NA	NA	NA	NA	NA	NA	NA
rig-5	ASER	4	28	6	50.3558	0	1.98587e-11	-35.5514	-1	0.326189	0.459926	partner_expressed_in_neuron	T19D12.6|hmr-1|ptp-3	NA	NA	NA	NA	NA	NA	NA	NA	NA	NA	NA
rig-6	ASER	4	28	6	51.5154	18.0544	0.350465	-1.51266	-1.12317	0.269724	0.459926	no_documented_extracellular_binding_partners	NA	20	5	7.10886	13.5148	1.90112	0.926851	0.650585	0.534632	0.687384	no_documented_extracellular_binding_partners	NA
ncam-1	ASER	4	28	6	64.6865	88.3739	1.36619	0.450155	0.550033	0.596531	0.700924	partner_expressed_in_neuron	lron-7|rig-3	20	5	71.4162	127.045	1.77894	0.831021	0.993791	0.368808	0.557417	partner_expressed_in_neuron	lron-7|rig-3
sax-3	ASER	4	28	6	58.3642	36.9554	0.633187	-0.659297	-1.26843	0.230915	0.459926	partner_not_expressed_in_neuron	NA	20	5	44.1262	23.4655	0.531782	-0.911092	-1.56117	0.132577	0.535091	partner_not_expressed_in_neuron	NA
sax-7	ASER	4	28	6	174.355	59.0333	0.338582	-1.56242	-3.45323	0.00160315	0.140707	partner_expressed_in_neuron	sax-7	20	5	115.376	46.6187	0.404058	-1.30736	-2.95258	0.0114482	0.356811	partner_expressed_in_neuron	sax-7
lad-2	ASER	4	28	6	76.663	0	1.30441e-11	-36.1578	-1.74478	0.0923974	0.427149	partner_not_expressed_in_neuron	NA	20	5	3.29237	0	3.03732e-10	-31.6165	-1	0.329877	0.535091	partner_not_expressed_in_neuron	NA
syg-1	ASER	4	28	6	23.1323	21.8423	0.944235	-0.0827815	-0.0548566	0.957856	0.961265	partner_not_expressed_in_neuron	NA	20	5	5.70388	10.4838	1.83801	0.878148	0.617544	0.56008	0.71195	partner_expressed_in_neuron	sax-3
syg-2	ASER	4	28	6	41.6833	13.4843	0.323494	-1.62819	-1.43763	0.167518	0.459926	partner_not_expressed_in_neuron	NA	20	5	18.3655	3.54565	0.19306	-2.37288	-1.66141	0.110227	0.535091	partner_not_expressed_in_neuron	NA
unc-40	ASER	4	28	6	61.0963	15.6221	0.255696	-1.9675	-1.91888	0.0640553	0.40061	partner_not_expressed_in_neuron	NA	20	5	24.3704	32.6112	1.33815	0.420237	0.440616	0.679561	0.799989	partner_not_expressed_in_neuron	NA
unc-5	ASER	4	28	6	6.69923	0	1.49271e-10	-32.6413	-1.38546	0.177252	0.459926	partner_not_expressed_in_neuron	NA	20	5	3.64532	0	2.74324e-10	-31.7634	-1.44172	0.165662	0.535091	partner_not_expressed_in_neuron	NA
wrk-1	ASER	4	28	6	33.6173	34.7774	1.03451	0.0489442	0.0740155	0.942098	0.952228	partner_expressed_in_neuron	vab-2	20	5	13.2177	41.2175	3.11836	1.64079	1.35828	0.241181	0.535091	partner_expressed_in_neuron	vab-2
zig-1	ASER	4	28	6	89.9774	30.9023	0.343445	-1.54185	-2.35468	0.0250972	0.344178	no_documented_extracellular_binding_partners	NA	20	5	34.2031	11.205	0.327601	-1.60999	-1.55171	0.134596	0.535091	no_documented_extracellular_binding_partners	NA
zig-3	ASER	4	28	6	68.8821	8.06812	0.11713	-3.09382	-1.02672	0.313348	0.459926	partner_not_expressed_in_neuron	NA	20	5	236.68	35.5617	0.150253	-2.73454	-1.06897	0.29763	0.535091	partner_not_expressed_in_neuron	NA
zig-4	ASER	4	28	6	353.939	484.348	1.36845	0.45254	0.234745	0.819966	0.881234	partner_expressed_in_neuron	daf-28	20	5	990.276	912.845	0.921809	-0.117461	-0.0581089	0.954466	0.975443	partner_expressed_in_neuron	mab-20|daf-28
zig-5	ASER	4	28	6	164.269	406.215	2.47286	1.30618	0.882033	0.407162	0.548035	partner_expressed_in_neuron	ins-1|igdb-2	20	5	83.7095	151.81	1.81354	0.858806	0.665873	0.525796	0.679153	partner_expressed_in_neuron	ins-1|ZC374.2
zig-7	ASER	4	28	6	4.38126	25.0455	5.71652	2.51514	0.973113	0.373045	0.515679	no_documented_extracellular_binding_partners	NA	20	5	3.62698	32.8708	9.06287	3.17997	0.885836	0.424951	0.598795	no_documented_extracellular_binding_partners	NA
zig-8	ASER	4	28	6	162.55	200.81	1.23537	0.304947	0.222205	0.827633	0.881234	partner_expressed_in_neuron	C34C6.3	20	5	50.4588	60.1131	1.19133	0.252573	0.143996	0.890134	0.93716	partner_not_expressed_in_neuron	NA
zig-9	ASER	4	28	6	3.06613	0	3.26144e-10	-31.5138	-1.80202	0.0827194	0.424125	partner_expressed_in_neuron	H42K12.3	20	5	0.849673	0	1.17692e-09	-29.6623	-1.24838	0.227058	0.535091	partner_not_expressed_in_neuron	NA
zig-10	ASER	4	28	6	19.8572	23.1831	1.16749	0.223411	0.214885	0.835822	0.881234	partner_not_expressed_in_neuron	NA	20	5	17.2862	0.561726	0.0324956	-4.94361	-1.31453	0.204255	0.535091	partner_not_expressed_in_neuron	NA
igeg-1	ASER	4	28	6	3.60676	13.7726	3.81856	1.93303	0.71861	0.501435	0.645146	no_documented_extracellular_binding_partners	NA	20	5	3.17636	12.4093	3.90676	1.96597	0.734777	0.501357	0.660081	no_documented_extracellular_binding_partners	NA
igeg-2	ASER	4	28	6	5.37512	0	1.86042e-10	-32.3236	-1.8898	0.0695661	0.40061	no_documented_extracellular_binding_partners	NA	20	5	6.05579	0	1.65131e-10	-32.4957	-1.35947	0.189914	0.535091	no_documented_extracellular_binding_partners	NA
igdb-1	ASER	4	28	6	10.416	0	9.60062e-11	-33.2781	-2.92488	0.00690175	0.250654	no_documented_extracellular_binding_partners	NA	20	5	3.69343	2.78655	0.754461	-0.406483	-0.541288	0.598261	0.751869	no_documented_extracellular_binding_partners	NA
igdb-2	ASER	4	28	6	17.2925	5.35766	0.309826	-1.69047	-2.24657	0.0344917	0.365653	partner_expressed_in_neuron	zig-5	20	5	8.35573	1.07592	0.128765	-2.95719	-2.94749	0.00723474	0.356811	partner_not_expressed_in_neuron	NA
madd-4	ASER	4	28	6	91.9041	0	1.08809e-11	-36.4194	-1.96497	0.0597841	0.399336	partner_not_expressed_in_neuron	NA	20	5	147.376	0	6.78537e-12	-37.1007	-2.27728	0.0345206	0.485977	partner_not_expressed_in_neuron	NA
pxn-1	ASER	4	28	6	5.15009	0	1.94171e-10	-32.2619	-1	0.326189	0.459926	partner_not_expressed_in_neuron	NA	20	5	8.95611	0	1.11656e-10	-33.0602	-1.15106	0.263987	0.535091	partner_not_expressed_in_neuron	NA
pxn-2	ASER	4	28	6	6.87221	0	1.45513e-10	-32.6781	-1.12537	0.270335	0.459926	partner_not_expressed_in_neuron	NA	20	5	6.62266	0	1.50997e-10	-32.6248	-1	0.329877	0.535091	partner_not_expressed_in_neuron	NA
iglr-1	ASER	4	28	6	31.8071	0	3.14395e-11	-34.8886	-1.84491	0.0760479	0.40061	no_documented_extracellular_binding_partners	NA	20	5	9.99112	0	1.00089e-10	-33.218	-1.43729	0.1669	0.535091	no_documented_extracellular_binding_partners	NA
iglr-2	ASER	4	28	6	23.6851	14.7153	0.62129	-0.686661	-2.31263	0.0273338	0.344178	no_documented_extracellular_binding_partners	NA	20	5	46.2913	42.8988	0.926713	-0.109806	-0.315723	0.762006	0.860728	no_documented_extracellular_binding_partners	NA
iglr-3	ASER	4	28	6	46.3968	0	2.15532e-11	-35.4333	-2.20308	0.036306	0.365653	no_documented_extracellular_binding_partners	NA	20	5	31.8728	0	3.13747e-11	-34.8916	-1.58491	0.12949	0.535091	no_documented_extracellular_binding_partners	NA
slt-1	ASER	4	28	6	14.274	0	7.00573e-11	-33.7327	-1	0.326189	0.459926	partner_not_expressed_in_neuron	NA	NA	NA	NA	NA	NA	NA	NA	NA	NA	NA	NA
tol-1	ASER	4	28	6	48.5496	0	2.05975e-11	-35.4987	-2.34653	0.0265391	0.344178	partner_not_expressed_in_neuron	NA	20	5	20.3137	4.31402	0.21237	-2.23535	-1.14677	0.263764	0.535091	partner_not_expressed_in_neuron	NA
pan-1	ASER	4	28	6	375.04	291.305	0.776731	-0.364514	-1.7071	0.108806	0.43931	no_documented_extracellular_binding_partners	NA	20	5	142.61	113.542	0.796169	-0.328853	-1.33487	0.201234	0.535091	no_documented_extracellular_binding_partners	NA
egg-6	ASER	4	28	6	0.837679	0	1.19377e-09	-29.6418	-1.6543	0.109647	0.43931	no_documented_extracellular_binding_partners	NA	20	5	0.365401	0	2.73672e-09	-28.4449	-1.45244	0.162693	0.535091	no_documented_extracellular_binding_partners	NA
dma-1	ASER	4	28	6	10.9536	0	9.12946e-11	-33.3507	-1.53515	0.136383	0.457857	partner_expressed_in_neuron	sax-7	20	5	15.0339	0	6.65163e-11	-33.8075	-1.08963	0.289506	0.535091	partner_expressed_in_neuron	sax-7
lron-2	ASER	4	28	6	2.41961	0	4.13289e-10	-31.1721	-1.36529	0.183431	0.459926	no_documented_extracellular_binding_partners	NA	NA	NA	NA	NA	NA	NA	NA	NA	NA	NA	NA
lron-3	ASER	4	28	6	106.226	97.1186	0.914262	-0.129321	-0.21056	0.837925	0.881234	no_documented_extracellular_binding_partners	NA	20	5	80.2922	51.8082	0.645246	-0.632079	-0.998667	0.340783	0.547264	no_documented_extracellular_binding_partners	NA
lron-4	ASER	4	28	6	164.798	0	6.06802e-12	-37.2619	-1	0.326189	0.459926	no_documented_extracellular_binding_partners	NA	20	5	328.528	0	3.04388e-12	-38.2572	-1	0.329877	0.535091	no_documented_extracellular_binding_partners	NA
lron-5	ASER	4	28	6	111.47	0	8.97101e-12	-36.6979	-1.94461	0.0623078	0.399336	partner_not_expressed_in_neuron	NA	20	5	27.3651	0	3.65429e-11	-34.6716	-1.35675	0.190762	0.535091	partner_not_expressed_in_neuron	NA
lron-6	ASER	4	28	6	37.7382	0	2.64983e-11	-35.1353	-1.30455	0.203057	0.459926	partner_expressed_in_neuron	T13C2.6	NA	NA	NA	NA	NA	NA	NA	NA	NA	NA	NA
lron-7	ASER	4	28	6	16.9889	64.1954	3.77867	1.91788	1.40322	0.214579	0.459926	partner_expressed_in_neuron	lron-7|T02C5.1	20	5	10.7207	53.2346	4.96556	2.31196	1.51816	0.202144	0.535091	partner_expressed_in_neuron	lron-7
lron-9	ASER	4	28	6	97.035	0	1.03056e-11	-36.4978	-1.71227	0.0983106	0.430017	partner_not_expressed_in_neuron	NA	20	5	0	5.65319	5.65319e+09	32.3964	1	0.373901	0.557417	partner_not_expressed_in_neuron	NA
lron-10	ASER	4	28	6	41.9281	15.871	0.378529	-1.40153	-1.15923	0.255323	0.459926	partner_not_expressed_in_neuron	NA	20	5	4.13979	8.09108	1.95447	0.966776	0.728488	0.497195	0.660081	partner_not_expressed_in_neuron	NA
lron-11	ASER	4	28	6	3.93255	0	2.54288e-10	-31.8728	-1.26703	0.215965	0.459926	partner_not_expressed_in_neuron	NA	20	5	4.42313	0	2.26084e-10	-32.0424	-1.34145	0.19559	0.535091	partner_not_expressed_in_neuron	NA
lron-12	ASER	4	28	6	2.85174	31.9763	11.2129	3.48709	1.37508	0.226323	0.459926	no_documented_extracellular_binding_partners	NA	20	5	0	21.7729	2.17729e+10	34.3418	1.32091	0.257031	0.535091	no_documented_extracellular_binding_partners	NA
lron-13	ASER	4	28	6	8.57749	0	1.16584e-10	-32.9979	-1.16007	0.256176	0.459926	partner_expressed_in_neuron	igdb-2	NA	NA	NA	NA	NA	NA	NA	NA	NA	NA	NA
lron-14	ASER	4	28	6	52.0769	0	1.92024e-11	-35.5999	-1.61018	0.118989	0.43931	partner_not_expressed_in_neuron	NA	20	5	11.6636	0	8.57367e-11	-33.4413	-1.07702	0.294955	0.535091	partner_not_expressed_in_neuron	NA
lron-15	ASER	4	28	6	12.2488	0	8.16405e-11	-33.5119	-2.00456	0.0551336	0.399336	no_documented_extracellular_binding_partners	NA	20	5	6.94433	0	1.44002e-10	-32.6932	-1	0.329877	0.535091	no_documented_extracellular_binding_partners	NA
hmr-1	ASER	4	28	6	202.176	136.586	0.675581	-0.565798	-1.47789	0.150628	0.459926	partner_expressed_in_neuron	hmr-1	20	5	61.3004	72.0314	1.17506	0.23273	0.7093	0.485278	0.647812	partner_expressed_in_neuron	hmr-1
cdh-4	ASER	4	28	6	191.475	123.2	0.643427	-0.636151	-1.93201	0.070992	0.40061	no_documented_extracellular_binding_partners	NA	20	5	44.1593	23.403	0.529967	-0.916025	-1.4437	0.16245	0.535091	no_documented_extracellular_binding_partners	NA
fmi-1	ASER	4	28	6	200.254	20.2251	0.100997	-3.30761	-3.36648	0.00199584	0.140707	partner_not_expressed_in_neuron	NA	20	5	165.097	21.9529	0.132969	-2.91083	-2.97064	0.00713689	0.356811	partner_not_expressed_in_neuron	NA
casy-1	ASER	4	28	6	1916.3	2529.49	1.31999	0.400524	1.12731	0.280231	0.459926	partner_expressed_in_neuron	oig-1|T19D12.6|daf-2	20	5	1164.27	1353.99	1.16296	0.217796	0.528484	0.606478	0.754229	partner_expressed_in_neuron	oig-1|T19D12.6|daf-2
cdh-1	ASER	4	28	6	4.48841	0	2.22796e-10	-32.0636	-2.22452	0.0346647	0.365653	partner_expressed_in_neuron	dep-1	20	5	10.3777	6.77572	0.652914	-0.615035	-0.437203	0.669027	0.796093	partner_expressed_in_neuron	dep-1
cdh-8	ASER	4	28	6	18.2522	6.18269	0.338737	-1.56176	-1.03299	0.310242	0.459926	partner_not_expressed_in_neuron	NA	20	5	1.47338	3.66578	2.48801	1.31499	0.694513	0.518992	0.676629	partner_not_expressed_in_neuron	NA
cdh-9	ASER	4	28	6	2.77177	23.0705	8.32339	3.05717	1.33088	0.239788	0.459926	partner_not_expressed_in_neuron	NA	20	5	0.183218	43.1302	235.403	7.87899	1.45626	0.21903	0.535091	partner_not_expressed_in_neuron	NA
cdh-12	ASER	4	28	6	20.0078	0	4.99804e-11	-34.2198	-2.10899	0.0443614	0.386962	no_documented_extracellular_binding_partners	NA	20	5	2.46216	0	4.06147e-10	-31.1973	-2.58401	0.0181949	0.454426	no_documented_extracellular_binding_partners	NA
nrx-1	ASER	4	28	6	197.62	91.5453	0.46324	-1.11017	-1.8992	0.0731906	0.40061	partner_not_expressed_in_neuron	NA	20	5	66.8407	29.3858	0.439638	-1.18561	-2.02174	0.057119	0.535091	partner_not_expressed_in_neuron	NA
nlr-1	ASER	4	28	6	12.9109	0	7.74539e-11	-33.5879	-1.67281	0.105915	0.43931	partner_expressed_in_neuron	ptp-3	20	5	7.95566	0	1.25697e-10	-32.8893	-2.44444	0.0244315	0.454426	partner_expressed_in_neuron	ptp-3
bam-2	ASER	4	28	6	30.7178	0	3.25544e-11	-34.8384	-2.82973	0.00868411	0.264788	partner_expressed_in_neuron	casy-1	20	5	12.3445	0	8.10074e-11	-33.5232	-1.22353	0.236088	0.535091	partner_expressed_in_neuron	casy-1
lat-1	ASER	4	28	6	69.7226	28.0343	0.402083	-1.31443	-1.46931	0.157504	0.459926	partner_not_expressed_in_neuron	NA	20	5	16.7793	15.1433	0.902499	-0.148003	-0.201584	0.843658	0.903393	partner_not_expressed_in_neuron	NA
nlg-1	ASER	4	28	6	34.7047	18.2381	0.525524	-0.928171	-0.625783	0.539396	0.669131	partner_expressed_in_neuron	nrx-1	20	5	19.2582	52.5249	2.72741	1.44753	0.638349	0.554935	0.710215	partner_expressed_in_neuron	nrx-1
glit-1	ASER	4	28	6	2.16487	1.75146	0.809036	-0.305725	-0.466936	0.645132	0.736548	no_documented_extracellular_binding_partners	NA	20	5	2.70633	0	3.69504e-10	-31.3337	-1.63463	0.118587	0.535091	no_documented_extracellular_binding_partners	NA
clc-1	ASER	4	28	6	4.68275	0	2.1355e-10	-32.1247	-1.51559	0.141245	0.457975	no_documented_extracellular_binding_partners	NA	20	5	0.727364	1.54756	2.12763	1.08925	0.479656	0.648729	0.786936	no_documented_extracellular_binding_partners	NA
clc-2	ASER	4	28	6	8.51876	2.63799	0.309668	-1.69121	-1.27426	0.211798	0.459926	no_documented_extracellular_binding_partners	NA	20	5	2.21846	6.48628	2.92378	1.54783	0.854578	0.432326	0.606125	no_documented_extracellular_binding_partners	NA
clc-3	ASER	4	28	6	90.6037	433.933	4.78935	2.25983	1.21835	0.275255	0.459926	no_documented_extracellular_binding_partners	NA	20	5	137.716	106.617	0.774181	-0.369258	-0.233228	0.820707	0.898999	no_documented_extracellular_binding_partners	NA
vab-9	ASER	4	28	6	58.0067	42.8916	0.739425	-0.435525	-0.569437	0.576085	0.685469	no_documented_extracellular_binding_partners	NA	20	5	23.2742	17.0426	0.732253	-0.449585	-0.539683	0.601489	0.752535	no_documented_extracellular_binding_partners	NA
C54G4.4	ASER	4	28	6	0.185643	0	5.38668e-09	-27.468	-1	0.326189	0.459926	no_documented_extracellular_binding_partners	NA	20	5	0.309233	0.209376	0.677081	-0.562599	-0.267392	0.791875	0.880212	no_documented_extracellular_binding_partners	NA
crb-1	ASER	4	28	6	3.96418	0.484489	0.122217	-3.03249	-2.76009	0.00948492	0.264788	no_documented_extracellular_binding_partners	NA	20	5	3.55501	0	2.81293e-10	-31.7272	-1.85379	0.0793613	0.535091	no_documented_extracellular_binding_partners	NA
eat-20	ASER	4	28	6	3.52374	4.49336	1.27517	0.350685	0.214697	0.836405	0.881234	no_documented_extracellular_binding_partners	NA	20	5	11.823	0	8.45811e-11	-33.4609	-1	0.329877	0.535091	no_documented_extracellular_binding_partners	NA
zig-11	ASER	4	28	6	11.0613	14.1673	1.2808	0.357044	0.414306	0.688707	0.76765	no_documented_extracellular_binding_partners	NA	20	5	4.67885	22.2945	4.76495	2.25246	1.73756	0.153953	0.535091	no_documented_extracellular_binding_partners	NA
zig-12	ASER	4	28	6	2.28723	2.03115	0.888041	-0.171302	-0.151081	0.883528	0.912656	no_documented_extracellular_binding_partners	NA	20	5	3.46567	1.94146	0.560197	-0.835995	-0.438015	0.665538	0.796093	no_documented_extracellular_binding_partners	NA
ina-1	ASER	4	28	6	9.02673	6.17846	0.684463	-0.546956	-0.384762	0.708507	0.786024	no_documented_extracellular_binding_partners	NA	20	5	16.0446	0.546409	0.0340557	-4.87596	-2.79099	0.01151	0.356811	no_documented_extracellular_binding_partners	NA
pat-2	ASER	4	28	6	8.03012	0	1.24531e-10	-32.9028	-1.54506	0.133974	0.457857	no_documented_extracellular_binding_partners	NA	20	5	2.33856	0	4.27614e-10	-31.123	-2.09313	0.0499897	0.535091	no_documented_extracellular_binding_partners	NA
pat-3	ASER	4	28	6	14.3753	0	6.95639e-11	-33.7429	-2.16806	0.0391362	0.380565	no_documented_extracellular_binding_partners	NA	20	5	13.2449	3.53028	0.26654	-1.90758	-2.37533	0.026986	0.470568	no_documented_extracellular_binding_partners	NA
sdn-1	ASER	4	28	6	48.5319	58.644	1.20836	0.273051	0.454762	0.660623	0.748175	partner_not_expressed_in_neuron	NA	20	5	28.7522	27.6848	0.962876	-0.0545781	-0.0641364	0.950709	0.975443	partner_not_expressed_in_neuron	NA
C48E7.6	ASER	4	28	6	12.1884	0	8.2045e-11	-33.5048	-1.10989	0.276833	0.459926	no_documented_extracellular_binding_partners	NA	NA	NA	NA	NA	NA	NA	NA	NA	NA	NA	NA
mua-3	ASER	4	28	6	4.3724	0	2.28708e-10	-32.0258	-1.43417	0.163005	0.459926	no_documented_extracellular_binding_partners	NA	20	5	26.67	0	3.74953e-11	-34.6345	-1	0.329877	0.535091	no_documented_extracellular_binding_partners	NA
let-805	ASER	4	28	6	2.0783	0	4.81164e-10	-30.9528	-1.89322	0.0690933	0.40061	no_documented_extracellular_binding_partners	NA	20	5	0.758916	0.495241	0.652563	-0.61581	-0.344065	0.735203	0.837231	no_documented_extracellular_binding_partners	NA
dgn-1	ASER	4	28	6	11.7951	0	8.47809e-11	-33.4575	-2.3565	0.0259587	0.344178	partner_not_expressed_in_neuron	NA	20	5	8.9661	15.9336	1.7771	0.829525	0.447363	0.671887	0.796093	partner_not_expressed_in_neuron	NA
hpo-30	ASER	4	28	6	1.01818	0	9.82149e-10	-29.9233	-1	0.326189	0.459926	partner_not_expressed_in_neuron	NA	20	5	7.56197	0	1.32241e-10	-32.8161	-1.61056	0.123764	0.535091	partner_not_expressed_in_neuron	NA
clc-5	ASER	4	28	6	0.825787	2.0624	2.49749	1.32048	0.583091	0.582581	0.690285	no_documented_extracellular_binding_partners	NA	NA	NA	NA	NA	NA	NA	NA	NA	NA	NA	NA
tsp-3	ASER	4	28	6	4.22928	16.7209	3.9536	1.98317	1.12186	0.304258	0.459926	no_documented_extracellular_binding_partners	NA	20	5	2.80014	4.99591	1.78416	0.835246	0.383398	0.713184	0.819933	no_documented_extracellular_binding_partners	NA
tsp-4	ASER	4	28	6	40.9473	0	2.44216e-11	-35.2531	-1.42943	0.164349	0.459926	no_documented_extracellular_binding_partners	NA	20	5	118.009	0	8.47391e-12	-36.7801	-2.05445	0.0539488	0.535091	no_documented_extracellular_binding_partners	NA
tsp-5	ASER	4	28	6	7.10911	0	1.40665e-10	-32.727	-1	0.326189	0.459926	no_documented_extracellular_binding_partners	NA	20	5	15.2843	0	6.54265e-11	-33.8313	-1.70454	0.104579	0.535091	no_documented_extracellular_binding_partners	NA
tsp-6	ASER	4	28	6	50.1515	8.21294	0.163763	-2.61032	-2.1136	0.0424513	0.386962	no_documented_extracellular_binding_partners	NA	20	5	13.972	10.6764	0.76413	-0.388109	-0.289772	0.783337	0.874204	no_documented_extracellular_binding_partners	NA
tsp-7	ASER	4	28	6	130.575	286.497	2.19413	1.13365	0.948469	0.369215	0.5129	no_documented_extracellular_binding_partners	NA	20	5	102.058	367.837	3.60418	1.84967	1.0031	0.370312	0.557417	no_documented_extracellular_binding_partners	NA
tsp-8	ASER	4	28	6	67.4273	0	1.48308e-11	-35.9726	-1.62606	0.115554	0.43931	no_documented_extracellular_binding_partners	NA	20	5	32.2594	32.7317	1.01464	0.0209684	0.0189093	0.985098	0.991259	no_documented_extracellular_binding_partners	NA
tsp-9	ASER	4	28	6	9.26367	9.80047	1.05795	0.0812665	0.0885845	0.931298	0.948108	no_documented_extracellular_binding_partners	NA	20	5	7.88731	2.59005	0.328381	-1.60656	-1.11477	0.277663	0.535091	no_documented_extracellular_binding_partners	NA
tsp-11	ASER	4	28	6	1.94344	1.68757	0.868341	-0.203667	-0.118439	0.907604	0.930707	no_documented_extracellular_binding_partners	NA	NA	NA	NA	NA	NA	NA	NA	NA	NA	NA	NA
tsp-12	ASER	4	28	6	13.1737	3.63321	0.275791	-1.85835	-1.69856	0.0991173	0.430017	no_documented_extracellular_binding_partners	NA	20	5	6.00971	4.67307	0.777587	-0.362924	-0.435002	0.668427	0.796093	no_documented_extracellular_binding_partners	NA
tsp-13	ASER	4	28	6	0.135781	0	7.36479e-09	-27.0167	-1	0.326189	0.459926	no_documented_extracellular_binding_partners	NA	NA	NA	NA	NA	NA	NA	NA	NA	NA	NA	NA
tsp-14	ASER	4	28	6	19.8652	0	5.03393e-11	-34.2095	-1.96142	0.0602171	0.399336	no_documented_extracellular_binding_partners	NA	20	5	12.0164	0	8.32199e-11	-33.4843	-1.97682	0.0627584	0.535091	no_documented_extracellular_binding_partners	NA
tsp-15	ASER	4	28	6	4.46389	0	2.2402e-10	-32.0557	-1.97375	0.0587245	0.399336	no_documented_extracellular_binding_partners	NA	20	5	0.0925233	0	1.08081e-08	-26.4633	-1	0.329877	0.535091	no_documented_extracellular_binding_partners	NA
tsp-16	ASER	4	28	6	0.826667	7.07096	8.55359	3.09653	1.1021	0.3197	0.459926	no_documented_extracellular_binding_partners	NA	20	5	2.11019	0.485659	0.230149	-2.11936	-1.05481	0.302883	0.535091	no_documented_extracellular_binding_partners	NA
tsp-20	ASER	4	28	6	58.1193	25.8582	0.444916	-1.16839	-1.4215	0.169418	0.459926	no_documented_extracellular_binding_partners	NA	20	5	41.4987	45.4943	1.09628	0.132618	0.198108	0.84511	0.903393	no_documented_extracellular_binding_partners	NA
tsp-21	ASER	4	28	6	82.2099	18.755	0.228135	-2.13204	-2.26002	0.0354115	0.365653	no_documented_extracellular_binding_partners	NA	20	5	65.3172	10.7718	0.164915	-2.60021	-2.80628	0.010747	0.356811	no_documented_extracellular_binding_partners	NA
C24H10.1	ASER	4	28	6	11.7962	26.4976	2.24629	1.16754	0.628829	0.553054	0.672247	no_documented_extracellular_binding_partners	NA	20	5	14.281	4.15409	0.290882	-1.78149	-1.03855	0.309815	0.535091	no_documented_extracellular_binding_partners	NA
K10D6.2	ASER	4	28	6	129.078	19.6248	0.152039	-2.71749	-2.93809	0.00608261	0.250654	no_documented_extracellular_binding_partners	NA	20	5	53.6145	27.3519	0.51016	-0.97098	-1.20534	0.255163	0.535091	no_documented_extracellular_binding_partners	NA
Y67A10A.9	ASER	4	28	6	0.311295	0	3.21239e-09	-28.2137	-1	0.326189	0.459926	no_documented_extracellular_binding_partners	NA	NA	NA	NA	NA	NA	NA	NA	NA	NA	NA	NA
T05E11.2	ASER	4	28	6	6.24349	1.11432	0.178478	-2.48618	-0.921113	0.364584	0.508974	no_documented_extracellular_binding_partners	NA	20	5	24.041	0	4.15955e-11	-34.4848	-1	0.329877	0.535091	no_documented_extracellular_binding_partners	NA
vab-1	ASER	4	28	6	43.6863	0	2.28904e-11	-35.3465	-2.75708	0.0103286	0.264788	partner_expressed_in_neuron	vab-2	20	5	8.13613	0	1.22909e-10	-32.9217	-1.29707	0.210136	0.535091	partner_expressed_in_neuron	vab-2
lin-17	ASER	4	28	6	4.04547	0	2.4719e-10	-31.9137	-1	0.326189	0.459926	partner_not_expressed_in_neuron	NA	20	5	2.81779	0	3.54887e-10	-31.3919	-1	0.329877	0.535091	partner_not_expressed_in_neuron	NA
lon-2	ASER	4	28	6	45.3482	5.79878	0.127872	-2.96722	-2.55623	0.0155402	0.292156	no_documented_extracellular_binding_partners	NA	20	5	72.102	0	1.38692e-11	-36.0693	-1.42989	0.168986	0.535091	no_documented_extracellular_binding_partners	NA
smp-1	ASER	4	28	6	15.1325	0	6.60827e-11	-33.8169	-1.76857	0.088264	0.427149	partner_not_expressed_in_neuron	NA	20	5	7.40512	0	1.35042e-10	-32.7859	-1.66039	0.113249	0.535091	partner_not_expressed_in_neuron	NA
smp-2	ASER	4	28	6	0.954927	0	1.0472e-09	-29.8308	-1	0.326189	0.459926	partner_not_expressed_in_neuron	NA	20	5	0.499259	0	2.00297e-09	-28.8952	-1.86287	0.078016	0.535091	partner_not_expressed_in_neuron	NA
vab-2	ASER	4	28	6	33.9405	52.3012	1.54097	0.623837	0.609196	0.563237	0.677214	partner_not_expressed_in_neuron	NA	20	5	13.7078	39.6578	2.89308	1.53261	1.03689	0.355291	0.557417	partner_not_expressed_in_neuron	NA
efn-2	ASER	4	28	6	84.8595	120.838	1.42398	0.509931	0.499871	0.631794	0.727208	partner_not_expressed_in_neuron	NA	20	5	19.3424	49.2547	2.54646	1.34849	1.01267	0.360699	0.557417	partner_not_expressed_in_neuron	NA
efn-4	ASER	4	28	6	28.6449	23.7621	0.82954	-0.269617	-0.220385	0.831219	0.881234	partner_not_expressed_in_neuron	NA	20	5	31.1553	9.47834	0.304229	-1.71677	-1.01208	0.322065	0.535091	partner_expressed_in_neuron	mab-20|scl-10|sax-3
cfz-2	ASER	4	28	6	45.5041	8.31035	0.182629	-2.45301	-1.94021	0.0612775	0.399336	no_documented_extracellular_binding_partners	NA	20	5	11.8373	5.23147	0.441949	-1.17805	-1.33051	0.204671	0.535091	no_documented_extracellular_binding_partners	NA
mom-5	ASER	4	28	6	11.2573	5.88615	0.522872	-0.935471	-0.478844	0.635654	0.728676	no_documented_extracellular_binding_partners	NA	20	5	5.44325	0	1.83714e-10	-32.3418	-1.86328	0.0779551	0.535091	no_documented_extracellular_binding_partners	NA
mig-1	ASER	4	28	6	26.305	0	3.80156e-11	-34.6146	-1	0.326189	0.459926	no_documented_extracellular_binding_partners	NA	NA	NA	NA	NA	NA	NA	NA	NA	NA	NA	NA
B0507.1	ASER	4	28	6	6.94895	0	1.43907e-10	-32.6941	-1.96546	0.0597242	0.399336	partner_not_expressed_in_neuron	NA	20	5	3.47118	0	2.88086e-10	-31.6928	-1.03039	0.315764	0.535091	partner_not_expressed_in_neuron	NA
C25E10.7	ASER	4	28	6	124.41	0	8.03793e-12	-36.8563	-1.74825	0.0917846	0.427149	partner_not_expressed_in_neuron	NA	20	5	86.6302	0	1.15433e-11	-36.3342	-1.72104	0.101487	0.535091	partner_not_expressed_in_neuron	NA
C25E10.8	ASER	4	28	6	196.579	0	5.08702e-12	-37.5163	-1.42272	0.166268	0.459926	partner_not_expressed_in_neuron	NA	20	5	660.489	47.1097	0.0713255	-3.80944	-1.25795	0.223378	0.535091	partner_expressed_in_neuron	F40A3.2
swm-1	ASER	4	28	6	797.507	0	1.25391e-12	-39.5367	-1.01775	0.31783	0.459926	no_documented_extracellular_binding_partners	NA	20	5	1869.73	40.9956	0.0219259	-5.51122	-1.00161	0.329106	0.535091	no_documented_extracellular_binding_partners	NA
nas-36	ASER	4	28	6	22.7708	12.0899	0.530937	-0.913387	-1.66066	0.119304	0.43931	no_documented_extracellular_binding_partners	NA	20	5	6.84682	6.92754	1.01179	0.0169087	0.0240094	0.981596	0.991259	no_documented_extracellular_binding_partners	NA
C34C6.3	ASER	4	28	6	7.28493	2.04447	0.280644	-1.83319	-1.71239	0.0982254	0.430017	partner_not_expressed_in_neuron	NA	20	5	4.58621	5.65111	1.2322	0.301232	0.146319	0.886553	0.936926	partner_not_expressed_in_neuron	NA
crld-1	ASER	4	28	6	30.4857	17.8142	0.584346	-0.775106	-1.18062	0.267898	0.459926	no_documented_extracellular_binding_partners	NA	20	5	50.6899	35.6518	0.703332	-0.507721	-1.47833	0.161661	0.535091	no_documented_extracellular_binding_partners	NA
F11C7.2	ASER	4	28	6	0.530132	9.16045	17.2796	4.11099	0.941621	0.389532	0.5331	no_documented_extracellular_binding_partners	NA	20	5	0	36.649	3.6649e+10	35.0931	1.29391	0.26535	0.535091	no_documented_extracellular_binding_partners	NA
F11C7.6	ASER	4	28	6	2.85635	0	3.50097e-10	-31.4115	-1.23794	0.226394	0.459926	no_documented_extracellular_binding_partners	NA	NA	NA	NA	NA	NA	NA	NA	NA	NA	NA	NA
F14H12.3	ASER	4	28	6	1.28942	0	7.75545e-10	-30.2641	-2.09922	0.0452827	0.386962	no_documented_extracellular_binding_partners	NA	20	5	1.80828	1.87931	1.03928	0.0555846	0.0303138	0.976473	0.990676	no_documented_extracellular_binding_partners	NA
F15B9.8	ASER	4	28	6	40.9625	9.15399	0.223472	-2.16183	-1.08301	0.287108	0.459926	partner_not_expressed_in_neuron	NA	20	5	37.7347	4.1294	0.109432	-3.19189	-1.1019	0.283797	0.535091	partner_expressed_in_neuron	ZC374.2
F35D2.3	ASER	4	28	6	0.620557	5.48994	8.84679	3.14515	1.23813	0.268082	0.459926	partner_not_expressed_in_neuron	NA	NA	NA	NA	NA	NA	NA	NA	NA	NA	NA	NA
kal-1	ASER	4	28	6	31.7672	33.1593	1.04382	0.0618735	0.075978	0.941204	0.952228	partner_expressed_in_neuron	sax-7	20	5	30.3385	5.33881	0.175975	-2.50656	-2.21123	0.0378327	0.502635	partner_expressed_in_neuron	sax-3|sax-7
M03F4.6	ASER	4	28	6	49.1973	62.9529	1.2796	0.355695	0.606712	0.565745	0.677214	no_documented_extracellular_binding_partners	NA	20	5	8.05614	6.83095	0.847919	-0.238002	-0.294715	0.775293	0.868702	no_documented_extracellular_binding_partners	NA
dpy-31	ASER	4	28	6	2.98254	0	3.35285e-10	-31.4739	-1.85811	0.0740888	0.40061	partner_not_expressed_in_neuron	NA	NA	NA	NA	NA	NA	NA	NA	NA	NA	NA	NA
T25F10.3	ASER	4	28	6	11.6509	0	8.58303e-11	-33.4397	-1.25823	0.219081	0.459926	partner_expressed_in_neuron	T12A7.2	20	5	1.98213	0	5.04507e-10	-30.8844	-1	0.329877	0.535091	partner_expressed_in_neuron	T12A7.2
lag-2	ASER	4	28	6	21.227	0	4.71098e-11	-34.3052	-2.03723	0.0515387	0.399336	partner_expressed_in_neuron	ins-18	20	5	5.66594	0	1.76493e-10	-32.3997	-1.30157	0.208626	0.535091	partner_expressed_in_neuron	ins-18
ins-1	ASER	4	28	6	310.463	2009.65	6.47308	2.69445	0.92183	0.398464	0.540225	partner_expressed_in_neuron	zig-5	20	5	210.707	864.479	4.10276	2.03659	0.7842	0.476164	0.641787	partner_not_expressed_in_neuron	NA
irld-34	ASER	4	28	6	57	0	1.75439e-11	-35.7302	-2.21827	0.0351358	0.365653	no_documented_extracellular_binding_partners	NA	20	5	79.0786	0	1.26456e-11	-36.2026	-1.95397	0.065586	0.535091	no_documented_extracellular_binding_partners	NA
Y53H1B.2	ASER	4	28	6	7.68569	2.78744	0.362679	-1.46324	-1.56431	0.129702	0.457857	no_documented_extracellular_binding_partners	NA	NA	NA	NA	NA	NA	NA	NA	NA	NA	NA	NA
unc-6	ASER	4	28	6	89.5289	0	1.11696e-11	-36.3816	-1.22049	0.232833	0.459926	partner_not_expressed_in_neuron	NA	20	5	49.7549	0	2.00985e-11	-35.5341	-1	0.329877	0.535091	partner_not_expressed_in_neuron	NA
kpc-1	ASER	4	28	6	74.2006	52.3789	0.70591	-0.502444	-0.620708	0.548118	0.669131	no_documented_extracellular_binding_partners	NA	20	5	40.1714	88.7194	2.20852	1.14308	0.816211	0.458697	0.621245	no_documented_extracellular_binding_partners	NA
lect-2	ASER	4	28	6	4.2952	2.59303	0.603704	-0.728086	-0.516449	0.614777	0.710521	partner_expressed_in_neuron	sax-7	20	5	1.90927	5.41027	2.83368	1.50268	1.85465	0.0993106	0.535091	partner_expressed_in_neuron	sax-7
mnr-1	ASER	4	28	6	9.64307	0	1.03701e-10	-33.1668	-1.09101	0.284907	0.459926	partner_expressed_in_neuron	sax-7	20	5	32.6152	0	3.06605e-11	-34.9248	-1.04126	0.310822	0.535091	partner_expressed_in_neuron	sax-7
B0222.11	ASER	4	28	6	8.66092	2.66195	0.307352	-1.70204	-0.662081	0.512834	0.648517	partner_not_expressed_in_neuron	NA	20	5	33.2122	16.5482	0.498257	-1.00504	-0.449085	0.657591	0.794234	partner_not_expressed_in_neuron	NA
clec-41	ASER	4	28	6	2.5178	0.359619	0.14283	-2.80763	-1.4284	0.163589	0.459926	partner_expressed_in_neuron	clec-41	20	5	0.0944076	1.05345	11.1585	3.48007	0.906748	0.415064	0.587832	partner_not_expressed_in_neuron	NA
C02B8.12	ASER	4	28	6	5.46901	0	1.82849e-10	-32.3486	-1.3224	0.197127	0.459926	partner_not_expressed_in_neuron	NA	20	5	0.225065	0	4.44316e-09	-27.7458	-1	0.329877	0.535091	partner_not_expressed_in_neuron	NA
adm-2	ASER	4	28	6	21.7846	19.9758	0.916969	-0.125055	-0.185088	0.855723	0.890457	no_documented_extracellular_binding_partners	NA	20	5	21.8983	14.3548	0.655523	-0.609282	-0.583379	0.576918	0.728326	no_documented_extracellular_binding_partners	NA
let-756	ASER	4	28	6	7.80874	0	1.28062e-10	-32.8624	-1.24433	0.224072	0.459926	no_documented_extracellular_binding_partners	NA	20	5	3.22132	0.317464	0.0985509	-3.34299	-1.34897	0.192566	0.535091	no_documented_extracellular_binding_partners	NA
C05D12.2	ASER	4	28	6	2.13801	1.02462	0.479241	-1.06118	-0.746133	0.465092	0.610028	no_documented_extracellular_binding_partners	NA	20	5	0	2.79633	2.79633e+09	31.3809	1	0.373901	0.557417	no_documented_extracellular_binding_partners	NA
irld-13	ASER	4	28	6	2.71843	3.88807	1.43026	0.51628	0.246543	0.809965	0.875135	no_documented_extracellular_binding_partners	NA	20	5	5.11757	1.35908	0.265571	-1.91283	-1.0081	0.324991	0.535091	no_documented_extracellular_binding_partners	NA
B0393.5	ASER	4	28	6	6.8044	209.208	30.746	4.94233	0.967292	0.377792	0.519694	partner_not_expressed_in_neuron	NA	20	5	21.8728	132.991	6.08017	2.60411	0.830092	0.45203	0.615202	partner_not_expressed_in_neuron	NA
C02B10.3	ASER	4	28	6	158.718	140.954	0.888076	-0.171244	-0.552477	0.592921	0.699597	no_documented_extracellular_binding_partners	NA	20	5	66.1033	61.6106	0.932034	-0.101545	-0.211963	0.836206	0.903393	no_documented_extracellular_binding_partners	NA
irld-21	ASER	4	28	6	6.48096	0	1.54298e-10	-32.5936	-1	0.326189	0.459926	no_documented_extracellular_binding_partners	NA	20	5	10.2045	0	9.79957e-11	-33.2485	-1	0.329877	0.535091	no_documented_extracellular_binding_partners	NA
C11H1.5	ASER	4	28	6	0.929627	0	1.0757e-09	-29.7921	-1.74734	0.0919451	0.427149	no_documented_extracellular_binding_partners	NA	NA	NA	NA	NA	NA	NA	NA	NA	NA	NA	NA
C16B8.4	ASER	4	28	6	17.5874	24.6352	1.40073	0.486181	0.372687	0.719824	0.789845	partner_not_expressed_in_neuron	NA	20	5	5.22686	8.43714	1.61419	0.69081	0.593078	0.561395	0.71195	partner_not_expressed_in_neuron	NA
spe-9	ASER	4	28	6	0.199366	0	5.01591e-09	-27.5708	-1	0.326189	0.459926	partner_not_expressed_in_neuron	NA	20	5	0.228854	0	4.3696e-09	-27.7699	-1.31696	0.203516	0.535091	partner_not_expressed_in_neuron	NA
nas-37	ASER	4	28	6	9.0347	42.8737	4.74545	2.24654	0.846411	0.435591	0.575857	no_documented_extracellular_binding_partners	NA	20	5	12.4759	3.48279	0.279161	-1.84083	-1.37294	0.183371	0.535091	no_documented_extracellular_binding_partners	NA
C18E9.7	ASER	4	28	6	4.27364	0.796739	0.186431	-2.42329	-0.817588	0.420307	0.561737	no_documented_extracellular_binding_partners	NA	20	5	2.20319	0	4.53887e-10	-31.0369	-1	0.329877	0.535091	no_documented_extracellular_binding_partners	NA
C23H4.8	ASER	4	28	6	4.72935	0	2.11446e-10	-32.139	-1	0.326189	0.459926	partner_not_expressed_in_neuron	NA	20	5	4.12792	0	2.42253e-10	-31.9428	-1.32893	0.199609	0.535091	partner_not_expressed_in_neuron	NA
hir-1	ASER	4	28	6	0.384322	0	2.60198e-09	-28.5177	-1	0.326189	0.459926	partner_expressed_in_neuron	B0222.11	NA	NA	NA	NA	NA	NA	NA	NA	NA	NA	NA
C27A7.8	ASER	4	28	6	27.7084	47.1962	1.70332	0.768349	0.382294	0.710767	0.786024	no_documented_extracellular_binding_partners	NA	20	5	406.04	367.586	0.905294	-0.143541	-0.079135	0.937787	0.969047	no_documented_extracellular_binding_partners	NA
C27B7.7	ASER	4	28	6	0.156728	2.57233	16.4127	4.03674	0.937333	0.391318	0.5331	no_documented_extracellular_binding_partners	NA	NA	NA	NA	NA	NA	NA	NA	NA	NA	NA	NA
irld-24	ASER	4	28	6	4.83236	3.67321	0.760128	-0.395686	-0.203603	0.84061	0.881234	no_documented_extracellular_binding_partners	NA	20	5	20.2877	4.66509	0.229947	-2.12062	-1.08586	0.289157	0.535091	no_documented_extracellular_binding_partners	NA
ZK856.6	ASER	4	28	6	417.357	58.2227	0.139503	-2.84163	-0.959232	0.345577	0.484839	partner_expressed_in_neuron	trk-1|F15B9.8	20	5	44.1266	28.6043	0.648233	-0.625415	-0.308503	0.760904	0.860728	partner_expressed_in_neuron	trk-1|F15B9.8
mec-9	ASER	4	28	6	16.948	0	5.90039e-11	-33.9804	-1.63077	0.114552	0.43931	no_documented_extracellular_binding_partners	NA	20	5	13.7091	0	7.29444e-11	-33.6744	-1	0.329877	0.535091	no_documented_extracellular_binding_partners	NA
C53A5.13	ASER	4	28	6	3.60874	3.36585	0.932694	-0.100525	-0.20641	0.838968	0.881234	no_documented_extracellular_binding_partners	NA	20	5	0.859848	4.00825	4.66158	2.22082	1.28765	0.265668	0.535091	no_documented_extracellular_binding_partners	NA
lam-2	ASER	4	28	6	3.01483	0.324807	0.107736	-3.21442	-2.6388	0.0128537	0.292156	no_documented_extracellular_binding_partners	NA	20	5	0.402174	0.467971	1.1636	0.2186	0.131893	0.900072	0.94406	no_documented_extracellular_binding_partners	NA
dex-1	ASER	4	28	6	1.57396	0	6.35341e-10	-30.5518	-1.2046	0.238812	0.459926	partner_not_expressed_in_neuron	NA	20	5	0.0455694	0	2.19446e-08	-25.4416	-1	0.329877	0.535091	partner_not_expressed_in_neuron	NA
pqn-25	ASER	4	28	6	3.32692	0	3.00579e-10	-31.6315	-1.42297	0.166198	0.459926	partner_not_expressed_in_neuron	NA	20	5	5.72412	0	1.74699e-10	-32.4144	-1.50426	0.148956	0.535091	partner_not_expressed_in_neuron	NA
trk-1	ASER	4	28	6	74.2834	65.6038	0.883156	-0.17926	-0.360533	0.725361	0.792836	partner_not_expressed_in_neuron	NA	20	5	58.295	71.9846	1.23483	0.304317	0.258957	0.807062	0.893533	partner_not_expressed_in_neuron	NA
irld-2	ASER	4	28	6	27.1373	0	3.68497e-11	-34.6596	-2.32747	0.027682	0.344178	no_documented_extracellular_binding_partners	NA	20	5	19.3666	0	5.16352e-11	-34.1729	-2.46813	0.023248	0.454426	no_documented_extracellular_binding_partners	NA
F09F9.4	ASER	4	28	6	5.0713	0	1.97188e-10	-32.2397	-2.64313	0.0135079	0.292156	partner_not_expressed_in_neuron	NA	20	5	7.82358	0	1.27819e-10	-32.8652	-2.48036	0.0226584	0.454426	partner_not_expressed_in_neuron	NA
irld-30	ASER	4	28	6	4.28156	0	2.3356e-10	-31.9955	-1	0.326189	0.459926	no_documented_extracellular_binding_partners	NA	20	5	7.95071	0	1.25775e-10	-32.8884	-1	0.329877	0.535091	no_documented_extracellular_binding_partners	NA
irld-31	ASER	4	28	6	1.26841	0	7.88387e-10	-30.2404	-1	0.326189	0.459926	no_documented_extracellular_binding_partners	NA	20	5	4.53104	0	2.207e-10	-32.0772	-1	0.329877	0.535091	no_documented_extracellular_binding_partners	NA
F19C6.3	ASER	4	28	6	48.6999	13.5355	0.277937	-1.84717	-1.50837	0.14129	0.457975	no_documented_extracellular_binding_partners	NA	20	5	10.4413	14.3302	1.37245	0.456756	0.304712	0.771322	0.867738	no_documented_extracellular_binding_partners	NA
F21A3.11	ASER	4	28	6	1.63396	9.8975	6.05735	2.59869	1.23891	0.269767	0.459926	partner_expressed_in_neuron	T13C2.6	20	5	0.551759	64.3075	116.55	6.8648	0.9914	0.377605	0.557417	partner_expressed_in_neuron	T13C2.6
F28C1.3	ASER	4	28	6	47.7075	28.2739	0.592652	-0.754744	-2.61613	0.014936	0.292156	no_documented_extracellular_binding_partners	NA	20	5	37.7977	17.0489	0.451057	-1.14862	-1.7408	0.0956828	0.535091	no_documented_extracellular_binding_partners	NA
F30H5.3	ASER	4	28	6	0.318937	0.857687	2.68921	1.42718	0.607772	0.566747	0.677214	no_documented_extracellular_binding_partners	NA	NA	NA	NA	NA	NA	NA	NA	NA	NA	NA	NA
atrn-1	ASER	4	28	6	24.5997	11.6742	0.474566	-1.07532	-2.1338	0.0515526	0.399336	no_documented_extracellular_binding_partners	NA	20	5	15.9363	3.45737	0.21695	-2.20457	-2.83479	0.00946576	0.356811	no_documented_extracellular_binding_partners	NA
lin-3	ASER	4	28	6	0.114581	0	8.72744e-09	-26.7718	-1	0.326189	0.459926	partner_not_expressed_in_neuron	NA	NA	NA	NA	NA	NA	NA	NA	NA	NA	NA	NA
nas-39	ASER	4	28	6	4.92055	0	2.03229e-10	-32.1962	-1.24255	0.224719	0.459926	partner_not_expressed_in_neuron	NA	20	5	6.32675	8.05107	1.27255	0.347717	0.171107	0.867845	0.920642	partner_not_expressed_in_neuron	NA
F40F11.4	ASER	4	28	6	9.16154	25.5853	2.79269	1.48166	1.21108	0.277345	0.459926	no_documented_extracellular_binding_partners	NA	20	5	7.68377	9.09729	1.18396	0.243622	0.210452	0.841201	0.903393	no_documented_extracellular_binding_partners	NA
agr-1	ASER	4	28	6	138.878	0	7.20056e-12	-37.015	-1.33495	0.193042	0.459926	partner_not_expressed_in_neuron	NA	20	5	86.6512	0	1.15405e-11	-36.3345	-1.9238	0.0694924	0.535091	partner_not_expressed_in_neuron	NA
dep-1	ASER	4	28	6	192.836	145.167	0.752798	-0.409666	-0.644395	0.525119	0.658149	partner_not_expressed_in_neuron	NA	20	5	123.055	94.573	0.768542	-0.379804	-0.791867	0.438178	0.608217	partner_not_expressed_in_neuron	NA
F46G10.2	ASER	4	28	6	15.0765	8.84645	0.586771	-0.769129	-0.412067	0.683755	0.765155	no_documented_extracellular_binding_partners	NA	20	5	8.63637	9.6513	1.11752	0.160299	0.0851559	0.934045	0.968768	no_documented_extracellular_binding_partners	NA
F53C11.9	ASER	4	28	6	2.2078	0	4.52939e-10	-31.04	-1.42791	0.164782	0.459926	partner_not_expressed_in_neuron	NA	NA	NA	NA	NA	NA	NA	NA	NA	NA	NA	NA
egas-4	ASER	4	28	6	37.4204	0	2.67234e-11	-35.1231	-1	0.326189	0.459926	no_documented_extracellular_binding_partners	NA	20	5	76.9043	0	1.30032e-11	-36.1623	-1	0.329877	0.535091	no_documented_extracellular_binding_partners	NA
F58E6.13	ASER	4	28	6	3.15458	6.68889	2.12038	1.08432	0.691933	0.516933	0.650781	partner_expressed_in_neuron	ptp-3	20	5	2.15064	1.80717	0.840298	-0.251028	-0.226933	0.82457	0.898999	partner_expressed_in_neuron	ptp-3
irld-10	ASER	4	28	6	6.69546	0	1.49355e-10	-32.6405	-1	0.326189	0.459926	no_documented_extracellular_binding_partners	NA	20	5	10.8998	0	9.1745e-11	-33.3436	-1	0.329877	0.535091	no_documented_extracellular_binding_partners	NA
H42K12.3	ASER	4	28	6	14.2539	2.23589	0.156861	-2.67244	-1.13056	0.267434	0.459926	partner_not_expressed_in_neuron	NA	20	5	2.97331	0.376467	0.126616	-2.98147	-1.15321	0.2624	0.535091	partner_not_expressed_in_neuron	NA
irld-44	ASER	4	28	6	1.64938	0	6.0629e-10	-30.6193	-1	0.326189	0.459926	partner_not_expressed_in_neuron	NA	20	5	3.22582	0	3.09999e-10	-31.587	-1.04527	0.309014	0.535091	partner_not_expressed_in_neuron	NA
apx-1	ASER	4	28	6	0.042907	0	2.33062e-08	-25.3547	-1	0.326189	0.459926	no_documented_extracellular_binding_partners	NA	NA	NA	NA	NA	NA	NA	NA	NA	NA	NA	NA
irld-12	ASER	4	28	6	3.40918	0	2.93326e-10	-31.6668	-1	0.326189	0.459926	no_documented_extracellular_binding_partners	NA	20	5	8.18115	0	1.22232e-10	-32.9297	-1	0.329877	0.535091	no_documented_extracellular_binding_partners	NA
R05G6.9	ASER	4	28	6	1.88882	0	5.2943e-10	-30.8148	-1.31756	0.198722	0.459926	partner_not_expressed_in_neuron	NA	NA	NA	NA	NA	NA	NA	NA	NA	NA	NA	NA
nas-23	ASER	4	28	6	1.9957	0	5.01076e-10	-30.8943	-1.02092	0.316352	0.459926	partner_not_expressed_in_neuron	NA	NA	NA	NA	NA	NA	NA	NA	NA	NA	NA	NA
R11G1.1	ASER	4	28	6	51.2437	0	1.95146e-11	-35.5767	-1.66948	0.106577	0.43931	partner_not_expressed_in_neuron	NA	20	5	16.918	0	5.91087e-11	-33.9778	-1.86333	0.0779485	0.535091	partner_not_expressed_in_neuron	NA
T05G5.1	ASER	4	28	6	3.03406	0	3.29591e-10	-31.4986	-1.22521	0.231078	0.459926	partner_not_expressed_in_neuron	NA	20	5	2.24844	1.81293	0.806304	-0.310605	-0.171978	0.866146	0.920642	partner_expressed_in_neuron	clr-1
irld-49	ASER	4	28	6	0.0458767	0.193973	4.22813	2.08002	0.742991	0.487616	0.63077	no_documented_extracellular_binding_partners	NA	NA	NA	NA	NA	NA	NA	NA	NA	NA	NA	NA
T12A7.2	ASER	4	28	6	143.963	196.404	1.36427	0.448127	0.708068	0.505403	0.645146	partner_not_expressed_in_neuron	NA	20	5	68.6138	75.6545	1.10261	0.140926	0.393568	0.705028	0.816805	partner_not_expressed_in_neuron	NA
T13C2.6	ASER	4	28	6	33.3438	14.1262	0.423652	-1.23905	-2.89634	0.00711075	0.250654	partner_not_expressed_in_neuron	NA	20	5	36.3917	53.8352	1.47932	0.564939	0.415952	0.698253	0.816805	partner_not_expressed_in_neuron	NA
T19D12.6	ASER	4	28	6	279.12	93.157	0.333753	-1.58315	-3.88482	0.000494384	0.0794905	partner_expressed_in_neuron	casy-1	20	5	237.06	118.423	0.499548	-1.00131	-1.68708	0.105226	0.535091	partner_expressed_in_neuron	casy-1
T21B6.3	ASER	4	28	6	4.9827	1.49127	0.299291	-1.74038	-1.49323	0.149789	0.459926	no_documented_extracellular_binding_partners	NA	20	5	1.64882	0.479402	0.290755	-1.78212	-0.791764	0.436851	0.608217	no_documented_extracellular_binding_partners	NA
chhy-1	ASER	4	28	6	86.053	0	1.16208e-11	-36.3245	-1.46918	0.15334	0.459926	partner_expressed_in_neuron	T13C2.6	20	5	2.29685	0	4.35378e-10	-31.097	-1	0.329877	0.535091	partner_expressed_in_neuron	T13C2.6
irld-52	ASER	4	28	6	2.33234	0	4.28754e-10	-31.1191	-1.03039	0.311969	0.459926	no_documented_extracellular_binding_partners	NA	20	5	3.56277	0	2.80681e-10	-31.7304	-1.03342	0.314382	0.535091	no_documented_extracellular_binding_partners	NA
irld-15	ASER	4	28	6	9.40317	1.47264	0.156611	-2.67474	-1.62263	0.114799	0.43931	no_documented_extracellular_binding_partners	NA	20	5	23.7963	14.4611	0.607701	-0.718565	-0.524024	0.608249	0.754229	no_documented_extracellular_binding_partners	NA
irld-55	ASER	4	28	6	1.85968	0	5.37728e-10	-30.7924	-1.2428	0.224628	0.459926	no_documented_extracellular_binding_partners	NA	20	5	0.876188	0	1.14131e-09	-29.7067	-1.4438	0.165084	0.535091	no_documented_extracellular_binding_partners	NA
unc-71	ASER	4	28	6	6.64375	6.27284	0.944171	-0.0828805	-0.0471349	0.963203	0.963203	partner_expressed_in_neuron	C16B8.4	20	5	4.70405	0	2.12583e-10	-32.1313	-1.98643	0.0616019	0.535091	partner_expressed_in_neuron	C16B8.4
fmil-1	ASER	4	28	6	21.8326	30.2128	1.38384	0.468676	0.603333	0.562581	0.677214	partner_expressed_in_neuron	oig-1	20	5	8.30207	0	1.20452e-10	-32.9508	-2.27963	0.0343548	0.485977	partner_expressed_in_neuron	scl-10|oig-1
irld-17	ASER	4	28	6	1.49166	0	6.70393e-10	-30.4743	-1	0.326189	0.459926	no_documented_extracellular_binding_partners	NA	NA	NA	NA	NA	NA	NA	NA	NA	NA	NA	NA
ced-1	ASER	4	28	6	15.2326	2.98425	0.195912	-2.35172	-2.09886	0.0444914	0.386962	partner_not_expressed_in_neuron	NA	20	5	6.7634	1.36607	0.20198	-2.30772	-1.96293	0.0623169	0.535091	partner_not_expressed_in_neuron	NA
Y51H4A.25	ASER	4	28	6	0.821855	0	1.21676e-09	-29.6143	-1.55913	0.130611	0.457857	no_documented_extracellular_binding_partners	NA	NA	NA	NA	NA	NA	NA	NA	NA	NA	NA	NA
ndnf-1	ASER	4	28	6	1.22898	0	8.13685e-10	-30.1948	-1.5767	0.12651	0.457381	partner_not_expressed_in_neuron	NA	20	5	2.10862	0	4.74244e-10	-30.9737	-1.60203	0.125643	0.535091	partner_not_expressed_in_neuron	NA
daf-2	ASER	4	28	6	99.2196	72.5198	0.730902	-0.45225	-1.04395	0.3222	0.459926	partner_expressed_in_neuron	daf-2|casy-1	20	5	19.2505	16.9186	0.878866	-0.186285	-0.462486	0.648597	0.786936	partner_expressed_in_neuron	daf-2|casy-1
egas-1	ASER	4	28	6	27.2792	0	3.66579e-11	-34.6671	-1.02406	0.314895	0.459926	no_documented_extracellular_binding_partners	NA	NA	NA	NA	NA	NA	NA	NA	NA	NA	NA	NA
egas-3	ASER	4	28	6	15.0415	2.95861	0.196697	-2.34596	-0.788201	0.436998	0.575857	no_documented_extracellular_binding_partners	NA	20	5	0	9.83224	9.83224e+09	33.1949	1	0.373901	0.557417	no_documented_extracellular_binding_partners	NA
Y69H2.3	ASER	4	28	6	10.452	3.43909	0.329037	-1.60368	-0.637348	0.52855	0.659518	no_documented_extracellular_binding_partners	NA	20	5	8.70632	4.29006	0.492753	-1.02106	-0.485184	0.632385	0.77614	no_documented_extracellular_binding_partners	NA
irld-59	ASER	4	28	6	2.90063	0	3.44753e-10	-31.4337	-1	0.326189	0.459926	partner_not_expressed_in_neuron	NA	NA	NA	NA	NA	NA	NA	NA	NA	NA	NA	NA
mab-7	ASER	4	28	6	2.61133	0.534435	0.20466	-2.2887	-1.83113	0.0767126	0.40061	no_documented_extracellular_binding_partners	NA	20	5	4.81435	0	2.07712e-10	-32.1647	-2.95757	0.00808561	0.356811	no_documented_extracellular_binding_partners	NA
irld-60	ASER	4	28	6	16.9979	0	5.88307e-11	-33.9846	-1	0.326189	0.459926	no_documented_extracellular_binding_partners	NA	20	5	17.7079	0	5.6472e-11	-34.0437	-1	0.329877	0.535091	no_documented_extracellular_binding_partners	NA
irld-19	ASER	4	28	6	7.18169	0	1.39243e-10	-32.7417	-1.32601	0.195946	0.459926	no_documented_extracellular_binding_partners	NA	20	5	3.78613	0	2.64122e-10	-31.8181	-1	0.329877	0.535091	no_documented_extracellular_binding_partners	NA
irld-61	ASER	4	28	6	1.8399	0	5.43508e-10	-30.777	-1	0.326189	0.459926	no_documented_extracellular_binding_partners	NA	20	5	1.06949	0	9.35026e-10	-29.9943	-1.02966	0.316098	0.535091	no_documented_extracellular_binding_partners	NA
irld-20	ASER	4	28	6	1.36875	0	7.30594e-10	-30.3502	-1	0.326189	0.459926	no_documented_extracellular_binding_partners	NA	20	5	0.503586	0	1.98576e-09	-28.9077	-1	0.329877	0.535091	no_documented_extracellular_binding_partners	NA
irld-62	ASER	4	28	6	0.960183	0	1.04147e-09	-29.8387	-1	0.326189	0.459926	no_documented_extracellular_binding_partners	NA	20	5	0.850367	0	1.17596e-09	-29.6635	-1	0.329877	0.535091	no_documented_extracellular_binding_partners	NA
let-23	ASER	4	28	6	47.5738	0	2.102e-11	-35.4694	-1	0.326189	0.459926	partner_not_expressed_in_neuron	NA	20	5	63.2162	0	1.58187e-11	-35.8796	-1	0.329877	0.535091	partner_not_expressed_in_neuron	NA
irld-65	ASER	4	28	6	0.808715	0	1.23653e-09	-29.5911	-1.19229	0.243522	0.459926	no_documented_extracellular_binding_partners	NA	20	5	0.89159	0	1.12159e-09	-29.7318	-1.48603	0.153675	0.535091	no_documented_extracellular_binding_partners	NA
gon-1	ASER	4	28	6	1.4172	0	7.05614e-10	-30.4004	-1	0.326189	0.459926	no_documented_extracellular_binding_partners	NA	20	5	17.0161	0	5.8768e-11	-33.9862	-1	0.329877	0.535091	no_documented_extracellular_binding_partners	NA
F28B4.3	ASER	4	28	6	1.06051	0	9.4294e-10	-29.9821	-1.66091	0.108301	0.43931	partner_not_expressed_in_neuron	NA	NA	NA	NA	NA	NA	NA	NA	NA	NA	NA	NA
irg-7	ASER	4	28	6	2.17317	5.29775	2.43781	1.28558	0.713787	0.505924	0.645146	no_documented_extracellular_binding_partners	NA	NA	NA	NA	NA	NA	NA	NA	NA	NA	NA	NA
ten-1	ASER	4	28	6	133.996	48.167	0.359466	-1.47607	-1.48998	0.147218	0.459926	partner_not_expressed_in_neuron	NA	20	5	10.7503	9.93333	0.924008	-0.114023	-0.0858855	0.933293	0.968768	partner_not_expressed_in_neuron	NA
T01D3.1	ASER	4	28	6	175.548	153.925	0.876826	-0.189638	-0.17393	0.867302	0.899188	no_documented_extracellular_binding_partners	NA	20	5	103.661	49.8916	0.481294	-1.05501	-1.36367	0.190567	0.535091	no_documented_extracellular_binding_partners	NA
Y64G10A.7	ASER	4	28	6	79.4112	0	1.25927e-11	-36.2086	-2.06048	0.0491079	0.399336	no_documented_extracellular_binding_partners	NA	20	5	38.337	0	2.60845e-11	-35.158	-1.12079	0.276343	0.535091	no_documented_extracellular_binding_partners	NA
sol-1	ASER	4	28	6	89.4773	0	1.1176e-11	-36.3808	-2.35736	0.0259087	0.344178	partner_not_expressed_in_neuron	NA	20	5	25.7481	0	3.88379e-11	-34.5837	-2.50322	0.0215931	0.454426	partner_not_expressed_in_neuron	NA
C34F6.10	ASER	4	28	6	76.1941	170.53	2.2381	1.16228	0.897257	0.408111	0.548035	no_documented_extracellular_binding_partners	NA	20	5	68.5397	124.886	1.8221	0.8656	0.830593	0.446504	0.61066	no_documented_extracellular_binding_partners	NA
ost-1	ASER	4	28	6	38.0197	55.8394	1.4687	0.554536	0.462096	0.660532	0.748175	no_documented_extracellular_binding_partners	NA	20	5	54.4864	17.1584	0.314911	-1.66698	-0.974117	0.341304	0.547264	no_documented_extracellular_binding_partners	NA
phg-1	ASER	4	28	6	0.562815	0.131345	0.233371	-2.0993	-1.47037	0.151368	0.459926	partner_expressed_in_neuron	dep-1	NA	NA	NA	NA	NA	NA	NA	NA	NA	NA	NA
egl-17	ASER	4	28	6	0.232436	0	4.30226e-09	-27.7923	-1	0.326189	0.459926	no_documented_extracellular_binding_partners	NA	NA	NA	NA	NA	NA	NA	NA	NA	NA	NA	NA
mig-13	ASER	4	28	6	7.10375	0	1.40771e-10	-32.7259	-1.63443	0.113776	0.43931	partner_not_expressed_in_neuron	NA	20	5	0.780804	0	1.28073e-09	-29.5404	-1	0.329877	0.535091	partner_not_expressed_in_neuron	NA
flr-2	ASER	4	28	6	4.04645	0	2.4713e-10	-31.914	-1	0.326189	0.459926	partner_expressed_in_neuron	F15B9.8	NA	NA	NA	NA	NA	NA	NA	NA	NA	NA	NA
irld-38	ASER	4	28	6	14.7738	0	6.76874e-11	-33.7823	-1.01745	0.317972	0.459926	no_documented_extracellular_binding_partners	NA	20	5	31.9706	0	3.12787e-11	-34.896	-1.06547	0.300018	0.535091	no_documented_extracellular_binding_partners	NA
neto-1	ASER	4	28	6	18.0495	0	5.54032e-11	-34.0712	-1.60579	0.119953	0.43931	partner_not_expressed_in_neuron	NA	20	5	14.8213	0	6.74706e-11	-33.787	-1.68357	0.108623	0.535091	partner_not_expressed_in_neuron	NA
plx-2	ASER	4	28	6	42.4776	27.0089	0.635838	-0.653268	-0.727904	0.482892	0.627536	partner_not_expressed_in_neuron	NA	20	5	20.9936	17.7062	0.843406	-0.2457	-0.234588	0.82041	0.898999	partner_expressed_in_neuron	mab-20
irld-45	ASER	4	28	6	7.4932	0	1.33454e-10	-32.8029	-1	0.326189	0.459926	no_documented_extracellular_binding_partners	NA	20	5	12.7315	0	7.85454e-11	-33.5677	-1	0.329877	0.535091	no_documented_extracellular_binding_partners	NA
sol-2	ASER	4	28	6	16.3226	12.8025	0.784339	-0.350451	-0.41848	0.681254	0.765155	no_documented_extracellular_binding_partners	NA	20	5	19.1394	9.90209	0.517367	-0.95074	-0.92672	0.367057	0.557417	no_documented_extracellular_binding_partners	NA
T02C5.1	ASER	4	28	6	2.34525	5.24377	2.23591	1.16086	0.542345	0.609235	0.708984	partner_expressed_in_neuron	lron-7	NA	NA	NA	NA	NA	NA	NA	NA	NA	NA	NA
svh-2	ASER	4	28	6	25.6977	9.64749	0.375423	-1.41341	-1.53725	0.139098	0.457975	no_documented_extracellular_binding_partners	NA	20	5	9.87859	3.24237	0.328222	-1.60726	-2.24425	0.0348371	0.485977	no_documented_extracellular_binding_partners	NA
ilc-17.1	ASER	4	28	6	7.73315	3.70215	0.478737	-1.06269	-0.523539	0.604208	0.706999	no_documented_extracellular_binding_partners	NA	20	5	0.468533	5.24628	11.1972	3.48507	0.909529	0.414274	0.587832	no_documented_extracellular_binding_partners	NA
ins-18	ASER	4	28	6	616.946	2784.43	4.51324	2.17416	0.84531	0.435855	0.575857	partner_not_expressed_in_neuron	NA	20	5	766.72	4534.91	5.91469	2.5643	1.03686	0.357457	0.557417	partner_not_expressed_in_neuron	NA
T28F3.8	ASER	4	28	6	4.00362	2.97776	0.743767	-0.427077	-0.376705	0.713622	0.786099	no_documented_extracellular_binding_partners	NA	20	5	8.02462	0	1.24616e-10	-32.9018	-1.64973	0.115433	0.535091	no_documented_extracellular_binding_partners	NA
plx-1	ASER	4	28	6	26.307	0	3.80128e-11	-34.6147	-1.41087	0.169701	0.459926	partner_expressed_in_neuron	casy-1	20	5	2.60977	1.43697	0.550613	-0.86089	-0.483552	0.634265	0.77614	partner_expressed_in_neuron	casy-1|sax-3
Y69A2AR.31	ASER	4	28	6	16.101	95.5698	5.93564	2.5694	1.41847	0.212848	0.459926	no_documented_extracellular_binding_partners	NA	20	5	7.33311	42.3288	5.77228	2.52914	1.2538	0.275241	0.535091	no_documented_extracellular_binding_partners	NA
mab-20	ASER	4	28	6	85.187	49.7556	0.584075	-0.775776	-1.09668	0.290841	0.459926	partner_not_expressed_in_neuron	NA	20	5	130.258	99.698	0.765388	-0.385737	-0.806187	0.444565	0.61066	partner_expressed_in_neuron	mab-20
Y95B8A.6	ASER	4	28	6	4.85978	5.47902	1.12742	0.173026	0.102831	0.920888	0.940908	no_documented_extracellular_binding_partners	NA	20	5	2.4936	9.2966	3.72819	1.89847	0.914097	0.408375	0.587302	no_documented_extracellular_binding_partners	NA
lev-10	ASER	4	28	6	3.51511	1.80119	0.512414	-0.964619	-0.740076	0.472752	0.617204	no_documented_extracellular_binding_partners	NA	20	5	2.32877	1.67417	0.718909	-0.476119	-0.38435	0.705556	0.816805	no_documented_extracellular_binding_partners	NA
daf-28	ASER	4	28	6	2432	1393.2	0.572864	-0.803735	-0.617417	0.541792	0.669131	partner_not_expressed_in_neuron	NA	20	5	1787.46	1810.59	1.01294	0.0185537	0.0158129	0.987706	0.991259	partner_not_expressed_in_neuron	NA
ins-6	ASER	4	28	6	447.446	0	2.23491e-12	-38.7029	-1.15708	0.257374	0.459926	partner_not_expressed_in_neuron	NA	20	5	3104.38	0	3.22125e-13	-41.4974	-1.45805	0.161159	0.535091	partner_not_expressed_in_neuron	NA
Y71H2AM.10	ASER	4	28	6	87.5432	77.8929	0.889765	-0.168504	-0.416601	0.681917	0.765155	no_documented_extracellular_binding_partners	NA	20	5	91.0484	90.9597	0.999026	-0.00140538	-0.00530486	0.99583	0.99583	no_documented_extracellular_binding_partners	NA
scl-10	ASER	4	28	6	9.22962	0	1.08347e-10	-33.1036	-1.05649	0.300108	0.459926	partner_not_expressed_in_neuron	NA	20	5	0.601052	1.11836	1.86067	0.895824	0.80738	0.446007	0.61066	partner_not_expressed_in_neuron	NA
eva-1	ASER	4	28	6	55.3951	33.8534	0.611126	-0.710458	-0.524486	0.610933	0.708984	partner_not_expressed_in_neuron	NA	20	5	54.4864	13.7075	0.251577	-1.99093	-1.08772	0.28811	0.535091	partner_not_expressed_in_neuron	NA
unc-129	ASER	4	28	6	11.7395	0	8.51823e-11	-33.4507	-1	0.326189	0.459926	no_documented_extracellular_binding_partners	NA	NA	NA	NA	NA	NA	NA	NA	NA	NA	NA	NA
epi-1	ASER	4	28	6	1.05487	0.18855	0.178743	-2.48404	-1.29415	0.205289	0.459926	no_documented_extracellular_binding_partners	NA	NA	NA	NA	NA	NA	NA	NA	NA	NA	NA	NA
emb-9	ASER	4	28	6	11.9514	0	8.36719e-11	-33.4765	-1	0.326189	0.459926	no_documented_extracellular_binding_partners	NA	20	5	6.74111	5.48102	0.813073	-0.298543	-0.216573	0.830778	0.901895	no_documented_extracellular_binding_partners	NA
let-2	ASER	4	28	6	11.8718	9.72344	0.819037	-0.287999	-0.200054	0.846845	0.884482	no_documented_extracellular_binding_partners	NA	NA	NA	NA	NA	NA	NA	NA	NA	NA	NA	NA
cle-1	ASER	4	28	6	5.52701	0	1.8093e-10	-32.3639	-1.19907	0.240919	0.459926	partner_not_expressed_in_neuron	NA	20	5	2.78514	0	3.59048e-10	-31.3751	-1	0.329877	0.535091	partner_not_expressed_in_neuron	NA
lin-44	ASER	4	28	6	4.51851	0	2.21312e-10	-32.0732	-1	0.326189	0.459926	no_documented_extracellular_binding_partners	NA	NA	NA	NA	NA	NA	NA	NA	NA	NA	NA	NA
egl-20	ASER	4	28	6	1.65048	4.8739	2.95302	1.56219	0.64108	0.546537	0.669131	partner_not_expressed_in_neuron	NA	20	5	3.12346	5.42565	1.73706	0.796651	0.406645	0.701996	0.816805	partner_not_expressed_in_neuron	NA
cwn-2	ASER	4	28	6	2.91016	0	3.43624e-10	-31.4385	-1	0.326189	0.459926	no_documented_extracellular_binding_partners	NA	20	5	4.20524	0	2.37799e-10	-31.9695	-1	0.329877	0.535091	no_documented_extracellular_binding_partners	NA
ddr-2	ASER	4	28	6	9.69837	0	1.0311e-10	-33.1751	-2.32114	0.0280712	0.344178	no_documented_extracellular_binding_partners	NA	20	5	4.60102	0.76172	0.165554	-2.59462	-0.88139	0.388513	0.567514	no_documented_extracellular_binding_partners	NA
mom-2	ASER	4	28	6	0.184902	0	5.40828e-09	-27.4622	-1	0.326189	0.459926	partner_not_expressed_in_neuron	NA	20	5	0.0436862	0.776067	17.7646	4.15093	0.942217	0.399117	0.579967	partner_not_expressed_in_neuron	NA
stg-1	ASER	4	28	6	14.1987	12.2331	0.861559	-0.214978	-0.127271	0.900847	0.927149	no_documented_extracellular_binding_partners	NA	20	5	1.97378	15.0562	7.62812	2.93133	1.18036	0.301304	0.535091	no_documented_extracellular_binding_partners	NA
stg-2	ASER	4	28	6	23.2536	8.23117	0.353975	-1.49828	-1.54105	0.135866	0.457857	no_documented_extracellular_binding_partners	NA	20	5	35.8405	12.8724	0.359157	-1.47731	-1.19406	0.250865	0.535091	no_documented_extracellular_binding_partners	NA
cni-1	ASER	4	28	6	11.0273	4.11215	0.372905	-1.42312	-1.93509	0.0715889	0.40061	no_documented_extracellular_binding_partners	NA	20	5	44.0544	55.2471	1.25406	0.326612	0.515687	0.627201	0.774288	no_documented_extracellular_binding_partners	NA
cam-1	ASG	4	17	3	29.4923	9.99342	0.338849	-1.56129	-1.5292	0.186171	0.46399	partner_not_expressed_in_neuron	NA	NA	NA	NA	NA	NA	NA	NA	NA	NA	NA	NA
egl-15	ASG	4	17	3	0.845418	0	1.18285e-09	-29.6551	-1	0.332195	0.46399	partner_not_expressed_in_neuron	NA	NA	NA	NA	NA	NA	NA	NA	NA	NA	NA	NA
ver-3	ASG	4	17	3	0.928328	0	1.0772e-09	-29.7901	-1	0.332195	0.46399	partner_not_expressed_in_neuron	NA	NA	NA	NA	NA	NA	NA	NA	NA	NA	NA	NA
clr-1	ASG	4	17	3	32.8657	0	3.04269e-11	-34.9359	-2.55563	0.0211608	0.43974	partner_expressed_in_neuron	rig-1	NA	NA	NA	NA	NA	NA	NA	NA	NA	NA	NA
ptp-3	ASG	4	17	3	179.826	90.9909	0.505995	-0.982804	-1.67925	0.111165	0.46399	partner_not_expressed_in_neuron	NA	NA	NA	NA	NA	NA	NA	NA	NA	NA	NA	NA
ptp-4	ASG	4	17	3	45.2909	0	2.20795e-11	-35.3985	-1.64081	0.120345	0.46399	partner_expressed_in_neuron	T19D12.6|fmil-1|F09F9.4	NA	NA	NA	NA	NA	NA	NA	NA	NA	NA	NA
dig-1	ASG	4	17	3	187.572	0	5.33129e-12	-37.4487	-1.24386	0.231467	0.46399	no_documented_extracellular_binding_partners	NA	NA	NA	NA	NA	NA	NA	NA	NA	NA	NA	NA
unc-52	ASG	4	17	3	2.85505	0	3.50257e-10	-31.4109	-1	0.332195	0.46399	no_documented_extracellular_binding_partners	NA	NA	NA	NA	NA	NA	NA	NA	NA	NA	NA	NA
igcm-1	ASG	4	17	3	3.43636	0	2.91006e-10	-31.6782	-1.54595	0.141665	0.46399	partner_not_expressed_in_neuron	NA	NA	NA	NA	NA	NA	NA	NA	NA	NA	NA	NA
igcm-2	ASG	4	17	3	8.04202	4.60276	0.572339	-0.805058	-0.482515	0.640662	0.742127	partner_not_expressed_in_neuron	NA	NA	NA	NA	NA	NA	NA	NA	NA	NA	NA	NA
igcm-3	ASG	4	17	3	18.4112	44.1938	2.40038	1.26326	2.80412	0.0134833	0.346522	partner_not_expressed_in_neuron	NA	NA	NA	NA	NA	NA	NA	NA	NA	NA	NA	NA
igcm-4	ASG	4	17	3	30.1469	0	3.31709e-11	-34.8113	-1.55317	0.139938	0.46399	partner_expressed_in_neuron	sax-3	NA	NA	NA	NA	NA	NA	NA	NA	NA	NA	NA
oig-1	ASG	4	17	3	96.2303	0	1.03917e-11	-36.4858	-1.25178	0.228641	0.46399	partner_expressed_in_neuron	fmil-1|casy-1	NA	NA	NA	NA	NA	NA	NA	NA	NA	NA	NA
oig-2	ASG	4	17	3	13.4938	0	7.41079e-11	-33.6516	-2.38172	0.0299893	0.43974	no_documented_extracellular_binding_partners	NA	NA	NA	NA	NA	NA	NA	NA	NA	NA	NA	NA
oig-4	ASG	4	17	3	38.3508	0	2.60751e-11	-35.1585	-1.311	0.208363	0.46399	partner_not_expressed_in_neuron	NA	NA	NA	NA	NA	NA	NA	NA	NA	NA	NA	NA
oig-5	ASG	4	17	3	107.228	0	9.32591e-12	-36.6419	-1.76937	0.0958857	0.46399	no_documented_extracellular_binding_partners	NA	NA	NA	NA	NA	NA	NA	NA	NA	NA	NA	NA
oig-8	ASG	4	17	3	324.428	0	3.08235e-12	-38.2391	-1.22704	0.237558	0.46399	no_documented_extracellular_binding_partners	NA	NA	NA	NA	NA	NA	NA	NA	NA	NA	NA	NA
[truncated: 18,698 more rows]
