# Supplementary material for: A gene expression atlas of a juvenile nervous system
Source: bioRxiv. 2025 Nov 22:2025.11.21.689793. Preprint. [Version 1] doi: 10.1101/2025.11.21.689793 (PMC12667811; doi:10.1101/2025.11.21.689793)
Supplement: Supplement 22 — Supplemental Table 16. Changes in neuropeptide network modules between the L1 and L4 stages. [file media-22.xlsx]

## Sheet: Sheet1
Supplemental Table 16. Enrichment tests for cell surface and secreted molecules in presynaptic inputs vs adjacent, non-synaptic cells for each nerve ring neuron in L1 and in L4
gene	neuron	stratum.l1	l1.num.con	l1.num.syn	mean.non.l1	mean.syn.l1	l1.tpm.fc	l1.tpm.logfc	l1.tpm.tstat	l1.tpm.pval	l1.tpm.ttest.padj	partner_status.l1	partners_expressed.l1	l4.num.con	l4.num.syn	mean.non.l4	mean.syn.l4	l4.tpm.fc	l4.tpm.logfc	l4.tpm.tstat	l4.tpm.pval	l4.tpm.padj	partner_status.l4	partners_expressed.l4		Legend
cam-1	ADF	4	31	3	37.2267	29.8922	0.802977	-0.316569	-0.237993	0.831763	0.878342	partner_expressed_in_neuron	egl-20	27	5	36.5206	38.9997	1.06788	0.094752	0.0651993	0.950587	0.974858	partner_expressed_in_neuron	fbl-1|egl-20		gene	Gene symbol (WS273)
egl-15	ADF	4	31	3	0.463616	0	2.15696e-09	-28.7884	-1	0.325309	0.474483	partner_expressed_in_neuron	F28B4.3	27	5	0.206568	1.04187	5.04373	2.33449	0.79375	0.470134	0.640189	partner_not_expressed_in_neuron	NA		neuron	Neuron being tested
clr-1	ADF	4	31	3	24.8242	0	4.02832e-11	-34.531	-3.19	0.0033231	0.13069	partner_expressed_in_neuron	rig-1	27	5	13.6256	14.7944	1.08578	0.118729	0.138417	0.894976	0.949773	partner_not_expressed_in_neuron	NA		stratum.l1	Stratum assignment for tested neuron
ptp-3	ADF	4	31	3	184.419	407.784	2.21118	1.14482	0.990856	0.422869	0.589302	partner_expressed_in_neuron	F58E6.13	27	5	127.93	99.5156	0.777889	-0.362363	-0.575083	0.583616	0.734978	partner_expressed_in_neuron	nlr-1		l1.num.con	Number of neurons having membrane contact with tested neuron at L1
ptp-4	ADF	4	31	3	22.902	73.9776	3.23018	1.69162	0.685531	0.562068	0.686972	partner_expressed_in_neuron	T19D12.6	27	5	36.6135	12.2281	0.333979	-1.58217	-1.38374	0.18717	0.585431	partner_expressed_in_neuron	T19D12.6|fbl-1		l1.num.syn	Number of neurons postsynaptic to tested neuron at L1
dig-1	ADF	4	31	3	64.6055	0	1.54786e-11	-35.9109	-1.49504	0.145349	0.416578	no_documented_extracellular_binding_partners	NA	27	5	20.5582	147.593	7.1793	2.84384	0.856192	0.439211	0.621653	no_documented_extracellular_binding_partners	NA		mean.non.l1	Mean expression (TPM) of the tested gene in the adjacent, non-synaptic cells for the tested neuron at L1
him-4	ADF	4	31	3	28.6262	0	3.49331e-11	-34.7366	-1.10036	0.279926	0.474483	partner_expressed_in_neuron	him-4	27	5	18.7455	0	5.33461e-11	-34.1258	-1.06427	0.296992	0.585431	partner_not_expressed_in_neuron	NA		mean.syn.l1	Mean expression (TPM) of the tested gene in the postsynaptic cells for the tested neuron at L1
unc-52	ADF	4	31	3	2.37112	0	4.21742e-10	-31.1429	-1.36533	0.182301	0.419027	no_documented_extracellular_binding_partners	NA	NA	NA	NA	NA	NA	NA	NA	NA	NA	NA	NA		l1.tpm.fc	Fold change of expression for the tested gene between postsynaptic cells and adjacent only cells at L1
igcm-1	ADF	4	31	3	12.8177	0	7.80172e-11	-33.5774	-1.44476	0.158889	0.416578	partner_not_expressed_in_neuron	NA	27	5	15.8684	0	6.30182e-11	-33.8854	-1.90755	0.0675526	0.585431	partner_not_expressed_in_neuron	NA		l1.tpm.logfc	Log2 transformed fold change at L1
igcm-2	ADF	4	31	3	5.67826	16.8698	2.97095	1.57092	0.657819	0.576274	0.699764	partner_not_expressed_in_neuron	NA	27	5	8.18921	16.9609	2.07113	1.05042	0.980964	0.366028	0.605423	partner_not_expressed_in_neuron	NA		l1.tpm.tstat	T-statistic from t-test of expression values of tested gene between postsynaptic and adjacent-only cells at L1
igcm-3	ADF	4	31	3	19.0135	54.8695	2.88582	1.52898	1.2496	0.332032	0.481628	partner_not_expressed_in_neuron	NA	27	5	10.6517	21.473	2.01592	1.01144	0.876162	0.424157	0.612172	partner_not_expressed_in_neuron	NA		l1.tpm.pval	Raw p-value from t-test at L1
igcm-4	ADF	4	31	3	23.5405	21.9606	0.932886	-0.100227	-0.0656433	0.951954	0.959221	partner_expressed_in_neuron	sax-3	27	5	21.686	12.986	0.598819	-0.739809	-0.694073	0.493438	0.657918	partner_expressed_in_neuron	sax-3		l1.tpm.padj	Benjamini-Hochberg adjusted p-value (adjusted for multiple gene comparisons within each neuron) at L1
mig-6	ADF	4	31	3	7.63865	0	1.30913e-10	-32.8307	-1	0.325309	0.474483	partner_not_expressed_in_neuron	NA	27	5	24.0016	0	4.16639e-11	-34.4824	-1.64977	0.111022	0.585431	partner_not_expressed_in_neuron	NA		partner_status.l1	Whether the tested gene has a known binding partner (or partners) expressed in the tested neuron at L1
oig-1	ADF	4	31	3	188.373	0	5.30862e-12	-37.4548	-2.50046	0.0180965	0.325047	partner_expressed_in_neuron	casy-1	27	5	105.426	11.0372	0.104691	-3.2558	-2.76203	0.00974421	0.309858	partner_expressed_in_neuron	casy-1		partners_expressed.l1	The known binding partners for the tested gene that are expressed in the tested neuron (NA if none) at L1
oig-2	ADF	4	31	3	7.51826	66.8829	8.89606	3.15317	0.924609	0.452555	0.615848	no_documented_extracellular_binding_partners	NA	27	5	5.29895	23.3971	4.41542	2.14255	1.17537	0.303783	0.585431	no_documented_extracellular_binding_partners	NA		l4.num.con	Number of neurons having membrane contact with tested neuron at L4
oig-4	ADF	4	31	3	25.7432	0	3.88452e-11	-34.5835	-1.41034	0.168725	0.416578	partner_not_expressed_in_neuron	NA	27	5	12.3574	1.14204	0.0924169	-3.4357	-1.36844	0.182465	0.585431	partner_not_expressed_in_neuron	NA		l4.num.syn	Number of neurons postsynaptic to tested neuron at L4
oig-5	ADF	4	31	3	90.5522	32.6651	0.360732	-1.471	-1.19955	0.261912	0.474483	no_documented_extracellular_binding_partners	NA	27	5	165.789	21.4019	0.129091	-2.95354	-2.18196	0.0371371	0.585431	no_documented_extracellular_binding_partners	NA		mean.non.l4	Mean expression (TPM) of the tested gene in the adjacent, non-synaptic cells for the tested neuron at L4
oig-8	ADF	4	31	3	187.347	152.921	0.816246	-0.292924	-0.162944	0.875228	0.902578	no_documented_extracellular_binding_partners	NA	27	5	126.786	1174.54	9.26401	3.21164	0.94947	0.395392	0.605423	no_documented_extracellular_binding_partners	NA		mean.syn.l4	Mean expression (TPM) of the tested gene in the postsynaptic cells for the tested neuron at L4
rig-1	ADF	4	31	3	24.6494	87.3359	3.54313	1.82502	0.71108	0.548412	0.679722	partner_expressed_in_neuron	clr-1	27	5	6.07315	7.32989	1.20693	0.271347	0.318624	0.756373	0.859091	partner_expressed_in_neuron	clr-1		l4.tpm.fc	Fold change of expression for the tested gene between postsynaptic cells and adjacent only cells at L4
rig-3	ADF	4	31	3	62.9065	0	1.58966e-11	-35.8725	-2.53511	0.0166914	0.325047	partner_expressed_in_neuron	ncam-1|cam-1	27	5	69.1609	91.3735	1.32117	0.401819	0.365073	0.729279	0.84218	partner_expressed_in_neuron	ncam-1		l4.tpm.logfc	Log2 transformed fold change at L4
rig-4	ADF	4	31	3	3.45859	0	2.89135e-10	-31.6875	-1.06095	0.297181	0.474483	no_documented_extracellular_binding_partners	NA	27	5	2.99327	0	3.34083e-10	-31.4791	-1	0.326527	0.585431	no_documented_extracellular_binding_partners	NA		l4.tpm.tstat	T-statistic from t-test of expression values of tested gene between postsynaptic and adjacent-only cells at L4
rig-5	ADF	4	31	3	23.1115	0	4.32685e-11	-34.4279	-1.58377	0.123733	0.416578	partner_expressed_in_neuron	T19D12.6|hmr-1|ptp-3	27	5	27.4431	0	3.6439e-11	-34.6757	-1.41048	0.170251	0.585431	partner_expressed_in_neuron	nlr-1|T19D12.6|hmr-1|ptp-3		l4.tpm.pval	Raw p-value from t-test at L4
rig-6	ADF	4	31	3	88.9184	0	1.12463e-11	-36.3718	-3.73296	0.000790958	0.104407	no_documented_extracellular_binding_partners	NA	27	5	54.8316	0	1.82376e-11	-35.6743	-3.726	0.000951302	0.257296	no_documented_extracellular_binding_partners	NA		l4.tpm.padj	Benjamini-Hochberg adjusted p-value (adjusted for multiple gene comparisons within each neuron) at L4
ncam-1	ADF	4	31	3	135.745	36.2544	0.267079	-1.90466	-1.29388	0.208957	0.445498	partner_not_expressed_in_neuron	NA	27	5	129.76	62.2092	0.479419	-1.06064	-1.44348	0.169654	0.585431	partner_not_expressed_in_neuron	NA		partner_status.l4	Whether the tested gene has a known binding partner (or partners) expressed in the tested neuron at L4
sax-3	ADF	4	31	3	53.9183	19.7924	0.367082	-1.44583	-1.56098	0.217426	0.453282	partner_not_expressed_in_neuron	NA	27	5	34.4974	29.0498	0.842086	-0.247961	-0.540946	0.60396	0.754267	partner_not_expressed_in_neuron	NA		partners_expressed.l4	The known binding partners for the tested gene that are expressed in the tested neuron (NA if none) at L4
sax-7	ADF	4	31	3	141.13	84.8918	0.601514	-0.733329	-2.29088	0.0297299	0.325047	partner_expressed_in_neuron	sax-7	27	5	147.921	96.1556	0.650049	-0.62138	-1.46931	0.160069	0.585431	partner_expressed_in_neuron	sax-7
lad-2	ADF	4	31	3	69.2744	0	1.44353e-11	-36.0116	-2.42633	0.0214742	0.325047	partner_not_expressed_in_neuron	NA	27	5	29.0826	19.7565	0.679325	-0.557826	-0.310139	0.760236	0.859452	partner_not_expressed_in_neuron	NA
syg-1	ADF	4	31	3	34.1802	23.2355	0.679795	-0.556828	-0.430296	0.697289	0.810944	partner_expressed_in_neuron	syg-2|sax-3	27	5	27.013	0	3.70192e-11	-34.6529	-3.17918	0.00379335	0.257296	partner_expressed_in_neuron	syg-2|sax-3
syg-2	ADF	4	31	3	28.8053	55.5471	1.92837	0.947379	0.918662	0.441014	0.603252	partner_expressed_in_neuron	syg-2	27	5	14.7521	11.3781	0.771287	-0.374661	-0.365782	0.721286	0.839978	partner_expressed_in_neuron	syg-2
unc-40	ADF	4	31	3	42.9039	31.7912	0.740985	-0.432483	-0.336054	0.76462	0.852888	partner_not_expressed_in_neuron	NA	27	5	38.1825	25.6428	0.671584	-0.57436	-0.917292	0.38936	0.605423	partner_not_expressed_in_neuron	NA
unc-5	ADF	4	31	3	9.09791	0	1.09915e-10	-33.0829	-1.23821	0.225239	0.453282	partner_not_expressed_in_neuron	NA	27	5	6.63227	0	1.50778e-10	-32.6269	-1.68636	0.103692	0.585431	partner_not_expressed_in_neuron	NA
wrk-1	ADF	4	31	3	37.8042	18.1708	0.480655	-1.05693	-0.782469	0.459966	0.620611	partner_expressed_in_neuron	vab-2	27	5	25.4164	4.35007	0.171152	-2.54665	-1.98344	0.0567917	0.585431	partner_expressed_in_neuron	vab-2
zig-1	ADF	4	31	3	123.396	53.8954	0.436767	-1.19506	-1.60589	0.144505	0.416578	no_documented_extracellular_binding_partners	NA	27	5	58.3898	28.3422	0.485397	-1.04276	-1.16922	0.258242	0.585431	no_documented_extracellular_binding_partners	NA
zig-2	ADF	4	31	3	0.137723	0	7.26094e-09	-27.0372	-1	0.325309	0.474483	partner_expressed_in_neuron	daf-28	27	5	52.9563	0	1.88835e-11	-35.6241	-1.40887	0.170723	0.585431	partner_expressed_in_neuron	daf-28
zig-3	ADF	4	31	3	1.56157	0	6.4038e-10	-30.5404	-1	0.325309	0.474483	partner_not_expressed_in_neuron	NA	27	5	49.7435	0	2.01031e-11	-35.5338	-1.14599	0.262236	0.585431	partner_not_expressed_in_neuron	NA
zig-4	ADF	4	31	3	180.162	0	5.55056e-12	-37.3905	-1.43712	0.161033	0.416578	partner_expressed_in_neuron	daf-28	27	5	240.037	54.2647	0.226068	-2.14517	-1.02572	0.313358	0.585431	partner_expressed_in_neuron	mab-20|daf-28
zig-5	ADF	4	31	3	188.063	0	5.31738e-12	-37.4524	-2.17325	0.0377878	0.340663	partner_expressed_in_neuron	igdb-2	27	5	158.02	0	6.32831e-12	-37.2013	-2.20828	0.0362458	0.585431	partner_expressed_in_neuron	ins-1|igdb-2
zig-7	ADF	4	31	3	4.6677	7.32388	1.56905	0.649896	0.315749	0.770313	0.852888	no_documented_extracellular_binding_partners	NA	27	5	6.08719	0	1.64279e-10	-32.5031	-1	0.326527	0.585431	no_documented_extracellular_binding_partners	NA
zig-8	ADF	4	31	3	204.63	274.072	1.33936	0.42154	0.234983	0.830903	0.878342	partner_expressed_in_neuron	C34C6.3	27	5	119.425	4.20673	0.0352249	-4.82726	-2.15161	0.0407754	0.585431	partner_not_expressed_in_neuron	NA
zig-9	ADF	4	31	3	1.27956	0	7.81521e-10	-30.253	-1.36459	0.182531	0.419027	partner_not_expressed_in_neuron	NA	27	5	0.0958717	2.72945	28.4698	4.83136	0.964576	0.389317	0.605423	partner_expressed_in_neuron	zig-9
zig-10	ADF	4	31	3	22.4263	35.504	1.58314	0.662789	0.47725	0.674802	0.798869	partner_not_expressed_in_neuron	NA	27	5	4.76084	4.00768	0.841802	-0.248448	-0.16475	0.874016	0.938632	partner_not_expressed_in_neuron	NA
igeg-1	ADF	4	31	3	6.54304	0	1.52834e-10	-32.6073	-1.85654	0.0732208	0.357474	no_documented_extracellular_binding_partners	NA	27	5	4.75074	0	2.10493e-10	-32.1455	-1.86319	0.0737692	0.585431	no_documented_extracellular_binding_partners	NA
igeg-2	ADF	4	31	3	2.06843	17.7744	8.59316	3.10319	0.880727	0.470317	0.620819	no_documented_extracellular_binding_partners	NA	27	5	2.00656	13.7484	6.85171	2.77646	0.969911	0.386003	0.605423	no_documented_extracellular_binding_partners	NA
igdb-1	ADF	4	31	3	8.50455	2.96241	0.348333	-1.52146	-1.22699	0.24884	0.474483	no_documented_extracellular_binding_partners	NA	27	5	9.40716	0.123199	0.0130963	-6.2547	-1.67959	0.105004	0.585431	no_documented_extracellular_binding_partners	NA
igdb-2	ADF	4	31	3	8.26272	8.15552	0.987026	-0.0188398	-0.0126862	0.990893	0.99466	partner_expressed_in_neuron	zig-5	27	5	5.89471	5.88839	0.998928	-0.00154797	-0.00177158	0.998647	0.998647	partner_expressed_in_neuron	zig-5
madd-4	ADF	4	31	3	99.7476	0	1.00253e-11	-36.5376	-2.07256	0.0469021	0.340663	partner_expressed_in_neuron	nlg-1|eva-1|sdn-1	27	5	174.453	32.6851	0.187357	-2.41614	-1.81017	0.0806518	0.585431	partner_expressed_in_neuron	nlg-1|eva-1|sdn-1
pxn-1	ADF	4	31	3	3.81529	0	2.62103e-10	-31.8291	-1	0.325309	0.474483	partner_not_expressed_in_neuron	NA	27	5	5.64244	16.1539	2.86292	1.51749	0.630351	0.55882	0.717369	partner_not_expressed_in_neuron	NA
pxn-2	ADF	4	31	3	0.711157	0	1.40616e-09	-29.4056	-1	0.325309	0.474483	partner_not_expressed_in_neuron	NA	NA	NA	NA	NA	NA	NA	NA	NA	NA	NA	NA
iglr-1	ADF	4	31	3	17.6448	0	5.66739e-11	-34.0385	-2.27847	0.0299864	0.325047	no_documented_extracellular_binding_partners	NA	27	5	20.0172	0	4.9957e-11	-34.2205	-2.26245	0.0322553	0.585431	no_documented_extracellular_binding_partners	NA
iglr-2	ADF	4	31	3	28.1967	15.2813	0.541953	-0.883762	-1.14755	0.304499	0.474483	no_documented_extracellular_binding_partners	NA	27	5	47.9944	46.9532	0.978305	-0.0316437	-0.0812641	0.936845	0.974858	no_documented_extracellular_binding_partners	NA
iglr-3	ADF	4	31	3	39.7444	0	2.51608e-11	-35.21	-1.5298	0.136544	0.416578	no_documented_extracellular_binding_partners	NA	27	5	10.5961	0	9.43746e-11	-33.3028	-1.2492	0.222721	0.585431	no_documented_extracellular_binding_partners	NA
slt-1	ADF	4	31	3	12.8927	0	7.75635e-11	-33.5858	-1	0.325309	0.474483	partner_expressed_in_neuron	sax-3|eva-1	27	5	6.94691	58.5668	8.43063	3.07564	0.875249	0.429575	0.612172	partner_expressed_in_neuron	sax-3|eva-1
tol-1	ADF	4	31	3	37.5805	0	2.66095e-11	-35.1293	-1.98399	0.0564728	0.346919	partner_expressed_in_neuron	lat-1	27	5	16.1392	2.52597	0.156512	-2.67566	-1.91651	0.0648741	0.585431	partner_expressed_in_neuron	lat-1
pan-1	ADF	4	31	3	356.058	378.686	1.06355	0.0888914	0.262197	0.81278	0.878342	no_documented_extracellular_binding_partners	NA	27	5	196.611	148.19	0.753722	-0.407895	-1.183	0.274912	0.585431	no_documented_extracellular_binding_partners	NA
egg-6	ADF	4	31	3	2.38542	1.58685	0.66523	-0.588075	-0.381316	0.706613	0.818183	no_documented_extracellular_binding_partners	NA	27	5	0.501447	1.01424	2.02263	1.01623	0.609381	0.561636	0.717646	no_documented_extracellular_binding_partners	NA
dma-1	ADF	4	31	3	41.5955	0	2.40411e-11	-35.2757	-1.37171	0.180326	0.419027	partner_expressed_in_neuron	sax-7	27	5	89.9621	0	1.11158e-11	-36.3886	-1.53657	0.136481	0.585431	partner_expressed_in_neuron	sax-7
lron-2	ADF	4	31	3	2.11885	0	4.71954e-10	-30.9806	-1.31969	0.196922	0.430243	no_documented_extracellular_binding_partners	NA	NA	NA	NA	NA	NA	NA	NA	NA	NA	NA	NA
lron-3	ADF	4	31	3	112.598	91.4617	0.812286	-0.29994	-0.355748	0.745798	0.845024	no_documented_extracellular_binding_partners	NA	27	5	117.794	86.3413	0.732988	-0.448138	-0.70946	0.496543	0.658875	no_documented_extracellular_binding_partners	NA
lron-5	ADF	4	31	3	37.1112	245.145	6.60568	2.72371	0.844891	0.485787	0.631763	partner_not_expressed_in_neuron	NA	27	5	79.9432	108.357	1.35543	0.438748	0.239718	0.818945	0.896939	partner_not_expressed_in_neuron	NA
lron-6	ADF	4	31	3	24.753	0	4.03991e-11	-34.5269	-1	0.325309	0.474483	partner_expressed_in_neuron	T13C2.6	27	5	35.2895	0	2.8337e-11	-35.0385	-1	0.326527	0.585431	partner_expressed_in_neuron	igcm-2|T13C2.6
lron-7	ADF	4	31	3	38.6687	7.98997	0.206627	-2.2749	-2.81437	0.00881282	0.232658	partner_expressed_in_neuron	T02C5.1|ncam-1	27	5	34.227	7.34725	0.214662	-2.21986	-3.05776	0.00466115	0.257296	partner_expressed_in_neuron	ncam-1
lron-9	ADF	4	31	3	111.319	17.6123	0.158215	-2.66004	-1.58873	0.122073	0.416578	partner_not_expressed_in_neuron	NA	27	5	169.319	29.6866	0.175329	-2.51186	-1.44753	0.158252	0.585431	partner_not_expressed_in_neuron	NA
lron-10	ADF	4	31	3	26.0067	7.35132	0.28267	-1.82281	-1.73115	0.119499	0.416578	partner_expressed_in_neuron	ced-1	27	5	31.8308	0	3.14161e-11	-34.8897	-2.0841	0.0471195	0.585431	partner_expressed_in_neuron	ced-1
lron-11	ADF	4	31	3	12.7641	0	7.83446e-11	-33.5714	-1.67739	0.103857	0.416578	partner_expressed_in_neuron	ten-1	27	5	15.2514	10.0075	0.656169	-0.607861	-0.359066	0.724496	0.840172	partner_expressed_in_neuron	ten-1
lron-12	ADF	4	31	3	8.81657	0	1.13423e-10	-33.0376	-1.85604	0.0732953	0.357474	no_documented_extracellular_binding_partners	NA	27	5	4.94005	3.55664	0.719961	-0.47401	-0.285844	0.779741	0.874831	no_documented_extracellular_binding_partners	NA
lron-13	ADF	4	31	3	6.67478	0	1.49818e-10	-32.6361	-1	0.325309	0.474483	partner_expressed_in_neuron	igdb-2|cdh-1	NA	NA	NA	NA	NA	NA	NA	NA	NA	NA	NA
lron-14	ADF	4	31	3	10.0316	0	9.96854e-11	-33.2238	-1.09862	0.280673	0.474483	partner_not_expressed_in_neuron	NA	27	5	12.2501	0	8.16319e-11	-33.5121	-1.42857	0.165032	0.585431	partner_not_expressed_in_neuron	NA
lron-15	ADF	4	31	3	11.1998	18.9397	1.69107	0.757936	0.388695	0.728843	0.840238	no_documented_extracellular_binding_partners	NA	27	5	6.22642	31.5081	5.06039	2.33925	0.921595	0.406483	0.606429	no_documented_extracellular_binding_partners	NA
hmr-1	ADF	4	31	3	193.648	287.022	1.48219	0.567729	0.56143	0.626557	0.747408	partner_expressed_in_neuron	hmr-1	27	5	74.6422	76.3347	1.02267	0.0323472	0.0743169	0.942665	0.974858	partner_expressed_in_neuron	hmr-1
cdh-4	ADF	4	31	3	166.349	207.108	1.24502	0.31617	1.11905	0.307488	0.474483	no_documented_extracellular_binding_partners	NA	27	5	28.2739	67.1352	2.37445	1.2476	1.54253	0.191079	0.585431	no_documented_extracellular_binding_partners	NA
fmi-1	ADF	4	31	3	97.2407	434.238	4.4656	2.15885	1.38078	0.298615	0.474483	partner_not_expressed_in_neuron	NA	27	5	54.7397	109.785	2.00558	1.00402	1.38942	0.219679	0.585431	partner_not_expressed_in_neuron	NA
casy-1	ADF	4	31	3	1992.95	2275.79	1.14192	0.191461	0.258468	0.818842	0.878342	partner_expressed_in_neuron	T19D12.6|daf-2	27	5	1353.83	855.874	0.632185	-0.661581	-1.63395	0.15475	0.585431	partner_expressed_in_neuron	T19D12.6|daf-2
cdh-1	ADF	4	31	3	29.4253	0	3.39844e-11	-34.7763	-2.64534	0.0128638	0.285114	partner_expressed_in_neuron	dep-1	27	5	8.62501	0.187379	0.0217251	-5.5245	-3.26206	0.00306157	0.257296	partner_expressed_in_neuron	dep-1
cdh-8	ADF	4	31	3	9.68753	0	1.03225e-10	-33.1735	-2.15417	0.0393824	0.340663	partner_not_expressed_in_neuron	NA	27	5	3.08794	0	3.2384e-10	-31.524	-1.48344	0.14998	0.585431	partner_not_expressed_in_neuron	NA
cdh-9	ADF	4	31	3	6.90418	0	1.4484e-10	-32.6848	-2.08082	0.046087	0.340663	partner_not_expressed_in_neuron	NA	27	5	10.3209	2.15717	0.20901	-2.25835	-1.29607	0.204856	0.585431	partner_not_expressed_in_neuron	NA
cdh-12	ADF	4	31	3	5.30129	1.15682	0.218214	-2.19618	-1.44011	0.161163	0.416578	no_documented_extracellular_binding_partners	NA	27	5	1.37631	2.29266	1.6658	0.736218	0.437214	0.674662	0.809595	no_documented_extracellular_binding_partners	NA
nrx-1	ADF	4	31	3	189.122	110.385	0.583669	-0.776777	-1.10819	0.341654	0.492879	partner_expressed_in_neuron	nlg-1	27	5	97.3126	123.482	1.26892	0.343605	0.415892	0.695176	0.822224	partner_expressed_in_neuron	nlg-1
nlr-1	ADF	4	31	3	16.7736	0	5.96174e-11	-33.9655	-2.4632	0.0197277	0.325047	partner_expressed_in_neuron	ptp-3	27	5	16.3644	6.41228	0.391843	-1.35165	-1.47263	0.155431	0.585431	partner_expressed_in_neuron	ptp-3
bam-2	ADF	4	31	3	24.5445	0	4.07423e-11	-34.5147	-2.34065	0.0260906	0.325047	partner_expressed_in_neuron	casy-1	27	5	16.9323	0	5.90588e-11	-33.9791	-1.79325	0.0845751	0.585431	partner_expressed_in_neuron	casy-1
lat-1	ADF	4	31	3	67.3922	95.6655	1.41953	0.505418	1.25211	0.224223	0.453282	partner_not_expressed_in_neuron	NA	27	5	37.7223	23.2456	0.616229	-0.698462	-0.881141	0.399269	0.605486	partner_not_expressed_in_neuron	NA
nlg-1	ADF	4	31	3	79.8062	0	1.25304e-11	-36.2158	-2.64223	0.0129597	0.285114	partner_expressed_in_neuron	nlg-1|nrx-1	27	5	49.1617	0	2.0341e-11	-35.5168	-2.77433	0.010104	0.309858	partner_expressed_in_neuron	nlg-1|nrx-1
glit-1	ADF	4	31	3	2.04609	0	4.88738e-10	-30.9302	-3.17371	0.00346528	0.13069	no_documented_extracellular_binding_partners	NA	27	5	0.26134	0	3.82643e-09	-27.9614	-1.43345	0.163645	0.585431	no_documented_extracellular_binding_partners	NA
clc-1	ADF	4	31	3	0.20327	0	4.91957e-09	-27.5988	-1	0.325309	0.474483	no_documented_extracellular_binding_partners	NA	27	5	0.286586	0	3.48936e-09	-28.0944	-1	0.326527	0.585431	no_documented_extracellular_binding_partners	NA
clc-2	ADF	4	31	3	0.814674	4.71651	5.78945	2.53343	0.823242	0.495462	0.638058	no_documented_extracellular_binding_partners	NA	27	5	3.62959	0.0731838	0.0201631	-5.63214	-1.68893	0.103164	0.585431	no_documented_extracellular_binding_partners	NA
clc-3	ADF	4	31	3	77.9833	852.673	10.934	3.45076	1.74009	0.222091	0.453282	no_documented_extracellular_binding_partners	NA	27	5	71.8885	291.179	4.05042	2.01807	0.80711	0.463069	0.639035	no_documented_extracellular_binding_partners	NA
vab-9	ADF	4	31	3	51.0055	44.736	0.877081	-0.189218	-0.150329	0.89056	0.911271	no_documented_extracellular_binding_partners	NA	27	5	31.4078	18.5741	0.591384	-0.757832	-0.742256	0.470863	0.640189	no_documented_extracellular_binding_partners	NA
hic-1	ADF	4	31	3	82.8082	0	1.20761e-11	-36.2691	-1	0.325309	0.474483	no_documented_extracellular_binding_partners	NA	27	5	231.105	0	4.32703e-12	-37.7498	-1	0.326527	0.585431	no_documented_extracellular_binding_partners	NA
C54G4.4	ADF	4	31	3	0.330281	0	3.02772e-09	-28.2991	-1.43821	0.160726	0.416578	no_documented_extracellular_binding_partners	NA	27	5	0.186044	0	5.37507e-09	-27.4711	-1.49267	0.147561	0.585431	no_documented_extracellular_binding_partners	NA
crb-1	ADF	4	31	3	3.57575	0	2.79661e-10	-31.7356	-2.07468	0.0466918	0.340663	no_documented_extracellular_binding_partners	NA	27	5	1.25002	2.17805	1.74241	0.801088	0.379963	0.716529	0.837975	no_documented_extracellular_binding_partners	NA
eat-20	ADF	4	31	3	2.21274	0	4.51929e-10	-31.0432	-1.63503	0.112494	0.416578	no_documented_extracellular_binding_partners	NA	27	5	0	47.2919	4.72919e+10	35.4609	1	0.373901	0.605423	no_documented_extracellular_binding_partners	NA
zig-11	ADF	4	31	3	21.0619	3.16425	0.150236	-2.7347	-1.87606	0.0701476	0.357474	no_documented_extracellular_binding_partners	NA	27	5	19.9381	6.92631	0.347391	-1.52537	-1.59996	0.120866	0.585431	no_documented_extracellular_binding_partners	NA
zig-12	ADF	4	31	3	3.47262	0	2.87967e-10	-31.6934	-3.57119	0.00122178	0.107516	no_documented_extracellular_binding_partners	NA	27	5	3.59104	0	2.78471e-10	-31.7418	-1.47866	0.151245	0.585431	no_documented_extracellular_binding_partners	NA
ina-1	ADF	4	31	3	5.04032	0	1.984e-10	-32.2309	-2.36944	0.0244472	0.325047	no_documented_extracellular_binding_partners	NA	27	5	11.8917	13.7415	1.15555	0.208579	0.193921	0.852467	0.919066	no_documented_extracellular_binding_partners	NA
pat-2	ADF	4	31	3	4.34608	0	2.30092e-10	-32.0171	-1	0.325309	0.474483	no_documented_extracellular_binding_partners	NA	27	5	7.84086	9.40663	1.19969	0.262666	0.233208	0.817997	0.896939	no_documented_extracellular_binding_partners	NA
pat-3	ADF	4	31	3	17.7209	0	5.64306e-11	-34.0447	-2.12842	0.0416304	0.340663	no_documented_extracellular_binding_partners	NA	27	5	34.3703	9.50209	0.276462	-1.85485	-1.89042	0.0683971	0.585431	no_documented_extracellular_binding_partners	NA
sdn-1	ADF	4	31	3	77.2056	27.2919	0.353496	-1.50023	-1.68572	0.198114	0.430243	partner_not_expressed_in_neuron	NA	27	5	41.7063	10.2814	0.246519	-2.02023	-2.91708	0.00816352	0.309858	partner_not_expressed_in_neuron	NA
mua-3	ADF	4	31	3	5.87259	0	1.70283e-10	-32.4514	-1.33328	0.192475	0.427003	no_documented_extracellular_binding_partners	NA	27	5	2.04154	0	4.89825e-10	-30.927	-1.34806	0.189269	0.585431	no_documented_extracellular_binding_partners	NA
let-805	ADF	4	31	3	4.83872	0	2.06666e-10	-32.172	-2.10448	0.0438215	0.340663	no_documented_extracellular_binding_partners	NA	27	5	0.0917112	0.111435	1.21506	0.281032	0.136665	0.893878	0.949773	no_documented_extracellular_binding_partners	NA
dgn-1	ADF	4	31	3	3.81078	19.0743	5.00536	2.32347	0.795954	0.507994	0.641677	partner_not_expressed_in_neuron	NA	27	5	18.9904	2.28604	0.120379	-3.05435	-2.08229	0.0461494	0.585431	partner_not_expressed_in_neuron	NA
hpo-30	ADF	4	31	3	4.36937	0	2.28866e-10	-32.0248	-2.08588	0.0455942	0.340663	partner_not_expressed_in_neuron	NA	27	5	4.87194	16.0164	3.28749	1.71698	1.04418	0.343526	0.588901	partner_not_expressed_in_neuron	NA
clc-5	ADF	4	31	3	0.612957	0	1.63144e-09	-29.1912	-1.37283	0.17998	0.419027	no_documented_extracellular_binding_partners	NA	NA	NA	NA	NA	NA	NA	NA	NA	NA	NA	NA
tsp-3	ADF	4	31	3	4.38669	31.068	7.08233	2.82422	0.856329	0.481145	0.631763	no_documented_extracellular_binding_partners	NA	27	5	0.925168	11.2006	12.1065	3.59771	0.914286	0.411642	0.607556	no_documented_extracellular_binding_partners	NA
tsp-4	ADF	4	31	3	6.24553	0	1.60115e-10	-32.5402	-1.16751	0.252202	0.474483	no_documented_extracellular_binding_partners	NA	27	5	5.86522	29.255	4.98789	2.31843	0.793154	0.470771	0.640189	no_documented_extracellular_binding_partners	NA
tsp-6	ADF	4	31	3	20.8472	16.4259	0.787918	-0.343883	-0.237349	0.82641	0.878342	no_documented_extracellular_binding_partners	NA	27	5	8.464	9.88748	1.16818	0.224264	0.258369	0.802371	0.886441	no_documented_extracellular_binding_partners	NA
tsp-7	ADF	4	31	3	103.646	269.035	2.5957	1.37612	0.605464	0.60322	0.727169	no_documented_extracellular_binding_partners	NA	27	5	315.596	92.6472	0.293563	-1.76826	-1.76823	0.0878767	0.585431	no_documented_extracellular_binding_partners	NA
tsp-8	ADF	4	31	3	33.4045	0	2.99361e-11	-34.9593	-1.33608	0.191569	0.427003	no_documented_extracellular_binding_partners	NA	27	5	56.6813	27.4082	0.48355	-1.04826	-1.04774	0.306941	0.585431	no_documented_extracellular_binding_partners	NA
tsp-9	ADF	4	31	3	20.533	10.5729	0.514922	-0.957575	-0.811324	0.467315	0.620819	no_documented_extracellular_binding_partners	NA	27	5	16.2453	0	6.15562e-11	-33.9193	-3.01938	0.00561461	0.258272	no_documented_extracellular_binding_partners	NA
tsp-11	ADF	4	31	3	3.55046	0	2.81653e-10	-31.7254	-1.84806	0.0744738	0.357474	no_documented_extracellular_binding_partners	NA	27	5	3.45079	1.48782	0.431153	-1.21373	-0.804916	0.430295	0.612172	no_documented_extracellular_binding_partners	NA
tsp-12	ADF	4	31	3	7.18279	6.27021	0.872949	-0.196031	-0.216373	0.842939	0.883079	no_documented_extracellular_binding_partners	NA	27	5	6.58702	12.1117	1.83872	0.878699	0.616245	0.568089	0.722546	no_documented_extracellular_binding_partners	NA
tsp-13	ADF	4	31	3	0.122641	0	8.15387e-09	-26.8699	-1	0.325309	0.474483	no_documented_extracellular_binding_partners	NA	NA	NA	NA	NA	NA	NA	NA	NA	NA	NA	NA
tsp-14	ADF	4	31	3	9.84982	0	1.01525e-10	-33.1975	-2.05479	0.0486978	0.340663	no_documented_extracellular_binding_partners	NA	27	5	5.26459	4.94571	0.93943	-0.0901425	-0.0611061	0.953666	0.974858	no_documented_extracellular_binding_partners	NA
tsp-15	ADF	4	31	3	3.47428	0.959209	0.276088	-1.8568	-1.12239	0.272105	0.474483	no_documented_extracellular_binding_partners	NA	27	5	2.41119	0.370093	0.15349	-2.70378	-0.836711	0.410062	0.607556	no_documented_extracellular_binding_partners	NA
tsp-16	ADF	4	31	3	2.30387	11.7147	5.0848	2.34619	0.797839	0.506674	0.641677	no_documented_extracellular_binding_partners	NA	27	5	2.38798	0.189066	0.0791737	-3.65883	-1.31667	0.19916	0.585431	no_documented_extracellular_binding_partners	NA
tsp-20	ADF	4	31	3	29.6393	87.1183	2.93928	1.55546	0.656164	0.577835	0.699764	no_documented_extracellular_binding_partners	NA	27	5	19.8507	39.7841	2.00417	1.003	0.695252	0.522568	0.683548	no_documented_extracellular_binding_partners	NA
tsp-21	ADF	4	31	3	38.7206	57.5297	1.48576	0.571205	0.315803	0.778584	0.852888	no_documented_extracellular_binding_partners	NA	27	5	18.9251	57.7257	3.05022	1.60891	1.20754	0.283294	0.585431	no_documented_extracellular_binding_partners	NA
C24H10.1	ADF	4	31	3	18.6893	45.7525	2.44806	1.29164	0.574955	0.617843	0.741412	no_documented_extracellular_binding_partners	NA	27	5	17.1404	0	5.83417e-11	-33.9967	-1.93363	0.0641148	0.585431	no_documented_extracellular_binding_partners	NA
K10D6.2	ADF	4	31	3	36.9248	51.6027	1.39751	0.482855	0.271084	0.807727	0.877531	no_documented_extracellular_binding_partners	NA	27	5	26.4432	25.9958	0.983081	-0.0246171	-0.0254316	0.980131	0.990902	no_documented_extracellular_binding_partners	NA
Y67A10A.9	ADF	4	31	3	0.281169	0	3.55658e-09	-28.0669	-1	0.325309	0.474483	no_documented_extracellular_binding_partners	NA	NA	NA	NA	NA	NA	NA	NA	NA	NA	NA	NA
T05E11.2	ADF	4	31	3	2.11779	0	4.72191e-10	-30.9799	-1.47208	0.151412	0.416578	no_documented_extracellular_binding_partners	NA	27	5	0.598129	0	1.67188e-09	-29.1559	-1	0.326527	0.585431	no_documented_extracellular_binding_partners	NA
vab-1	ADF	4	31	3	33.8446	22.6071	0.667967	-0.582151	-0.427282	0.693265	0.809831	partner_expressed_in_neuron	vab-2	27	5	7.51995	30.2382	4.02107	2.00758	0.906145	0.414435	0.608426	partner_expressed_in_neuron	vab-2
lin-17	ADF	4	31	3	9.3567	0	1.06875e-10	-33.1234	-1.91612	0.064922	0.349784	partner_expressed_in_neuron	cam-1	27	5	0.555558	0	1.79999e-09	-29.0494	-1	0.326527	0.585431	partner_not_expressed_in_neuron	NA
lon-2	ADF	4	31	3	61.3688	83.8759	1.36675	0.45075	0.319156	0.775116	0.852888	no_documented_extracellular_binding_partners	NA	27	5	38.8409	46.3886	1.19432	0.256192	0.153038	0.884242	0.945934	no_documented_extracellular_binding_partners	NA
smp-1	ADF	4	31	3	9.47629	0	1.05527e-10	-33.1417	-1.48049	0.14917	0.416578	partner_not_expressed_in_neuron	NA	27	5	5.40504	33.0395	6.11273	2.61182	0.829685	0.451974	0.630024	partner_not_expressed_in_neuron	NA
vab-2	ADF	4	31	3	38.8033	53.0642	1.36752	0.451561	0.263416	0.81519	0.878342	partner_not_expressed_in_neuron	NA	27	5	20.0849	16.7562	0.834266	-0.261421	-0.255788	0.802935	0.886441	partner_not_expressed_in_neuron	NA
efn-2	ADF	4	31	3	94.0143	79.0662	0.841002	-0.249819	-0.491453	0.628503	0.747408	partner_not_expressed_in_neuron	NA	27	5	47.0543	37.1224	0.788926	-0.342038	-0.469643	0.649851	0.786662	partner_not_expressed_in_neuron	NA
efn-4	ADF	4	31	3	19.2347	48.1863	2.50517	1.32491	0.748427	0.526803	0.656019	partner_expressed_in_neuron	sax-3	27	5	21.2436	55.4768	2.61146	1.38486	0.740387	0.493042	0.657918	partner_expressed_in_neuron	mab-20|sax-3
cfz-2	ADF	4	31	3	34.0511	0	2.93676e-11	-34.987	-2.48578	0.0187237	0.325047	no_documented_extracellular_binding_partners	NA	27	5	10.821	8.67144	0.80135	-0.319495	-0.335657	0.745624	0.85391	no_documented_extracellular_binding_partners	NA
mom-5	ADF	4	31	3	14.8807	0	6.72013e-11	-33.7927	-1.76029	0.0885529	0.383245	no_documented_extracellular_binding_partners	NA	27	5	4.05992	2.50287	0.616483	-0.697868	-0.55222	0.585852	0.734978	no_documented_extracellular_binding_partners	NA
mig-1	ADF	4	31	3	40.3157	0	2.48042e-11	-35.2306	-1.41446	0.167522	0.416578	no_documented_extracellular_binding_partners	NA	27	5	74.0338	0	1.35073e-11	-36.1075	-1.72534	0.0963359	0.585431	no_documented_extracellular_binding_partners	NA
B0507.1	ADF	4	31	3	4.40472	0	2.27029e-10	-32.0364	-1.58555	0.123328	0.416578	partner_not_expressed_in_neuron	NA	27	5	0	14.5995	1.45995e+10	33.7652	1.10131	0.332576	0.585431	partner_not_expressed_in_neuron	NA
C25E10.7	ADF	4	31	3	12.6178	0	7.92532e-11	-33.5547	-1.37086	0.180589	0.419027	partner_not_expressed_in_neuron	NA	27	5	24.3136	5.67225	0.233296	-2.09977	-0.80216	0.429064	0.612172	partner_not_expressed_in_neuron	NA
C25E10.8	ADF	4	31	3	184.948	0	5.40693e-12	-37.4283	-1.45331	0.156519	0.416578	partner_not_expressed_in_neuron	NA	27	5	541.514	99.1801	0.183153	-2.44888	-1.14692	0.26083	0.585431	partner_not_expressed_in_neuron	NA
swm-1	ADF	4	31	3	979.499	0	1.02093e-12	-39.8333	-1.31394	0.198825	0.430243	no_documented_extracellular_binding_partners	NA	27	5	1963.13	23.2892	0.0118633	-6.39735	-1.33737	0.192679	0.585431	no_documented_extracellular_binding_partners	NA
nas-36	ADF	4	31	3	22.8174	21.0162	0.921062	-0.118629	-0.305183	0.766362	0.852888	no_documented_extracellular_binding_partners	NA	27	5	12.4878	15.3829	1.23184	0.300816	0.411755	0.697103	0.822224	no_documented_extracellular_binding_partners	NA
C34C6.3	ADF	4	31	3	3.33665	0.959209	0.287477	-1.79848	-1.53592	0.151426	0.416578	partner_not_expressed_in_neuron	NA	27	5	1.30488	0	7.66355e-10	-30.2813	-1.22153	0.232847	0.585431	partner_not_expressed_in_neuron	NA
crld-1	ADF	4	31	3	25.5251	6.26076	0.245278	-2.02751	-2.20421	0.0624618	0.349784	no_documented_extracellular_binding_partners	NA	27	5	50.196	71.8398	1.43119	0.517213	1.13138	0.305058	0.585431	no_documented_extracellular_binding_partners	NA
F11C7.2	ADF	4	31	3	2.2323	0	4.47968e-10	-31.0559	-1.25184	0.2203	0.453282	no_documented_extracellular_binding_partners	NA	27	5	6.78686	0	1.47344e-10	-32.6601	-1.22587	0.231237	0.585431	no_documented_extracellular_binding_partners	NA
F11C7.6	ADF	4	31	3	0	5.67383	5.67383e+09	32.4017	1	0.42265	0.589302	no_documented_extracellular_binding_partners	NA	NA	NA	NA	NA	NA	NA	NA	NA	NA	NA	NA
F14H12.3	ADF	4	31	3	0.587518	3.29255	5.60416	2.4865	0.815964	0.498239	0.63852	no_documented_extracellular_binding_partners	NA	27	5	2.38459	0	4.19358e-10	-31.1511	-1.1616	0.255953	0.585431	no_documented_extracellular_binding_partners	NA
F15B9.8	ADF	4	31	3	67.8033	0	1.47485e-11	-35.9806	-2.30168	0.0284744	0.325047	partner_not_expressed_in_neuron	NA	27	5	34.0728	126.589	3.71526	1.89346	0.766653	0.484243	0.655152	partner_expressed_in_neuron	fbl-1
F35D2.3	ADF	4	31	3	5.52686	0	1.80934e-10	-32.3638	-1.57632	0.12544	0.416578	partner_not_expressed_in_neuron	NA	NA	NA	NA	NA	NA	NA	NA	NA	NA	NA	NA
kal-1	ADF	4	31	3	25.9946	30.1247	1.15888	0.212735	0.133865	0.904765	0.922231	partner_expressed_in_neuron	sax-3|sax-7|sdn-1	27	5	15.7254	0.531256	0.0337833	-4.88755	-2.36945	0.0254135	0.584511	partner_expressed_in_neuron	sax-3|sax-7|sdn-1
M03F4.6	ADF	4	31	3	59.5483	29.0285	0.487479	-1.03659	-1.82144	0.159408	0.416578	no_documented_extracellular_binding_partners	NA	27	5	21.9819	11.4925	0.522815	-0.935627	-1.24244	0.23506	0.585431	no_documented_extracellular_binding_partners	NA
dpy-31	ADF	4	31	3	1.31198	0	7.62209e-10	-30.2891	-1.94276	0.0614829	0.349784	partner_not_expressed_in_neuron	NA	NA	NA	NA	NA	NA	NA	NA	NA	NA	NA	NA
T25F10.3	ADF	4	31	3	10.5234	0	9.50264e-11	-33.2929	-1.25692	0.21848	0.453282	partner_expressed_in_neuron	T12A7.2	27	5	1.83294	2.48109	1.35361	0.436811	0.223586	0.829204	0.901025	partner_expressed_in_neuron	T12A7.2
lag-2	ADF	4	31	3	6.2938	0	1.58887e-10	-32.5513	-1	0.325309	0.474483	partner_expressed_in_neuron	ins-18	27	5	2.63017	0	3.80203e-10	-31.2925	-1	0.326527	0.585431	partner_expressed_in_neuron	ins-18
ins-1	ADF	4	31	3	550.321	218.955	0.397868	-1.32964	-0.865542	0.393494	0.555521	partner_expressed_in_neuron	zig-5	27	5	231.046	88.6146	0.383536	-1.38256	-0.886895	0.382526	0.605423	partner_expressed_in_neuron	zig-5
irld-34	ADF	4	31	3	27.8199	0	3.59455e-11	-34.6954	-1.4635	0.15373	0.416578	no_documented_extracellular_binding_partners	NA	27	5	33.7386	33.9715	1.0069	0.00992577	0.00545136	0.995763	0.998647	no_documented_extracellular_binding_partners	NA
Y53H1B.2	ADF	4	31	3	10.2677	2.44599	0.238222	-2.06962	-1.59331	0.126666	0.416578	no_documented_extracellular_binding_partners	NA	NA	NA	NA	NA	NA	NA	NA	NA	NA	NA	NA
unc-6	ADF	4	31	3	151.15	0	6.61594e-12	-37.1372	-2.01988	0.0524049	0.340663	partner_not_expressed_in_neuron	NA	27	5	74.3033	238.438	3.20898	1.68212	0.676357	0.533526	0.691329	partner_expressed_in_neuron	unc-40
kpc-1	ADF	4	31	3	104.577	22.2742	0.212993	-2.23112	-2.20087	0.0463952	0.340663	no_documented_extracellular_binding_partners	NA	27	5	86.4233	115.171	1.33263	0.41428	0.292338	0.783269	0.875232	no_documented_extracellular_binding_partners	NA
lect-2	ADF	4	31	3	2.20639	0	4.53229e-10	-31.039	-1.84911	0.0743175	0.357474	partner_expressed_in_neuron	sax-7	27	5	3.81008	2.60994	0.685008	-0.545808	-0.38941	0.707662	0.831126	partner_expressed_in_neuron	zig-9|sax-7
mnr-1	ADF	4	31	3	2.44117	0	4.09639e-10	-31.1849	-1.21869	0.232458	0.461421	partner_expressed_in_neuron	sax-7	27	5	11.7863	0	8.48446e-11	-33.4564	-1	0.326527	0.585431	partner_expressed_in_neuron	sax-7
B0222.11	ADF	4	31	3	13.9211	0	7.18332e-11	-33.6966	-1.47348	0.151037	0.416578	partner_not_expressed_in_neuron	NA	27	5	74.9856	0	1.33359e-11	-36.1259	-1.43063	0.164445	0.585431	partner_not_expressed_in_neuron	NA
clec-41	ADF	4	31	3	2.33509	0	4.28249e-10	-31.1208	-1.78898	0.0837197	0.369151	partner_expressed_in_neuron	clec-41	27	5	0.622751	0	1.60578e-09	-29.2141	-1.95972	0.0608302	0.585431	partner_expressed_in_neuron	clec-41|fbl-1
C02B8.12	ADF	4	31	3	0.145054	38.0705	262.458	8.03594	0.996186	0.424119	0.589302	partner_not_expressed_in_neuron	NA	27	5	0	64.9142	6.49142e+10	35.9178	1	0.373901	0.605423	partner_not_expressed_in_neuron	NA
adm-2	ADF	4	31	3	19.3549	0	5.16665e-11	-34.172	-4.57826	7.64325e-05	0.0201782	no_documented_extracellular_binding_partners	NA	27	5	13.6462	10.2025	0.747647	-0.41957	-0.683617	0.509316	0.672589	no_documented_extracellular_binding_partners	NA
let-756	ADF	4	31	3	1.81558	0	5.50788e-10	-30.7578	-1.4701	0.151946	0.416578	no_documented_extracellular_binding_partners	NA	27	5	7.15961	0.529915	0.0740145	-3.75605	-1.70166	0.10034	0.585431	no_documented_extracellular_binding_partners	NA
C05D12.2	ADF	4	31	3	5.31472	8.42869	1.58592	0.665316	0.359464	0.750459	0.846672	no_documented_extracellular_binding_partners	NA	27	5	3.32448	0	3.00799e-10	-31.6305	-1.49341	0.147368	0.585431	no_documented_extracellular_binding_partners	NA
irld-13	ADF	4	31	3	0.75253	0	1.32885e-09	-29.4872	-1	0.325309	0.474483	no_documented_extracellular_binding_partners	NA	27	5	0.584771	0	1.71007e-09	-29.1233	-1.59023	0.12387	0.585431	no_documented_extracellular_binding_partners	NA
B0393.5	ADF	4	31	3	46.4174	9.80196	0.21117	-2.24352	-0.879624	0.385627	0.547341	partner_expressed_in_neuron	F58E6.13	27	5	43.1366	0	2.31822e-11	-35.3282	-1.62656	0.115891	0.585431	partner_not_expressed_in_neuron	NA
C02B10.3	ADF	4	31	3	179.938	115.991	0.644618	-0.633483	-1.62683	0.170903	0.416578	no_documented_extracellular_binding_partners	NA	27	5	82.6869	34.5854	0.41827	-1.25749	-3.57998	0.0046405	0.257296	no_documented_extracellular_binding_partners	NA
C11H1.5	ADF	4	31	3	0.641584	0	1.55864e-09	-29.2571	-1.42805	0.163607	0.416578	no_documented_extracellular_binding_partners	NA	NA	NA	NA	NA	NA	NA	NA	NA	NA	NA	NA
C16B8.4	ADF	4	31	3	37.7663	0	2.64787e-11	-35.1364	-1.81701	0.0792175	0.366902	partner_not_expressed_in_neuron	NA	27	5	11.1335	3.10906	0.279252	-1.84036	-1.11878	0.272152	0.585431	partner_not_expressed_in_neuron	NA
spe-9	ADF	4	31	3	0.828867	0	1.20647e-09	-29.6266	-1.7879	0.0838981	0.369151	partner_expressed_in_neuron	nas-39	27	5	0.354352	0	2.82205e-09	-28.4006	-1.76365	0.0895401	0.585431	partner_expressed_in_neuron	nas-39
nas-37	ADF	4	31	3	16.2692	86.4333	5.31269	2.40944	0.892424	0.463823	0.620819	no_documented_extracellular_binding_partners	NA	27	5	11.931	72.0368	6.03778	2.59402	0.955454	0.392254	0.605423	no_documented_extracellular_binding_partners	NA
C18E9.7	ADF	4	31	3	5.53404	1.59348	0.287941	-1.79615	-0.9109	0.369776	0.527681	no_documented_extracellular_binding_partners	NA	27	5	4.76246	0	2.09976e-10	-32.1491	-1.3708	0.182156	0.585431	no_documented_extracellular_binding_partners	NA
hir-1	ADF	4	31	3	0.34713	0	2.88077e-09	-28.3709	-1	0.325309	0.474483	partner_not_expressed_in_neuron	NA	NA	NA	NA	NA	NA	NA	NA	NA	NA	NA	NA
C27A7.8	ADF	4	31	3	34.1617	0	2.92726e-11	-34.9917	-1.34028	0.190218	0.427003	no_documented_extracellular_binding_partners	NA	27	5	73.7836	1549.04	20.9943	4.39193	0.951722	0.394995	0.605423	no_documented_extracellular_binding_partners	NA
C27B7.7	ADF	4	31	3	0.497871	0	2.00855e-09	-28.8912	-1	0.325309	0.474483	no_documented_extracellular_binding_partners	NA	NA	NA	NA	NA	NA	NA	NA	NA	NA	NA	NA
irld-24	ADF	4	31	3	1.15563	0	8.65326e-10	-30.106	-1.39924	0.171996	0.416578	no_documented_extracellular_binding_partners	NA	27	5	1.30741	18.8843	14.444	3.8524	0.929577	0.404959	0.606429	no_documented_extracellular_binding_partners	NA
ZK856.6	ADF	4	31	3	45.0619	3449.71	76.5548	6.25842	0.986886	0.427712	0.591183	partner_expressed_in_neuron	dex-1|trk-1|F15B9.8	27	5	6.59868	601.389	91.1377	6.50998	1.39746	0.234782	0.585431	partner_expressed_in_neuron	trk-1|F15B9.8
C49C3.4	ADF	4	31	3	0.622696	0	1.60592e-09	-29.214	-1	0.325309	0.474483	no_documented_extracellular_binding_partners	NA	27	5	3.9522	0	2.53024e-10	-31.88	-1.43243	0.163934	0.585431	no_documented_extracellular_binding_partners	NA
mec-9	ADF	4	31	3	14.6238	0	6.83816e-11	-33.7676	-1.60001	0.120077	0.416578	no_documented_extracellular_binding_partners	NA	27	5	37.8722	0	2.64046e-11	-35.1404	-1.17478	0.250729	0.585431	no_documented_extracellular_binding_partners	NA
C53A5.13	ADF	4	31	3	2.82854	0.923974	0.326662	-1.61413	-1.60884	0.165835	0.416578	no_documented_extracellular_binding_partners	NA	27	5	2.44169	1.37283	0.562247	-0.830723	-0.878149	0.393865	0.605423	no_documented_extracellular_binding_partners	NA
lam-2	ADF	4	31	3	4.83537	0	2.06809e-10	-32.171	-1.66927	0.105469	0.416578	no_documented_extracellular_binding_partners	NA	27	5	0.485369	1.04441	2.1518	1.10554	0.522238	0.626636	0.768674	no_documented_extracellular_binding_partners	NA
dex-1	ADF	4	31	3	2.5707	0	3.88999e-10	-31.2595	-1.51444	0.14038	0.416578	partner_not_expressed_in_neuron	NA	27	5	0	0.182277	1.82277e+08	27.4416	1	0.373901	0.605423	partner_not_expressed_in_neuron	NA
pqn-25	ADF	4	31	3	0.873119	0	1.14532e-09	-29.7016	-1.49876	0.144385	0.416578	partner_not_expressed_in_neuron	NA	27	5	0.484189	16.1387	33.3315	5.05881	1.028	0.361995	0.605423	partner_not_expressed_in_neuron	NA
trk-1	ADF	4	31	3	68.665	40.8115	0.594357	-0.750598	-1.55938	0.169959	0.416578	partner_not_expressed_in_neuron	NA	27	5	50.1088	89.6835	1.78978	0.839779	1.18565	0.288779	0.585431	partner_not_expressed_in_neuron	NA
irld-2	ADF	4	31	3	10.172	0	9.83093e-11	-33.2439	-1.57042	0.126807	0.416578	no_documented_extracellular_binding_partners	NA	27	5	4.74721	3.00101	0.632162	-0.661635	-0.40673	0.688052	0.818544	no_documented_extracellular_binding_partners	NA
F09F9.4	ADF	4	31	3	2.91622	0	3.42909e-10	-31.4415	-1.91842	0.064619	0.349784	partner_not_expressed_in_neuron	NA	27	5	5.07674	1.01278	0.199494	-2.32558	-1.59615	0.120994	0.585431	partner_not_expressed_in_neuron	NA
F19C6.3	ADF	4	31	3	50.5927	17.6233	0.348338	-1.52144	-1.26068	0.239658	0.472161	no_documented_extracellular_binding_partners	NA	27	5	14.384	80.7508	5.61394	2.48901	0.967452	0.387742	0.605423	no_documented_extracellular_binding_partners	NA
F21A3.11	ADF	4	31	3	3.38171	0	2.95708e-10	-31.6551	-2.22739	0.0335715	0.340663	partner_expressed_in_neuron	F21A3.11|T13C2.6	27	5	12.1959	0	8.19946e-11	-33.5057	-1.02476	0.314915	0.585431	partner_expressed_in_neuron	T13C2.6
F28C1.3	ADF	4	31	3	41.0696	39.9317	0.972294	-0.040536	-0.106876	0.919275	0.933418	no_documented_extracellular_binding_partners	NA	27	5	27.0233	17.0639	0.631454	-0.66325	-1.26499	0.255975	0.585431	no_documented_extracellular_binding_partners	NA
F30H5.3	ADF	4	31	3	0.288645	1.70945	5.92233	2.56617	0.825344	0.493874	0.638058	no_documented_extracellular_binding_partners	NA	NA	NA	NA	NA	NA	NA	NA	NA	NA	NA	NA
atrn-1	ADF	4	31	3	20.2392	11.3557	0.561074	-0.833738	-0.758497	0.519245	0.649671	no_documented_extracellular_binding_partners	NA	27	5	9.09629	23.8457	2.62148	1.39038	1.07849	0.339608	0.588901	no_documented_extracellular_binding_partners	NA
nas-39	ADF	4	31	3	1.46512	0	6.82537e-10	-30.4484	-1.91901	0.0645414	0.349784	partner_not_expressed_in_neuron	NA	27	5	6.17742	0	1.6188e-10	-32.5244	-1.32105	0.197995	0.585431	partner_not_expressed_in_neuron	NA
F40F11.4	ADF	4	31	3	19.7692	18.6738	0.944594	-0.082233	-0.217843	0.828978	0.878342	no_documented_extracellular_binding_partners	NA	27	5	10.5175	14.445	1.37342	0.457777	0.321478	0.76292	0.859452	no_documented_extracellular_binding_partners	NA
agr-1	ADF	4	31	3	93.7218	0	1.06699e-11	-36.4477	-1.4442	0.159046	0.416578	partner_not_expressed_in_neuron	NA	27	5	95.531	40.4116	0.423021	-1.2412	-0.775235	0.446141	0.625051	partner_not_expressed_in_neuron	NA
dep-1	ADF	4	31	3	108.679	132.899	1.22286	0.290262	0.178582	0.873571	0.902578	partner_expressed_in_neuron	cdh-1	27	5	34.6184	202.313	5.8441	2.54698	2.49973	0.0649325	0.585431	partner_expressed_in_neuron	cdh-1
F46G10.2	ADF	4	31	3	15.9175	0	6.2824e-11	-33.8899	-1.41295	0.167962	0.416578	no_documented_extracellular_binding_partners	NA	27	5	2.26354	1.99039	0.879326	-0.18553	-0.125119	0.901502	0.949773	no_documented_extracellular_binding_partners	NA
F53C11.9	ADF	4	31	3	1.39288	0	7.17938e-10	-30.3754	-1.08373	0.287116	0.474483	partner_not_expressed_in_neuron	NA	NA	NA	NA	NA	NA	NA	NA	NA	NA	NA	NA
F58E6.13	ADF	4	31	3	15.5818	5.91917	0.379878	-1.39639	-0.734428	0.469807	0.620819	partner_expressed_in_neuron	F58E6.13|ptp-3	27	5	6.09391	1.16761	0.191603	-2.38381	-1.19614	0.241867	0.585431	partner_expressed_in_neuron	ptp-3
H42K12.3	ADF	4	31	3	3.56658	3.05278	0.855941	-0.224417	-0.156161	0.886861	0.911017	partner_not_expressed_in_neuron	NA	27	5	2.7537	0.567242	0.205993	-2.27933	-1.19876	0.240112	0.585431	partner_expressed_in_neuron	zig-9
apx-1	ADF	4	31	3	1.53974	0	6.49459e-10	-30.52	-1.08074	0.288426	0.474483	no_documented_extracellular_binding_partners	NA	27	5	0.141824	0	7.05102e-09	-27.0795	-1	0.326527	0.585431	no_documented_extracellular_binding_partners	NA
R05G6.9	ADF	4	31	3	1.79616	0	5.56742e-10	-30.7423	-1.38622	0.175896	0.419027	partner_not_expressed_in_neuron	NA	NA	NA	NA	NA	NA	NA	NA	NA	NA	NA	NA
lin-12	ADF	4	31	3	5.1698	0	1.93431e-10	-32.2675	-1.60196	0.119642	0.416578	partner_not_expressed_in_neuron	NA	27	5	0.0846816	0	1.18089e-08	-26.3355	-1	0.326527	0.585431	partner_not_expressed_in_neuron	NA
nas-23	ADF	4	31	3	0.158574	0	6.30619e-09	-27.2406	-1.43442	0.161794	0.416578	partner_not_expressed_in_neuron	NA	NA	NA	NA	NA	NA	NA	NA	NA	NA	NA	NA
R11G1.1	ADF	4	31	3	11.365	0	8.79892e-11	-33.4039	-1.24385	0.223187	0.453282	partner_not_expressed_in_neuron	NA	27	5	16.3356	0	6.1216e-11	-33.9273	-1.26947	0.215518	0.585431	partner_not_expressed_in_neuron	NA
T05G5.1	ADF	4	31	3	3.8597	0	2.59088e-10	-31.8458	-1.07269	0.291964	0.474483	partner_expressed_in_neuron	clr-1|rig-1	27	5	3.78376	0.836709	0.221132	-2.17702	-1.13091	0.267124	0.585431	partner_expressed_in_neuron	clr-1
irld-49	ADF	4	31	3	0.0375431	0	2.6636e-08	-25.162	-1	0.325309	0.474483	no_documented_extracellular_binding_partners	NA	NA	NA	NA	NA	NA	NA	NA	NA	NA	NA	NA
T12A7.2	ADF	4	31	3	157.998	230.146	1.45664	0.542644	0.468049	0.684271	0.80384	partner_expressed_in_neuron	T25F10.3	27	5	80.1901	101.101	1.26077	0.334306	0.533781	0.619435	0.763233	partner_expressed_in_neuron	T25F10.3
T13C2.6	ADF	4	31	3	21.5352	29.1749	1.35475	0.438027	0.382243	0.736311	0.844481	partner_expressed_in_neuron	F21A3.11	27	5	30.581	75.3744	2.46474	1.30144	1.06415	0.342877	0.588901	partner_not_expressed_in_neuron	NA
T19D12.6	ADF	4	31	3	148.379	168.726	1.13713	0.185401	0.604713	0.553216	0.682472	partner_expressed_in_neuron	casy-1	27	5	181.987	144.888	0.796141	-0.328904	-0.56451	0.579428	0.733588	partner_expressed_in_neuron	casy-1
T21B6.3	ADF	4	31	3	5.46714	0	1.82911e-10	-32.3481	-3.24337	0.00289534	0.13069	no_documented_extracellular_binding_partners	NA	27	5	1.74105	0	5.74365e-10	-30.6973	-1.60194	0.12125	0.585431	no_documented_extracellular_binding_partners	NA
chhy-1	ADF	4	31	3	93.5931	0	1.06845e-11	-36.4457	-1.68954	0.101483	0.416578	partner_expressed_in_neuron	T13C2.6	27	5	18.8364	167.041	8.86796	3.1486	0.883556	0.426075	0.612172	partner_expressed_in_neuron	T13C2.6
irld-52	ADF	4	31	3	0.155139	0	6.44583e-09	-27.209	-1.4037	0.170677	0.416578	no_documented_extracellular_binding_partners	NA	27	5	2.55674	0	3.91123e-10	-31.2517	-1	0.326527	0.585431	no_documented_extracellular_binding_partners	NA
irld-15	ADF	4	31	3	3.98275	0	2.51083e-10	-31.8911	-1.86823	0.0715243	0.357474	no_documented_extracellular_binding_partners	NA	27	5	6.97834	1.1052	0.158376	-2.65858	-1.69938	0.0996816	0.585431	no_documented_extracellular_binding_partners	NA
irld-55	ADF	4	31	3	0.0238145	0	4.19913e-08	-24.5053	-1	0.325309	0.474483	no_documented_extracellular_binding_partners	NA	27	5	0.359267	2.51541	7.00151	2.80767	0.848562	0.442151	0.62262	no_documented_extracellular_binding_partners	NA
unc-71	ADF	4	31	3	9.65477	0	1.03576e-10	-33.1686	-2.08767	0.0454199	0.340663	partner_not_expressed_in_neuron	NA	27	5	10.1705	23.0377	2.26515	1.1796	0.553633	0.608353	0.756331	partner_not_expressed_in_neuron	NA
fmil-1	ADF	4	31	3	13.4447	19.9655	1.48501	0.570471	0.316649	0.778374	0.852888	partner_not_expressed_in_neuron	NA	27	5	6.84768	9.90526	1.44651	0.532579	0.278439	0.790032	0.879229	partner_expressed_in_neuron	unc-40
ced-1	ADF	4	31	3	11.444	18.6801	1.6323	0.706907	0.377488	0.738921	0.844481	partner_expressed_in_neuron	lron-10	27	5	4.67292	7.80929	1.67118	0.740868	0.880918	0.405549	0.606429	partner_expressed_in_neuron	lron-10
Y51H4A.25	ADF	4	31	3	0.907778	0	1.10159e-09	-29.7578	-1.82644	0.0777502	0.366537	no_documented_extracellular_binding_partners	NA	NA	NA	NA	NA	NA	NA	NA	NA	NA	NA	NA
ndnf-1	ADF	4	31	3	1.13313	0	8.8251e-10	-30.0777	-1.63221	0.113089	0.416578	partner_not_expressed_in_neuron	NA	27	5	3.41399	0	2.92912e-10	-31.6688	-1.80622	0.0824734	0.585431	partner_not_expressed_in_neuron	NA
daf-2	ADF	4	31	3	110.492	40.3909	0.365555	-1.45184	-2.68867	0.0523701	0.340663	partner_expressed_in_neuron	daf-2|casy-1	27	5	24.1516	32.9283	1.3634	0.447213	0.43876	0.679016	0.811292	partner_expressed_in_neuron	daf-2|casy-1
egas-3	ADF	4	31	3	0.572634	0	1.74632e-09	-29.093	-1	0.325309	0.474483	no_documented_extracellular_binding_partners	NA	27	5	1.82079	0	5.49214e-10	-30.7619	-1	0.326527	0.585431	no_documented_extracellular_binding_partners	NA
Y69H2.3	ADF	4	31	3	2.60963	0	3.83197e-10	-31.2812	-1.28319	0.209249	0.445498	no_documented_extracellular_binding_partners	NA	27	5	1.77002	0	5.64967e-10	-30.7211	-1.61594	0.118177	0.585431	no_documented_extracellular_binding_partners	NA
mab-7	ADF	4	31	3	1.10463	0	9.0528e-10	-30.0409	-1.74606	0.0910358	0.387636	no_documented_extracellular_binding_partners	NA	27	5	1.27637	6.4461	5.05032	2.33638	1.10447	0.329565	0.585431	no_documented_extracellular_binding_partners	NA
irld-19	ADF	4	31	3	1.9129	0	5.22765e-10	-30.8331	-1	0.325309	0.474483	no_documented_extracellular_binding_partners	NA	NA	NA	NA	NA	NA	NA	NA	NA	NA	NA	NA
irld-65	ADF	4	31	3	0.611136	0	1.6363e-09	-29.1869	-1	0.325309	0.474483	no_documented_extracellular_binding_partners	NA	27	5	1.70505	0.362939	0.212861	-2.23202	-0.819655	0.419609	0.612172	no_documented_extracellular_binding_partners	NA
lgx-1	ADF	4	31	3	0.448589	0	2.22921e-09	-28.7408	-1	0.325309	0.474483	partner_not_expressed_in_neuron	NA	NA	NA	NA	NA	NA	NA	NA	NA	NA	NA	NA
gon-1	ADF	4	31	3	17.2107	13.2272	0.768547	-0.379795	-0.183516	0.857413	0.89117	no_documented_extracellular_binding_partners	NA	27	5	4.0232	8.63229	2.14563	1.1014	0.483955	0.645902	0.785326	no_documented_extracellular_binding_partners	NA
F28B4.3	ADF	4	31	3	1.19267	0	8.38458e-10	-30.1515	-1.9837	0.0565057	0.346919	partner_not_expressed_in_neuron	NA	NA	NA	NA	NA	NA	NA	NA	NA	NA	NA	NA
irg-7	ADF	4	31	3	3.25377	1.16642	0.358483	-1.48002	-1.34707	0.226641	0.453282	no_documented_extracellular_binding_partners	NA	NA	NA	NA	NA	NA	NA	NA	NA	NA	NA	NA
ten-1	ADF	4	31	3	157.674	140.187	0.889098	-0.169586	-0.19312	0.856394	0.89117	partner_not_expressed_in_neuron	NA	27	5	70.155	75.8998	1.08189	0.113548	0.0915863	0.930509	0.972805	partner_not_expressed_in_neuron	NA
T01D3.1	ADF	4	31	3	184.521	376.405	2.0399	1.0285	0.887646	0.460756	0.620611	no_documented_extracellular_binding_partners	NA	27	5	137.896	101.147	0.733498	-0.447135	-0.627453	0.551761	0.711617	no_documented_extracellular_binding_partners	NA
mec-1	ADF	4	31	3	3.30185	0	3.02861e-10	-31.6206	-1	0.325309	0.474483	no_documented_extracellular_binding_partners	NA	27	5	8.59441	0	1.16355e-10	-33.0008	-1	0.326527	0.585431	no_documented_extracellular_binding_partners	NA
Y64G10A.7	ADF	4	31	3	26.4041	0	3.78729e-11	-34.62	-1.4569	0.155532	0.416578	no_documented_extracellular_binding_partners	NA	27	5	6.26867	0	1.59523e-10	-32.5455	-1	0.326527	0.585431	no_documented_extracellular_binding_partners	NA
sol-1	ADF	4	31	3	109.331	0	9.14652e-12	-36.6699	-2.97943	0.00567579	0.187301	partner_not_expressed_in_neuron	NA	27	5	89.8061	40.9828	0.456347	-1.1318	-1.61677	0.117262	0.585431	partner_not_expressed_in_neuron	NA
C34F6.10	ADF	4	31	3	81.4813	299.347	3.67381	1.87728	1.15459	0.365804	0.524849	no_documented_extracellular_binding_partners	NA	27	5	90.4365	60.2288	0.665979	-0.586452	-0.895104	0.397035	0.605423	no_documented_extracellular_binding_partners	NA
ost-1	ADF	4	31	3	44.7269	18.9396	0.42345	-1.23974	-1.58813	0.14693	0.416578	no_documented_extracellular_binding_partners	NA	27	5	19.0711	12.9022	0.676532	-0.56377	-0.472542	0.652846	0.786837	no_documented_extracellular_binding_partners	NA
phg-1	ADF	4	31	3	0.331173	0	3.01957e-09	-28.303	-2.03124	0.0511721	0.340663	partner_expressed_in_neuron	dep-1	NA	NA	NA	NA	NA	NA	NA	NA	NA	NA	NA
flr-2	ADF	4	31	3	3.65486	0	2.73608e-10	-31.7672	-1	0.325309	0.474483	partner_expressed_in_neuron	F15B9.8	NA	NA	NA	NA	NA	NA	NA	NA	NA	NA	NA
neto-1	ADF	4	31	3	19.2451	0	5.19613e-11	-34.1638	-2.26669	0.030781	0.325047	partner_not_expressed_in_neuron	NA	27	5	53.141	0	1.88179e-11	-35.6291	-1.93081	0.0644797	0.585431	partner_not_expressed_in_neuron	NA
plx-2	ADF	4	31	3	41.7121	29.4701	0.706511	-0.501216	-0.450291	0.685091	0.80384	partner_not_expressed_in_neuron	NA	27	5	19.4085	18.1292	0.934086	-0.0983729	-0.126058	0.901596	0.949773	partner_expressed_in_neuron	mab-20
sol-2	ADF	4	31	3	35.5772	45.2091	1.27073	0.345661	0.2944	0.787959	0.859591	no_documented_extracellular_binding_partners	NA	27	5	27.7446	15.5407	0.560132	-0.83616	-0.718896	0.490434	0.657918	no_documented_extracellular_binding_partners	NA
T02C5.1	ADF	4	31	3	4.16912	0	2.39858e-10	-31.9571	-2.36675	0.0245963	0.325047	partner_not_expressed_in_neuron	NA	NA	NA	NA	NA	NA	NA	NA	NA	NA	NA	NA
svh-2	ADF	4	31	3	15.509	70.6785	4.55727	2.18817	0.84894	0.48471	0.631763	no_documented_extracellular_binding_partners	NA	27	5	13.5238	11.739	0.868025	-0.204192	-0.213682	0.835003	0.903768	no_documented_extracellular_binding_partners	NA
ilc-17.1	ADF	4	31	3	2.15249	65.6915	30.5189	4.93163	0.967091	0.435475	0.598778	no_documented_extracellular_binding_partners	NA	27	5	1.31199	28.5701	21.7762	4.44468	1.01814	0.366035	0.605423	no_documented_extracellular_binding_partners	NA
T23B12.8	ADF	4	31	3	73.0712	0	1.36853e-11	-36.0886	-1	0.325309	0.474483	partner_not_expressed_in_neuron	NA	27	5	218.015	0	4.58685e-12	-37.6656	-1	0.326527	0.585431	partner_not_expressed_in_neuron	NA
ins-18	ADF	4	31	3	957.887	854.658	0.892232	-0.164509	-0.102672	0.92342	0.934034	partner_not_expressed_in_neuron	NA	27	5	1175.2	1269.37	1.08013	0.111208	0.0947289	0.925788	0.971549	partner_not_expressed_in_neuron	NA
T28F3.8	ADF	4	31	3	1.55097	8.13428	5.24464	2.39084	0.804781	0.503777	0.641677	no_documented_extracellular_binding_partners	NA	27	5	0.992055	22.004	22.1803	4.4712	1.08879	0.337381	0.588901	no_documented_extracellular_binding_partners	NA
plx-1	ADF	4	31	3	22.9701	0	4.35348e-11	-34.419	-1.93802	0.062083	0.349784	partner_expressed_in_neuron	casy-1|sax-3	27	5	13.0608	0.892334	0.0683215	-3.87152	-2.06975	0.0481152	0.585431	partner_expressed_in_neuron	casy-1|sax-3
Y69A2AR.31	ADF	4	31	3	35.1052	114.31	3.25621	1.70319	0.684372	0.561408	0.686972	no_documented_extracellular_binding_partners	NA	27	5	22.7899	0	4.38791e-11	-34.4077	-2.65385	0.0133949	0.369699	no_documented_extracellular_binding_partners	NA
mab-20	ADF	4	31	3	84.7028	46.8138	0.552683	-0.855476	-0.747603	0.5136	0.645669	partner_not_expressed_in_neuron	NA	27	5	227.669	132.543	0.582173	-0.78048	-1.26796	0.226849	0.585431	partner_expressed_in_neuron	mab-20
Y95B8A.6	ADF	4	31	3	6.38007	0	1.56738e-10	-32.5709	-2.36443	0.0247264	0.325047	no_documented_extracellular_binding_partners	NA	27	5	3.08099	5.66299	1.83804	0.878172	0.665986	0.530126	0.690164	no_documented_extracellular_binding_partners	NA
lev-10	ADF	4	31	3	2.27808	3.60238	1.58133	0.661134	0.341815	0.757582	0.85107	no_documented_extracellular_binding_partners	NA	27	5	4.83529	4.6806	0.968009	-0.0469077	-0.0284784	0.978062	0.990902	no_documented_extracellular_binding_partners	NA
daf-28	ADF	4	31	3	1897.66	398.992	0.210255	-2.24979	-1.14447	0.261048	0.474483	partner_not_expressed_in_neuron	NA	27	5	656.912	619.191	0.942579	-0.0853147	-0.0627085	0.951863	0.974858	partner_not_expressed_in_neuron	NA
ins-6	ADF	4	31	3	358.196	0	2.79177e-12	-38.382	-1.02919	0.311617	0.474483	partner_not_expressed_in_neuron	NA	27	5	0	60.2231	6.02231e+10	35.8096	1	0.373901	0.605423	partner_not_expressed_in_neuron	NA
Y71H2AM.10	ADF	4	31	3	91.2923	83.1136	0.910412	-0.135409	-0.222686	0.8384	0.881823	no_documented_extracellular_binding_partners	NA	27	5	126.187	82.4775	0.653614	-0.61349	-2.09903	0.0487193	0.585431	no_documented_extracellular_binding_partners	NA
scl-10	ADF	4	31	3	0.14835	0	6.74084e-09	-27.1444	-1	0.325309	0.474483	partner_not_expressed_in_neuron	NA	27	5	1.05775	0.301673	0.285203	-1.80994	-1.51294	0.145545	0.585431	partner_not_expressed_in_neuron	NA
eva-1	ADF	4	31	3	53.0431	68.5544	1.29243	0.370086	0.351214	0.745477	0.845024	partner_not_expressed_in_neuron	NA	27	5	45.4152	30.2404	0.665865	-0.586698	-0.511686	0.612844	0.758497	partner_not_expressed_in_neuron	NA
unc-129	ADF	4	31	3	15.5007	0	6.45131e-11	-33.8516	-1.34431	0.188925	0.427003	no_documented_extracellular_binding_partners	NA	27	5	5.75146	0	1.73869e-10	-32.4213	-1	0.326527	0.585431	no_documented_extracellular_binding_partners	NA
epi-1	ADF	4	31	3	2.4016	0	4.16389e-10	-31.1613	-1.80791	0.0806573	0.36713	no_documented_extracellular_binding_partners	NA	NA	NA	NA	NA	NA	NA	NA	NA	NA	NA	NA
emb-9	ADF	4	31	3	15.2311	0	6.56552e-11	-33.8263	-1.10106	0.279628	0.474483	no_documented_extracellular_binding_partners	NA	27	5	8.28305	0	1.20728e-10	-32.9475	-1.58719	0.124557	0.585431	no_documented_extracellular_binding_partners	NA
let-2	ADF	4	31	3	11.4113	0	8.76323e-11	-33.4097	-3.26068	0.00276831	0.13069	no_documented_extracellular_binding_partners	NA	NA	NA	NA	NA	NA	NA	NA	NA	NA	NA	NA
cle-1	ADF	4	31	3	44.443	0	2.25007e-11	-35.3712	-1.56296	0.128551	0.416578	partner_not_expressed_in_neuron	NA	27	5	70.94	41.1978	0.580742	-0.784031	-0.488058	0.63224	0.772116	partner_not_expressed_in_neuron	NA
egl-20	ADF	4	31	3	2.43409	0	4.10831e-10	-31.1807	-1.70196	0.0991048	0.415296	partner_expressed_in_neuron	cam-1	27	5	2.66206	2.68317	1.00793	0.0113944	0.00854426	0.993363	0.998647	partner_not_expressed_in_neuron	NA
cwn-1	ADF	4	31	3	6.8111	0	1.46819e-10	-32.6652	-1	0.325309	0.474483	partner_expressed_in_neuron	cam-1	27	5	2.06898	0	4.83331e-10	-30.9463	-1	0.326527	0.585431	partner_not_expressed_in_neuron	NA
ddr-2	ADF	4	31	3	7.65909	0	1.30564e-10	-32.8345	-2.89065	0.00708218	0.207744	no_documented_extracellular_binding_partners	NA	27	5	10.2173	7.4684	0.730957	-0.452142	-0.323975	0.756012	0.859091	no_documented_extracellular_binding_partners	NA
mom-2	ADF	4	31	3	0.167008	0	5.98774e-09	-27.3153	-1	0.325309	0.474483	partner_expressed_in_neuron	cam-1	27	5	0.266508	0	3.75223e-09	-27.9896	-1.6316	0.11482	0.585431	partner_not_expressed_in_neuron	NA
stg-1	ADF	4	31	3	17.5069	0	5.71203e-11	-34.0272	-2.01533	0.0529059	0.340663	no_documented_extracellular_binding_partners	NA	27	5	16.1224	3.08388	0.191279	-2.38625	-1.02193	0.315377	0.585431	no_documented_extracellular_binding_partners	NA
stg-2	ADF	4	31	3	44.4081	44.3315	0.998275	-0.0024913	-0.00219723	0.998349	0.998349	no_documented_extracellular_binding_partners	NA	27	5	44.694	10.5037	0.235013	-2.08919	-1.96657	0.0629281	0.585431	no_documented_extracellular_binding_partners	NA
cni-1	ADF	4	31	3	8.49001	2.67653	0.315256	-1.6654	-1.8406	0.142498	0.416578	no_documented_extracellular_binding_partners	NA	27	5	44.0588	44.4753	1.00945	0.0135752	0.0396318	0.969217	0.987099	no_documented_extracellular_binding_partners	NA
cam-1	ADL	3	37	3	59.5217	29.8922	0.502206	-0.993649	-0.917449	0.432801	0.573988	partner_not_expressed_in_neuron	NA	34	3	37.0978	3.22656	0.0869744	-3.52327	-3.17941	0.00312695	0.0892826	partner_not_expressed_in_neuron	NA
egl-15	ADL	3	37	3	3.79387	0	2.63583e-10	-31.821	-1.55648	0.128344	0.406422	partner_not_expressed_in_neuron	NA	34	3	0.380592	1.73646	4.56251	2.18983	0.773333	0.517554	0.632931	partner_not_expressed_in_neuron	NA
ver-3	ADL	3	37	3	8.33179	0	1.20022e-10	-32.956	-1.054	0.298906	0.459382	partner_not_expressed_in_neuron	NA	34	3	29.0733	0	3.43958e-11	-34.759	-1.35347	0.185104	0.448541	partner_not_expressed_in_neuron	NA
clr-1	ADL	3	37	3	23.2584	18.7731	0.807152	-0.309088	-0.22591	0.83844	0.891625	partner_expressed_in_neuron	T05G5.1	34	3	21.8503	5.72761	0.262129	-1.93165	-2.67071	0.0173858	0.153149	partner_expressed_in_neuron	T05G5.1
ptp-3	ADL	3	37	3	216.125	62.9451	0.291244	-1.7797	-3.08294	0.017191	0.168946	partner_expressed_in_neuron	F58E6.13	34	3	133.028	123.052	0.925014	-0.112454	-0.216001	0.834985	0.870642	partner_not_expressed_in_neuron	NA
ptp-4	ADL	3	37	3	24.2766	0	4.11919e-11	-34.4988	-2.70763	0.0103003	0.122316	partner_expressed_in_neuron	T19D12.6|fmil-1	34	3	21.2008	25.2769	1.19226	0.253704	0.15498	0.889182	0.910945	partner_expressed_in_neuron	R11G1.1|T19D12.6|fmil-1
dig-1	ADL	3	37	3	31.9226	0	3.13258e-11	-34.8939	-1.87028	0.0695934	0.287451	no_documented_extracellular_binding_partners	NA	34	3	11.0432	0	9.05532e-11	-33.3624	-1	0.324587	0.454842	no_documented_extracellular_binding_partners	NA
him-4	ADL	3	37	3	5.72123	0	1.74788e-10	-32.4137	-1.9203	0.06277	0.286831	partner_expressed_in_neuron	him-4	34	3	15.2231	0	6.56897e-11	-33.8255	-1.08832	0.284338	0.454842	partner_expressed_in_neuron	him-4
unc-52	ADL	3	37	3	1.31178	0	7.62323e-10	-30.2889	-1	0.323985	0.459382	no_documented_extracellular_binding_partners	NA	NA	NA	NA	NA	NA	NA	NA	NA	NA	NA	NA
igcm-1	ADL	3	37	3	7.4557	2.59882	0.348568	-1.52049	-0.791702	0.435022	0.573988	partner_not_expressed_in_neuron	NA	34	3	13.0499	0	7.66292e-11	-33.6033	-1.87471	0.0697065	0.3404	partner_not_expressed_in_neuron	NA
igcm-2	ADL	3	37	3	6.75935	0	1.47943e-10	-32.6542	-2.36338	0.0236284	0.204063	partner_not_expressed_in_neuron	NA	34	3	9.68086	7.45027	0.769588	-0.377842	-0.268228	0.805422	0.854113	partner_not_expressed_in_neuron	NA
igcm-3	ADL	3	37	3	23.0312	23.4256	1.01713	0.0244978	0.0164713	0.988241	0.995225	partner_not_expressed_in_neuron	NA	34	3	11.8196	1.5931	0.134784	-2.89128	-1.89822	0.0661308	0.335132	partner_not_expressed_in_neuron	NA
igcm-4	ADL	3	37	3	31.0657	0	3.21899e-11	-34.8546	-3.32342	0.00205103	0.0730678	partner_expressed_in_neuron	sax-3	34	3	19.3071	9.29164	0.481255	-1.05513	-1.0292	0.31425	0.454842	partner_expressed_in_neuron	sax-3
oig-1	ADL	3	37	3	80.1563	0	1.24756e-11	-36.2221	-2.22174	0.0326759	0.237543	partner_expressed_in_neuron	fmil-1|casy-1	34	3	77.1278	0	1.29655e-11	-36.1665	-2.98548	0.00530107	0.112225	partner_expressed_in_neuron	fmil-1|casy-1
oig-2	ADL	3	37	3	11.9042	19.0261	1.59828	0.676517	0.411	0.713538	0.794828	no_documented_extracellular_binding_partners	NA	34	3	6.36643	1.21995	0.191622	-2.38367	-2.62456	0.0133262	0.144669	no_documented_extracellular_binding_partners	NA
oig-5	ADL	3	37	3	92.2391	32.6651	0.354135	-1.49763	-1.37898	0.217624	0.459382	no_documented_extracellular_binding_partners	NA	34	3	167.047	0	5.98634e-12	-37.2815	-3.39811	0.00178716	0.0654548	no_documented_extracellular_binding_partners	NA
oig-8	ADL	3	37	3	12.399	1838.42	148.272	7.2121	1.36959	0.304297	0.459382	no_documented_extracellular_binding_partners	NA	34	3	244.205	0	4.09492e-12	-37.8293	-1.38371	0.175737	0.448541	no_documented_extracellular_binding_partners	NA
rig-1	ADL	3	37	3	26.2723	87.3359	3.32425	1.73303	0.69385	0.55764	0.67058	partner_expressed_in_neuron	T05G5.1	34	3	23.3959	3.45244	0.147566	-2.76057	-2.22653	0.0335565	0.223456	partner_expressed_in_neuron	T05G5.1
rig-3	ADL	3	37	3	61.895	6.49225	0.104891	-3.25303	-2.56674	0.0144529	0.152559	partner_expressed_in_neuron	ncam-1|cam-1	34	3	74.7281	13.9101	0.186142	-2.42552	-2.27478	0.0347257	0.226103	partner_expressed_in_neuron	ncam-1|cam-1
rig-4	ADL	3	37	3	2.36023	0	4.23688e-10	-31.1363	-1.54022	0.132251	0.409426	no_documented_extracellular_binding_partners	NA	34	3	2.37701	0	4.20697e-10	-31.1465	-1	0.324587	0.454842	no_documented_extracellular_binding_partners	NA
rig-5	ADL	3	37	3	60.9271	0	1.64131e-11	-35.8264	-1.53095	0.134522	0.409426	partner_expressed_in_neuron	T19D12.6|hmr-1|ptp-3	34	3	109.796	0	9.10777e-12	-36.676	-1.20207	0.23789	0.454842	partner_expressed_in_neuron	T19D12.6|hmr-1|ptp-3
rig-6	ADL	3	37	3	67.7515	0	1.47598e-11	-35.9795	-2.72001	0.00998696	0.122316	no_documented_extracellular_binding_partners	NA	34	3	32.2794	3.68439	0.11414	-3.13112	-2.84771	0.00768977	0.112225	no_documented_extracellular_binding_partners	NA
ncam-1	ADL	3	37	3	180.626	32.5549	0.180233	-2.47206	-1.98744	0.0569289	0.274995	partner_expressed_in_neuron	lron-7	34	3	177.301	140.407	0.791915	-0.336582	-0.343078	0.741897	0.808089	partner_not_expressed_in_neuron	NA
sax-3	ADL	3	37	3	76.0609	22.4001	0.294502	-1.76365	-2.1203	0.117291	0.3844	partner_expressed_in_neuron	efn-4|igcm-4	34	3	49.7774	27.6094	0.554658	-0.850329	-1.80898	0.0817861	0.356651	partner_expressed_in_neuron	igcm-4
sax-7	ADL	3	37	3	179.679	86.5947	0.481941	-1.05307	-3.01996	0.00557866	0.122037	partner_expressed_in_neuron	mnr-1|sax-7	34	3	208.587	67.4137	0.323192	-1.62954	-3.74876	0.000777044	0.04653	partner_expressed_in_neuron	sax-7
lad-2	ADL	3	37	3	74.6784	0	1.33908e-11	-36.12	-2.20296	0.0340836	0.237543	partner_expressed_in_neuron	efn-4	34	3	25.9955	0	3.84682e-11	-34.5975	-1.37679	0.177846	0.448541	partner_not_expressed_in_neuron	NA
syg-1	ADL	3	37	3	31.6253	23.2355	0.734713	-0.444747	-0.336173	0.761495	0.834863	partner_expressed_in_neuron	sax-3	34	3	14.7596	5.74999	0.389576	-1.36002	-1.1049	0.302879	0.454842	partner_expressed_in_neuron	sax-3
syg-2	ADL	3	37	3	34.1262	0	2.9303e-11	-34.9902	-2.79582	0.00825257	0.122037	partner_not_expressed_in_neuron	NA	34	3	5.32405	22.2124	4.17209	2.06077	1.44188	0.274249	0.454842	partner_not_expressed_in_neuron	NA
unc-40	ADL	3	37	3	77.2272	31.7912	0.411658	-1.28048	-1.2202	0.293775	0.459382	partner_expressed_in_neuron	fmil-1	34	3	44.0512	56.0458	1.27229	0.347425	0.462052	0.67766	0.757841	partner_expressed_in_neuron	fmil-1
unc-5	ADL	3	37	3	5.06969	0	1.97251e-10	-32.2392	-1.3798	0.176157	0.423137	partner_not_expressed_in_neuron	NA	34	3	4.48073	0	2.23178e-10	-32.0611	-1.64515	0.109433	0.381693	partner_not_expressed_in_neuron	NA
wrk-1	ADL	3	37	3	35.3182	11.8538	0.335629	-1.57506	-1.59872	0.175439	0.423137	partner_not_expressed_in_neuron	NA	34	3	15.4479	9.66286	0.625514	-0.676886	-0.897548	0.403534	0.539888	partner_expressed_in_neuron	vab-2
zig-1	ADL	3	37	3	101.507	60.8662	0.599624	-0.73787	-1.38073	0.217816	0.459382	no_documented_extracellular_binding_partners	NA	34	3	50.8655	0	1.96597e-11	-35.566	-4.43842	9.54753e-05	0.0279743	no_documented_extracellular_binding_partners	NA
zig-3	ADL	3	37	3	52.127	0	1.91839e-11	-35.6013	-1.1719	0.248935	0.459382	partner_not_expressed_in_neuron	NA	34	3	34.2725	1189.44	34.7054	5.11709	0.970783	0.433915	0.560076	partner_not_expressed_in_neuron	NA
zig-4	ADL	3	37	3	195.442	0	5.1166e-12	-37.508	-1	0.323985	0.459382	partner_expressed_in_neuron	mab-20|daf-28	34	3	29.267	6477.39	221.32	7.78999	0.995477	0.424393	0.555121	partner_expressed_in_neuron	mab-20|daf-28
zig-5	ADL	3	37	3	220.966	25.6573	0.116114	-3.10638	-2.01571	0.0509861	0.27022	partner_expressed_in_neuron	igdb-2	34	3	116.357	321.431	2.76246	1.46595	0.630359	0.590213	0.683527	partner_expressed_in_neuron	igdb-2|ZC374.2
zig-7	ADL	3	37	3	7.09919	0	1.40861e-10	-32.725	-1.66304	0.104988	0.36423	no_documented_extracellular_binding_partners	NA	34	3	2.01239	56.1575	27.9059	4.8025	1.00007	0.422424	0.555121	no_documented_extracellular_binding_partners	NA
zig-8	ADL	3	37	3	217.833	0	4.59066e-12	-37.6644	-2.33751	0.02509	0.209732	partner_expressed_in_neuron	C34C6.3	34	3	155.949	0	6.41234e-12	-37.1823	-2.15975	0.0381548	0.24303	partner_not_expressed_in_neuron	NA
zig-9	ADL	3	37	3	1.89833	2.38109	1.2543	0.326886	0.178425	0.868735	0.909316	partner_expressed_in_neuron	zig-9	34	3	0.510473	0	1.95897e-09	-28.9273	-1.26835	0.213548	0.454842	partner_expressed_in_neuron	zig-9
zig-10	ADL	3	37	3	20.1501	6.41667	0.318444	-1.65089	-1.66882	0.152822	0.423137	partner_expressed_in_neuron	zig-10	34	3	13.6455	0	7.32842e-11	-33.6677	-1.67673	0.103044	0.3774	partner_not_expressed_in_neuron	NA
igeg-1	ADL	3	37	3	17.1064	27.5452	1.61023	0.687268	0.348879	0.751916	0.830605	no_documented_extracellular_binding_partners	NA	34	3	5.74722	0	1.73997e-10	-32.4202	-2.24216	0.0317902	0.223456	no_documented_extracellular_binding_partners	NA
igeg-2	ADL	3	37	3	4.54907	17.7744	3.90725	1.96616	0.735683	0.535538	0.659389	no_documented_extracellular_binding_partners	NA	34	3	5.6836	0	1.75945e-10	-32.4042	-1.80846	0.0796562	0.356651	no_documented_extracellular_binding_partners	NA
igdb-1	ADL	3	37	3	7.2815	5.5825	0.766669	-0.383325	-0.273547	0.801887	0.867398	no_documented_extracellular_binding_partners	NA	34	3	10.1431	2.96728	0.29254	-1.77329	-1.26863	0.220226	0.454842	no_documented_extracellular_binding_partners	NA
igdb-2	ADL	3	37	3	12.3773	15.7721	1.27428	0.349685	0.389945	0.725291	0.804311	partner_expressed_in_neuron	zig-5	34	3	7.07565	5.46979	0.773045	-0.371376	-0.283447	0.800341	0.852727	partner_expressed_in_neuron	zig-5
madd-4	ADL	3	37	3	102.909	0	9.71732e-12	-36.5826	-2.20366	0.03403	0.237543	partner_not_expressed_in_neuron	NA	34	3	150.053	0	6.66432e-12	-37.1267	-3.43137	0.00163342	0.0654548	partner_not_expressed_in_neuron	NA
pxn-1	ADL	3	37	3	9.92646	0	1.00741e-10	-33.2086	-1.76522	0.0860096	0.321209	partner_not_expressed_in_neuron	NA	34	3	9.22399	0	1.08413e-10	-33.1027	-1.74654	0.0900202	0.358568	partner_not_expressed_in_neuron	NA
pxn-2	ADL	3	37	3	10.7022	0	9.34384e-11	-33.3172	-1.51224	0.139202	0.413257	partner_expressed_in_neuron	T05G5.1	34	3	3.89569	0	2.56694e-10	-31.8592	-1	0.324587	0.454842	partner_expressed_in_neuron	T05G5.1
iglr-1	ADL	3	37	3	23.2542	0	4.30029e-11	-34.4368	-1.80614	0.0792628	0.313748	no_documented_extracellular_binding_partners	NA	34	3	20.7123	2.50601	0.120991	-3.04702	-1.79191	0.0817994	0.356651	no_documented_extracellular_binding_partners	NA
iglr-2	ADL	3	37	3	30.1033	13.2983	0.441754	-1.17868	-1.7338	0.155159	0.423137	no_documented_extracellular_binding_partners	NA	34	3	50.6629	48.3636	0.954616	-0.0670079	-0.210128	0.839183	0.871917	no_documented_extracellular_binding_partners	NA
iglr-3	ADL	3	37	3	39.4529	0	2.53467e-11	-35.1994	-2.43814	0.0198283	0.182292	no_documented_extracellular_binding_partners	NA	34	3	33.3813	17.5256	0.525012	-0.929577	-0.627527	0.547652	0.653778	no_documented_extracellular_binding_partners	NA
slt-1	ADL	3	37	3	2.24453	0	4.45529e-10	-31.0638	-1	0.323985	0.459382	partner_expressed_in_neuron	sax-3	NA	NA	NA	NA	NA	NA	NA	NA	NA	NA	NA
tol-1	ADL	3	37	3	44.5635	0	2.24399e-11	-35.3751	-2.79307	0.00831013	0.122037	partner_expressed_in_neuron	lat-1	34	3	31.529	0	3.17168e-11	-34.876	-3.00344	0.00506219	0.112225	partner_expressed_in_neuron	lat-1
pan-1	ADL	3	37	3	381.447	305.43	0.800715	-0.32064	-0.643429	0.578956	0.681918	no_documented_extracellular_binding_partners	NA	34	3	185.664	116.152	0.625603	-0.67668	-2.00212	0.117719	0.389245	no_documented_extracellular_binding_partners	NA
egg-6	ADL	3	37	3	1.14508	0.80833	0.705915	-0.502435	-0.480279	0.638431	0.736651	no_documented_extracellular_binding_partners	NA	34	3	1.90574	0	5.24731e-10	-30.8277	-1.37497	0.178405	0.448541	no_documented_extracellular_binding_partners	NA
dma-1	ADL	3	37	3	43.9723	0	2.27416e-11	-35.3559	-1.70621	0.0965836	0.339831	partner_expressed_in_neuron	mnr-1|sax-7	34	3	30.5018	0	3.2785e-11	-34.8282	-1.33298	0.191669	0.448541	partner_expressed_in_neuron	sax-7
lron-2	ADL	3	37	3	1.50499	0	6.64457e-10	-30.4871	-1.16129	0.253167	0.459382	no_documented_extracellular_binding_partners	NA	NA	NA	NA	NA	NA	NA	NA	NA	NA	NA	NA
lron-3	ADL	3	37	3	143.291	54.6358	0.381294	-1.39102	-2.54567	0.0514876	0.27022	no_documented_extracellular_binding_partners	NA	34	3	117.58	77.1271	0.655953	-0.608335	-1.58815	0.121255	0.389245	no_documented_extracellular_binding_partners	NA
lron-5	ADL	3	37	3	76.0125	245.145	3.22506	1.68933	0.680792	0.563048	0.674239	partner_not_expressed_in_neuron	NA	34	3	161.788	0	6.18091e-12	-37.2353	-1.93906	0.0610846	0.325414	partner_not_expressed_in_neuron	NA
lron-6	ADL	3	37	3	30.1597	0	3.31568e-11	-34.8119	-1.37336	0.178135	0.423137	partner_expressed_in_neuron	igcm-2|T05G5.1|T13C2.6	34	3	57.48	0	1.73974e-11	-35.7423	-1.52457	0.136894	0.413504	partner_expressed_in_neuron	igcm-2|T05G5.1|T13C2.6
lron-7	ADL	3	37	3	19.9522	14.9417	0.748877	-0.417199	-0.453834	0.673437	0.761625	partner_expressed_in_neuron	lron-7|T02C5.1|ncam-1	34	3	20.0536	11.8818	0.592502	-0.755108	-0.629524	0.575946	0.67232	partner_expressed_in_neuron	ncam-1
lron-9	ADL	3	37	3	123.913	17.6123	0.142135	-2.81467	-1.76716	0.0854091	0.321209	partner_not_expressed_in_neuron	NA	34	3	148.477	9.42199	0.0634578	-3.97806	-1.59264	0.120578	0.389245	partner_not_expressed_in_neuron	NA
lron-10	ADL	3	37	3	25.7469	0	3.88396e-11	-34.5837	-3.69471	0.000727125	0.0404155	partner_expressed_in_neuron	ced-1	34	3	20.1513	0	4.96245e-11	-34.2302	-1.74598	0.0901199	0.358568	partner_expressed_in_neuron	ced-1
lron-11	ADL	3	37	3	0.710868	0	1.40673e-09	-29.405	-1	0.323985	0.459382	partner_not_expressed_in_neuron	NA	34	3	10.0488	0	9.95146e-11	-33.2263	-1.73091	0.0928095	0.362576	partner_not_expressed_in_neuron	NA
lron-12	ADL	3	37	3	5.67328	0	1.76265e-10	-32.4015	-1.52511	0.135969	0.409426	no_documented_extracellular_binding_partners	NA	34	3	7.24586	7.92825	1.09418	0.129846	0.0749363	0.944394	0.944394	no_documented_extracellular_binding_partners	NA
lron-13	ADL	3	37	3	21.3486	0	4.68415e-11	-34.3134	-1.35895	0.182617	0.423137	partner_expressed_in_neuron	igdb-2|cdh-1	NA	NA	NA	NA	NA	NA	NA	NA	NA	NA	NA
lron-14	ADL	3	37	3	32.2668	0	3.09916e-11	-34.9093	-1.361	0.181973	0.423137	partner_expressed_in_neuron	T05G5.1	34	3	21.2383	0	4.70847e-11	-34.306	-1.59396	0.120479	0.389245	partner_expressed_in_neuron	T05G5.1
lron-15	ADL	3	37	3	10.5255	0	9.50076e-11	-33.2932	-2.0084	0.0521477	0.27022	no_documented_extracellular_binding_partners	NA	34	3	9.02941	0	1.10749e-10	-33.072	-1.72321	0.0942099	0.363204	no_documented_extracellular_binding_partners	NA
hmr-1	ADL	3	37	3	212.299	258.326	1.2168	0.283095	0.253454	0.821879	0.877286	partner_expressed_in_neuron	hmr-1	34	3	104.203	47.1182	0.452179	-1.14504	-2.19172	0.0459046	0.27449	partner_expressed_in_neuron	hmr-1
cdh-4	ADL	3	37	3	213.184	118.015	0.553586	-0.853122	-3.12454	0.00713712	0.122037	no_documented_extracellular_binding_partners	NA	34	3	47.4518	32.0898	0.676261	-0.564348	-1.23488	0.235285	0.454842	no_documented_extracellular_binding_partners	NA
fmi-1	ADL	3	37	3	216.634	366.64	1.69244	0.759103	0.621284	0.592972	0.695462	partner_not_expressed_in_neuron	NA	34	3	135.889	10.1269	0.0745238	-3.74616	-3.81589	0.000544914	0.04653	partner_not_expressed_in_neuron	NA
casy-1	ADL	3	37	3	1760.86	919.437	0.522153	-0.937456	-1.95607	0.117343	0.3844	partner_expressed_in_neuron	T19D12.6|daf-2	34	3	935.048	1305.85	1.39656	0.481877	0.769554	0.518442	0.632931	partner_expressed_in_neuron	T19D12.6|daf-2|irld-25
cdh-1	ADL	3	37	3	13.6386	0	7.33214e-11	-33.667	-2.08695	0.0440348	0.259548	partner_expressed_in_neuron	dep-1	34	3	13.435	10.6448	0.792317	-0.33585	-0.264803	0.809117	0.854113	partner_expressed_in_neuron	cdh-3|dep-1
cdh-8	ADL	3	37	3	15.2811	12.3654	0.809195	-0.305441	-0.19922	0.852068	0.902748	partner_not_expressed_in_neuron	NA	34	3	2.11924	3.00543	1.41816	0.504022	0.259802	0.810387	0.854113	partner_not_expressed_in_neuron	NA
cdh-9	ADL	3	37	3	4.40499	0	2.27015e-10	-32.0365	-1.76702	0.0857017	0.321209	partner_not_expressed_in_neuron	NA	34	3	2.39698	0	4.17191e-10	-31.1586	-1.22062	0.230879	0.454842	partner_not_expressed_in_neuron	NA
cdh-12	ADL	3	37	3	16.5854	0	6.02941e-11	-33.9492	-2.12173	0.0408116	0.247475	no_documented_extracellular_binding_partners	NA	34	3	5.94882	4.24973	0.714382	-0.485232	-0.346471	0.733396	0.80181	no_documented_extracellular_binding_partners	NA
nrx-1	ADL	3	37	3	192.24	11.685	0.0607832	-4.04018	-5.12643	1.04603e-05	0.00149059	partner_not_expressed_in_neuron	NA	34	3	81.4873	101.341	1.24364	0.314574	0.239292	0.831376	0.869975	partner_not_expressed_in_neuron	NA
nlr-1	ADL	3	37	3	14.6662	0	6.81841e-11	-33.7718	-2.1225	0.0407431	0.247475	partner_expressed_in_neuron	ptp-3	34	3	15.9701	0	6.2617e-11	-33.8947	-2.25696	0.0307539	0.223456	partner_expressed_in_neuron	ptp-3
bam-2	ADL	3	37	3	27.9414	0	3.57892e-11	-34.7017	-2.97755	0.00517175	0.122037	partner_expressed_in_neuron	casy-1	34	3	14.0425	0	7.12126e-11	-33.7091	-1.77964	0.0843462	0.356651	partner_expressed_in_neuron	casy-1
lat-1	ADL	3	37	3	72.3123	65.8171	0.910178	-0.135779	-0.170052	0.87422	0.909316	partner_not_expressed_in_neuron	NA	34	3	30.1728	0	3.31425e-11	-34.8125	-3.62843	0.000952832	0.04653	partner_expressed_in_neuron	tol-1
nlg-1	ADL	3	37	3	31.7877	0	3.14587e-11	-34.8878	-2.79547	0.00825979	0.122037	partner_expressed_in_neuron	nrx-1	34	3	31.1596	2.51508	0.080716	-3.631	-2.66117	0.0116771	0.142558	partner_expressed_in_neuron	nrx-1
glit-1	ADL	3	37	3	2.56167	1.66662	0.650599	-0.620159	-0.487943	0.659791	0.749165	no_documented_extracellular_binding_partners	NA	34	3	1.75794	0	5.68846e-10	-30.7112	-1.75532	0.0884842	0.358568	no_documented_extracellular_binding_partners	NA
clc-1	ADL	3	37	3	4.49443	0	2.22497e-10	-32.0655	-1.83885	0.0741973	0.301617	no_documented_extracellular_binding_partners	NA	34	3	0.655444	0	1.52568e-09	-29.2879	-1.3698	0.179998	0.448541	no_documented_extracellular_binding_partners	NA
clc-2	ADL	3	37	3	5.98547	4.00487	0.669099	-0.579709	-0.387162	0.713951	0.794828	no_documented_extracellular_binding_partners	NA	34	3	3.47044	0	2.88148e-10	-31.6925	-1.96128	0.0583293	0.321465	no_documented_extracellular_binding_partners	NA
clc-3	ADL	3	37	3	129.521	26.6055	0.205414	-2.28339	-1.6491	0.110117	0.373612	no_documented_extracellular_binding_partners	NA	34	3	49.7941	177.695	3.56861	1.83536	0.702213	0.549238	0.653778	no_documented_extracellular_binding_partners	NA
vab-9	ADL	3	37	3	34.0303	16.5952	0.48766	-1.03605	-1.48158	0.204567	0.451951	no_documented_extracellular_binding_partners	NA	34	3	12.0716	6.73861	0.558221	-0.841093	-0.709175	0.527984	0.641906	no_documented_extracellular_binding_partners	NA
hic-1	ADL	3	37	3	10.2223	0	9.78253e-11	-33.251	-1	0.323985	0.459382	no_documented_extracellular_binding_partners	NA	34	3	213.66	0	4.68033e-12	-37.6365	-1.15442	0.256618	0.454842	no_documented_extracellular_binding_partners	NA
C54G4.4	ADL	3	37	3	0.24893	0	4.0172e-09	-27.8912	-1.42187	0.163669	0.423137	no_documented_extracellular_binding_partners	NA	34	3	0.147741	0	6.7686e-09	-27.1385	-1.48552	0.146898	0.421043	no_documented_extracellular_binding_partners	NA
crb-1	ADL	3	37	3	1.98081	0	5.04844e-10	-30.8834	-2.62003	0.0127927	0.140227	no_documented_extracellular_binding_partners	NA	34	3	1.35219	0	7.39542e-10	-30.3326	-1.55346	0.129852	0.406301	no_documented_extracellular_binding_partners	NA
eat-20	ADL	3	37	3	2.7666	0.509707	0.184235	-2.44038	-1.52412	0.136475	0.409426	no_documented_extracellular_binding_partners	NA	34	3	0	78.8198	7.88198e+10	36.1978	1	0.42265	0.555121	no_documented_extracellular_binding_partners	NA
zig-11	ADL	3	37	3	21.9758	31.292	1.42393	0.509878	0.460074	0.678365	0.764167	no_documented_extracellular_binding_partners	NA	34	3	6.61171	20.3252	3.07413	1.62018	0.811422	0.500648	0.618944	no_documented_extracellular_binding_partners	NA
zig-12	ADL	3	37	3	2.67198	1.06125	0.397178	-1.33214	-1.23759	0.277015	0.459382	no_documented_extracellular_binding_partners	NA	34	3	2.65748	0	3.76297e-10	-31.3074	-1.37508	0.178371	0.448541	no_documented_extracellular_binding_partners	NA
ina-1	ADL	3	37	3	10.0279	0	9.97214e-11	-33.2233	-2.89597	0.00638974	0.122037	no_documented_extracellular_binding_partners	NA	34	3	16.3224	0	6.12654e-11	-33.9261	-3.33508	0.00211742	0.0689336	no_documented_extracellular_binding_partners	NA
pat-2	ADL	3	37	3	7.72994	0	1.29367e-10	-32.8478	-1.83263	0.0751396	0.301617	no_documented_extracellular_binding_partners	NA	34	3	6.84586	0	1.46074e-10	-32.6726	-2.58409	0.0143778	0.144669	no_documented_extracellular_binding_partners	NA
pat-3	ADL	3	37	3	20.0937	0	4.97669e-11	-34.226	-2.76183	0.00899223	0.122037	no_documented_extracellular_binding_partners	NA	34	3	36.8218	3.09497	0.0840528	-3.57256	-2.86433	0.00702735	0.112225	no_documented_extracellular_binding_partners	NA
sdn-1	ADL	3	37	3	66.8509	37.1799	0.556162	-0.846424	-0.757456	0.514607	0.643258	partner_not_expressed_in_neuron	NA	34	3	40.1439	25.0985	0.625213	-0.677579	-0.572455	0.616081	0.70238	partner_not_expressed_in_neuron	NA
C48E7.6	ADL	3	37	3	11.1858	0	8.93993e-11	-33.3809	-1.32548	0.193364	0.437371	no_documented_extracellular_binding_partners	NA	34	3	3.51346	0	2.84619e-10	-31.7102	-1.14691	0.259666	0.454842	no_documented_extracellular_binding_partners	NA
mua-3	ADL	3	37	3	6.20005	0	1.61289e-10	-32.5296	-1.70646	0.0965368	0.339831	no_documented_extracellular_binding_partners	NA	34	3	0.514019	0	1.94545e-09	-28.9372	-1	0.324587	0.454842	no_documented_extracellular_binding_partners	NA
let-805	ADL	3	37	3	1.98526	0.738525	0.372005	-1.42661	-1.06581	0.308998	0.459382	no_documented_extracellular_binding_partners	NA	34	3	0.687829	0.825401	1.20001	0.263046	0.14505	0.892707	0.91137	no_documented_extracellular_binding_partners	NA
dgn-1	ADL	3	37	3	8.39656	19.0743	2.27169	1.18376	0.549817	0.634248	0.7348	partner_expressed_in_neuron	C23H4.8	34	3	16.9484	30.4805	1.79842	0.846732	0.587688	0.607876	0.695733	partner_expressed_in_neuron	C23H4.8
hpo-30	ADL	3	37	3	3.89619	0	2.56661e-10	-31.8594	-1.43602	0.159631	0.423137	partner_not_expressed_in_neuron	NA	34	3	6.72775	0	1.48638e-10	-32.6475	-2.14396	0.0394966	0.246224	partner_not_expressed_in_neuron	NA
clc-5	ADL	3	37	3	0.62492	0	1.6002e-09	-29.2191	-1.65767	0.106074	0.36423	no_documented_extracellular_binding_partners	NA	NA	NA	NA	NA	NA	NA	NA	NA	NA	NA	NA
tsp-3	ADL	3	37	3	2.80135	15.8289	5.65045	2.49837	0.812731	0.498086	0.628118	no_documented_extracellular_binding_partners	NA	34	3	1.64714	0	6.07112e-10	-30.6173	-1	0.324587	0.454842	no_documented_extracellular_binding_partners	NA
tsp-4	ADL	3	37	3	30.9872	0	3.22714e-11	-34.851	-1.42282	0.163396	0.423137	no_documented_extracellular_binding_partners	NA	34	3	37.6026	370.594	9.85556	3.30094	1.10545	0.383126	0.522608	no_documented_extracellular_binding_partners	NA
tsp-5	ADL	3	37	3	5.37987	0	1.85878e-10	-32.3249	-1	0.323985	0.459382	no_documented_extracellular_binding_partners	NA	34	3	4.50143	50.8792	11.3029	3.49862	0.909769	0.458341	0.581359	no_documented_extracellular_binding_partners	NA
tsp-6	ADL	3	37	3	31.7918	32.007	1.00677	0.00973252	0.00617851	0.995484	0.996675	no_documented_extracellular_binding_partners	NA	34	3	6.21464	38.4281	6.18349	2.62842	3.16211	0.0761064	0.356651	no_documented_extracellular_binding_partners	NA
tsp-7	ADL	3	37	3	141.153	248.902	1.76335	0.818319	0.522421	0.644984	0.741212	no_documented_extracellular_binding_partners	NA	34	3	306.925	24.0782	0.0784498	-3.67209	-2.58521	0.0140643	0.144669	no_documented_extracellular_binding_partners	NA
tsp-8	ADL	3	37	3	23.8863	23.2077	0.97159	-0.0415808	-0.0247011	0.981507	0.991949	no_documented_extracellular_binding_partners	NA	34	3	42.0624	60.9444	1.4489	0.534961	0.420627	0.704187	0.775665	no_documented_extracellular_binding_partners	NA
tsp-9	ADL	3	37	3	12.4027	0	8.06278e-11	-33.5299	-3.7662	0.000592875	0.0404155	no_documented_extracellular_binding_partners	NA	34	3	8.33693	0	1.19948e-10	-32.9569	-2.41728	0.021324	0.178512	no_documented_extracellular_binding_partners	NA
tsp-11	ADL	3	37	3	3.36919	0	2.96807e-10	-31.6498	-1.93872	0.060406	0.282225	no_documented_extracellular_binding_partners	NA	34	3	3.20823	0	3.11698e-10	-31.5791	-1.8236	0.077281	0.356651	no_documented_extracellular_binding_partners	NA
tsp-12	ADL	3	37	3	14.9083	4.41023	0.295824	-1.75719	-1.51244	0.158746	0.423137	no_documented_extracellular_binding_partners	NA	34	3	4.70949	4.90652	1.04184	0.0591277	0.0738159	0.94414	0.944394	no_documented_extracellular_binding_partners	NA
tsp-14	ADL	3	37	3	23.5837	0	4.24022e-11	-34.4571	-2.81405	0.00787949	0.122037	no_documented_extracellular_binding_partners	NA	34	3	10.1736	0	9.82935e-11	-33.2441	-2.68385	0.0112905	0.142558	no_documented_extracellular_binding_partners	NA
tsp-15	ADL	3	37	3	2.85029	1.15882	0.406562	-1.29845	-0.826719	0.420894	0.571862	no_documented_extracellular_binding_partners	NA	34	3	1.96919	0	5.07823e-10	-30.875	-1.02889	0.311012	0.454842	no_documented_extracellular_binding_partners	NA
tsp-16	ADL	3	37	3	1.18918	0	8.40912e-10	-30.1473	-1.25091	0.219035	0.459382	no_documented_extracellular_binding_partners	NA	34	3	0.836086	0	1.19605e-09	-29.6391	-1.21473	0.233088	0.454842	no_documented_extracellular_binding_partners	NA
tsp-20	ADL	3	37	3	35.9264	62.5232	1.74031	0.799348	0.781659	0.495099	0.627125	no_documented_extracellular_binding_partners	NA	34	3	19.0396	131.861	6.92562	2.79194	1.28686	0.325996	0.454842	no_documented_extracellular_binding_partners	NA
tsp-21	ADL	3	37	3	45.6461	101.372	2.22082	1.15109	0.97495	0.42299	0.571862	no_documented_extracellular_binding_partners	NA	34	3	34.6713	79.1781	2.28368	1.19136	1.04044	0.396757	0.535713	no_documented_extracellular_binding_partners	NA
C24H10.1	ADL	3	37	3	13.4033	0	7.46087e-11	-33.6419	-2.32616	0.0257565	0.209732	no_documented_extracellular_binding_partners	NA	34	3	8.15409	0	1.22638e-10	-32.9249	-1.89897	0.0663401	0.335132	no_documented_extracellular_binding_partners	NA
K10D6.2	ADL	3	37	3	89.3818	26.8505	0.300403	-1.73503	-2.02944	0.0532084	0.270793	no_documented_extracellular_binding_partners	NA	34	3	36.5824	86.192	2.3561	1.2364	0.872069	0.469136	0.589944	no_documented_extracellular_binding_partners	NA
Y67A10A.9	ADL	3	37	3	0.0862866	0	1.15893e-08	-26.3626	-1	0.323985	0.459382	no_documented_extracellular_binding_partners	NA	NA	NA	NA	NA	NA	NA	NA	NA	NA	NA	NA
T05E11.2	ADL	3	37	3	5.76757	0	1.73383e-10	-32.4253	-1.38431	0.174786	0.423137	no_documented_extracellular_binding_partners	NA	34	3	14.1418	0	7.07124e-11	-33.7192	-1	0.324587	0.454842	no_documented_extracellular_binding_partners	NA
vab-1	ADL	3	37	3	52.0872	22.6071	0.434024	-1.20415	-1.11807	0.33126	0.466431	partner_expressed_in_neuron	efn-4	34	3	26.0225	0	3.84283e-11	-34.599	-2.93903	0.00596952	0.112225	partner_expressed_in_neuron	vab-2
lin-17	ADL	3	37	3	9.8096	0	1.01941e-10	-33.1915	-2.20179	0.0341729	0.237543	partner_expressed_in_neuron	cam-1	34	3	2.4011	0	4.16476e-10	-31.161	-1.33692	0.190393	0.448541	partner_expressed_in_neuron	cam-1
lon-2	ADL	3	37	3	91.8691	72.2783	0.786753	-0.346017	-0.249264	0.820362	0.877286	no_documented_extracellular_binding_partners	NA	34	3	88.3974	0	1.13126e-11	-36.3633	-2.52143	0.0166976	0.152888	no_documented_extracellular_binding_partners	NA
smp-1	ADL	3	37	3	14.8852	0	6.71807e-11	-33.7932	-2.17843	0.0360026	0.23807	partner_not_expressed_in_neuron	NA	34	3	10.7202	0	9.32819e-11	-33.3196	-2.22018	0.0333879	0.223456	partner_not_expressed_in_neuron	NA
smp-2	ADL	3	37	3	0.722648	0	1.3838e-09	-29.4287	-1	0.323985	0.459382	partner_not_expressed_in_neuron	NA	34	3	0.268218	0	3.72831e-09	-27.9988	-1.47738	0.149055	0.421043	partner_not_expressed_in_neuron	NA
vab-2	ADL	3	37	3	24.0274	44.639	1.85784	0.893623	0.518249	0.652622	0.746977	partner_not_expressed_in_neuron	NA	34	3	7.63798	33.5044	4.38656	2.13309	4.06389	0.0296588	0.222821	partner_not_expressed_in_neuron	NA
efn-2	ADL	3	37	3	100.393	16.4907	0.164261	-2.60594	-2.53143	0.0191806	0.182216	partner_not_expressed_in_neuron	NA	34	3	38.6394	50.0976	1.29654	0.374671	0.223492	0.842265	0.872027	partner_not_expressed_in_neuron	NA
efn-4	ADL	3	37	3	29.511	51.6245	1.74933	0.806803	0.578188	0.614244	0.714529	partner_expressed_in_neuron	mab-20|sax-3	34	3	46.1963	0	2.16467e-11	-35.4271	-2.89658	0.00664897	0.112225	partner_expressed_in_neuron	mab-20|sax-3
cfz-2	ADL	3	37	3	40.7112	0	2.45632e-11	-35.2447	-3.03404	0.00446031	0.122037	no_documented_extracellular_binding_partners	NA	34	3	11.2154	3.46628	0.309063	-1.69403	-1.62339	0.149416	0.421043	no_documented_extracellular_binding_partners	NA
mom-5	ADL	3	37	3	22.0764	0	4.52973e-11	-34.3618	-2.24033	0.0313338	0.237543	no_documented_extracellular_binding_partners	NA	34	3	6.18078	2.25976	0.365611	-1.45162	-1.17481	0.270966	0.454842	no_documented_extracellular_binding_partners	NA
mig-1	ADL	3	37	3	33.778	0	2.9605e-11	-34.9754	-1.41067	0.166925	0.423137	no_documented_extracellular_binding_partners	NA	34	3	49.3475	0	2.02644e-11	-35.5223	-1.51119	0.140257	0.41934	no_documented_extracellular_binding_partners	NA
B0507.1	ADL	3	37	3	6.75318	0	1.48078e-10	-32.6529	-2.40073	0.0216548	0.192863	partner_not_expressed_in_neuron	NA	34	3	0.221157	22.4836	101.664	6.66766	0.990135	0.426455	0.555339	partner_not_expressed_in_neuron	NA
C25E10.7	ADL	3	37	3	83.0375	92.6539	1.11581	0.158088	0.0895896	0.933398	0.950066	partner_not_expressed_in_neuron	NA	34	3	50.5131	5.05245	0.100022	-3.3216	-1.48285	0.147213	0.421043	partner_not_expressed_in_neuron	NA
C25E10.8	ADL	3	37	3	138.044	118.707	0.85992	-0.217726	-0.121341	0.907215	0.936798	partner_not_expressed_in_neuron	NA	34	3	478.993	0	2.08771e-12	-38.8012	-1.61619	0.115574	0.389245	partner_not_expressed_in_neuron	NA
swm-1	ADL	3	37	3	810.46	33.306	0.0410952	-4.60489	-1.23948	0.223143	0.459382	no_documented_extracellular_binding_partners	NA	34	3	1565.85	0	6.38631e-13	-40.5101	-1.35548	0.184469	0.448541	no_documented_extracellular_binding_partners	NA
nas-36	ADL	3	37	3	23.3841	12.3254	0.527085	-0.923891	-1.40271	0.24134	0.459382	no_documented_extracellular_binding_partners	NA	34	3	13.1619	3.14202	0.23872	-2.06661	-2.79263	0.00842645	0.112225	no_documented_extracellular_binding_partners	NA
C34C6.3	ADL	3	37	3	3.24656	7.41044	2.28255	1.19065	1.06152	0.381631	0.530561	partner_not_expressed_in_neuron	NA	34	3	2.69777	0	3.70676e-10	-31.3291	-1	0.324587	0.454842	partner_not_expressed_in_neuron	NA
crld-1	ADL	3	37	3	33.4384	16.2034	0.484574	-1.04521	-1.0075	0.401592	0.555601	no_documented_extracellular_binding_partners	NA	34	3	68.5855	34.6651	0.50543	-0.984418	-2.9238	0.0162487	0.152888	no_documented_extracellular_binding_partners	NA
F11C7.2	ADL	3	37	3	0.187825	18.3209	97.5424	6.60796	0.989705	0.426617	0.571862	no_documented_extracellular_binding_partners	NA	34	3	4.30191	0	2.32455e-10	-32.0023	-1	0.324587	0.454842	no_documented_extracellular_binding_partners	NA
F11C7.6	ADL	3	37	3	1.79475	5.67383	3.16134	1.66054	0.654867	0.570326	0.680096	no_documented_extracellular_binding_partners	NA	NA	NA	NA	NA	NA	NA	NA	NA	NA	NA	NA
F14H12.3	ADL	3	37	3	0.820872	3.47583	4.23431	2.08213	0.758638	0.525426	0.653914	no_documented_extracellular_binding_partners	NA	34	3	2.95734	0	3.38141e-10	-31.4617	-1.64548	0.109364	0.381693	no_documented_extracellular_binding_partners	NA
F15B9.8	ADL	3	37	3	26.4923	209.811	7.9197	2.98545	0.871579	0.474559	0.609232	partner_not_expressed_in_neuron	NA	34	3	28.7708	0	3.47574e-11	-34.7439	-1.58625	0.12222	0.389245	partner_expressed_in_neuron	ZC374.2
F35D2.3	ADL	3	37	3	4.4235	0	2.26066e-10	-32.0425	-1.53499	0.133529	0.409426	partner_not_expressed_in_neuron	NA	NA	NA	NA	NA	NA	NA	NA	NA	NA	NA	NA
kal-1	ADL	3	37	3	28.0977	21.5121	0.765619	-0.385302	-0.290161	0.794243	0.863966	partner_expressed_in_neuron	T05G5.1|sax-3|sax-7	34	3	17.2301	0	5.80381e-11	-34.0042	-2.83538	0.00775746	0.112225	partner_expressed_in_neuron	tol-1|T05G5.1|sax-3|sax-7
M03F4.6	ADL	3	37	3	59.5648	24.107	0.404719	-1.30501	-1.3953	0.275227	0.459382	no_documented_extracellular_binding_partners	NA	34	3	22.029	6.71218	0.304697	-1.71455	-2.61921	0.0148126	0.144669	no_documented_extracellular_binding_partners	NA
dpy-31	ADL	3	37	3	2.09454	0.230337	0.109971	-3.18481	-1.49005	0.144523	0.423137	partner_not_expressed_in_neuron	NA	NA	NA	NA	NA	NA	NA	NA	NA	NA	NA	NA
T25F10.3	ADL	3	37	3	7.30268	0	1.36936e-10	-32.7658	-1.07606	0.289059	0.459382	partner_expressed_in_neuron	T12A7.2	34	3	7.55049	0	1.32442e-10	-32.8139	-1.23887	0.224132	0.454842	partner_expressed_in_neuron	T12A7.2
lag-2	ADL	3	37	3	12.3972	0	8.06637e-11	-33.5293	-1.87945	0.0682966	0.287451	partner_not_expressed_in_neuron	NA	34	3	5.82435	0	1.71693e-10	-32.4394	-1.7869	0.0831436	0.356651	partner_not_expressed_in_neuron	NA
ins-1	ADL	3	37	3	556.79	121.08	0.217461	-2.20117	-1.29744	0.203234	0.451951	partner_expressed_in_neuron	zig-5	34	3	90.7053	1411.55	15.562	3.95995	0.952054	0.441456	0.564832	partner_expressed_in_neuron	zig-5
irld-34	ADL	3	37	3	18.4642	0	5.41587e-11	-34.104	-1.72035	0.0939557	0.338954	no_documented_extracellular_binding_partners	NA	34	3	41.7765	67.3135	1.61128	0.688204	0.444357	0.687337	0.762839	no_documented_extracellular_binding_partners	NA
Y53H1B.2	ADL	3	37	3	6.30484	3.15925	0.501083	-0.996878	-0.830102	0.452126	0.588383	no_documented_extracellular_binding_partners	NA	NA	NA	NA	NA	NA	NA	NA	NA	NA	NA	NA
unc-6	ADL	3	37	3	33.7278	0	2.96491e-11	-34.9732	-1.43425	0.160131	0.423137	partner_not_expressed_in_neuron	NA	34	3	51.3322	0	1.9481e-11	-35.5791	-1.63892	0.11073	0.381693	partner_not_expressed_in_neuron	NA
kpc-1	ADL	3	37	3	64.9539	22.1835	0.341526	-1.54993	-1.65992	0.179791	0.423137	no_documented_extracellular_binding_partners	NA	34	3	46.8826	35.9753	0.767347	-0.382048	-0.455292	0.673917	0.756543	no_documented_extracellular_binding_partners	NA
lect-2	ADL	3	37	3	2.81122	0	3.55718e-10	-31.3885	-2.01851	0.0510359	0.27022	partner_expressed_in_neuron	fmil-1|zig-9|sax-7	34	3	3.02405	2.04398	0.67591	-0.565098	-0.40478	0.706857	0.775689	partner_expressed_in_neuron	fmil-1|zig-9|sax-7
mnr-1	ADL	3	37	3	19.0559	0	5.24772e-11	-34.1495	-1.98883	0.0543618	0.270846	partner_expressed_in_neuron	sax-7	34	3	31.1106	0	3.21434e-11	-34.8567	-1.43742	0.160014	0.435794	partner_expressed_in_neuron	sax-7
B0222.11	ADL	3	37	3	11.232	5.3239	0.473995	-1.07706	-0.617708	0.545286	0.662579	partner_not_expressed_in_neuron	NA	34	3	59.5474	0	1.67934e-11	-35.7933	-1.42479	0.163609	0.435794	partner_not_expressed_in_neuron	NA
clec-41	ADL	3	37	3	2.26601	0.724713	0.319819	-1.64467	-1.13061	0.272713	0.459382	partner_not_expressed_in_neuron	NA	34	3	0.235947	0	4.23825e-09	-27.8139	-1.26073	0.216248	0.454842	partner_not_expressed_in_neuron	NA
C02B8.12	ADL	3	37	3	2.02152	38.0705	18.8326	4.23516	0.94644	0.443657	0.582683	partner_not_expressed_in_neuron	NA	34	3	9.6786	0	1.03321e-10	-33.1722	-1.0142	0.317867	0.454842	partner_not_expressed_in_neuron	NA
adm-2	ADL	3	37	3	22.6506	15.6633	0.691517	-0.532163	-0.422213	0.706601	0.792839	no_documented_extracellular_binding_partners	NA	34	3	18.9236	12.165	0.642849	-0.637447	-1.36062	0.183607	0.448541	no_documented_extracellular_binding_partners	NA
let-756	ADL	3	37	3	7.58197	0	1.31892e-10	-32.8199	-1.5728	0.124514	0.398724	no_documented_extracellular_binding_partners	NA	34	3	5.5142	0	1.8135e-10	-32.3605	-1.84873	0.0734737	0.352915	no_documented_extracellular_binding_partners	NA
C05D12.2	ADL	3	37	3	1.6244	2.04925	1.26154	0.335182	0.191342	0.861493	0.905998	no_documented_extracellular_binding_partners	NA	34	3	0.411226	0	2.43176e-09	-28.6154	-1	0.324587	0.454842	no_documented_extracellular_binding_partners	NA
irld-13	ADL	3	37	3	2.68769	0	3.72067e-10	-31.3237	-1.25897	0.216144	0.459382	no_documented_extracellular_binding_partners	NA	34	3	3.11931	0	3.20584e-10	-31.5386	-1.44591	0.157635	0.435794	no_documented_extracellular_binding_partners	NA
B0393.5	ADL	3	37	3	1.07003	0	9.34554e-10	-29.995	-1.28329	0.207592	0.455105	partner_expressed_in_neuron	F58E6.13	34	3	7.2799	0	1.37365e-10	-32.7613	-1.2783	0.210063	0.454842	partner_not_expressed_in_neuron	NA
C02B10.3	ADL	3	37	3	176.496	132.488	0.750654	-0.413781	-1.37579	0.226181	0.459382	no_documented_extracellular_binding_partners	NA	34	3	87.4633	69.003	0.788937	-0.342017	-0.592243	0.600735	0.690257	no_documented_extracellular_binding_partners	NA
irld-21	ADL	3	37	3	4.90451	0	2.03894e-10	-32.1915	-1	0.323985	0.459382	no_documented_extracellular_binding_partners	NA	34	3	6.00266	0	1.66593e-10	-32.483	-1	0.324587	0.454842	no_documented_extracellular_binding_partners	NA
C11H1.5	ADL	3	37	3	0.57176	3.70143	6.47375	2.6946	0.842269	0.487127	0.619783	no_documented_extracellular_binding_partners	NA	34	3	3.23079	0	3.09522e-10	-31.5892	-1	0.324587	0.454842	no_documented_extracellular_binding_partners	NA
C16B8.4	ADL	3	37	3	34.1916	0	2.92469e-11	-34.9929	-1.91545	0.0634048	0.286831	partner_not_expressed_in_neuron	NA	34	3	10.1416	0	9.86042e-11	-33.2396	-1.74349	0.0905599	0.358568	partner_not_expressed_in_neuron	NA
spe-9	ADL	3	37	3	0.401676	0	2.48957e-09	-28.5815	-1.48196	0.147053	0.423137	partner_expressed_in_neuron	nas-39	34	3	0.318947	0	3.13532e-09	-28.2487	-1.95379	0.059246	0.321465	partner_expressed_in_neuron	nas-39
nas-37	ADL	3	37	3	22.2412	6.39841	0.287682	-1.79745	-1.47048	0.149927	0.423137	no_documented_extracellular_binding_partners	NA	34	3	10.0945	2.88632	0.28593	-1.80627	-1.16577	0.255327	0.454842	no_documented_extracellular_binding_partners	NA
C18E9.7	ADL	3	37	3	4.7392	0.73359	0.154792	-2.6916	-1.15901	0.253693	0.459382	no_documented_extracellular_binding_partners	NA	34	3	3.78195	0	2.64414e-10	-31.8165	-1.36609	0.181149	0.448541	no_documented_extracellular_binding_partners	NA
C23H4.8	ADL	3	37	3	3.57897	0	2.7941e-10	-31.7369	-1	0.323985	0.459382	partner_expressed_in_neuron	dgn-1	34	3	2.18795	2.72267	1.24439	0.315439	0.16286	0.878206	0.902857	partner_expressed_in_neuron	dgn-1
hir-1	ADL	3	37	3	0.290838	0	3.43834e-09	-28.1156	-1	0.323985	0.459382	partner_not_expressed_in_neuron	NA	NA	NA	NA	NA	NA	NA	NA	NA	NA	NA	NA
C27A7.8	ADL	3	37	3	22.3311	87.6295	3.92409	1.97236	0.725778	0.536766	0.659389	no_documented_extracellular_binding_partners	NA	34	3	65.1046	2581.73	39.6551	5.30943	0.974631	0.432484	0.560076	no_documented_extracellular_binding_partners	NA
C27B7.7	ADL	3	37	3	0.202865	0	4.92939e-09	-27.5959	-1.41303	0.166236	0.423137	no_documented_extracellular_binding_partners	NA	NA	NA	NA	NA	NA	NA	NA	NA	NA	NA	NA
irld-24	ADL	3	37	3	4.25257	0	2.35152e-10	-31.9857	-1.2769	0.209813	0.456463	no_documented_extracellular_binding_partners	NA	34	3	12.3826	7.77515	0.627908	-0.671375	-0.410329	0.692178	0.765314	no_documented_extracellular_binding_partners	NA
ZK856.6	ADL	3	37	3	36.1313	3449.71	95.477	6.57708	0.989491	0.426703	0.571862	partner_expressed_in_neuron	trk-1|C25E10.7	34	3	65.0924	294.177	4.51938	2.17612	0.831886	0.48492	0.607186	partner_expressed_in_neuron	trk-1|C25E10.7
mec-9	ADL	3	37	3	111.89	0	8.93737e-12	-36.7033	-1.10391	0.276958	0.459382	no_documented_extracellular_binding_partners	NA	34	3	41.6622	0	2.40026e-11	-35.278	-1.53741	0.133728	0.408148	no_documented_extracellular_binding_partners	NA
C53A5.13	ADL	3	37	3	2.42724	2.29963	0.947427	-0.0779129	-0.0936396	0.930619	0.950066	no_documented_extracellular_binding_partners	NA	34	3	1.31799	5.0998	3.86938	1.9521	0.926939	0.449601	0.572753	no_documented_extracellular_binding_partners	NA
lam-2	ADL	3	37	3	5.28939	1.20789	0.228361	-2.13061	-1.59077	0.119951	0.388477	no_documented_extracellular_binding_partners	NA	34	3	0.756559	0	1.32177e-09	-29.4949	-3.16203	0.00335191	0.0892826	no_documented_extracellular_binding_partners	NA
dex-1	ADL	3	37	3	1.23968	0	8.06659e-10	-30.2073	-1.24528	0.221075	0.459382	partner_not_expressed_in_neuron	NA	34	3	0.0268055	0	3.73058e-08	-24.676	-1	0.324587	0.454842	partner_not_expressed_in_neuron	NA
pqn-25	ADL	3	37	3	2.51767	0	3.97193e-10	-31.2294	-1.4165	0.165224	0.423137	partner_not_expressed_in_neuron	NA	34	3	1.0109	27.5792	27.2817	4.76986	1.07252	0.395685	0.535713	partner_not_expressed_in_neuron	NA
trk-1	ADL	3	37	3	62.7141	98.6467	1.57296	0.653482	1.44536	0.251314	0.459382	partner_not_expressed_in_neuron	NA	34	3	39.8008	72.6138	1.82443	0.867445	0.73259	0.537607	0.650751	partner_not_expressed_in_neuron	NA
irld-2	ADL	3	37	3	16.3104	0	6.13107e-11	-33.9251	-1.88056	0.0681411	0.287451	no_documented_extracellular_binding_partners	NA	34	3	10.1084	25.6377	2.53627	1.34271	0.76983	0.514625	0.632931	no_documented_extracellular_binding_partners	NA
F09F9.4	ADL	3	37	3	9.84526	2.09089	0.212376	-2.23531	-1.77919	0.0882671	0.322515	partner_not_expressed_in_neuron	NA	34	3	6.10449	0	1.63814e-10	-32.5072	-2.86245	0.00724737	0.112225	partner_not_expressed_in_neuron	NA
irld-30	ADL	3	37	3	3.2401	0	3.08632e-10	-31.5934	-1	0.323985	0.459382	no_documented_extracellular_binding_partners	NA	34	3	4.67689	0	2.13817e-10	-32.1229	-1	0.324587	0.454842	no_documented_extracellular_binding_partners	NA
irld-31	ADL	3	37	3	0.95988	0	1.0418e-09	-29.8383	-1	0.323985	0.459382	no_documented_extracellular_binding_partners	NA	34	3	2.66532	0	3.75189e-10	-31.3117	-1	0.324587	0.454842	no_documented_extracellular_binding_partners	NA
F19C6.3	ADL	3	37	3	27.4357	0	3.64489e-11	-34.6753	-3.47165	0.00136249	0.0554726	no_documented_extracellular_binding_partners	NA	34	3	13.5692	39.8424	2.93623	1.55397	1.52283	0.250905	0.454842	no_documented_extracellular_binding_partners	NA
F21A3.11	ADL	3	37	3	1.1684	0.540349	0.462468	-1.11258	-0.8252	0.434815	0.573988	partner_expressed_in_neuron	F21A3.11|T13C2.6	34	3	0.324564	0	3.08105e-09	-28.2739	-1.32527	0.194184	0.448541	partner_expressed_in_neuron	F21A3.11|T13C2.6
F28C1.3	ADL	3	37	3	52.0362	29.2005	0.561158	-0.833521	-2.10942	0.085712	0.321209	no_documented_extracellular_binding_partners	NA	34	3	35.6	16.5493	0.464868	-1.10511	-2.34221	0.0283806	0.218829	no_documented_extracellular_binding_partners	NA
F30H5.3	ADL	3	37	3	0.277689	0	3.60115e-09	-28.0489	-1.43427	0.160125	0.423137	no_documented_extracellular_binding_partners	NA	NA	NA	NA	NA	NA	NA	NA	NA	NA	NA	NA
atrn-1	ADL	3	37	3	18.4858	30.6168	1.65623	0.727907	0.711963	0.546337	0.662579	no_documented_extracellular_binding_partners	NA	34	3	13.3756	3.92095	0.293142	-1.77033	-2.84655	0.0137494	0.144669	no_documented_extracellular_binding_partners	NA
lin-3	ADL	3	37	3	0.08671	0	1.15327e-08	-26.3697	-1	0.323985	0.459382	partner_not_expressed_in_neuron	NA	NA	NA	NA	NA	NA	NA	NA	NA	NA	NA	NA
nas-39	ADL	3	37	3	3.13689	0	3.18787e-10	-31.5467	-1.0483	0.301488	0.459382	partner_not_expressed_in_neuron	NA	34	3	3.80563	0	2.62768e-10	-31.8255	-1.0669	0.293761	0.454842	partner_expressed_in_neuron	spe-9
F40F11.4	ADL	3	37	3	13.6268	11.7944	0.865534	-0.208338	-0.268493	0.803484	0.867398	no_documented_extracellular_binding_partners	NA	34	3	7.46598	9.67548	1.29594	0.374001	0.257083	0.819469	0.86059	no_documented_extracellular_binding_partners	NA
agr-1	ADL	3	37	3	105.957	0	9.43779e-12	-36.6247	-1.3409	0.188352	0.429443	partner_not_expressed_in_neuron	NA	34	3	162.913	67.3527	0.413428	-1.27429	-0.909369	0.383484	0.522608	partner_not_expressed_in_neuron	NA
dep-1	ADL	3	37	3	150.436	303.641	2.01841	1.01322	0.712201	0.544971	0.662579	partner_expressed_in_neuron	cdh-1|phg-1	34	3	72.5853	190.141	2.61955	1.38932	2.39919	0.10738	0.381693	partner_expressed_in_neuron	cdh-1
F46G10.2	ADL	3	37	3	16.2208	8.69871	0.53627	-0.898968	-0.574583	0.579032	0.681918	no_documented_extracellular_binding_partners	NA	34	3	7.40854	17.6002	2.37566	1.24833	0.633118	0.581816	0.676477	no_documented_extracellular_binding_partners	NA
F53C11.9	ADL	3	37	3	1.57979	0	6.32996e-10	-30.5571	-1.34408	0.187332	0.429443	partner_not_expressed_in_neuron	NA	NA	NA	NA	NA	NA	NA	NA	NA	NA	NA	NA
nid-1	ADL	3	37	3	9.16113	0	1.09157e-10	-33.0929	-1	0.323985	0.459382	partner_not_expressed_in_neuron	NA	NA	NA	NA	NA	NA	NA	NA	NA	NA	NA	NA
egas-4	ADL	3	37	3	28.3181	0	3.53131e-11	-34.721	-1	0.323985	0.459382	no_documented_extracellular_binding_partners	NA	34	3	45.2378	0	2.21054e-11	-35.3968	-1	0.324587	0.454842	no_documented_extracellular_binding_partners	NA
F58E6.13	ADL	3	37	3	2.53951	16.907	6.65757	2.735	1.60496	0.247425	0.459382	partner_expressed_in_neuron	F58E6.13|ptp-3	34	3	1.06839	0	9.35991e-10	-29.9928	-2.6085	0.0135576	0.144669	partner_expressed_in_neuron	ptp-3
irld-10	ADL	3	37	3	11.5637	0	8.64774e-11	-33.4289	-1.42282	0.163397	0.423137	no_documented_extracellular_binding_partners	NA	34	3	6.41163	0	1.55966e-10	-32.578	-1	0.324587	0.454842	no_documented_extracellular_binding_partners	NA
H42K12.3	ADL	3	37	3	9.21205	10.1093	1.0974	0.134094	0.11112	0.912107	0.938449	partner_expressed_in_neuron	zig-9	34	3	2.11805	1.52202	0.718592	-0.476755	-0.28993	0.781045	0.835205	partner_expressed_in_neuron	zig-9
irld-44	ADL	3	37	3	1.24818	0	8.01168e-10	-30.2172	-1	0.323985	0.459382	partner_not_expressed_in_neuron	NA	34	3	1.89754	0	5.26998e-10	-30.8215	-1.04425	0.30396	0.454842	partner_not_expressed_in_neuron	NA
apx-1	ADL	3	37	3	0.0324701	0	3.07975e-08	-24.9526	-1	0.323985	0.459382	no_documented_extracellular_binding_partners	NA	34	3	0.112625	0	8.87906e-09	-26.7469	-1	0.324587	0.454842	no_documented_extracellular_binding_partners	NA
irld-12	ADL	3	37	3	2.57992	0	3.87609e-10	-31.2647	-1	0.323985	0.459382	no_documented_extracellular_binding_partners	NA	34	3	4.81244	0	2.07795e-10	-32.1641	-1	0.324587	0.454842	no_documented_extracellular_binding_partners	NA
R05G6.9	ADL	3	37	3	1.22698	0	8.15006e-10	-30.1925	-1.13993	0.261845	0.459382	partner_not_expressed_in_neuron	NA	NA	NA	NA	NA	NA	NA	NA	NA	NA	NA	NA
lin-12	ADL	3	37	3	5.39909	0	1.85216e-10	-32.3301	-1.7607	0.0867828	0.321209	partner_not_expressed_in_neuron	NA	34	3	0.0672471	0	1.48705e-08	-26.003	-1	0.324587	0.454842	partner_not_expressed_in_neuron	NA
nas-23	ADL	3	37	3	1.48012	0	6.7562e-10	-30.4631	-1	0.323985	0.459382	partner_not_expressed_in_neuron	NA	NA	NA	NA	NA	NA	NA	NA	NA	NA	NA	NA
R11G1.1	ADL	3	37	3	22.4434	0	4.45565e-11	-34.3856	-2.07152	0.0455348	0.259548	partner_not_expressed_in_neuron	NA	34	3	19.8232	38.1275	1.92338	0.943644	0.461374	0.683874	0.761882	partner_not_expressed_in_neuron	NA
T05G5.1	ADL	3	37	3	2.29605	0	4.35531e-10	-31.0965	-1.22248	0.229471	0.459382	partner_not_expressed_in_neuron	NA	34	3	1.32261	0	7.56078e-10	-30.3007	-1.26341	0.215295	0.454842	partner_not_expressed_in_neuron	NA
irld-49	ADL	3	37	3	0.0661725	0	1.5112e-08	-25.9797	-1.43244	0.160646	0.423137	no_documented_extracellular_binding_partners	NA	NA	NA	NA	NA	NA	NA	NA	NA	NA	NA	NA
T12A7.2	ADL	3	37	3	137.463	42.3631	0.308179	-1.69816	-2.96937	0.0367546	0.23807	partner_not_expressed_in_neuron	NA	34	3	66.857	85.001	1.27139	0.346401	0.805729	0.489612	0.610453	partner_not_expressed_in_neuron	NA
T13C2.6	ADL	3	37	3	24.9938	19.658	0.786516	-0.346451	-0.72562	0.507455	0.637114	partner_expressed_in_neuron	F21A3.11	34	3	23.204	110.553	4.76437	2.25228	1.51901	0.267229	0.454842	partner_expressed_in_neuron	F21A3.11
T19D12.6	ADL	3	37	3	252.945	163.104	0.644822	-0.633028	-1.91813	0.0693871	0.287451	partner_expressed_in_neuron	casy-1	34	3	205.342	413.873	2.01553	1.01116	1.11487	0.370791	0.510055	partner_expressed_in_neuron	casy-1
T21B6.3	ADL	3	37	3	3.13615	5.57611	1.77801	0.830263	0.811466	0.484134	0.618737	no_documented_extracellular_binding_partners	NA	34	3	1.3907	0	7.19063e-10	-30.3732	-1.59177	0.120973	0.389245	no_documented_extracellular_binding_partners	NA
chhy-1	ADL	3	37	3	38.3884	0	2.60495e-11	-35.16	-1.39708	0.170943	0.423137	partner_expressed_in_neuron	T13C2.6	34	3	13.178	0	7.58838e-11	-33.6174	-1.11084	0.274665	0.454842	partner_expressed_in_neuron	T13C2.6
irld-52	ADL	3	37	3	1.84406	0	5.4228e-10	-30.7802	-1.07652	0.288856	0.459382	no_documented_extracellular_binding_partners	NA	34	3	2.03035	0.741083	0.365002	-1.45402	-0.596505	0.554935	0.655629	no_documented_extracellular_binding_partners	NA
irld-15	ADL	3	37	3	4.17302	0	2.39634e-10	-31.9584	-1.94283	0.0598893	0.282225	no_documented_extracellular_binding_partners	NA	34	3	15.4642	1.842	0.119114	-3.06959	-1.6847	0.10095	0.37564	no_documented_extracellular_binding_partners	NA
irld-55	ADL	3	37	3	1.38737	0.246083	0.177374	-2.49514	-0.982183	0.33223	0.466431	no_documented_extracellular_binding_partners	NA	34	3	0.515405	0	1.94022e-09	-28.9411	-1.42747	0.16284	0.435794	no_documented_extracellular_binding_partners	NA
unc-71	ADL	3	37	3	12.9018	0	7.75086e-11	-33.5869	-2.19062	0.0350374	0.237754	partner_expressed_in_neuron	T05G5.1	34	3	9.27855	0	1.07775e-10	-33.1113	-3.65968	0.000873988	0.04653	partner_expressed_in_neuron	T05G5.1
fmil-1	ADL	3	37	3	35.7399	0	2.798e-11	-35.0568	-2.76475	0.00892631	0.122037	partner_not_expressed_in_neuron	NA	34	3	11.1519	16.5088	1.48035	0.56594	0.311497	0.780895	0.835205	partner_not_expressed_in_neuron	NA
irld-17	ADL	3	37	3	1.12882	0	8.85877e-10	-30.0722	-1	0.323985	0.459382	no_documented_extracellular_binding_partners	NA	NA	NA	NA	NA	NA	NA	NA	NA	NA	NA	NA
ced-1	ADL	3	37	3	7.76525	42.1085	5.42268	2.43901	1.02029	0.413789	0.56697	partner_expressed_in_neuron	lron-10	34	3	6.43415	2.77705	0.431612	-1.21219	-1.28485	0.247526	0.454842	partner_not_expressed_in_neuron	NA
Y51H4A.25	ADL	3	37	3	0.566015	1.92621	3.40311	1.76685	0.691743	0.555629	0.67058	no_documented_extracellular_binding_partners	NA	NA	NA	NA	NA	NA	NA	NA	NA	NA	NA	NA
ndnf-1	ADL	3	37	3	0.371551	0	2.69142e-09	-28.469	-1.62663	0.112539	0.377338	partner_not_expressed_in_neuron	NA	34	3	1.41642	0	7.06006e-10	-30.3996	-1.7745	0.0852068	0.356651	partner_expressed_in_neuron	egl-15
daf-2	ADL	3	37	3	85.36	71.9927	0.843401	-0.24571	-0.254433	0.8207	0.877286	partner_expressed_in_neuron	daf-2|casy-1	34	3	17.63	21.5922	1.22474	0.292481	0.631361	0.560272	0.658581	partner_expressed_in_neuron	daf-2|casy-1
egas-1	ADL	3	37	3	20.6437	0	4.84408e-11	-34.265	-1.02384	0.312743	0.459382	no_documented_extracellular_binding_partners	NA	NA	NA	NA	NA	NA	NA	NA	NA	NA	NA	NA
egas-3	ADL	3	37	3	11.3827	0	8.78523e-11	-33.4061	-1	0.323985	0.459382	no_documented_extracellular_binding_partners	NA	NA	NA	NA	NA	NA	NA	NA	NA	NA	NA	NA
Y69H2.3	ADL	3	37	3	0.0841872	6.87817	81.701	6.35228	0.987686	0.427392	0.571862	no_documented_extracellular_binding_partners	NA	34	3	6.2474	0	1.60067e-10	-32.5406	-1.21164	0.234256	0.454842	no_documented_extracellular_binding_partners	NA
irld-59	ADL	3	37	3	2.19507	0	4.55566e-10	-31.0316	-1	0.323985	0.459382	partner_not_expressed_in_neuron	NA	NA	NA	NA	NA	NA	NA	NA	NA	NA	NA	NA
mab-7	ADL	3	37	3	1.85476	1.1815	0.63701	-0.650612	-0.477591	0.65779	0.749165	no_documented_extracellular_binding_partners	NA	34	3	3.59879	3.8975	1.083	0.115037	0.109032	0.919692	0.929206	no_documented_extracellular_binding_partners	NA
irld-60	ADL	3	37	3	12.8633	0	7.77406e-11	-33.5825	-1	0.323985	0.459382	no_documented_extracellular_binding_partners	NA	34	3	10.4164	0	9.60024e-11	-33.2781	-1	0.324587	0.454842	no_documented_extracellular_binding_partners	NA
irld-19	ADL	3	37	3	3.83209	0	2.60954e-10	-31.8355	-1	0.323985	0.459382	no_documented_extracellular_binding_partners	NA	34	3	2.22713	0	4.49008e-10	-31.0525	-1	0.324587	0.454842	no_documented_extracellular_binding_partners	NA
irld-61	ADL	3	37	3	1.39236	0	7.18207e-10	-30.3749	-1	0.323985	0.459382	no_documented_extracellular_binding_partners	NA	34	3	0.629111	0	1.58954e-09	-29.2287	-1.02901	0.31096	0.454842	no_documented_extracellular_binding_partners	NA
irld-20	ADL	3	37	3	1.03581	0	9.65428e-10	-29.9481	-1	0.323985	0.459382	no_documented_extracellular_binding_partners	NA	34	3	0.296227	0	3.37579e-09	-28.1421	-1	0.324587	0.454842	no_documented_extracellular_binding_partners	NA
irld-62	ADL	3	37	3	0.726625	0	1.37623e-09	-29.4366	-1	0.323985	0.459382	no_documented_extracellular_binding_partners	NA	34	3	0.512836	0	1.94994e-09	-28.9339	-1.02569	0.312499	0.454842	no_documented_extracellular_binding_partners	NA
let-23	ADL	3	37	3	36.0018	0	2.77764e-11	-35.0674	-1	0.323985	0.459382	partner_not_expressed_in_neuron	NA	34	3	37.186	0	2.68918e-11	-35.114	-1	0.324587	0.454842	partner_not_expressed_in_neuron	NA
irld-65	ADL	3	37	3	0.64754	0	1.54431e-09	-29.2704	-1.24846	0.219921	0.459382	no_documented_extracellular_binding_partners	NA	34	3	1.95018	0	5.12773e-10	-30.861	-1.4759	0.149449	0.421043	no_documented_extracellular_binding_partners	NA
gon-1	ADL	3	37	3	11.3946	13.2272	1.16083	0.215159	0.106742	0.918758	0.941892	no_documented_extracellular_binding_partners	NA	34	3	19.5376	0	5.11832e-11	-34.1855	-1.79484	0.0818446	0.356651	no_documented_extracellular_binding_partners	NA
F28B4.3	ADL	3	37	3	0.334689	0	2.98785e-09	-28.3182	-2.01184	0.0517671	0.27022	partner_not_expressed_in_neuron	NA	NA	NA	NA	NA	NA	NA	NA	NA	NA	NA	NA
irg-7	ADL	3	37	3	2.12487	0.511662	0.240797	-2.05411	-2.07277	0.0656328	0.287451	no_documented_extracellular_binding_partners	NA	NA	NA	NA	NA	NA	NA	NA	NA	NA	NA	NA
ten-1	ADL	3	37	3	161.12	0	6.20655e-12	-37.2293	-3.63936	0.000850853	0.0404155	partner_not_expressed_in_neuron	NA	34	3	47.388	0	2.11024e-11	-35.4638	-2.49509	0.0177716	0.153149	partner_not_expressed_in_neuron	NA
T01D3.1	ADL	3	37	3	173.784	133.209	0.766521	-0.383603	-0.29322	0.793471	0.863966	no_documented_extracellular_binding_partners	NA	34	3	91.7157	167.505	1.82635	0.868967	1.14982	0.349037	0.482395	no_documented_extracellular_binding_partners	NA
mec-1	ADL	3	37	3	131.794	0	7.5876e-12	-36.9395	-1.02181	0.313687	0.459382	no_documented_extracellular_binding_partners	NA	34	3	1.72971	0	5.7813e-10	-30.6879	-1	0.324587	0.454842	no_documented_extracellular_binding_partners	NA
Y64G10A.7	ADL	3	37	3	61.2882	0	1.63164e-11	-35.8349	-2.07463	0.0452293	0.259548	no_documented_extracellular_binding_partners	NA	34	3	27.5292	0	3.6325e-11	-34.6802	-1.33533	0.190907	0.448541	no_documented_extracellular_binding_partners	NA
sol-1	ADL	3	37	3	96.512	0	1.03614e-11	-36.49	-3.00921	0.00476086	0.122037	partner_expressed_in_neuron	T05G5.1|fmil-1	34	3	93.7973	22.5035	0.239916	-2.0594	-2.11481	0.0628848	0.329022	partner_expressed_in_neuron	agr-1|T05G5.1|fmil-1
C34F6.10	ADL	3	37	3	94.46	69.718	0.738069	-0.438173	-0.340052	0.76163	0.834863	no_documented_extracellular_binding_partners	NA	34	3	86.1835	136.077	1.57892	0.658936	0.551528	0.634014	0.720024	no_documented_extracellular_binding_partners	NA
ost-1	ADL	3	37	3	37.1729	15.5079	0.417181	-1.26125	-1.20695	0.301345	0.459382	no_documented_extracellular_binding_partners	NA	34	3	52.3008	0	1.91202e-11	-35.6061	-2.21941	0.0334448	0.223456	no_documented_extracellular_binding_partners	NA
phg-1	ADL	3	37	3	0.191962	0.628873	3.27604	1.71195	1.26447	0.311377	0.459382	partner_expressed_in_neuron	dep-1	NA	NA	NA	NA	NA	NA	NA	NA	NA	NA	NA
egl-17	ADL	3	37	3	0.175898	0	5.68513e-09	-27.3902	-1	0.323985	0.459382	no_documented_extracellular_binding_partners	NA	NA	NA	NA	NA	NA	NA	NA	NA	NA	NA	NA
mig-13	ADL	3	37	3	5.46373	0	1.83025e-10	-32.3472	-1.39814	0.170625	0.423137	partner_not_expressed_in_neuron	NA	34	3	0.459297	0	2.17724e-09	-28.7749	-1	0.324587	0.454842	partner_not_expressed_in_neuron	NA
flr-2	ADL	3	37	3	3.06218	0	3.26565e-10	-31.5119	-1	0.323985	0.459382	partner_not_expressed_in_neuron	NA	34	3	12.5433	0	7.97235e-11	-33.5462	-1	0.324587	0.454842	partner_not_expressed_in_neuron	NA
irld-38	ADL	3	37	3	11.1802	0	8.94441e-11	-33.3802	-1.01729	0.315805	0.459382	no_documented_extracellular_binding_partners	NA	34	3	18.8063	0	5.31738e-11	-34.1305	-1.06394	0.295079	0.454842	no_documented_extracellular_binding_partners	NA
neto-1	ADL	3	37	3	27.3725	0	3.65331e-11	-34.672	-2.7123	0.0101811	0.122316	partner_not_expressed_in_neuron	NA	34	3	32.7804	11.2257	0.342451	-1.54603	-1.36047	0.21321	0.454842	partner_not_expressed_in_neuron	NA
plx-2	ADL	3	37	3	44.5247	49.2851	1.10692	0.146546	0.173038	0.873614	0.909316	partner_expressed_in_neuron	mab-20	34	3	36.5179	4.85438	0.132932	-2.91124	-2.02099	0.0512006	0.294153	partner_expressed_in_neuron	mab-20
irld-45	ADL	3	37	3	5.67053	0	1.7635e-10	-32.4008	-1	0.323985	0.459382	no_documented_extracellular_binding_partners	NA	34	3	7.48912	0	1.33527e-10	-32.8021	-1	0.324587	0.454842	no_documented_extracellular_binding_partners	NA
sol-2	ADL	3	37	3	33.5352	33.6988	1.00488	0.00702099	0.00459723	0.996675	0.996675	no_documented_extracellular_binding_partners	NA	34	3	51.5392	0	1.94027e-11	-35.585	-2.80306	0.00841068	0.112225	no_documented_extracellular_binding_partners	NA
T02C5.1	ADL	3	37	3	2.03685	11.1309	5.46475	2.45016	0.89024	0.466193	0.603932	partner_expressed_in_neuron	lron-7	NA	NA	NA	NA	NA	NA	NA	NA	NA	NA	NA
svh-2	ADL	3	37	3	20.1871	69.1049	3.42321	1.77535	0.744426	0.53369	0.659389	no_documented_extracellular_binding_partners	NA	34	3	17.4029	18.2367	1.04791	0.0675188	0.0965882	0.928105	0.934483	no_documented_extracellular_binding_partners	NA
ilc-17.1	ADL	3	37	3	0.767307	67.628	88.1368	6.46167	1.03296	0.410148	0.564697	no_documented_extracellular_binding_partners	NA	34	3	4.37283	1.12209	0.256605	-1.96238	-0.785767	0.437318	0.561992	no_documented_extracellular_binding_partners	NA
T23B12.8	ADL	3	37	3	61.2219	0	1.6334e-11	-35.8333	-1	0.323985	0.459382	partner_not_expressed_in_neuron	NA	34	3	5.16961	0	1.93438e-10	-32.2674	-1	0.324587	0.454842	partner_not_expressed_in_neuron	NA
ins-18	ADL	3	37	3	882.741	1615.49	1.83009	0.871913	0.630274	0.577145	0.681918	partner_not_expressed_in_neuron	NA	34	3	620.402	6225.14	10.034	3.32683	0.89972	0.462999	0.584736	partner_not_expressed_in_neuron	NA
T28F3.8	ADL	3	37	3	2.15197	2.24799	1.04462	0.0629805	0.0584943	0.955481	0.969082	no_documented_extracellular_binding_partners	NA	34	3	4.39227	5.07383	1.15517	0.208109	0.169906	0.869126	0.896668	no_documented_extracellular_binding_partners	NA
plx-1	ADL	3	37	3	33.4686	0	2.98788e-11	-34.9621	-2.15191	0.0381857	0.241843	partner_expressed_in_neuron	casy-1|sax-3	34	3	15.1232	0	6.61234e-11	-33.816	-2.87313	0.00705498	0.112225	partner_expressed_in_neuron	casy-1|sax-3
Y69A2AR.31	ADL	3	37	3	56.8266	0	1.75974e-11	-35.7258	-2.54579	0.0153282	0.156019	no_documented_extracellular_binding_partners	NA	34	3	28.5708	45.2063	1.58225	0.661981	0.342012	0.757406	0.821839	no_documented_extracellular_binding_partners	NA
mab-20	ADL	3	37	3	126.012	0	7.93576e-12	-36.8748	-6.2874	2.87504e-07	8.19388e-05	partner_expressed_in_neuron	mab-20|efn-4	34	3	223.376	57.9851	0.259586	-1.94572	-4.18773	0.000312184	0.045735	partner_expressed_in_neuron	mab-20
Y95B8A.6	ADL	3	37	3	4.25703	10.958	2.57411	1.36407	0.60195	0.60506	0.70673	no_documented_extracellular_binding_partners	NA	34	3	2.84283	9.20819	3.23909	1.69559	0.68459	0.561929	0.658581	no_documented_extracellular_binding_partners	NA
lev-10	ADL	3	37	3	2.52253	0	3.96427e-10	-31.2322	-2.28655	0.0282086	0.223318	no_documented_extracellular_binding_partners	NA	34	3	3.8785	1.31478	0.338993	-1.56067	-0.99221	0.332987	0.462394	no_documented_extracellular_binding_partners	NA
daf-28	ADL	3	37	3	1728.6	1444.66	0.835743	-0.258868	-0.15684	0.881697	0.913759	partner_not_expressed_in_neuron	NA	34	3	1134.59	0	8.81378e-13	-40.0453	-2.10925	0.0425939	0.26	partner_not_expressed_in_neuron	NA
ins-6	ADL	3	37	3	330.254	103.023	0.311949	-1.68062	-0.731129	0.469478	0.605435	partner_expressed_in_neuron	zig-3	34	3	1826.11	0	5.47613e-13	-40.7319	-1.44094	0.159023	0.435794	partner_expressed_in_neuron	zig-3
Y71H2AM.10	ADL	3	37	3	108.232	28.9754	0.267715	-1.90123	-4.73684	3.05676e-05	0.00290392	no_documented_extracellular_binding_partners	NA	34	3	133.907	73.3269	0.547597	-0.868815	-1.93229	0.101282	0.37564	no_documented_extracellular_binding_partners	NA
scl-10	ADL	3	37	3	7.01717	0	1.42508e-10	-32.7082	-1.05567	0.298151	0.459382	partner_expressed_in_neuron	fmil-1|efn-4	34	3	0.512661	0	1.95061e-09	-28.9334	-2.35966	0.0243594	0.1929	partner_expressed_in_neuron	fmil-1
eva-1	ADL	3	37	3	53.5394	44.1457	0.824547	-0.278327	-0.201067	0.855822	0.903367	partner_not_expressed_in_neuron	NA	34	3	38.4125	29.7819	0.775318	-0.36714	-0.317089	0.760131	0.821839	partner_not_expressed_in_neuron	NA
unc-129	ADL	3	37	3	8.88397	0	1.12562e-10	-33.0486	-1	0.323985	0.459382	no_documented_extracellular_binding_partners	NA	34	3	9.87939	0	1.01221e-10	-33.2018	-1	0.324587	0.454842	no_documented_extracellular_binding_partners	NA
epi-1	ADL	3	37	3	1.98238	0.377101	0.190226	-2.39421	-1.37584	0.177356	0.423137	no_documented_extracellular_binding_partners	NA	NA	NA	NA	NA	NA	NA	NA	NA	NA	NA	NA
emb-9	ADL	3	37	3	9.04434	0	1.10566e-10	-33.0744	-1	0.323985	0.459382	no_documented_extracellular_binding_partners	NA	34	3	2.18281	0	4.58125e-10	-31.0235	-1.34083	0.189132	0.448541	no_documented_extracellular_binding_partners	NA
let-2	ADL	3	37	3	10.826	0	9.237e-11	-33.3338	-2.99699	0.00491571	0.122037	no_documented_extracellular_binding_partners	NA	NA	NA	NA	NA	NA	NA	NA	NA	NA	NA	NA
cle-1	ADL	3	37	3	50.538	0	1.97871e-11	-35.5566	-1.87478	0.0689544	0.287451	partner_not_expressed_in_neuron	NA	34	3	31.1382	0	3.21149e-11	-34.858	-1.32456	0.194419	0.448541	partner_not_expressed_in_neuron	NA
lin-44	ADL	3	37	3	4.71966	0	2.1188e-10	-32.136	-1.3022	0.201117	0.451325	no_documented_extracellular_binding_partners	NA	NA	NA	NA	NA	NA	NA	NA	NA	NA	NA	NA
egl-20	ADL	3	37	3	0	14.4422	1.44422e+10	33.7496	1.7104	0.22932	0.459382	partner_expressed_in_neuron	cam-1	34	3	2.97481	3.39077	1.13983	0.188815	0.114176	0.917155	0.929206	partner_expressed_in_neuron	cam-1
cwn-1	ADL	3	37	3	2.94091	0	3.40031e-10	-31.4536	-1	0.323985	0.459382	partner_expressed_in_neuron	cam-1	NA	NA	NA	NA	NA	NA	NA	NA	NA	NA	NA
cwn-2	ADL	3	37	3	6.45766	0	1.54855e-10	-32.5884	-1.36328	0.181259	0.423137	no_documented_extracellular_binding_partners	NA	34	3	2.47367	0	4.04258e-10	-31.204	-1	0.324587	0.454842	no_documented_extracellular_binding_partners	NA
ddr-2	ADL	3	37	3	12.6779	0	7.88773e-11	-33.5616	-2.68612	0.0108669	0.123883	no_documented_extracellular_binding_partners	NA	34	3	7.24011	0	1.38119e-10	-32.7534	-2.00952	0.052718	0.297046	no_documented_extracellular_binding_partners	NA
stg-1	ADL	3	37	3	14.6893	0	6.80768e-11	-33.774	-1.98229	0.0551194	0.270846	no_documented_extracellular_binding_partners	NA	34	3	24.3877	0	4.10042e-11	-34.5054	-1.70576	0.0974503	0.370817	no_documented_extracellular_binding_partners	NA
stg-2	ADL	3	37	3	66.9937	32.9398	0.491685	-1.02419	-0.818374	0.450407	0.588383	no_documented_extracellular_binding_partners	NA	34	3	76.9622	10.4797	0.136167	-2.87655	-2.38329	0.0234812	0.191111	no_documented_extracellular_binding_partners	NA
cni-1	ADL	3	37	3	11.1433	5.23538	0.469824	-1.08981	-1.05873	0.378691	0.529054	no_documented_extracellular_binding_partners	NA	34	3	42.5982	74.9145	1.75863	0.814455	1.04557	0.399041	0.536326	no_documented_extracellular_binding_partners	NA
cam-1	AFD	4	23	6	85.7913	23.392	0.272661	-1.87482	-2.2035	0.0382335	0.343825	partner_not_expressed_in_neuron	NA	13	5	25.7501	39.538	1.53545	0.618661	0.328281	0.755835	0.868492	partner_expressed_in_neuron	mom-2|rig-3
clr-1	AFD	4	23	6	30.3015	25.9138	0.855197	-0.225671	-0.214646	0.831885	0.88914	partner_not_expressed_in_neuron	NA	13	5	9.65094	6.42248	0.665477	-0.587539	-1.04334	0.319337	0.582613	partner_expressed_in_neuron	T05G5.1
ptp-3	AFD	4	23	6	259.093	59.9961	0.231562	-2.11053	-3.82998	0.000753054	0.166955	partner_not_expressed_in_neuron	NA	13	5	99.5954	42.592	0.42765	-1.2255	-1.24886	0.233742	0.582613	partner_not_expressed_in_neuron	NA
ptp-4	AFD	4	23	6	48.0438	0	2.08143e-11	-35.4836	-3.0422	0.00597915	0.263083	partner_expressed_in_neuron	T19D12.6	13	5	50.5609	0	1.97781e-11	-35.5573	-2.23644	0.0450851	0.582613	partner_expressed_in_neuron	ptp-4|T19D12.6
dig-1	AFD	4	23	6	100.982	0	9.90274e-12	-36.5553	-1.74298	0.0952988	0.469298	no_documented_extracellular_binding_partners	NA	13	5	85.649	0	1.16756e-11	-36.3177	-1.39246	0.189048	0.582613	no_documented_extracellular_binding_partners	NA
him-4	AFD	4	23	6	5.14859	4.39214	0.853075	-0.229255	-0.142945	0.889153	0.924159	partner_not_expressed_in_neuron	NA	13	5	1.50774	0	6.63242e-10	-30.4897	-1	0.337049	0.582613	partner_not_expressed_in_neuron	NA
unc-52	AFD	4	23	6	3.63333	0	2.7523e-10	-31.7586	-1.33402	0.195845	0.477236	no_documented_extracellular_binding_partners	NA	NA	NA	NA	NA	NA	NA	NA	NA	NA	NA	NA
igcm-1	AFD	4	23	6	16.5097	1.29941	0.0787057	-3.66739	-1.26687	0.218152	0.481335	partner_not_expressed_in_neuron	NA	13	5	3.2524	4.6282	1.42301	0.508949	0.251491	0.80826	0.905551	partner_not_expressed_in_neuron	NA
igcm-2	AFD	4	23	6	6.23102	0	1.60487e-10	-32.5368	-2.21249	0.0376177	0.343825	partner_not_expressed_in_neuron	NA	13	5	11.6141	0	8.61023e-11	-33.4352	-1.85321	0.0885904	0.582613	partner_not_expressed_in_neuron	NA
igcm-3	AFD	4	23	6	22.6435	0	4.41627e-11	-34.3984	-3.63879	0.00144935	0.166955	partner_not_expressed_in_neuron	NA	13	5	14.0304	1.9413	0.138364	-2.85346	-1.92871	0.0767382	0.582613	partner_not_expressed_in_neuron	NA
igcm-4	AFD	4	23	6	43.6793	0	2.28942e-11	-35.3462	-2.62896	0.0153281	0.307743	partner_expressed_in_neuron	sax-3	13	5	17.4588	4.90891	0.28117	-1.83048	-1.01713	0.326125	0.582613	partner_expressed_in_neuron	sax-3
mig-6	AFD	4	23	6	10.2956	0	9.71291e-11	-33.2613	-1	0.328183	0.481335	partner_not_expressed_in_neuron	NA	13	5	20.0146	59.3882	2.96725	1.56912	0.628268	0.557731	0.733538	partner_not_expressed_in_neuron	NA
oig-1	AFD	4	23	6	189.825	37.3382	0.196698	-2.34595	-1.72684	0.0964159	0.469298	partner_expressed_in_neuron	casy-1	13	5	55.2291	36.9546	0.669114	-0.579675	-0.512019	0.616736	0.76382	partner_expressed_in_neuron	casy-1
oig-2	AFD	4	23	6	15.261	11.3337	0.742656	-0.429235	-0.402667	0.690374	0.769024	no_documented_extracellular_binding_partners	NA	13	5	11.4112	11.1699	0.978856	-0.0308316	-0.0262018	0.979567	0.996031	no_documented_extracellular_binding_partners	NA
oig-5	AFD	4	23	6	50.3257	0	1.98706e-11	-35.5506	-1.8036	0.085007	0.469298	no_documented_extracellular_binding_partners	NA	13	5	34.0918	8.03362	0.235647	-2.0853	-0.743976	0.469883	0.66498	no_documented_extracellular_binding_partners	NA
oig-8	AFD	4	23	6	79.8406	738.365	9.24798	3.20914	0.889791	0.413976	0.546448	no_documented_extracellular_binding_partners	NA	13	5	323.194	1113.09	3.44404	1.7841	0.699141	0.520888	0.704217	no_documented_extracellular_binding_partners	NA
rig-1	AFD	4	23	6	23.1148	4.74041	0.205081	-2.28573	-1.31032	0.201489	0.477236	partner_not_expressed_in_neuron	NA	13	5	3.18152	0	3.14315e-10	-31.5671	-2.08956	0.0586209	0.582613	partner_expressed_in_neuron	T05G5.1|clr-1
rig-3	AFD	4	23	6	47.3103	39.4668	0.834212	-0.261514	-0.180967	0.858831	0.906925	partner_not_expressed_in_neuron	NA	13	5	39.335	87.5397	2.22549	1.15412	0.661717	0.537934	0.719227	partner_not_expressed_in_neuron	NA
rig-4	AFD	4	23	6	23.1046	0	4.32815e-11	-34.4275	-1.09849	0.283867	0.481335	no_documented_extracellular_binding_partners	NA	NA	NA	NA	NA	NA	NA	NA	NA	NA	NA	NA
rig-5	AFD	4	23	6	10.6783	0	9.36477e-11	-33.314	-1	0.328183	0.481335	partner_expressed_in_neuron	T19D12.6|hmr-1|ptp-3	NA	NA	NA	NA	NA	NA	NA	NA	NA	NA	NA
rig-6	AFD	4	23	6	97.5452	8.45621	0.0866901	-3.52799	-2.43358	0.0226951	0.307743	no_documented_extracellular_binding_partners	NA	13	5	35.4824	7.38677	0.208182	-2.26409	-1.2232	0.240955	0.582613	no_documented_extracellular_binding_partners	NA
ncam-1	AFD	4	23	6	74.8692	47.1648	0.629963	-0.666661	-0.876137	0.388972	0.518629	partner_expressed_in_neuron	lron-7	13	5	96.088	72.3813	0.753281	-0.40874	-0.571059	0.580681	0.751469	partner_expressed_in_neuron	lron-7|rig-3
sax-3	AFD	4	23	6	64.7107	35.1095	0.542562	-0.882141	-2.04808	0.0533236	0.402212	partner_expressed_in_neuron	efn-4	13	5	27.3694	24.2324	0.885381	-0.17563	-0.309714	0.765198	0.86938	partner_expressed_in_neuron	efn-4
sax-7	AFD	4	23	6	172.926	92.3691	0.534155	-0.904668	-2.40319	0.0239742	0.307743	partner_expressed_in_neuron	sax-7	13	5	98.9318	69.6862	0.704387	-0.50556	-0.987565	0.356625	0.587559	partner_expressed_in_neuron	sax-7
lad-2	AFD	4	23	6	27.3383	0	3.65787e-11	-34.6702	-1.48517	0.151687	0.469298	partner_expressed_in_neuron	efn-4	13	5	12.6638	0	7.89649e-11	-33.56	-1.44336	0.174514	0.582613	partner_expressed_in_neuron	efn-4
syg-1	AFD	4	23	6	18.0151	0	5.55091e-11	-34.0685	-2.5261	0.0192364	0.307743	partner_expressed_in_neuron	sax-3	13	5	3.55378	16.3853	4.61067	2.20498	1.22197	0.281991	0.582613	partner_expressed_in_neuron	sax-3
syg-2	AFD	4	23	6	27.4176	10.4119	0.379751	-1.39688	-1.32547	0.212211	0.477236	partner_not_expressed_in_neuron	NA	13	5	18.5119	1.58752	0.0857568	-3.54361	-1.48462	0.162489	0.582613	partner_not_expressed_in_neuron	NA
unc-40	AFD	4	23	6	68.7549	19.2939	0.280619	-1.83331	-2.27175	0.0322337	0.327296	partner_not_expressed_in_neuron	NA	13	5	41.4662	20.559	0.495802	-1.01217	-1.05526	0.307086	0.582613	partner_not_expressed_in_neuron	NA
unc-5	AFD	4	23	6	13.4822	0	7.41721e-11	-33.6503	-1.21978	0.235464	0.481335	partner_not_expressed_in_neuron	NA	13	5	15.2692	0	6.54912e-11	-33.8299	-1	0.337049	0.582613	partner_not_expressed_in_neuron	NA
wrk-1	AFD	4	23	6	39.0465	26.4154	0.676513	-0.563811	-0.69569	0.504743	0.628548	partner_expressed_in_neuron	vab-2	13	5	13.0356	32.2484	2.47388	1.30677	0.881501	0.421916	0.615082	partner_expressed_in_neuron	vab-2
zig-1	AFD	4	23	6	158.727	25.809	0.1626	-2.6206	-3.0526	0.00532676	0.263083	no_documented_extracellular_binding_partners	NA	13	5	27.3579	18.8859	0.690325	-0.534652	-0.536642	0.60693	0.76382	no_documented_extracellular_binding_partners	NA
zig-3	AFD	4	23	6	72.8077	0	1.37348e-11	-36.0834	-1.03071	0.313877	0.481335	partner_not_expressed_in_neuron	NA	13	5	13.6776	0	7.31123e-11	-33.6711	-1	0.337049	0.582613	partner_not_expressed_in_neuron	NA
zig-4	AFD	4	23	6	557.234	0	1.79458e-12	-39.0195	-1.6079	0.122116	0.469298	partner_expressed_in_neuron	daf-28	13	5	1576.33	54.2647	0.0344247	-4.86041	-1.2203	0.245702	0.582613	partner_expressed_in_neuron	mab-20|daf-28
zig-5	AFD	4	23	6	448.121	17.9702	0.0401012	-4.64021	-2.19443	0.0389766	0.343825	partner_expressed_in_neuron	igdb-2	13	5	260.331	7.17667	0.0275675	-5.18089	-1.25639	0.232822	0.582613	partner_not_expressed_in_neuron	NA
zig-7	AFD	4	23	6	1.7107	0	5.84555e-10	-30.6719	-1.59843	0.124211	0.469298	no_documented_extracellular_binding_partners	NA	13	5	12.6426	0	7.90975e-11	-33.5576	-1	0.337049	0.582613	no_documented_extracellular_binding_partners	NA
zig-8	AFD	4	23	6	232.916	63.9187	0.274428	-1.8655	-1.17517	0.250486	0.481335	partner_not_expressed_in_neuron	NA	13	5	60.3345	60.1131	0.99633	-0.00530405	-0.00295879	0.997706	0.998752	partner_expressed_in_neuron	C34C6.3
zig-9	AFD	4	23	6	1.72908	1.19054	0.688542	-0.538384	-0.309394	0.760644	0.826378	partner_not_expressed_in_neuron	NA	13	5	0.0511833	2.72945	53.327	5.73679	0.981158	0.382048	0.588889	partner_not_expressed_in_neuron	NA
zig-10	AFD	4	23	6	19.7346	9.49743	0.481259	-1.05512	-1.0513	0.305929	0.481335	partner_not_expressed_in_neuron	NA	13	5	3.97059	6.28745	1.5835	0.66312	0.380853	0.717665	0.840252	partner_not_expressed_in_neuron	NA
igeg-1	AFD	4	23	6	4.06073	3.03986	0.7486	-0.417733	-0.216591	0.830726	0.88914	no_documented_extracellular_binding_partners	NA	13	5	6.07199	5.74679	0.946443	-0.0794119	-0.0432787	0.96633	0.990898	no_documented_extracellular_binding_partners	NA
igeg-2	AFD	4	23	6	1.08566	0	9.211e-10	-30.0159	-1.65473	0.112178	0.469298	no_documented_extracellular_binding_partners	NA	13	5	0.607414	1.42553	2.34689	1.23075	0.527973	0.61804	0.76382	no_documented_extracellular_binding_partners	NA
igdb-1	AFD	4	23	6	6.56259	23.1916	3.53391	1.82127	1.12341	0.30942	0.481335	no_documented_extracellular_binding_partners	NA	13	5	2.47473	2.4846	1.00399	0.00574082	0.00666152	0.9948	0.998752	no_documented_extracellular_binding_partners	NA
igdb-2	AFD	4	23	6	11.8341	21.1453	1.78681	0.837386	1.32399	0.225549	0.481335	partner_expressed_in_neuron	zig-5	13	5	4.90796	10.1363	2.06528	1.04634	0.986872	0.368573	0.587559	partner_expressed_in_neuron	zig-5
madd-4	AFD	4	23	6	269.841	0	3.70589e-12	-37.9733	-1.88341	0.0729329	0.469298	partner_not_expressed_in_neuron	NA	13	5	59.0035	29.1639	0.494274	-1.01662	-0.512926	0.61571	0.76382	partner_not_expressed_in_neuron	NA
pxn-2	AFD	4	23	6	1.62098	0	6.16911e-10	-30.5942	-1.42176	0.16912	0.469298	partner_not_expressed_in_neuron	NA	13	5	0.239442	0	4.17637e-09	-27.8351	-1	0.337049	0.582613	partner_expressed_in_neuron	T05G5.1
iglr-1	AFD	4	23	6	1.19054	56.6471	47.5811	5.57232	1.99035	0.103075	0.469298	no_documented_extracellular_binding_partners	NA	13	5	7.40606	37.9253	5.12085	2.35638	1.15302	0.308847	0.582613	no_documented_extracellular_binding_partners	NA
iglr-2	AFD	4	23	6	20.7313	23.5858	1.13769	0.186111	0.597133	0.55983	0.674863	no_documented_extracellular_binding_partners	NA	13	5	38.1623	39.464	1.03411	0.0483908	0.092804	0.929545	0.973236	no_documented_extracellular_binding_partners	NA
iglr-3	AFD	4	23	6	122.854	0	8.13971e-12	-36.8382	-2.3915	0.0257621	0.307743	no_documented_extracellular_binding_partners	NA	13	5	14.6469	0	6.82739e-11	-33.7699	-1	0.337049	0.582613	no_documented_extracellular_binding_partners	NA
slt-1	AFD	4	23	6	77.8104	0	1.28518e-11	-36.1792	-1.25262	0.223497	0.481335	partner_expressed_in_neuron	sax-3	13	5	22.5257	0	4.43937e-11	-34.3909	-1	0.337049	0.582613	partner_expressed_in_neuron	sax-3
tol-1	AFD	4	23	6	47.9621	0	2.08498e-11	-35.4812	-1.94065	0.0652229	0.452943	partner_not_expressed_in_neuron	NA	13	5	13.0651	0	7.65396e-11	-33.605	-1.63687	0.127595	0.582613	partner_expressed_in_neuron	lat-1
pan-1	AFD	4	23	6	402.841	240.31	0.59654	-0.745309	-2.79548	0.0154175	0.307743	no_documented_extracellular_binding_partners	NA	13	5	146.681	150.028	1.02282	0.0325537	0.110681	0.914963	0.971145	no_documented_extracellular_binding_partners	NA
egg-6	AFD	4	23	6	0.552926	0.179696	0.32499	-1.62153	-1.04315	0.3064	0.481335	no_documented_extracellular_binding_partners	NA	13	5	0.39564	1.4616	3.69428	1.88529	1.0888	0.320549	0.582613	no_documented_extracellular_binding_partners	NA
dma-1	AFD	4	23	6	55.1212	0	1.81419e-11	-35.6819	-1.67716	0.107665	0.469298	partner_expressed_in_neuron	sax-7	NA	NA	NA	NA	NA	NA	NA	NA	NA	NA	NA
lron-2	AFD	4	23	6	2.80292	0.29962	0.106896	-3.22572	-1.14981	0.26213	0.481335	no_documented_extracellular_binding_partners	NA	NA	NA	NA	NA	NA	NA	NA	NA	NA	NA	NA
lron-3	AFD	4	23	6	85.8894	43.6342	0.508027	-0.977022	-1.73889	0.110365	0.469298	no_documented_extracellular_binding_partners	NA	13	5	76.591	29.7705	0.388694	-1.36329	-1.79441	0.0917533	0.582613	no_documented_extracellular_binding_partners	NA
lron-5	AFD	4	23	6	23.7085	0	4.21789e-11	-34.4647	-1	0.328183	0.481335	partner_not_expressed_in_neuron	NA	13	5	68.3245	0	1.4636e-11	-35.9917	-1.0295	0.323551	0.582613	partner_not_expressed_in_neuron	NA
lron-7	AFD	4	23	6	35.1944	46.535	1.32223	0.40297	0.368909	0.723364	0.7954	partner_expressed_in_neuron	lron-7	13	5	32.4474	28.6976	0.884436	-0.177171	-0.205742	0.841183	0.920582	partner_expressed_in_neuron	lron-7
lron-9	AFD	4	23	6	42.8168	0	2.33553e-11	-35.3175	-1.99255	0.0588623	0.431657	partner_not_expressed_in_neuron	NA	13	5	2.17431	0	4.59917e-10	-31.0179	-1	0.337049	0.582613	partner_not_expressed_in_neuron	NA
lron-10	AFD	4	23	6	45.2765	9.81887	0.216864	-2.20513	-1.39156	0.176892	0.469298	partner_not_expressed_in_neuron	NA	13	5	15.5807	4.65654	0.298866	-1.74243	-1.27449	0.220884	0.582613	partner_not_expressed_in_neuron	NA
lron-11	AFD	4	23	6	14.1946	0	7.04492e-11	-33.7246	-1.42331	0.168675	0.469298	partner_not_expressed_in_neuron	NA	13	5	2.63465	0	3.79557e-10	-31.295	-1	0.337049	0.582613	partner_expressed_in_neuron	ten-1
lron-12	AFD	4	23	6	8.1259	0	1.23063e-10	-32.9199	-1.42774	0.167409	0.469298	no_documented_extracellular_binding_partners	NA	13	5	13.9103	0	7.18892e-11	-33.6954	-1.87992	0.0846092	0.582613	no_documented_extracellular_binding_partners	NA
lron-13	AFD	4	23	6	9.57197	0	1.04472e-10	-33.1562	-1.06489	0.298474	0.481335	partner_expressed_in_neuron	igdb-2	NA	NA	NA	NA	NA	NA	NA	NA	NA	NA	NA
lron-14	AFD	4	23	6	3.94011	9.64706	2.44842	1.29185	0.566166	0.591983	0.692933	partner_not_expressed_in_neuron	NA	13	5	6.91325	0	1.4465e-10	-32.6867	-1	0.337049	0.582613	partner_expressed_in_neuron	T05G5.1
lron-15	AFD	4	23	6	11.8297	0.525387	0.0444126	-4.49289	-1.69181	0.104629	0.469298	no_documented_extracellular_binding_partners	NA	13	5	17.9019	0	5.58599e-11	-34.0594	-1.53842	0.149888	0.582613	no_documented_extracellular_binding_partners	NA
hmr-1	AFD	4	23	6	185.173	122.978	0.664123	-0.590477	-1.34341	0.198811	0.477236	partner_expressed_in_neuron	hmr-1	13	5	77.0471	60.5069	0.785323	-0.348642	-0.678414	0.519246	0.704217	partner_expressed_in_neuron	hmr-1
cdh-4	AFD	4	23	6	224.467	112.035	0.499116	-1.00255	-2.63407	0.0137965	0.307743	no_documented_extracellular_binding_partners	NA	13	5	43.7029	22.4409	0.513488	-0.961597	-1.13727	0.278196	0.582613	no_documented_extracellular_binding_partners	NA
fmi-1	AFD	4	23	6	139.227	92.8745	0.667073	-0.584084	-0.701439	0.49152	0.617911	partner_not_expressed_in_neuron	NA	13	5	73.0087	89.7353	1.2291	0.297607	0.211374	0.841179	0.920582	partner_not_expressed_in_neuron	NA
casy-1	AFD	4	23	6	1982.98	3201.43	1.61445	0.691045	0.95788	0.378506	0.512438	partner_expressed_in_neuron	T19D12.6|daf-2	13	5	1384.14	1799.14	1.29983	0.37832	0.465331	0.662719	0.790039	partner_expressed_in_neuron	T19D12.6|daf-2
cdh-1	AFD	4	23	6	32.9436	2.22694	0.0675987	-3.88686	-2.18775	0.0390711	0.343825	partner_expressed_in_neuron	dep-1	13	5	8.88396	0	1.12562e-10	-33.0486	-1.85185	0.0887978	0.582613	partner_expressed_in_neuron	dep-1
cdh-8	AFD	4	23	6	9.95624	9.52966	0.957155	-0.0631762	-0.0402705	0.968923	0.974574	partner_expressed_in_neuron	cdh-9	13	5	6.06027	3.57817	0.590432	-0.760158	-0.449233	0.6602	0.790039	partner_expressed_in_neuron	cdh-9
cdh-9	AFD	4	23	6	6.15649	14.2577	2.31588	1.21156	0.558252	0.599174	0.69378	partner_not_expressed_in_neuron	NA	13	5	13.0427	13.2677	1.01725	0.0246748	0.0128658	0.989983	0.998752	partner_expressed_in_neuron	cdh-8
cdh-12	AFD	4	23	6	18.9859	1.65064	0.0869406	-3.52383	-1.5023	0.146695	0.469298	no_documented_extracellular_binding_partners	NA	13	5	3.05841	0	3.26967e-10	-31.5101	-1.39095	0.189493	0.582613	no_documented_extracellular_binding_partners	NA
nrx-1	AFD	4	23	6	150.159	152.313	1.01435	0.0205493	0.0452903	0.964624	0.974574	partner_not_expressed_in_neuron	NA	13	5	89.3339	92.2479	1.03262	0.0463084	0.082341	0.935794	0.973236	partner_not_expressed_in_neuron	NA
nlr-1	AFD	4	23	6	19.4556	0	5.13992e-11	-34.1795	-2.39415	0.025616	0.307743	partner_expressed_in_neuron	ptp-3	13	5	8.07898	3.67105	0.454394	-1.13798	-0.767605	0.45538	0.648246	partner_not_expressed_in_neuron	NA
bam-2	AFD	4	23	6	22.3761	0	4.46906e-11	-34.3812	-2.34341	0.0285533	0.314086	partner_expressed_in_neuron	casy-1	13	5	7.73676	0	1.29253e-10	-32.8491	-1	0.337049	0.582613	partner_expressed_in_neuron	casy-1
lat-1	AFD	4	23	6	62.6968	24.2212	0.386322	-1.37212	-1.43476	0.165313	0.469298	partner_not_expressed_in_neuron	NA	13	5	27.8841	3.60426	0.129258	-2.95167	-3.02159	0.0091958	0.582613	partner_expressed_in_neuron	tol-1
lat-2	AFD	4	23	6	0.126627	0	7.89719e-09	-26.916	-1	0.328183	0.481335	no_documented_extracellular_binding_partners	NA	NA	NA	NA	NA	NA	NA	NA	NA	NA	NA	NA
nlg-1	AFD	4	23	6	57.9537	98.3965	1.69785	0.763708	0.472404	0.651027	0.735895	partner_not_expressed_in_neuron	NA	13	5	16.2764	51.184	3.14468	1.65291	0.65772	0.542091	0.720802	partner_expressed_in_neuron	nrx-1
glit-1	AFD	4	23	6	1.57015	2.98766	1.90278	0.928112	1.2815	0.239157	0.481335	no_documented_extracellular_binding_partners	NA	13	5	0.903557	0	1.10674e-09	-29.751	-1.86642	0.0866004	0.582613	no_documented_extracellular_binding_partners	NA
clc-1	AFD	4	23	6	2.25757	0	4.42955e-10	-31.0721	-1.53517	0.139	0.469298	no_documented_extracellular_binding_partners	NA	13	5	0.595216	0	1.68006e-09	-29.1488	-1	0.337049	0.582613	no_documented_extracellular_binding_partners	NA
clc-2	AFD	4	23	6	6.95005	0	1.43884e-10	-32.6944	-1.55012	0.13538	0.469298	no_documented_extracellular_binding_partners	NA	13	5	2.58571	2.68659	1.03902	0.0552179	0.0312592	0.975769	0.996031	no_documented_extracellular_binding_partners	NA
clc-3	AFD	4	23	6	148.667	68.8564	0.463157	-1.11043	-0.841211	0.408631	0.542103	no_documented_extracellular_binding_partners	NA	13	5	233.178	29.6154	0.127008	-2.97701	-1.62049	0.129356	0.582613	no_documented_extracellular_binding_partners	NA
vab-9	AFD	4	23	6	76.3126	26.4042	0.346001	-1.53115	-2.04938	0.0504979	0.39739	no_documented_extracellular_binding_partners	NA	13	5	27.3766	10.3783	0.379093	-1.39938	-1.30963	0.211935	0.582613	no_documented_extracellular_binding_partners	NA
hic-1	AFD	4	23	6	12.6801	0	7.88634e-11	-33.5619	-1	0.328183	0.481335	no_documented_extracellular_binding_partners	NA	NA	NA	NA	NA	NA	NA	NA	NA	NA	NA	NA
C54G4.4	AFD	4	23	6	0.668953	0	1.49487e-09	-29.3173	-1.36158	0.187113	0.471345	no_documented_extracellular_binding_partners	NA	13	5	0.0612948	1.44631	23.5959	4.56047	1.15094	0.313568	0.582613	no_documented_extracellular_binding_partners	NA
crb-1	AFD	4	23	6	4.39847	6.77173	1.53956	0.622521	0.574892	0.579058	0.687806	no_documented_extracellular_binding_partners	NA	13	5	3.43391	2.70531	0.787822	-0.344058	-0.203144	0.842952	0.920582	no_documented_extracellular_binding_partners	NA
eat-20	AFD	4	23	6	2.85835	1.14376	0.400146	-1.3214	-0.933472	0.358852	0.501774	no_documented_extracellular_binding_partners	NA	NA	NA	NA	NA	NA	NA	NA	NA	NA	NA	NA
zig-11	AFD	4	23	6	17.6859	18.6969	1.05717	0.0802052	0.095359	0.926729	0.95197	no_documented_extracellular_binding_partners	NA	13	5	15.3814	11.7864	0.766276	-0.384064	-0.530019	0.604834	0.76382	no_documented_extracellular_binding_partners	NA
zig-12	AFD	4	23	6	2.15996	3.53314	1.63574	0.709943	0.537095	0.608938	0.700276	no_documented_extracellular_binding_partners	NA	13	5	0.746714	0	1.3392e-09	-29.476	-1.45395	0.171611	0.582613	no_documented_extracellular_binding_partners	NA
ina-1	AFD	4	23	6	7.02796	0	1.42289e-10	-32.7105	-2.4356	0.0234266	0.307743	no_documented_extracellular_binding_partners	NA	13	5	8.81501	8.32845	0.944803	-0.0819146	-0.0616935	0.952729	0.983355	no_documented_extracellular_binding_partners	NA
pat-2	AFD	4	23	6	31.9258	0	3.13226e-11	-34.894	-1.29621	0.208337	0.477236	no_documented_extracellular_binding_partners	NA	13	5	2.6923	2.13373	0.792533	-0.335457	-0.21425	0.835555	0.920582	no_documented_extracellular_binding_partners	NA
pat-3	AFD	4	23	6	14.33	0	6.97839e-11	-33.7383	-1.49652	0.148728	0.469298	no_documented_extracellular_binding_partners	NA	13	5	10.6248	14.435	1.35862	0.442142	0.483788	0.644048	0.783214	no_documented_extracellular_binding_partners	NA
sdn-1	AFD	4	23	6	85.1834	50.3537	0.591121	-0.758474	-1.2381	0.230021	0.481335	partner_not_expressed_in_neuron	NA	13	5	31.6737	15.3496	0.484616	-1.04508	-1.60048	0.129055	0.582613	partner_not_expressed_in_neuron	NA
C48E7.6	AFD	4	23	6	0.248625	0	4.02212e-09	-27.8894	-1	0.328183	0.481335	no_documented_extracellular_binding_partners	NA	NA	NA	NA	NA	NA	NA	NA	NA	NA	NA	NA
mua-3	AFD	4	23	6	23.2459	0	4.30183e-11	-34.4363	-1.44465	0.162649	0.469298	no_documented_extracellular_binding_partners	NA	13	5	1.34436	106.68	79.3538	6.31023	0.98732	0.379363	0.588889	no_documented_extracellular_binding_partners	NA
let-805	AFD	4	23	6	5.69675	0.369262	0.0648198	-3.94742	-1.81788	0.0823113	0.469298	no_documented_extracellular_binding_partners	NA	13	5	0.190477	0.792566	4.16095	2.05691	0.738638	0.497041	0.67957	no_documented_extracellular_binding_partners	NA
dgn-1	AFD	4	23	6	2.93453	0	3.40771e-10	-31.4505	-1.39388	0.177275	0.469298	partner_not_expressed_in_neuron	NA	13	5	6.48162	4.98242	0.7687	-0.379507	-0.199985	0.844501	0.920582	partner_not_expressed_in_neuron	NA
hpo-30	AFD	4	23	6	7.05847	0	1.41674e-10	-32.7167	-2.08781	0.0486071	0.39739	partner_not_expressed_in_neuron	NA	13	5	8.55839	0	1.16844e-10	-32.9947	-1.45626	0.170983	0.582613	partner_not_expressed_in_neuron	NA
clc-5	AFD	4	23	6	0.826159	0	1.21042e-09	-29.6218	-1.38001	0.181447	0.469629	no_documented_extracellular_binding_partners	NA	NA	NA	NA	NA	NA	NA	NA	NA	NA	NA	NA
tsp-3	AFD	4	23	6	9.51066	1.74102	0.18306	-2.44961	-1.48653	0.149143	0.469298	no_documented_extracellular_binding_partners	NA	13	5	11.4722	0	8.71669e-11	-33.4174	-1.75124	0.105399	0.582613	no_documented_extracellular_binding_partners	NA
tsp-4	AFD	4	23	6	42.6675	0	2.34371e-11	-35.3124	-1.23243	0.230798	0.481335	no_documented_extracellular_binding_partners	NA	13	5	54.0762	0	1.84924e-11	-35.6543	-1.11246	0.287729	0.582613	no_documented_extracellular_binding_partners	NA
tsp-5	AFD	4	23	6	8.65457	0	1.15546e-10	-33.0108	-1	0.328183	0.481335	no_documented_extracellular_binding_partners	NA	13	5	7.48467	0	1.33606e-10	-32.8013	-1	0.337049	0.582613	no_documented_extracellular_binding_partners	NA
tsp-6	AFD	4	23	6	25.6993	45.0203	1.75181	0.808846	0.662448	0.521302	0.640111	no_documented_extracellular_binding_partners	NA	13	5	12.6743	4.17967	0.329775	-1.60045	-1.28572	0.218997	0.582613	no_documented_extracellular_binding_partners	NA
tsp-7	AFD	4	23	6	124.021	88.2637	0.711683	-0.490693	-0.461189	0.652271	0.735895	no_documented_extracellular_binding_partners	NA	13	5	238.593	168.391	0.705765	-0.502739	-0.517807	0.611984	0.76382	no_documented_extracellular_binding_partners	NA
tsp-8	AFD	4	23	6	53.0254	11.6038	0.218835	-2.19208	-1.01845	0.318142	0.481335	no_documented_extracellular_binding_partners	NA	13	5	20.103	14.7389	0.733166	-0.447788	-0.322864	0.757239	0.868492	no_documented_extracellular_binding_partners	NA
tsp-9	AFD	4	23	6	23.9033	2.42957	0.101641	-3.29844	-3.33288	0.00252963	0.166955	no_documented_extracellular_binding_partners	NA	13	5	8.32367	2.59005	0.311167	-1.68424	-0.955439	0.353872	0.587559	no_documented_extracellular_binding_partners	NA
tsp-11	AFD	4	23	6	2.873	0	3.48068e-10	-31.4199	-1.23694	0.229151	0.481335	no_documented_extracellular_binding_partners	NA	NA	NA	NA	NA	NA	NA	NA	NA	NA	NA	NA
tsp-12	AFD	4	23	6	15.1679	5.35738	0.353206	-1.50142	-1.47089	0.153076	0.469298	no_documented_extracellular_binding_partners	NA	13	5	6.991	4.09486	0.585733	-0.771686	-0.705382	0.490932	0.675031	no_documented_extracellular_binding_partners	NA
tsp-13	AFD	4	23	6	0.165299	0	6.04965e-09	-27.3005	-1	0.328183	0.481335	no_documented_extracellular_binding_partners	NA	NA	NA	NA	NA	NA	NA	NA	NA	NA	NA	NA
tsp-14	AFD	4	23	6	22.8102	0	4.38401e-11	-34.409	-1.91467	0.0686277	0.452943	no_documented_extracellular_binding_partners	NA	13	5	5.28435	0	1.89238e-10	-32.2991	-2.16871	0.0509125	0.582613	no_documented_extracellular_binding_partners	NA
tsp-15	AFD	4	23	6	4.43044	0.579409	0.130779	-2.9348	-1.38283	0.179542	0.469298	no_documented_extracellular_binding_partners	NA	13	5	0	0.370093	3.70093e+08	28.4633	1	0.373901	0.587559	no_documented_extracellular_binding_partners	NA
tsp-16	AFD	4	23	6	2.6599	0.352885	0.132668	-2.9141	-1.38375	0.179233	0.469298	no_documented_extracellular_binding_partners	NA	13	5	1.98268	0.824522	0.415863	-1.26582	-0.728827	0.477784	0.667795	no_documented_extracellular_binding_partners	NA
tsp-20	AFD	4	23	6	54.9873	43.1285	0.784336	-0.350457	-0.51624	0.610089	0.700276	no_documented_extracellular_binding_partners	NA	13	5	53.3763	31.2738	0.585912	-0.771243	-1.20704	0.247679	0.582613	no_documented_extracellular_binding_partners	NA
tsp-21	AFD	4	23	6	37.4671	133.792	3.57093	1.8363	1.57898	0.167343	0.469298	no_documented_extracellular_binding_partners	NA	13	5	41.0443	24.9843	0.608716	-0.716159	-0.647908	0.526366	0.70767	no_documented_extracellular_binding_partners	NA
C24H10.1	AFD	4	23	6	17.1423	5.21464	0.304198	-1.71692	-1.18626	0.246046	0.481335	no_documented_extracellular_binding_partners	NA	13	5	16.7741	4.15409	0.247649	-2.01363	-1.01367	0.327342	0.582613	no_documented_extracellular_binding_partners	NA
K10D6.2	AFD	4	23	6	106.916	75.5527	0.706658	-0.500916	-0.628048	0.536008	0.652102	no_documented_extracellular_binding_partners	NA	13	5	27.8053	26.4215	0.950231	-0.0736492	-0.0843948	0.934465	0.973236	no_documented_extracellular_binding_partners	NA
Y67A10A.9	AFD	4	23	6	0.667218	0	1.49876e-09	-29.3136	-1.43306	0.1659	0.469298	no_documented_extracellular_binding_partners	NA	NA	NA	NA	NA	NA	NA	NA	NA	NA	NA	NA
T05E11.2	AFD	4	23	6	3.07551	0	3.25149e-10	-31.5182	-1.62557	0.118283	0.469298	no_documented_extracellular_binding_partners	NA	NA	NA	NA	NA	NA	NA	NA	NA	NA	NA	NA
vab-1	AFD	4	23	6	48.4796	0	2.06273e-11	-35.4967	-2.62666	0.0154067	0.307743	partner_expressed_in_neuron	efn-4|vab-2	13	5	14.026	0	7.12963e-11	-33.7074	-1.35242	0.201176	0.582613	partner_expressed_in_neuron	efn-4|vab-2
lon-2	AFD	4	23	6	38.0232	40.4089	1.06274	0.0877946	0.0712559	0.944734	0.962972	no_documented_extracellular_binding_partners	NA	13	5	6.30245	84.4456	13.3989	3.74404	1.42439	0.226615	0.582613	no_documented_extracellular_binding_partners	NA
smp-1	AFD	4	23	6	16.0547	0	6.22871e-11	-33.9023	-1.57451	0.129642	0.469298	partner_not_expressed_in_neuron	NA	13	5	15.5428	0	6.43384e-11	-33.8555	-1.21549	0.247552	0.582613	partner_not_expressed_in_neuron	NA
vab-2	AFD	4	23	6	41.2649	24.8741	0.602791	-0.73027	-0.95394	0.35023	0.501774	partner_not_expressed_in_neuron	NA	13	5	29.3261	11.1862	0.381442	-1.39047	-1.41502	0.176334	0.582613	partner_not_expressed_in_neuron	NA
efn-2	AFD	4	23	6	83.2985	39.0763	0.469112	-1.092	-1.08383	0.295271	0.481335	partner_not_expressed_in_neuron	NA	13	5	31.1704	24.7034	0.792528	-0.335467	-0.322948	0.753485	0.868492	partner_not_expressed_in_neuron	NA
efn-4	AFD	4	23	6	14.264	10.2089	0.715708	-0.482557	-0.438404	0.666689	0.748961	partner_expressed_in_neuron	sax-3	13	5	15.0782	3.08078	0.20432	-2.2911	-1.46141	0.164475	0.582613	partner_expressed_in_neuron	mab-20|scl-10|sax-3
cfz-2	AFD	4	23	6	60.2249	7.4101	0.12304	-3.0228	-2.44769	0.0213798	0.307743	no_documented_extracellular_binding_partners	NA	13	5	14.4601	9.81876	0.679025	-0.558463	-0.402734	0.69876	0.828922	no_documented_extracellular_binding_partners	NA
mom-5	AFD	4	23	6	24.1644	0	4.13831e-11	-34.4922	-1.52039	0.142655	0.469298	no_documented_extracellular_binding_partners	NA	13	5	0.737231	1.29272	1.75349	0.810227	0.373273	0.720332	0.840252	no_documented_extracellular_binding_partners	NA
mig-1	AFD	4	23	6	56.789	0	1.76091e-11	-35.7249	-1.41247	0.171802	0.469298	no_documented_extracellular_binding_partners	NA	NA	NA	NA	NA	NA	NA	NA	NA	NA	NA	NA
B0507.1	AFD	4	23	6	4.07802	0	2.45217e-10	-31.9252	-1.93506	0.0659429	0.452943	partner_not_expressed_in_neuron	NA	NA	NA	NA	NA	NA	NA	NA	NA	NA	NA	NA
C25E10.7	AFD	4	23	6	6.37968	54.8794	8.60222	3.10471	1.06322	0.335436	0.489254	partner_expressed_in_neuron	ZK856.6	13	5	0	15.2809	1.52809e+10	33.831	1.54955	0.196178	0.582613	partner_expressed_in_neuron	ZK856.6
C25E10.8	AFD	4	23	6	0	938.931	9.38931e+11	39.7722	1.56292	0.178834	0.469298	partner_not_expressed_in_neuron	NA	13	5	161.484	2609.43	16.159	4.01427	1.31871	0.257038	0.582613	partner_expressed_in_neuron	F40A3.2
swm-1	AFD	4	23	6	0	5060.74	5.06074e+12	42.2025	1.39842	0.220849	0.481335	no_documented_extracellular_binding_partners	NA	13	5	63.0038	10460.4	166.028	7.37528	1.44661	0.221542	0.582613	no_documented_extracellular_binding_partners	NA
nas-36	AFD	4	23	6	22.7761	17.0325	0.747826	-0.419226	-0.824661	0.421203	0.553222	no_documented_extracellular_binding_partners	NA	13	5	11.1752	6.20589	0.555328	-0.848588	-1.527	0.146835	0.582613	no_documented_extracellular_binding_partners	NA
C34C6.3	AFD	4	23	6	8.67177	3.63476	0.419149	-1.25447	-1.24803	0.222748	0.481335	partner_not_expressed_in_neuron	NA	13	5	8.46519	0	1.18131e-10	-32.9789	-1.30574	0.21612	0.582613	partner_not_expressed_in_neuron	NA
crld-1	AFD	4	23	6	30.8919	19.181	0.620908	-0.687547	-1.01816	0.328035	0.481335	no_documented_extracellular_binding_partners	NA	13	5	49.4852	45.9852	0.929272	-0.105827	-0.192847	0.853607	0.922201	no_documented_extracellular_binding_partners	NA
F11C7.2	AFD	4	23	6	3.06282	0	3.26496e-10	-31.5122	-1.28165	0.21331	0.477236	no_documented_extracellular_binding_partners	NA	13	5	14.0958	0	7.09432e-11	-33.7145	-1.2394	0.238889	0.582613	no_documented_extracellular_binding_partners	NA
F11C7.6	AFD	4	23	6	2.73724	0	3.65332e-10	-31.3501	-1	0.328183	0.481335	no_documented_extracellular_binding_partners	NA	NA	NA	NA	NA	NA	NA	NA	NA	NA	NA	NA
F14H12.3	AFD	4	23	6	0.999954	1.73791	1.73799	0.797423	0.400125	0.702243	0.775699	no_documented_extracellular_binding_partners	NA	13	5	4.22981	1.87931	0.444302	-1.17039	-0.50783	0.618766	0.76382	no_documented_extracellular_binding_partners	NA
F15B9.8	AFD	4	23	6	44.0609	126.369	2.86806	1.52008	0.77546	0.468582	0.600513	partner_expressed_in_neuron	ZK856.6	13	5	9.34595	148.021	15.838	3.98532	1.20542	0.29416	0.582613	partner_expressed_in_neuron	ZK856.6
F35D2.3	AFD	4	23	6	16.5351	1.62202	0.098096	-3.34966	-1.51246	0.143942	0.469298	partner_not_expressed_in_neuron	NA	13	5	0.185883	0	5.37972e-09	-27.4698	-1	0.337049	0.582613	partner_not_expressed_in_neuron	NA
kal-1	AFD	4	23	6	50.5866	12.7294	0.251636	-1.99059	-1.73785	0.0937761	0.469298	partner_expressed_in_neuron	sax-3|sax-7	13	5	15.227	7.09747	0.466111	-1.10126	-0.770817	0.452314	0.648246	partner_expressed_in_neuron	tol-1|T05G5.1|sax-3|sax-7
M03F4.6	AFD	4	23	6	66.3831	62.9475	0.948247	-0.0766659	-0.149242	0.885329	0.923821	no_documented_extracellular_binding_partners	NA	13	5	10.4408	9.62244	0.921622	-0.117753	-0.119227	0.908857	0.968914	no_documented_extracellular_binding_partners	NA
dpy-31	AFD	4	23	6	3.60964	0.453304	0.125581	-2.9933	-1.60352	0.122327	0.469298	partner_not_expressed_in_neuron	NA	NA	NA	NA	NA	NA	NA	NA	NA	NA	NA	NA
T25F10.3	AFD	4	23	6	13.8527	12.5553	0.906341	-0.141874	-0.0772089	0.939546	0.961396	partner_expressed_in_neuron	T12A7.2	13	5	3.04943	0	3.2793e-10	-31.5059	-1	0.337049	0.582613	partner_expressed_in_neuron	T12A7.2
lag-2	AFD	4	23	6	20.8662	0	4.79243e-11	-34.2805	-1.76762	0.0909928	0.469298	partner_expressed_in_neuron	ZK856.6	NA	NA	NA	NA	NA	NA	NA	NA	NA	NA	NA
ins-1	AFD	4	23	6	214.088	522.259	2.43946	1.28656	1.23102	0.262916	0.481335	partner_expressed_in_neuron	zig-5	13	5	486.632	301.023	0.618584	-0.692958	-0.52095	0.609582	0.76382	partner_expressed_in_neuron	zig-5
irld-34	AFD	4	23	6	1.93316	86.2458	44.614	5.47942	0.97734	0.373244	0.508943	no_documented_extracellular_binding_partners	NA	13	5	52.4598	8.15389	0.155431	-2.68565	-0.834548	0.419557	0.615082	no_documented_extracellular_binding_partners	NA
Y53H1B.2	AFD	4	23	6	5.38222	9.92875	1.84473	0.88341	0.673953	0.525203	0.641915	no_documented_extracellular_binding_partners	NA	NA	NA	NA	NA	NA	NA	NA	NA	NA	NA	NA
unc-6	AFD	4	23	6	90.4408	0	1.1057e-11	-36.3963	-1.03496	0.311932	0.481335	partner_not_expressed_in_neuron	NA	13	5	91.7069	0	1.09043e-11	-36.4163	-1	0.337049	0.582613	partner_not_expressed_in_neuron	NA
kpc-1	AFD	4	23	6	167.506	64.2643	0.383654	-1.38212	-1.52609	0.138817	0.469298	no_documented_extracellular_binding_partners	NA	13	5	120.164	17.8912	0.14889	-2.74768	-2.20736	0.0438182	0.582613	no_documented_extracellular_binding_partners	NA
lect-2	AFD	4	23	6	1.82145	0	5.49013e-10	-30.7624	-1.28438	0.21237	0.477236	partner_expressed_in_neuron	sax-7	13	5	2.96731	1.05332	0.354973	-1.49422	-1.18094	0.257564	0.582613	partner_expressed_in_neuron	ptp-4|sax-7
mnr-1	AFD	4	23	6	0.612363	0	1.63302e-09	-29.1898	-1.28946	0.210632	0.477236	partner_expressed_in_neuron	sax-7	NA	NA	NA	NA	NA	NA	NA	NA	NA	NA	NA
B0222.11	AFD	4	23	6	0.694422	69.2639	99.7432	6.64015	1.53333	0.185745	0.471345	partner_not_expressed_in_neuron	NA	13	5	6.3647	388.374	61.02	5.93121	1.48686	0.211169	0.582613	partner_not_expressed_in_neuron	NA
clec-41	AFD	4	23	6	1.64295	2.88443	1.75563	0.811992	0.481939	0.637963	0.725957	partner_not_expressed_in_neuron	NA	13	5	1.23165	0	8.11918e-10	-30.1979	-2.04432	0.0635052	0.582613	partner_expressed_in_neuron	clec-41
C02B8.12	AFD	4	23	6	0.104049	0	9.61086e-09	-26.6327	-1	0.328183	0.481335	partner_not_expressed_in_neuron	NA	NA	NA	NA	NA	NA	NA	NA	NA	NA	NA	NA
adm-2	AFD	4	23	6	31.6664	7.03762	0.222243	-2.16979	-2.55912	0.0164509	0.307743	no_documented_extracellular_binding_partners	NA	13	5	11.83	3.61531	0.305606	-1.71025	-1.6389	0.120842	0.582613	no_documented_extracellular_binding_partners	NA
let-756	AFD	4	23	6	3.34799	0	2.98687e-10	-31.6406	-1.44687	0.162032	0.469298	no_documented_extracellular_binding_partners	NA	13	5	0	0.317464	3.17464e+08	28.242	1	0.373901	0.587559	no_documented_extracellular_binding_partners	NA
C05D12.2	AFD	4	23	6	5.61639	4.7967	0.854053	-0.227602	-0.220301	0.828195	0.88914	no_documented_extracellular_binding_partners	NA	13	5	1.67423	0	5.97291e-10	-30.6408	-1.41102	0.183635	0.582613	no_documented_extracellular_binding_partners	NA
irld-13	AFD	4	23	6	0	3.88807	3.88807e+09	31.8564	1	0.363217	0.501774	no_documented_extracellular_binding_partners	NA	13	5	0.237705	0.741041	3.11748	1.64038	0.646768	0.547146	0.723549	no_documented_extracellular_binding_partners	NA
B0393.5	AFD	4	23	6	59.4303	0	1.68264e-11	-35.7905	-1.09079	0.287167	0.481335	partner_not_expressed_in_neuron	NA	13	5	70.5516	0	1.4174e-11	-36.038	-1.32683	0.209259	0.582613	partner_not_expressed_in_neuron	NA
C02B10.3	AFD	4	23	6	181.275	122.532	0.675945	-0.565023	-2.06912	0.051179	0.39739	no_documented_extracellular_binding_partners	NA	13	5	70.6392	48.0937	0.680836	-0.554622	-0.832732	0.420869	0.615082	no_documented_extracellular_binding_partners	NA
C11H1.5	AFD	4	23	6	0.266976	1.85072	6.93215	2.7933	0.846977	0.434181	0.564649	no_documented_extracellular_binding_partners	NA	NA	NA	NA	NA	NA	NA	NA	NA	NA	NA	NA
C16B8.4	AFD	4	23	6	44.8479	23.8459	0.531705	-0.911301	-0.70755	0.485413	0.614343	partner_not_expressed_in_neuron	NA	13	5	2.94847	10.9387	3.70994	1.89139	1.88299	0.115009	0.582613	partner_not_expressed_in_neuron	NA
spe-9	AFD	4	23	6	0.369018	0.930373	2.52122	1.33412	0.56086	0.593252	0.692933	partner_not_expressed_in_neuron	NA	NA	NA	NA	NA	NA	NA	NA	NA	NA	NA	NA
nas-37	AFD	4	23	6	17.8936	7.78424	0.43503	-1.20081	-0.926339	0.363128	0.501774	no_documented_extracellular_binding_partners	NA	13	5	35.8777	4.30134	0.119889	-3.06023	-1.26543	0.229223	0.582613	no_documented_extracellular_binding_partners	NA
C18E9.7	AFD	4	23	6	5.75816	0.552176	0.0958945	-3.38241	-1.02245	0.317564	0.481335	no_documented_extracellular_binding_partners	NA	NA	NA	NA	NA	NA	NA	NA	NA	NA	NA	NA
hir-1	AFD	4	23	6	0.46787	0	2.13734e-09	-28.8015	-1	0.328183	0.481335	partner_not_expressed_in_neuron	NA	NA	NA	NA	NA	NA	NA	NA	NA	NA	NA	NA
C27A7.8	AFD	4	23	6	12.7946	1.55577	0.121596	-3.03984	-0.975933	0.339344	0.492235	no_documented_extracellular_binding_partners	NA	13	5	153.238	0	6.52579e-12	-37.157	-1.31132	0.214286	0.582613	no_documented_extracellular_binding_partners	NA
C27B7.7	AFD	4	23	6	0.786489	0	1.27147e-09	-29.5509	-1.16394	0.256915	0.481335	no_documented_extracellular_binding_partners	NA	NA	NA	NA	NA	NA	NA	NA	NA	NA	NA	NA
ZK856.6	AFD	4	23	6	27.7657	0	3.60157e-11	-34.6926	-1.44053	0.163798	0.469298	partner_expressed_in_neuron	trk-1|F15B9.8	13	5	11.0017	0	9.08954e-11	-33.357	-1	0.337049	0.582613	partner_expressed_in_neuron	trk-1|F15B9.8
mec-9	AFD	4	23	6	75.8848	0	1.31779e-11	-36.1431	-1.49489	0.149149	0.469298	no_documented_extracellular_binding_partners	NA	13	5	6.80258	0	1.47003e-10	-32.6634	-1	0.337049	0.582613	no_documented_extracellular_binding_partners	NA
C53A5.13	AFD	4	23	6	3.19299	2.57018	0.804944	-0.31304	-0.618395	0.542154	0.656554	no_documented_extracellular_binding_partners	NA	13	5	2.74127	0.790781	0.288472	-1.7935	-1.42851	0.172393	0.582613	no_documented_extracellular_binding_partners	NA
lam-2	AFD	4	23	6	3.33866	1.53301	0.459169	-1.1229	-1.30396	0.206576	0.477236	no_documented_extracellular_binding_partners	NA	13	5	0.463712	0	2.15651e-09	-28.7887	-1.71799	0.111469	0.582613	no_documented_extracellular_binding_partners	NA
dex-1	AFD	4	23	6	0.047929	0.220175	4.59376	2.19968	0.764411	0.476222	0.607355	partner_expressed_in_neuron	ZK856.6	13	5	0	0.182277	1.82277e+08	27.4416	1	0.373901	0.587559	partner_expressed_in_neuron	ZK856.6
pqn-25	AFD	4	23	6	3.2835	0	3.04553e-10	-31.6126	-1.17998	0.250612	0.481335	partner_not_expressed_in_neuron	NA	13	5	1.59693	0.734456	0.459917	-1.12055	-0.926267	0.368289	0.587559	partner_not_expressed_in_neuron	NA
trk-1	AFD	4	23	6	54.3968	122.892	2.25918	1.1758	1.63684	0.155019	0.469298	partner_expressed_in_neuron	ZK856.6	13	5	71.9747	72.0533	1.00109	0.00157541	0.00162957	0.998752	0.998752	partner_expressed_in_neuron	ZK856.6
E01G6.1	AFD	4	23	6	0.420424	0	2.37855e-09	-28.6473	-1.38901	0.17873	0.469298	partner_not_expressed_in_neuron	NA	NA	NA	NA	NA	NA	NA	NA	NA	NA	NA	NA
irld-2	AFD	4	23	6	16.3426	16.9912	1.03969	0.0561513	0.0327744	0.974574	0.974574	no_documented_extracellular_binding_partners	NA	13	5	13.3544	0.460849	0.0345092	-4.85688	-1.4435	0.174343	0.582613	no_documented_extracellular_binding_partners	NA
F09F9.4	AFD	4	23	6	2.7797	7.30795	2.62905	1.39454	0.929503	0.384525	0.516667	partner_not_expressed_in_neuron	NA	13	5	2.03432	3.44243	1.69217	0.758879	0.47609	0.64854	0.784734	partner_expressed_in_neuron	ptp-4
F19C6.3	AFD	4	23	6	58.9	3.8059	0.0646163	-3.95196	-2.12043	0.0450055	0.383272	no_documented_extracellular_binding_partners	NA	13	5	56.8795	0.765969	0.0134665	-6.21448	-1.85301	0.08859	0.582613	no_documented_extracellular_binding_partners	NA
F21A3.11	AFD	4	23	6	3.42984	2.15539	0.628421	-0.670197	-0.493535	0.62763	0.717292	partner_expressed_in_neuron	F21A3.11|T13C2.6	13	5	24.7337	0	4.04307e-11	-34.5258	-1	0.337049	0.582613	partner_expressed_in_neuron	F21A3.11|T13C2.6
F28C1.3	AFD	4	23	6	47.7341	55.5829	1.16443	0.219621	0.36723	0.726104	0.7954	no_documented_extracellular_binding_partners	NA	13	5	11.2541	37.126	3.29889	1.72198	6.14573	0.000166072	0.0401893	no_documented_extracellular_binding_partners	NA
F30H5.3	AFD	4	23	6	0.869654	0	1.14988e-09	-29.6959	-1.6193	0.11963	0.469298	no_documented_extracellular_binding_partners	NA	NA	NA	NA	NA	NA	NA	NA	NA	NA	NA	NA
atrn-1	AFD	4	23	6	16.9857	32.3771	1.90613	0.930648	2.00254	0.0798793	0.469298	no_documented_extracellular_binding_partners	NA	13	5	14.4003	8.6162	0.598335	-0.740975	-0.882083	0.390848	0.594876	no_documented_extracellular_binding_partners	NA
nas-39	AFD	4	23	6	1.70531	1.50331	0.881547	-0.181891	-0.113176	0.91223	0.940737	partner_not_expressed_in_neuron	NA	13	5	3.49298	0	2.86288e-10	-31.7018	-1.13082	0.280226	0.582613	partner_not_expressed_in_neuron	NA
F40F11.4	AFD	4	23	6	17.8913	19.8454	1.10922	0.149542	0.193072	0.851426	0.902717	no_documented_extracellular_binding_partners	NA	13	5	10.9691	8.23208	0.750476	-0.414122	-0.455219	0.655187	0.788832	no_documented_extracellular_binding_partners	NA
agr-1	AFD	4	23	6	115.157	0	8.68377e-12	-36.7448	-1.23013	0.231641	0.481335	partner_not_expressed_in_neuron	NA	NA	NA	NA	NA	NA	NA	NA	NA	NA	NA	NA
dep-1	AFD	4	23	6	100.628	393.367	3.90912	1.96684	1.89778	0.111818	0.469298	partner_not_expressed_in_neuron	NA	13	5	90.649	145.871	1.60919	0.686332	0.950891	0.380302	0.588889	partner_not_expressed_in_neuron	NA
F46G10.2	AFD	4	23	6	16.7665	4.34936	0.259407	-1.94671	-0.799149	0.431701	0.564204	no_documented_extracellular_binding_partners	NA	13	5	14.8218	1.08159	0.0729732	-3.77649	-1.22865	0.242333	0.582613	no_documented_extracellular_binding_partners	NA
F53C11.9	AFD	4	23	6	1.63819	0	6.10431e-10	-30.6095	-1.09772	0.284196	0.481335	partner_not_expressed_in_neuron	NA	NA	NA	NA	NA	NA	NA	NA	NA	NA	NA	NA
nid-1	AFD	4	23	6	4.60204	0	2.17295e-10	-32.0996	-1	0.328183	0.481335	partner_not_expressed_in_neuron	NA	NA	NA	NA	NA	NA	NA	NA	NA	NA	NA	NA
egas-4	AFD	4	23	6	45.5552	0	2.19514e-11	-35.4069	-1	0.328183	0.481335	no_documented_extracellular_binding_partners	NA	NA	NA	NA	NA	NA	NA	NA	NA	NA	NA	NA
F58E6.13	AFD	4	23	6	19.3396	6.59292	0.340903	-1.55257	-0.787417	0.438802	0.567861	partner_expressed_in_neuron	B0393.5|ptp-3	13	5	2.05745	1.31388	0.638596	-0.647024	-0.475803	0.640663	0.783033	partner_expressed_in_neuron	B0393.5
H42K12.3	AFD	4	23	6	4.04805	2.65582	0.656074	-0.608069	-0.710456	0.486355	0.614343	partner_not_expressed_in_neuron	NA	13	5	0.144795	2.12502	14.676	3.87539	1.29796	0.262926	0.582613	partner_not_expressed_in_neuron	NA
R05G6.9	AFD	4	23	6	3.2854	0	3.04377e-10	-31.6134	-1.34941	0.19093	0.471345	partner_not_expressed_in_neuron	NA	NA	NA	NA	NA	NA	NA	NA	NA	NA	NA	NA
lin-12	AFD	4	23	6	2.77639	0	3.6018e-10	-31.3706	-1	0.328183	0.481335	partner_not_expressed_in_neuron	NA	NA	NA	NA	NA	NA	NA	NA	NA	NA	NA	NA
nas-23	AFD	4	23	6	0.190079	0	5.26097e-09	-27.502	-1.28811	0.211091	0.477236	partner_not_expressed_in_neuron	NA	NA	NA	NA	NA	NA	NA	NA	NA	NA	NA	NA
R11G1.1	AFD	4	23	6	63.14	0	1.58378e-11	-35.8778	-1.70446	0.10238	0.469298	partner_not_expressed_in_neuron	NA	NA	NA	NA	NA	NA	NA	NA	NA	NA	NA	NA
T05G5.1	AFD	4	23	6	4.84857	0	2.06246e-10	-32.1749	-1	0.328183	0.481335	partner_not_expressed_in_neuron	NA	13	5	1.24079	0	8.05939e-10	-30.2086	-1.65239	0.12436	0.582613	partner_expressed_in_neuron	clr-1
irld-49	AFD	4	23	6	0	0.193973	1.93973e+08	27.5313	1	0.363217	0.501774	no_documented_extracellular_binding_partners	NA	NA	NA	NA	NA	NA	NA	NA	NA	NA	NA	NA
T12A7.2	AFD	4	23	6	191.179	144.179	0.754159	-0.407059	-0.947035	0.356126	0.501774	partner_not_expressed_in_neuron	NA	13	5	107.397	78.7771	0.733513	-0.447105	-1.02738	0.320731	0.582613	partner_not_expressed_in_neuron	NA
T13C2.6	AFD	4	23	6	30.5895	30.2507	0.988925	-0.0160672	-0.035944	0.971974	0.974574	partner_expressed_in_neuron	F21A3.11	13	5	55.0677	30.7862	0.55906	-0.838925	-1.0739	0.301711	0.582613	partner_expressed_in_neuron	F21A3.11
T19D12.6	AFD	4	23	6	233.484	133.202	0.570498	-0.809705	-1.62821	0.120104	0.469298	partner_expressed_in_neuron	casy-1	13	5	144.337	72.3487	0.501249	-0.996401	-2.14877	0.0487161	0.582613	partner_expressed_in_neuron	casy-1|ptp-4
T21B6.3	AFD	4	23	6	3.90717	6.40761	1.63996	0.713663	0.68526	0.509687	0.628773	no_documented_extracellular_binding_partners	NA	13	5	4.91426	0	2.03489e-10	-32.1943	-1.6164	0.131977	0.582613	no_documented_extracellular_binding_partners	NA
chhy-1	AFD	4	23	6	104.76	0	9.54562e-12	-36.6083	-1.47614	0.154078	0.469298	partner_expressed_in_neuron	T13C2.6	13	5	95.1785	0	1.05066e-11	-36.4699	-1.38053	0.192596	0.582613	partner_expressed_in_neuron	T13C2.6
irld-15	AFD	4	23	6	3.32228	6.80562	2.04848	1.03455	0.690157	0.507255	0.62871	no_documented_extracellular_binding_partners	NA	13	5	23.448	9.1364	0.389645	-1.35977	-0.769029	0.453085	0.648246	no_documented_extracellular_binding_partners	NA
irld-55	AFD	4	23	6	0	0.123041	1.23042e+08	26.8746	1	0.363217	0.501774	no_documented_extracellular_binding_partners	NA	13	5	0.967466	0	1.03363e-09	-29.8496	-1	0.337049	0.582613	no_documented_extracellular_binding_partners	NA
unc-71	AFD	4	23	6	19.634	6.27284	0.319488	-1.64616	-1.19689	0.242917	0.481335	partner_expressed_in_neuron	C16B8.4	13	5	15.0005	0	6.66646e-11	-33.8043	-1.5446	0.148396	0.582613	partner_expressed_in_neuron	C16B8.4|T05G5.1
fmil-1	AFD	4	23	6	29.1029	5.90541	0.202915	-2.30106	-1.61032	0.118982	0.469298	partner_not_expressed_in_neuron	NA	13	5	4.15072	0	2.40922e-10	-31.9507	-1.70522	0.113881	0.582613	partner_expressed_in_neuron	scl-10|ptp-4
ced-1	AFD	4	23	6	10.987	29.0109	2.64047	1.4008	0.987012	0.364927	0.501774	partner_not_expressed_in_neuron	NA	13	5	6.17633	6.71499	1.08721	0.120635	0.101028	0.921472	0.973236	partner_not_expressed_in_neuron	NA
Y51H4A.25	AFD	4	23	6	0.687539	2.05462	2.98837	1.57936	1.08966	0.306651	0.481335	no_documented_extracellular_binding_partners	NA	NA	NA	NA	NA	NA	NA	NA	NA	NA	NA	NA
ndnf-1	AFD	4	23	6	0.440169	0.312902	0.710867	-0.492348	-0.291388	0.774555	0.838043	partner_not_expressed_in_neuron	NA	13	5	0.662859	0	1.50862e-09	-29.3041	-1.46577	0.168418	0.582613	partner_not_expressed_in_neuron	NA
daf-2	AFD	4	23	6	103.727	135.045	1.30192	0.380639	0.602623	0.570037	0.681244	partner_expressed_in_neuron	daf-2|casy-1	13	5	31.3443	20.9122	0.667176	-0.58386	-0.943925	0.35989	0.587559	partner_expressed_in_neuron	daf-2|casy-1
egas-1	AFD	4	23	6	0.760972	0	1.31411e-09	-29.5033	-1	0.328183	0.481335	no_documented_extracellular_binding_partners	NA	NA	NA	NA	NA	NA	NA	NA	NA	NA	NA	NA
egas-3	AFD	4	23	6	0.771811	0	1.29565e-09	-29.5237	-1	0.328183	0.481335	no_documented_extracellular_binding_partners	NA	13	5	3.78163	0	2.64436e-10	-31.8164	-1	0.337049	0.582613	no_documented_extracellular_binding_partners	NA
Y69H2.3	AFD	4	23	6	3.51732	0	2.84307e-10	-31.7118	-1.28809	0.211099	0.477236	no_documented_extracellular_binding_partners	NA	13	5	1.65002	0	6.06052e-10	-30.6198	-1.46594	0.168374	0.582613	no_documented_extracellular_binding_partners	NA
mab-7	AFD	4	23	6	1.42935	3.60194	2.51999	1.33342	1.00249	0.350064	0.501774	no_documented_extracellular_binding_partners	NA	13	5	2.95606	7.40169	2.5039	1.32418	0.892962	0.410795	0.613657	no_documented_extracellular_binding_partners	NA
irld-19	AFD	4	23	6	2.57826	0	3.87858e-10	-31.2638	-1	0.328183	0.481335	no_documented_extracellular_binding_partners	NA	NA	NA	NA	NA	NA	NA	NA	NA	NA	NA	NA
irld-65	AFD	4	23	6	0.922736	0	1.08373e-09	-29.7813	-1.11826	0.27552	0.481335	no_documented_extracellular_binding_partners	NA	13	5	3.37147	0.174098	0.0516385	-4.27541	-0.9471	0.362174	0.587559	no_documented_extracellular_binding_partners	NA
lgx-1	AFD	4	23	6	0.604621	0	1.65393e-09	-29.1715	-1	0.328183	0.481335	partner_not_expressed_in_neuron	NA	NA	NA	NA	NA	NA	NA	NA	NA	NA	NA	NA
gon-1	AFD	4	23	6	32.5072	0	3.07625e-11	-34.92	-1	0.328183	0.481335	no_documented_extracellular_binding_partners	NA	13	5	20.9315	0	4.77749e-11	-34.285	-1	0.337049	0.582613	no_documented_extracellular_binding_partners	NA
F28B4.3	AFD	4	23	6	0.805284	2.97005	3.68819	1.88291	0.994306	0.359853	0.501774	partner_not_expressed_in_neuron	NA	NA	NA	NA	NA	NA	NA	NA	NA	NA	NA	NA
irg-7	AFD	4	23	6	4.45891	4.03928	0.905888	-0.142595	-0.153743	0.880271	0.922188	no_documented_extracellular_binding_partners	NA	NA	NA	NA	NA	NA	NA	NA	NA	NA	NA	NA
ten-1	AFD	4	23	6	142.285	36.2221	0.254574	-1.97384	-2.27396	0.0314135	0.327296	partner_not_expressed_in_neuron	NA	13	5	69.7092	7.69907	0.110446	-3.17859	-1.75168	0.103147	0.582613	partner_not_expressed_in_neuron	NA
T01D3.1	AFD	4	23	6	202.801	13.3162	0.0656614	-3.92881	-3.43143	0.00214732	0.166955	no_documented_extracellular_binding_partners	NA	13	5	139.779	18.1808	0.130069	-2.94265	-2.5646	0.0221281	0.582613	no_documented_extracellular_binding_partners	NA
mec-1	AFD	4	23	6	76.0822	0	1.31437e-11	-36.1468	-1	0.328183	0.481335	no_documented_extracellular_binding_partners	NA	NA	NA	NA	NA	NA	NA	NA	NA	NA	NA	NA
Y64G10A.7	AFD	4	23	6	66.6165	0	1.50113e-11	-35.9552	-1.76664	0.0911617	0.469298	no_documented_extracellular_binding_partners	NA	NA	NA	NA	NA	NA	NA	NA	NA	NA	NA	NA
sol-1	AFD	4	23	6	140.715	0	7.10654e-12	-37.034	-2.54385	0.0185016	0.307743	partner_not_expressed_in_neuron	NA	13	5	33.8663	6.13084	0.181031	-2.46569	-1.27733	0.222472	0.582613	partner_expressed_in_neuron	T05G5.1
C34F6.10	AFD	4	23	6	132.94	45.4405	0.341811	-1.54873	-1.70389	0.102118	0.469298	no_documented_extracellular_binding_partners	NA	13	5	105	65.6327	0.625073	-0.677902	-0.719546	0.484431	0.669899	no_documented_extracellular_binding_partners	NA
ost-1	AFD	4	23	6	36.8245	35.3973	0.961242	-0.0570281	-0.051759	0.960234	0.974574	no_documented_extracellular_binding_partners	NA	13	5	16.2236	26.1068	1.60919	0.686334	0.527351	0.620159	0.76382	no_documented_extracellular_binding_partners	NA
phg-1	AFD	4	23	6	0.537605	0.183092	0.340569	-1.55398	-1.04044	0.308011	0.481335	partner_expressed_in_neuron	dep-1	NA	NA	NA	NA	NA	NA	NA	NA	NA	NA	NA
egl-17	AFD	4	23	6	0.282966	0	3.534e-09	-28.0761	-1	0.328183	0.481335	no_documented_extracellular_binding_partners	NA	NA	NA	NA	NA	NA	NA	NA	NA	NA	NA	NA
mig-13	AFD	4	23	6	11.4118	0	8.76285e-11	-33.4098	-1.11051	0.278769	0.481335	partner_not_expressed_in_neuron	NA	NA	NA	NA	NA	NA	NA	NA	NA	NA	NA	NA
flr-2	AFD	4	23	6	26.0845	0	3.8337e-11	-34.6025	-1.41716	0.170443	0.469298	partner_expressed_in_neuron	F15B9.8	NA	NA	NA	NA	NA	NA	NA	NA	NA	NA	NA
neto-1	AFD	4	23	6	21.3947	0	4.67405e-11	-34.3165	-1.86435	0.0756704	0.469298	partner_not_expressed_in_neuron	NA	13	5	10.7808	0	9.27575e-11	-33.3277	-1	0.337049	0.582613	partner_not_expressed_in_neuron	NA
plx-2	AFD	4	23	6	30.4468	44.9009	1.47473	0.560453	0.549859	0.595817	0.692933	partner_not_expressed_in_neuron	NA	13	5	13.2574	35.1699	2.65284	1.40754	1.07042	0.335808	0.582613	partner_expressed_in_neuron	mab-20
sol-2	AFD	4	23	6	31.2271	3.10369	0.0993912	-3.33074	-2.72838	0.0113671	0.307743	no_documented_extracellular_binding_partners	NA	13	5	14.0048	19.8438	1.41693	0.502769	0.370128	0.7222	0.840252	no_documented_extracellular_binding_partners	NA
T02C5.1	AFD	4	23	6	5.13167	7.14178	1.39171	0.476857	0.400172	0.698864	0.77521	partner_expressed_in_neuron	lron-7	NA	NA	NA	NA	NA	NA	NA	NA	NA	NA	NA
svh-2	AFD	4	23	6	15.8841	5.10659	0.321491	-1.63715	-1.73547	0.0942233	0.469298	no_documented_extracellular_binding_partners	NA	13	5	6.38842	4.60398	0.720675	-0.472578	-0.606811	0.560796	0.733581	no_documented_extracellular_binding_partners	NA
ilc-17.1	AFD	4	23	6	1.61914	4.91449	3.03526	1.60182	0.731339	0.494181	0.618312	no_documented_extracellular_binding_partners	NA	13	5	2.0178	2.21723	1.09884	0.135978	0.0802948	0.937041	0.973236	no_documented_extracellular_binding_partners	NA
ins-18	AFD	4	23	6	277.703	1903.93	6.85598	2.77736	1.79982	0.129293	0.469298	partner_not_expressed_in_neuron	NA	13	5	2112.91	2215.69	1.04864	0.0685222	0.057504	0.954911	0.983355	partner_not_expressed_in_neuron	NA
T28F3.8	AFD	4	23	6	2.89254	4.31282	1.49102	0.576296	0.342408	0.742709	0.810227	no_documented_extracellular_binding_partners	NA	13	5	9.2522	1.26825	0.137075	-2.86696	-1.0503	0.313572	0.582613	no_documented_extracellular_binding_partners	NA
plx-1	AFD	4	23	6	16.7672	0	5.96401e-11	-33.9649	-1.71222	0.100918	0.469298	partner_expressed_in_neuron	casy-1|sax-3	13	5	3.33128	0	3.00185e-10	-31.6334	-1.731	0.109057	0.582613	partner_expressed_in_neuron	casy-1|sax-3
Y69A2AR.31	AFD	4	23	6	26.3374	57.3625	2.17798	1.12299	0.779983	0.461324	0.594095	no_documented_extracellular_binding_partners	NA	13	5	15.1875	27.2676	1.79539	0.844298	0.597927	0.567002	0.737712	no_documented_extracellular_binding_partners	NA
mab-20	AFD	4	23	6	100.771	28.2622	0.280458	-1.83414	-2.36345	0.026811	0.307743	partner_expressed_in_neuron	zig-4|efn-4	13	5	108.784	120.454	1.10727	0.147011	0.296311	0.775085	0.872421	partner_expressed_in_neuron	mab-20|zig-4|efn-4
Y95B8A.6	AFD	4	23	6	5.00554	4.37898	0.874827	-0.192931	-0.158084	0.876502	0.921898	no_documented_extracellular_binding_partners	NA	13	5	3.58084	4.33636	1.21099	0.276186	0.189198	0.852904	0.922201	no_documented_extracellular_binding_partners	NA
lev-10	AFD	4	23	6	7.53956	1.5856	0.210304	-2.24945	-1.53809	0.135688	0.469298	no_documented_extracellular_binding_partners	NA	13	5	3.05501	1.36243	0.445966	-1.165	-0.807103	0.431936	0.625919	no_documented_extracellular_binding_partners	NA
daf-28	AFD	4	23	6	2237.31	2480.3	1.10861	0.148754	0.118981	0.906297	0.938283	partner_expressed_in_neuron	zig-4	13	5	2497.6	1972.35	0.789699	-0.340626	-0.299203	0.770395	0.871194	partner_expressed_in_neuron	zig-4
ins-6	AFD	4	23	6	469.348	51.5113	0.109751	-3.1877	-0.884936	0.385543	0.516667	partner_expressed_in_neuron	zig-3|zig-4	13	5	2237.86	60.2231	0.026911	-5.21566	-0.972737	0.349857	0.587559	partner_expressed_in_neuron	zig-3|zig-4
Y71H2AM.10	AFD	4	23	6	90.0211	49.3268	0.547946	-0.867893	-2.64462	0.0134613	0.307743	no_documented_extracellular_binding_partners	NA	13	5	93.7948	65.3381	0.696607	-0.521584	-2.40408	0.0325177	0.582613	no_documented_extracellular_binding_partners	NA
scl-10	AFD	4	23	6	10.6407	0	9.39788e-11	-33.3089	-1	0.328183	0.481335	partner_expressed_in_neuron	efn-4	13	5	1.36393	1.63096	1.19578	0.257952	0.305011	0.764291	0.86938	partner_expressed_in_neuron	efn-4
eva-1	AFD	4	23	6	96.5668	40.5732	0.420157	-1.251	-0.905046	0.373996	0.508943	partner_not_expressed_in_neuron	NA	13	5	68.4574	27.4795	0.40141	-1.31685	-0.728407	0.478316	0.667795	partner_not_expressed_in_neuron	NA
unc-129	AFD	4	23	6	20.8923	0	4.78646e-11	-34.2823	-1.35072	0.190515	0.471345	no_documented_extracellular_binding_partners	NA	NA	NA	NA	NA	NA	NA	NA	NA	NA	NA	NA
epi-1	AFD	4	23	6	0.739581	1.44582	1.95492	0.967109	0.440851	0.671834	0.751543	no_documented_extracellular_binding_partners	NA	NA	NA	NA	NA	NA	NA	NA	NA	NA	NA	NA
emb-9	AFD	4	23	6	20.5289	55.7734	2.71683	1.44192	0.599398	0.570284	0.681244	no_documented_extracellular_binding_partners	NA	13	5	2.07719	17.0319	8.1995	3.03554	0.917589	0.410019	0.613657	no_documented_extracellular_binding_partners	NA
let-2	AFD	4	23	6	15.1145	12.7126	0.841082	-0.249682	-0.212816	0.835983	0.889917	no_documented_extracellular_binding_partners	NA	NA	NA	NA	NA	NA	NA	NA	NA	NA	NA	NA
cle-1	AFD	4	23	6	80.6416	0	1.24006e-11	-36.2308	-1.48793	0.150965	0.469298	partner_not_expressed_in_neuron	NA	13	5	4.28483	0	2.33381e-10	-31.9966	-1	0.337049	0.582613	partner_not_expressed_in_neuron	NA
lin-44	AFD	4	23	6	5.50079	0	1.81792e-10	-32.357	-1	0.328183	0.481335	no_documented_extracellular_binding_partners	NA	NA	NA	NA	NA	NA	NA	NA	NA	NA	NA	NA
egl-20	AFD	4	23	6	1.27145	7.70224	6.05783	2.5988	1.15922	0.293668	0.481335	partner_not_expressed_in_neuron	NA	13	5	3.85824	4.9924	1.29396	0.371792	0.227947	0.825935	0.920582	partner_not_expressed_in_neuron	NA
cwn-1	AFD	4	23	6	1.42422	0	7.02139e-10	-30.4075	-1	0.328183	0.481335	partner_not_expressed_in_neuron	NA	NA	NA	NA	NA	NA	NA	NA	NA	NA	NA	NA
cwn-2	AFD	4	23	6	11.2757	0	8.86866e-11	-33.3925	-1.34907	0.191038	0.471345	no_documented_extracellular_binding_partners	NA	NA	NA	NA	NA	NA	NA	NA	NA	NA	NA	NA
ddr-2	AFD	4	23	6	10.1622	0	9.84037e-11	-33.2425	-2.9206	0.00792149	0.298753	no_documented_extracellular_binding_partners	NA	13	5	4.83608	0.76172	0.157508	-2.66651	-1.18877	0.255521	0.582613	no_documented_extracellular_binding_partners	NA
mom-2	AFD	4	23	6	1.28046	0	7.80968e-10	-30.254	-1.19776	0.243757	0.481335	partner_not_expressed_in_neuron	NA	13	5	0.365697	0	2.73451e-09	-28.4461	-1.21718	0.246933	0.582613	partner_not_expressed_in_neuron	NA
stg-1	AFD	4	23	6	6.47107	16.0934	2.48697	1.31439	0.584792	0.582019	0.687806	no_documented_extracellular_binding_partners	NA	13	5	6.90194	0	1.44887e-10	-32.6844	-1.53845	0.14988	0.582613	no_documented_extracellular_binding_partners	NA
stg-2	AFD	4	23	6	34.6063	8.66292	0.250328	-1.99811	-1.92622	0.0683671	0.452943	no_documented_extracellular_binding_partners	NA	13	5	26.8147	0	3.7293e-11	-34.6423	-2.04518	0.0634088	0.582613	no_documented_extracellular_binding_partners	NA
cni-1	AFD	4	23	6	13.1029	10.8193	0.82572	-0.276276	-0.555821	0.583593	0.687806	no_documented_extracellular_binding_partners	NA	13	5	44.5222	37.6525	0.845701	-0.241781	-0.508257	0.621788	0.76382	no_documented_extracellular_binding_partners	NA
cam-1	ALM	3	29	3	77.5779	64.979	0.837596	-0.255674	-0.238405	0.830755	0.873783	partner_not_expressed_in_neuron	NA	28	4	50.9796	40.6587	0.797548	-0.326356	-0.480245	0.65294	0.741013	partner_not_expressed_in_neuron	NA
egl-15	ALM	3	29	3	0.778208	0	1.285e-09	-29.5356	-1.48358	0.149091	0.38406	partner_not_expressed_in_neuron	NA	28	4	0.345284	0	2.89616e-09	-28.3632	-1.26655	0.216134	0.489339	partner_not_expressed_in_neuron	NA
ver-3	ALM	3	29	3	10.6302	0	9.40715e-11	-33.3075	-1.05445	0.30069	0.467559	partner_not_expressed_in_neuron	NA	28	4	37.9622	0	2.6342e-11	-35.1438	-1.46276	0.155078	0.489339	partner_not_expressed_in_neuron	NA
clr-1	ALM	3	29	3	38.2722	0	2.61286e-11	-35.1556	-3.76481	0.000786565	0.0296647	partner_expressed_in_neuron	rig-1	28	4	24.0385	5.56998	0.231711	-2.1096	-3.47113	0.0016043	0.0634194	partner_expressed_in_neuron	rig-1
ptp-3	ALM	3	29	3	234.362	98.7284	0.421264	-1.2472	-2.91686	0.0186324	0.132945	partner_not_expressed_in_neuron	NA	28	4	151.836	122.792	0.808714	-0.306298	-0.595475	0.582056	0.686452	partner_expressed_in_neuron	F58E6.13
ptp-4	ALM	3	29	3	48.265	0	2.0719e-11	-35.4903	-2.47319	0.0197255	0.135284	partner_expressed_in_neuron	T19D12.6|fmil-1|F09F9.4	28	4	23.365	9.09329	0.389185	-1.36147	-1.1947	0.26469	0.489339	partner_expressed_in_neuron	T19D12.6|fmil-1
dig-1	ALM	3	29	3	145.633	0	6.86656e-12	-37.0835	-1.62121	0.116182	0.367273	no_documented_extracellular_binding_partners	NA	28	4	64.1183	0	1.55962e-11	-35.9	-1.23377	0.227921	0.489339	no_documented_extracellular_binding_partners	NA
him-4	ALM	3	29	3	3.28317	344.881	105.045	6.71486	1.42202	0.290932	0.467559	partner_not_expressed_in_neuron	NA	28	4	17.7078	23.0539	1.30191	0.380629	0.186655	0.857285	0.898976	partner_not_expressed_in_neuron	NA
unc-52	ALM	3	29	3	5.29611	0	1.88818e-10	-32.3023	-1.34564	0.189216	0.409451	no_documented_extracellular_binding_partners	NA	28	4	26.6781	0	3.74839e-11	-34.6349	-1	0.326189	0.489339	no_documented_extracellular_binding_partners	NA
igcm-1	ALM	3	29	3	6.07558	0	1.64593e-10	-32.5004	-1.51337	0.141394	0.37705	partner_expressed_in_neuron	igcm-1	28	4	4.10923	0	2.43355e-10	-31.9362	-1.0937	0.283748	0.489339	partner_not_expressed_in_neuron	NA
igcm-2	ALM	3	29	3	14.3207	0	6.98289e-11	-33.7374	-1.74021	0.0928039	0.341682	partner_not_expressed_in_neuron	NA	28	4	7.37889	1.026	0.139045	-2.84637	-1.55197	0.131316	0.489339	partner_not_expressed_in_neuron	NA
igcm-3	ALM	3	29	3	29.0427	17.3821	0.598503	-0.74057	-0.634799	0.578972	0.688507	partner_not_expressed_in_neuron	NA	28	4	19.0537	11.4019	0.598409	-0.740796	-0.706131	0.502132	0.635116	partner_expressed_in_neuron	igcm-3
igcm-4	ALM	3	29	3	51.5201	0	1.94099e-11	-35.5844	-3.17886	0.00359204	0.065429	partner_expressed_in_neuron	sax-3	28	4	15.8801	24.5263	1.54447	0.62711	0.334401	0.756162	0.818191	partner_expressed_in_neuron	sax-3
oig-1	ALM	3	29	3	121.906	148.281	1.21636	0.282571	0.165626	0.880238	0.907746	partner_expressed_in_neuron	fmil-1|casy-1	28	4	134.457	380.703	2.83141	1.50152	1.58822	0.196124	0.489339	partner_expressed_in_neuron	fmil-1|casy-1
oig-2	ALM	3	29	3	5.4273	3.56772	0.657364	-0.605235	-0.397707	0.705332	0.770832	no_documented_extracellular_binding_partners	NA	28	4	2.69231	3.22717	1.19866	0.261425	0.160132	0.881727	0.904587	no_documented_extracellular_binding_partners	NA
oig-4	ALM	3	29	3	25.5496	0	3.91395e-11	-34.5726	-1.46566	0.153882	0.386904	partner_not_expressed_in_neuron	NA	28	4	12.6975	0	7.87554e-11	-33.5638	-1.46387	0.154775	0.489339	partner_not_expressed_in_neuron	NA
oig-5	ALM	3	29	3	161.564	0	6.1895e-12	-37.2333	-3.90604	0.000540293	0.027758	no_documented_extracellular_binding_partners	NA	28	4	232.65	326.149	1.40189	0.487371	0.330416	0.76136	0.818955	no_documented_extracellular_binding_partners	NA
rig-1	ALM	3	29	3	48.4891	0	2.06232e-11	-35.4969	-3.12261	0.00413847	0.065429	partner_expressed_in_neuron	clr-1	28	4	33.8324	9.26226	0.273769	-1.86897	-1.72442	0.106767	0.489339	partner_expressed_in_neuron	clr-1
rig-3	ALM	3	29	3	60.6482	0	1.64885e-11	-35.8197	-3.53476	0.00144005	0.0380173	partner_expressed_in_neuron	cam-1	28	4	86.1267	4.51768	0.0524539	-4.25281	-3.62738	0.00109448	0.060634	partner_not_expressed_in_neuron	NA
rig-4	ALM	3	29	3	5.0793	0	1.96878e-10	-32.242	-2.19046	0.03698	0.199239	no_documented_extracellular_binding_partners	NA	28	4	2.45357	0	4.07569e-10	-31.1922	-1	0.326189	0.489339	no_documented_extracellular_binding_partners	NA
rig-5	ALM	3	29	3	129.353	0	7.73077e-12	-36.9125	-2.01847	0.0532127	0.24221	partner_expressed_in_neuron	T19D12.6|unc-71|hmr-1|B0507.1|ptp-3	28	4	179.041	9.04134	0.0504986	-4.30761	-1.48049	0.15018	0.489339	partner_expressed_in_neuron	T19D12.6|hmr-1|B0507.1|ptp-3
rig-6	ALM	3	29	3	96.5055	0	1.03621e-11	-36.4899	-3.09265	0.00446107	0.065429	no_documented_extracellular_binding_partners	NA	28	4	50.3539	0	1.98594e-11	-35.5514	-3.7014	0.000969701	0.060634	no_documented_extracellular_binding_partners	NA
ncam-1	ALM	3	29	3	192.04	84.1004	0.437932	-1.19122	-1.08981	0.289916	0.467559	partner_not_expressed_in_neuron	NA	28	4	264.178	50.7196	0.191991	-2.38089	-2.08773	0.0454207	0.389421	partner_expressed_in_neuron	lron-7
sax-3	ALM	3	29	3	94.1031	61.8605	0.657369	-0.605225	-1.53991	0.139598	0.37705	partner_expressed_in_neuron	efn-4|igcm-4	28	4	65.0488	91.8802	1.41248	0.498231	0.583276	0.595797	0.696353	partner_expressed_in_neuron	efn-4|igcm-4
sax-7	ALM	3	29	3	244.746	99.8791	0.408094	-1.29303	-2.4657	0.0656718	0.270896	partner_expressed_in_neuron	sax-7	28	4	301.299	298.641	0.991178	-0.0127837	-0.0164991	0.987715	0.991294	partner_expressed_in_neuron	sax-7
lad-2	ALM	3	29	3	141.28	14.2563	0.100908	-3.30889	-2.69836	0.0113774	0.107273	partner_expressed_in_neuron	efn-4	28	4	39.8925	0	2.50674e-11	-35.2154	-1.66735	0.107005	0.489339	partner_expressed_in_neuron	efn-4
syg-1	ALM	3	29	3	38.8078	19.446	0.501085	-0.996874	-0.863592	0.442857	0.590476	partner_expressed_in_neuron	sax-3	28	4	40.7523	15.687	0.384935	-1.37731	-1.24353	0.249701	0.489339	partner_expressed_in_neuron	sax-3
syg-2	ALM	3	29	3	44.4029	0	2.2521e-11	-35.3699	-2.92369	0.00677855	0.077806	partner_not_expressed_in_neuron	NA	28	4	4.74279	0	2.10847e-10	-32.1431	-1.41223	0.169305	0.489339	partner_not_expressed_in_neuron	NA
unc-40	ALM	3	29	3	75.3214	32.3524	0.429525	-1.21919	-1.18913	0.317464	0.467559	partner_expressed_in_neuron	fmil-1	28	4	65.1145	47.5946	0.730937	-0.452181	-0.715305	0.510995	0.640478	partner_expressed_in_neuron	fmil-1
unc-5	ALM	3	29	3	36.0384	0	2.77482e-11	-35.0688	-1.71422	0.0975387	0.348981	partner_expressed_in_neuron	pxn-1	28	4	13.375	0	7.47664e-11	-33.6388	-1.72446	0.0960577	0.489339	partner_expressed_in_neuron	pxn-1
wrk-1	ALM	3	29	3	49.914	201.596	4.03887	2.01395	0.938808	0.44589	0.591533	partner_not_expressed_in_neuron	NA	28	4	26.4828	11.3971	0.43036	-1.21638	-1.2419	0.228894	0.489339	partner_not_expressed_in_neuron	NA
zig-1	ALM	3	29	3	120.74	22.6006	0.187185	-2.41747	-3.34958	0.017752	0.132945	no_documented_extracellular_binding_partners	NA	28	4	67.2441	76.2361	1.13372	0.181066	0.180628	0.866732	0.898976	no_documented_extracellular_binding_partners	NA
zig-2	ALM	3	29	3	0.147221	0	6.79249e-09	-27.1334	-1	0.325875	0.467559	partner_not_expressed_in_neuron	NA	28	4	58.9707	0	1.69576e-11	-35.7793	-1.60611	0.119884	0.489339	partner_not_expressed_in_neuron	NA
zig-3	ALM	3	29	3	10.432	0	9.58585e-11	-33.2803	-1	0.325875	0.467559	partner_not_expressed_in_neuron	NA	28	4	1.46145	73.4782	50.2776	5.65184	0.979917	0.399339	0.550332	partner_not_expressed_in_neuron	NA
zig-4	ALM	3	29	3	0	43.3852	4.33852e+10	35.3365	1	0.42265	0.581143	partner_expressed_in_neuron	mab-20	28	4	103.762	3131.06	30.1754	4.9153	0.966685	0.404962	0.552583	partner_expressed_in_neuron	mab-20
zig-5	ALM	3	29	3	59.8836	0	1.6699e-11	-35.8014	-1.48654	0.14831	0.38406	partner_expressed_in_neuron	igdb-2	28	4	165.881	0	6.02842e-12	-37.2714	-1.57333	0.127289	0.489339	partner_expressed_in_neuron	igdb-2
zig-7	ALM	3	29	3	0	3.42616	3.42616e+09	31.6739	1	0.42265	0.581143	no_documented_extracellular_binding_partners	NA	28	4	2.44361	0	4.0923e-10	-31.1864	-1.11501	0.274672	0.489339	no_documented_extracellular_binding_partners	NA
zig-8	ALM	3	29	3	326.594	0	3.0619e-12	-38.2487	-2.71635	0.0111854	0.107273	partner_not_expressed_in_neuron	NA	28	4	112.819	38.9245	0.345018	-1.53526	-1.43586	0.162494	0.489339	partner_not_expressed_in_neuron	NA
zig-9	ALM	3	29	3	1.72437	1.00551	0.583115	-0.778147	-0.424966	0.67785	0.758273	partner_not_expressed_in_neuron	NA	NA	NA	NA	NA	NA	NA	NA	NA	NA	NA	NA
zig-10	ALM	3	29	3	16.685	59.2226	3.54946	1.8276	0.854383	0.481374	0.622205	partner_not_expressed_in_neuron	NA	28	4	7.04499	22.2834	3.16301	1.6613	0.680341	0.544177	0.65824	partner_not_expressed_in_neuron	NA
igeg-1	ALM	3	29	3	24.3533	0	4.10621e-11	-34.5034	-1.63032	0.114233	0.367273	no_documented_extracellular_binding_partners	NA	28	4	24.7508	5.50519	0.222425	-2.16861	-0.881049	0.385399	0.544259	no_documented_extracellular_binding_partners	NA
igeg-2	ALM	3	29	3	5.55842	0	1.79907e-10	-32.372	-1.65772	0.108537	0.358173	no_documented_extracellular_binding_partners	NA	28	4	2.53137	0	3.95043e-10	-31.2373	-1.14382	0.262739	0.489339	no_documented_extracellular_binding_partners	NA
igdb-1	ALM	3	29	3	3.57471	0	2.79743e-10	-31.7352	-3.41239	0.00197826	0.0474784	no_documented_extracellular_binding_partners	NA	28	4	3.34989	28.6885	8.56401	3.09829	0.882111	0.442374	0.580747	no_documented_extracellular_binding_partners	NA
igdb-2	ALM	3	29	3	6.94009	2.13142	0.307117	-1.70314	-1.50401	0.166432	0.391629	partner_not_expressed_in_neuron	NA	28	4	6.58942	2.78798	0.423099	-1.24093	-1.59046	0.137044	0.489339	partner_expressed_in_neuron	zig-5
madd-4	ALM	3	29	3	124.269	237.12	1.90811	0.932147	0.463957	0.684344	0.762307	partner_expressed_in_neuron	sdn-1	28	4	265.174	55.1754	0.208073	-2.26484	-2.18948	0.0365072	0.38346	partner_expressed_in_neuron	sdn-1
pxn-1	ALM	3	29	3	20.2056	0	4.94913e-11	-34.234	-1.73807	0.093186	0.341682	partner_not_expressed_in_neuron	NA	28	4	44.5261	0	2.24587e-11	-35.3739	-3.01951	0.00547702	0.116703	partner_not_expressed_in_neuron	NA
pxn-2	ALM	3	29	3	7.01934	6.18651	0.881353	-0.182208	-0.0890101	0.93095	0.938057	partner_not_expressed_in_neuron	NA	28	4	0.11117	55.2596	497.075	8.95732	1.04912	0.371184	0.53591	partner_not_expressed_in_neuron	NA
iglr-1	ALM	3	29	3	22.1153	0	4.52176e-11	-34.3643	-1.40655	0.170562	0.391629	no_documented_extracellular_binding_partners	NA	28	4	23.7722	0	4.20659e-11	-34.4686	-2.04599	0.0506107	0.389421	no_documented_extracellular_binding_partners	NA
iglr-2	ALM	3	29	3	30.2125	72.8123	2.41	1.26904	0.636733	0.588297	0.696459	no_documented_extracellular_binding_partners	NA	28	4	55.9237	30.9504	0.553439	-0.853504	-1.11742	0.329306	0.490418	no_documented_extracellular_binding_partners	NA
iglr-3	ALM	3	29	3	75.469	0	1.32505e-11	-36.1352	-2.51647	0.0178617	0.132945	no_documented_extracellular_binding_partners	NA	28	4	20.3216	37.9389	1.86692	0.900662	0.44296	0.682966	0.762829	no_documented_extracellular_binding_partners	NA
tol-1	ALM	3	29	3	34.9669	109.814	3.14053	1.65101	0.784727	0.512462	0.63816	partner_not_expressed_in_neuron	NA	28	4	27.5438	47.6139	1.72866	0.789654	0.489341	0.656649	0.741013	partner_not_expressed_in_neuron	NA
pan-1	ALM	3	29	3	456.004	389.928	0.855098	-0.225838	-1.3751	0.223935	0.44824	no_documented_extracellular_binding_partners	NA	28	4	247.041	142.725	0.577737	-0.791514	-1.99955	0.111245	0.489339	no_documented_extracellular_binding_partners	NA
egg-6	ALM	3	29	3	2.67828	0	3.73373e-10	-31.3187	-1.36268	0.183844	0.407856	no_documented_extracellular_binding_partners	NA	28	4	0.806168	0.998307	1.23834	0.308403	0.176396	0.868101	0.898976	no_documented_extracellular_binding_partners	NA
dma-1	ALM	3	29	3	92.9155	0	1.07625e-11	-36.4352	-2.2109	0.0353809	0.199239	partner_expressed_in_neuron	sax-7	28	4	89.5277	0	1.11697e-11	-36.3816	-1.58682	0.124196	0.489339	partner_expressed_in_neuron	sax-7
lron-2	ALM	3	29	3	0.257476	0	3.88385e-09	-27.9399	-1.0442	0.305323	0.467559	no_documented_extracellular_binding_partners	NA	NA	NA	NA	NA	NA	NA	NA	NA	NA	NA	NA
lron-3	ALM	3	29	3	163.561	105.444	0.644676	-0.633354	-1.65052	0.120504	0.368557	no_documented_extracellular_binding_partners	NA	28	4	146.637	283.196	1.93127	0.949553	0.724794	0.519203	0.64205	no_documented_extracellular_binding_partners	NA
lron-5	ALM	3	29	3	220.727	29.3557	0.132996	-2.91055	-1.55646	0.130103	0.37705	partner_not_expressed_in_neuron	NA	28	4	241.024	201.654	0.836656	-0.257293	-0.172839	0.869768	0.898976	partner_not_expressed_in_neuron	NA
lron-6	ALM	3	29	3	38.4796	19.8895	0.516884	-0.952087	-0.542268	0.596271	0.698537	partner_expressed_in_neuron	T13C2.6	28	4	71.2045	20.4863	0.287711	-1.79731	-1.01595	0.318196	0.489339	partner_expressed_in_neuron	T13C2.6
lron-7	ALM	3	29	3	10.1505	5.54962	0.546732	-0.871094	-0.744892	0.509468	0.637439	partner_not_expressed_in_neuron	NA	28	4	23.142	2.92061	0.126204	-2.98617	-3.18967	0.00366193	0.0922141	partner_expressed_in_neuron	lron-7
lron-9	ALM	3	29	3	163.889	0	6.10169e-12	-37.2539	-2.27943	0.0304622	0.178712	partner_not_expressed_in_neuron	NA	28	4	250.001	0	3.99999e-12	-37.8631	-2.1267	0.0427325	0.389421	partner_not_expressed_in_neuron	NA
lron-10	ALM	3	29	3	50.0758	16.7836	0.335164	-1.57706	-1.56142	0.129109	0.37705	partner_not_expressed_in_neuron	NA	28	4	39.6255	25.4552	0.642395	-0.638467	-0.641125	0.536175	0.657171	partner_not_expressed_in_neuron	NA
lron-11	ALM	3	29	3	11.548	0	8.65949e-11	-33.4269	-1.30737	0.201721	0.420479	partner_not_expressed_in_neuron	NA	28	4	5.60504	0	1.78411e-10	-32.3841	-1.79209	0.0843328	0.489339	partner_not_expressed_in_neuron	NA
lron-12	ALM	3	29	3	2.47744	0	4.03643e-10	-31.2062	-1.71271	0.0978204	0.348981	no_documented_extracellular_binding_partners	NA	28	4	6.3859	0	1.56595e-10	-32.5722	-1.3595	0.185236	0.489339	no_documented_extracellular_binding_partners	NA
lron-13	ALM	3	29	3	32.716	0	3.05661e-11	-34.9293	-1.61441	0.117654	0.367273	partner_expressed_in_neuron	igdb-2	28	4	12.1919	0	8.20217e-11	-33.5052	-1.14472	0.262372	0.489339	partner_expressed_in_neuron	igdb-2
lron-14	ALM	3	29	3	35.9209	94.1943	2.62227	1.39082	0.589269	0.605928	0.698537	partner_not_expressed_in_neuron	NA	28	4	27.8468	0	3.59108e-11	-34.6968	-1.7311	0.0948482	0.489339	partner_not_expressed_in_neuron	NA
lron-15	ALM	3	29	3	13.5941	0	7.35611e-11	-33.6623	-2.03378	0.0515481	0.238849	no_documented_extracellular_binding_partners	NA	28	4	3.32146	8.67915	2.61305	1.38574	0.589454	0.590499	0.693086	no_documented_extracellular_binding_partners	NA
hmr-1	ALM	3	29	3	301.956	169.842	0.562473	-0.830143	-1.46453	0.219453	0.44824	partner_expressed_in_neuron	hmr-1	28	4	132.232	178.929	1.35314	0.436314	0.554658	0.611277	0.708468	partner_expressed_in_neuron	hmr-1
cdh-3	ALM	3	29	3	0.713043	0	1.40244e-09	-29.4094	-1	0.325875	0.467559	partner_not_expressed_in_neuron	NA	28	4	2.43234	0	4.11127e-10	-31.1797	-1	0.326189	0.489339	partner_not_expressed_in_neuron	NA
cdh-4	ALM	3	29	3	248.811	197.277	0.792879	-0.334828	-0.705591	0.534264	0.656027	no_documented_extracellular_binding_partners	NA	28	4	74.789	24.6003	0.328929	-1.60415	-2.69281	0.0281045	0.355988	no_documented_extracellular_binding_partners	NA
fmi-1	ALM	3	29	3	289.554	363.777	1.25633	0.329219	0.247826	0.82474	0.870925	partner_not_expressed_in_neuron	NA	28	4	171.142	181.704	1.06172	0.0863967	0.136434	0.896347	0.916193	partner_not_expressed_in_neuron	NA
casy-1	ALM	3	29	3	1495.64	1740.46	1.16369	0.218711	0.41931	0.698874	0.769444	partner_expressed_in_neuron	T19D12.6|daf-2|bam-2	28	4	1227.13	877.813	0.715341	-0.483298	-1.05005	0.332986	0.493247	partner_expressed_in_neuron	T19D12.6|daf-2|bam-2
cdh-1	ALM	3	29	3	22.6429	0	4.4164e-11	-34.3983	-2.50632	0.0182835	0.132945	partner_expressed_in_neuron	dep-1	28	4	19.7568	0	5.06155e-11	-34.2016	-3.40936	0.00206056	0.0634194	partner_expressed_in_neuron	dep-1
cdh-8	ALM	3	29	3	9.82126	4.04478	0.411839	-1.27985	-0.840852	0.415321	0.581143	partner_not_expressed_in_neuron	NA	28	4	2.71188	0	3.68748e-10	-31.3366	-1.34346	0.190307	0.489339	partner_not_expressed_in_neuron	NA
cdh-9	ALM	3	29	3	5.07485	0	1.9705e-10	-32.2407	-1.51628	0.140659	0.37705	partner_not_expressed_in_neuron	NA	28	4	0.822214	2.40008	2.91905	1.5455	0.64537	0.561619	0.670553	partner_not_expressed_in_neuron	NA
cdh-12	ALM	3	29	3	16.3751	42.6886	2.60692	1.38235	0.60233	0.603369	0.698537	no_documented_extracellular_binding_partners	NA	28	4	1.62958	55.1318	33.832	5.08032	1.50392	0.229486	0.489339	no_documented_extracellular_binding_partners	NA
nrx-1	ALM	3	29	3	231.766	67.3322	0.290518	-1.7833	-3.02295	0.0132372	0.120505	partner_not_expressed_in_neuron	NA	28	4	120.874	9.94303	0.0822596	-3.60367	-4.36018	0.000148419	0.041112	partner_not_expressed_in_neuron	NA
nlr-1	ALM	3	29	3	48.8425	30.4292	0.623005	-0.682683	-0.500517	0.641758	0.730276	partner_expressed_in_neuron	ptp-3	28	4	28.3992	19.9378	0.702055	-0.510344	-0.378519	0.721515	0.799136	partner_expressed_in_neuron	ptp-3
bam-2	ALM	3	29	3	42.2453	48.5378	1.14895	0.200318	0.126071	0.910114	0.93128	partner_expressed_in_neuron	casy-1	28	4	32.878	9.80333	0.298173	-1.74578	-1.53959	0.146479	0.489339	partner_expressed_in_neuron	casy-1
lat-1	ALM	3	29	3	64.4448	0	1.55172e-11	-35.9073	-3.8849	0.000571647	0.027758	partner_expressed_in_neuron	tol-1	28	4	35.2975	0	2.83306e-11	-35.0388	-3.45586	0.00182944	0.0634194	partner_expressed_in_neuron	tol-1
nlg-1	ALM	3	29	3	40.9894	0	2.43966e-11	-35.2545	-2.50572	0.0183087	0.132945	partner_expressed_in_neuron	madd-4|nrx-1	28	4	16.0072	0	6.2472e-11	-33.898	-2.84891	0.00829304	0.153145	partner_expressed_in_neuron	madd-4|nrx-1
glit-1	ALM	3	29	3	1.62233	3.94815	2.43363	1.28311	0.57722	0.618072	0.709439	no_documented_extracellular_binding_partners	NA	28	4	1.39316	0	7.17792e-10	-30.3757	-2.27679	0.0309415	0.355988	no_documented_extracellular_binding_partners	NA
clc-1	ALM	3	29	3	1.4582	0	6.85778e-10	-30.4415	-1.81792	0.0797909	0.318859	no_documented_extracellular_binding_partners	NA	28	4	0.356679	0	2.80364e-09	-28.4101	-1	0.326189	0.489339	no_documented_extracellular_binding_partners	NA
clc-2	ALM	3	29	3	3.8545	8.17925	2.122	1.08542	0.485495	0.662679	0.747638	no_documented_extracellular_binding_partners	NA	28	4	0.0422419	7.24583	171.532	7.42233	1.92849	0.149364	0.489339	no_documented_extracellular_binding_partners	NA
clc-3	ALM	3	29	3	34.224	121.171	3.54053	1.82397	0.712779	0.548222	0.663901	no_documented_extracellular_binding_partners	NA	28	4	15.7223	0	6.36041e-11	-33.8721	-2.55986	0.016385	0.238876	no_documented_extracellular_binding_partners	NA
vab-9	ALM	3	29	3	33.4432	9.65211	0.288612	-1.7928	-1.7867	0.118104	0.367273	no_documented_extracellular_binding_partners	NA	28	4	13.9711	21.1361	1.51285	0.59727	0.404261	0.710264	0.790133	no_documented_extracellular_binding_partners	NA
hic-1	ALM	3	29	3	88.5191	0	1.1297e-11	-36.3653	-1	0.325875	0.467559	no_documented_extracellular_binding_partners	NA	28	4	222.852	0	4.48729e-12	-37.6973	-1	0.326189	0.489339	no_documented_extracellular_binding_partners	NA
C54G4.4	ALM	3	29	3	3.23784	0.915535	0.282761	-1.82235	-1.04107	0.307533	0.467559	no_documented_extracellular_binding_partners	NA	28	4	3.73083	0	2.68037e-10	-31.7969	-1.09554	0.282958	0.489339	no_documented_extracellular_binding_partners	NA
crb-1	ALM	3	29	3	2.78045	11.9195	4.28692	2.09994	0.825022	0.49369	0.626607	no_documented_extracellular_binding_partners	NA	28	4	3.83145	8.61275	2.24791	1.16858	0.880719	0.426611	0.570875	no_documented_extracellular_binding_partners	NA
eat-20	ALM	3	29	3	4.23485	0	2.36136e-10	-31.9797	-2.13292	0.0418361	0.220895	no_documented_extracellular_binding_partners	NA	NA	NA	NA	NA	NA	NA	NA	NA	NA	NA	NA
zig-11	ALM	3	29	3	19.6997	0	5.07623e-11	-34.1975	-2.03358	0.0515697	0.238849	no_documented_extracellular_binding_partners	NA	28	4	16.6364	21.0464	1.26508	0.33923	0.31271	0.767173	0.818955	no_documented_extracellular_binding_partners	NA
zig-12	ALM	3	29	3	2.45169	0.334838	0.136574	-2.87224	-2.29075	0.0296803	0.178658	no_documented_extracellular_binding_partners	NA	28	4	4.15934	0	2.40423e-10	-31.9537	-1.55671	0.131184	0.489339	no_documented_extracellular_binding_partners	NA
ina-1	ALM	3	29	3	7.90072	0	1.26571e-10	-32.8793	-2.33786	0.0267674	0.172356	no_documented_extracellular_binding_partners	NA	28	4	22.9358	0	4.36e-11	-34.4169	-4.04424	0.000393653	0.054521	no_documented_extracellular_binding_partners	NA
pat-2	ALM	3	29	3	20.241	0	4.94048e-11	-34.2366	-1.35417	0.186511	0.409451	no_documented_extracellular_binding_partners	NA	28	4	23.9751	42.0896	1.75556	0.811928	0.77572	0.480695	0.613607	no_documented_extracellular_binding_partners	NA
pat-3	ALM	3	29	3	19.199	0	5.20862e-11	-34.1603	-2.55706	0.0162625	0.132945	no_documented_extracellular_binding_partners	NA	28	4	42.189	34.9777	0.829072	-0.270431	-0.373236	0.724127	0.799136	no_documented_extracellular_binding_partners	NA
sdn-1	ALM	3	29	3	96.856	89.9303	0.928495	-0.107033	-0.141789	0.896971	0.921402	partner_expressed_in_neuron	madd-4	28	4	57.134	53.5473	0.937223	-0.0935362	-0.177616	0.86604	0.898976	partner_expressed_in_neuron	madd-4
C48E7.6	ALM	3	29	3	1.50921	9.92485	6.57621	2.71726	0.843027	0.4862	0.622205	no_documented_extracellular_binding_partners	NA	28	4	10.0472	16.6356	1.65575	0.727483	0.367077	0.731926	0.801358	no_documented_extracellular_binding_partners	NA
mup-4	ALM	3	29	3	0.314625	0	3.17839e-09	-28.2291	-1	0.325875	0.467559	partner_not_expressed_in_neuron	NA	28	4	0.980895	3.15577	3.21723	1.68582	1.69372	0.140278	0.489339	partner_not_expressed_in_neuron	NA
mua-3	ALM	3	29	3	5.59861	0	1.78616e-10	-32.3824	-1.3679	0.182221	0.407682	no_documented_extracellular_binding_partners	NA	28	4	24.8958	0	4.01674e-11	-34.5352	-1.29403	0.206616	0.489339	no_documented_extracellular_binding_partners	NA
let-805	ALM	3	29	3	2.58812	3.59665	1.38967	0.474747	0.267974	0.810071	0.862333	no_documented_extracellular_binding_partners	NA	28	4	2.46281	0	4.06039e-10	-31.1977	-1.39251	0.175129	0.489339	no_documented_extracellular_binding_partners	NA
dgn-1	ALM	3	29	3	14.2353	0	7.02477e-11	-33.7288	-2.99947	0.00562476	0.0707112	partner_not_expressed_in_neuron	NA	28	4	19.2046	7.97867	0.415456	-1.26723	-1.09652	0.305662	0.489339	partner_not_expressed_in_neuron	NA
hpo-30	ALM	3	29	3	8.37905	42.889	5.1186	2.35575	0.801516	0.505805	0.635869	partner_not_expressed_in_neuron	NA	28	4	11.1385	110.994	9.96492	3.31686	1.54764	0.218703	0.489339	partner_not_expressed_in_neuron	NA
clc-5	ALM	3	29	3	0.228526	0	4.37587e-09	-27.7678	-1	0.325875	0.467559	no_documented_extracellular_binding_partners	NA	NA	NA	NA	NA	NA	NA	NA	NA	NA	NA	NA
tsp-4	ALM	3	29	3	1.07093	0	9.33765e-10	-29.9962	-1	0.325875	0.467559	no_documented_extracellular_binding_partners	NA	28	4	15.2209	0	6.56993e-11	-33.8253	-1.07588	0.291503	0.489339	no_documented_extracellular_binding_partners	NA
tsp-6	ALM	3	29	3	14.3986	0	6.94514e-11	-33.7452	-1.61167	0.118251	0.367273	no_documented_extracellular_binding_partners	NA	28	4	3.17498	0	3.14963e-10	-31.5641	-1.50419	0.144142	0.489339	no_documented_extracellular_binding_partners	NA
tsp-7	ALM	3	29	3	373.994	0	2.67384e-12	-38.4442	-3.15456	0.00381899	0.065429	no_documented_extracellular_binding_partners	NA	28	4	412.361	205.215	0.497658	-1.00677	-0.86577	0.422988	0.570875	no_documented_extracellular_binding_partners	NA
tsp-8	ALM	3	29	3	69.3393	258.185	3.7235	1.89666	0.723874	0.541687	0.659011	no_documented_extracellular_binding_partners	NA	28	4	44.77	211.621	4.72685	2.24088	1.34187	0.267153	0.489339	no_documented_extracellular_binding_partners	NA
tsp-9	ALM	3	29	3	15.0238	0	6.65609e-11	-33.8065	-3.55854	0.0013534	0.0380173	no_documented_extracellular_binding_partners	NA	28	4	5.2079	4.19278	0.805081	-0.312793	-0.216996	0.837468	0.885415	no_documented_extracellular_binding_partners	NA
tsp-11	ALM	3	29	3	5.60016	3.03771	0.542433	-0.882483	-0.650704	0.541595	0.659011	no_documented_extracellular_binding_partners	NA	28	4	4.44554	0	2.24945e-10	-32.0497	-2.06425	0.0487238	0.389421	no_documented_extracellular_binding_partners	NA
tsp-12	ALM	3	29	3	20.4113	0	4.89925e-11	-34.2486	-2.94758	0.00639252	0.0767102	no_documented_extracellular_binding_partners	NA	28	4	5.71738	4.09245	0.71579	-0.482391	-0.530686	0.609826	0.708468	no_documented_extracellular_binding_partners	NA
tsp-14	ALM	3	29	3	33.1705	0	3.01473e-11	-34.9492	-3.10106	0.00436816	0.065429	no_documented_extracellular_binding_partners	NA	28	4	15.8449	63.5297	4.00948	2.00341	1.61257	0.199433	0.489339	no_documented_extracellular_binding_partners	NA
tsp-15	ALM	3	29	3	1.61566	0	6.18944e-10	-30.5895	-1.91616	0.0656058	0.270896	no_documented_extracellular_binding_partners	NA	28	4	0	4.04721	4.04721e+09	31.9143	1	0.391002	0.544259	no_documented_extracellular_binding_partners	NA
tsp-16	ALM	3	29	3	0.36654	0	2.72821e-09	-28.4494	-2.04359	0.0505056	0.238849	no_documented_extracellular_binding_partners	NA	28	4	0.868011	0	1.15206e-09	-29.6931	-1.04118	0.307027	0.489339	no_documented_extracellular_binding_partners	NA
tsp-20	ALM	3	29	3	20.4982	0	4.87847e-11	-34.2548	-2.28977	0.0297764	0.178658	no_documented_extracellular_binding_partners	NA	28	4	10.4387	0	9.57974e-11	-33.2812	-2.49415	0.0190466	0.263796	no_documented_extracellular_binding_partners	NA
tsp-21	ALM	3	29	3	16.0141	0	6.24451e-11	-33.8986	-1.69483	0.101204	0.356237	no_documented_extracellular_binding_partners	NA	28	4	2.22108	0	4.50232e-10	-31.0486	-2.18955	0.037377	0.38346	no_documented_extracellular_binding_partners	NA
C24H10.1	ALM	3	29	3	8.85133	107.26	12.118	3.59907	1.00225	0.421168	0.581143	no_documented_extracellular_binding_partners	NA	28	4	13.4445	110.712	8.23473	3.04172	1.85916	0.156079	0.489339	no_documented_extracellular_binding_partners	NA
K10D6.2	ALM	3	29	3	46.7117	0	2.14079e-11	-35.4431	-1.66617	0.106829	0.357147	no_documented_extracellular_binding_partners	NA	28	4	8.32783	77.2775	9.27943	3.21404	1.16618	0.326815	0.489339	no_documented_extracellular_binding_partners	NA
Y67A10A.9	ALM	3	29	3	0.242815	0	4.11837e-09	-27.8553	-1	0.325875	0.467559	no_documented_extracellular_binding_partners	NA	NA	NA	NA	NA	NA	NA	NA	NA	NA	NA	NA
T05E11.2	ALM	3	29	3	8.12733	4.83482	0.594884	-0.749321	-0.452283	0.661516	0.747638	no_documented_extracellular_binding_partners	NA	28	4	18.8278	5.71636	0.303612	-1.7197	-0.724988	0.474077	0.610787	no_documented_extracellular_binding_partners	NA
vab-1	ALM	3	29	3	87.7584	33.1463	0.377699	-1.40469	-1.45872	0.234296	0.45818	partner_expressed_in_neuron	efn-4	28	4	54.8172	105.449	1.92366	0.943852	0.685297	0.538975	0.657692	partner_expressed_in_neuron	efn-4
lin-17	ALM	3	29	3	13.9765	0	7.15488e-11	-33.7023	-2.46746	0.0199852	0.135284	partner_expressed_in_neuron	cam-1	28	4	5.65336	0	1.76886e-10	-32.3965	-2.25953	0.0321288	0.355988	partner_not_expressed_in_neuron	NA
lon-2	ALM	3	29	3	124.338	0	8.04257e-12	-36.8555	-3.1969	0.00343196	0.065429	no_documented_extracellular_binding_partners	NA	28	4	122.488	69.4611	0.567087	-0.818358	-1.00773	0.326669	0.489339	no_documented_extracellular_binding_partners	NA
smp-1	ALM	3	29	3	29.2806	0	3.41523e-11	-34.7692	-2.32635	0.0274612	0.172613	partner_not_expressed_in_neuron	NA	28	4	20.7096	0	4.82867e-11	-34.2696	-2.05023	0.0501666	0.389421	partner_not_expressed_in_neuron	NA
smp-2	ALM	3	29	3	0.383308	2.46322	6.42623	2.68397	0.838727	0.487865	0.622205	partner_not_expressed_in_neuron	NA	28	4	0.325693	16.5106	50.6939	5.66374	0.980187	0.399253	0.550332	partner_not_expressed_in_neuron	NA
vab-2	ALM	3	29	3	11.2795	44.58	3.95229	1.98269	0.73895	0.534049	0.656027	partner_not_expressed_in_neuron	NA	28	4	6.43893	0	1.55305e-10	-32.5842	-1.62895	0.114937	0.489339	partner_not_expressed_in_neuron	NA
efn-2	ALM	3	29	3	168.348	73.5176	0.4367	-1.19529	-1.57835	0.151213	0.38406	partner_not_expressed_in_neuron	NA	28	4	55.2564	54.9517	0.994486	-0.00797759	-0.0108869	0.991781	0.991781	partner_not_expressed_in_neuron	NA
efn-4	ALM	3	29	3	39.5898	63.06	1.59283	0.671594	0.429603	0.706596	0.770832	partner_expressed_in_neuron	mab-20|sax-3	28	4	51.3392	0	1.94783e-11	-35.5793	-3.08987	0.00460427	0.106282	partner_expressed_in_neuron	mab-20|sax-3
cfz-2	ALM	3	29	3	75.8529	0	1.31834e-11	-36.1425	-2.1964	0.0365086	0.199239	no_documented_extracellular_binding_partners	NA	28	4	19.0362	4.594	0.241329	-2.05092	-2.02322	0.062149	0.419885	no_documented_extracellular_binding_partners	NA
mom-5	ALM	3	29	3	45.1464	0	2.21502e-11	-35.3939	-2.80002	0.0091548	0.0966746	no_documented_extracellular_binding_partners	NA	28	4	14.8508	0	6.73365e-11	-33.7898	-2.71896	0.0113044	0.195708	no_documented_extracellular_binding_partners	NA
mig-1	ALM	3	29	3	66.251	0	1.50941e-11	-35.9472	-1.81075	0.0809227	0.318859	no_documented_extracellular_binding_partners	NA	28	4	85.8392	0	1.16497e-11	-36.3209	-2.06718	0.0484262	0.389421	no_documented_extracellular_binding_partners	NA
B0507.1	ALM	3	29	3	6.31355	0	1.58389e-10	-32.5558	-1.93782	0.0627898	0.267363	partner_not_expressed_in_neuron	NA	28	4	1.18473	0	8.44072e-10	-30.1419	-2.0461	0.0505994	0.389421	partner_not_expressed_in_neuron	NA
C25E10.7	ALM	3	29	3	65.1965	0	1.53383e-11	-35.9241	-1	0.325875	0.467559	partner_not_expressed_in_neuron	NA	28	4	30.2697	0	3.30363e-11	-34.8172	-1	0.326189	0.489339	partner_not_expressed_in_neuron	NA
C25E10.8	ALM	3	29	3	5.19888	0	1.92349e-10	-32.2756	-1.38825	0.176009	0.400573	partner_not_expressed_in_neuron	NA	28	4	2.96278	0	3.37521e-10	-31.4643	-1	0.326189	0.489339	partner_not_expressed_in_neuron	NA
nas-36	ALM	3	29	3	25.7517	21.8749	0.849457	-0.235387	-0.730206	0.471628	0.616059	no_documented_extracellular_binding_partners	NA	28	4	17.7116	15.1868	0.85745	-0.221876	-0.273591	0.796013	0.844811	no_documented_extracellular_binding_partners	NA
C34C6.3	ALM	3	29	3	6.08535	0	1.64329e-10	-32.5027	-2.43493	0.0215208	0.142037	partner_not_expressed_in_neuron	NA	28	4	6.19701	0	1.61368e-10	-32.5289	-1.43862	0.161751	0.489339	partner_not_expressed_in_neuron	NA
crld-1	ALM	3	29	3	41.146	5.99083	0.145599	-2.77992	-3.19276	0.00557294	0.0707112	no_documented_extracellular_binding_partners	NA	28	4	68.7466	48.569	0.706493	-0.501252	-0.970747	0.373396	0.53591	no_documented_extracellular_binding_partners	NA
F11C7.2	ALM	3	29	3	0.823938	4.3083	5.22891	2.38651	0.960955	0.43532	0.584316	no_documented_extracellular_binding_partners	NA	NA	NA	NA	NA	NA	NA	NA	NA	NA	NA	NA
F11C7.6	ALM	3	29	3	2.87681	0	3.47608e-10	-31.4218	-1.29211	0.206883	0.426697	no_documented_extracellular_binding_partners	NA	NA	NA	NA	NA	NA	NA	NA	NA	NA	NA	NA
F14H12.3	ALM	3	29	3	0.400263	1.1032	2.75618	1.46267	0.624878	0.591616	0.697262	no_documented_extracellular_binding_partners	NA	28	4	2.92473	0	3.41912e-10	-31.4457	-1.35774	0.185785	0.489339	no_documented_extracellular_binding_partners	NA
F15B9.8	ALM	3	29	3	27.5933	32.8472	1.19041	0.251453	0.192032	0.853659	0.887268	partner_not_expressed_in_neuron	NA	28	4	11.3425	0	8.81637e-11	-33.401	-1.97469	0.0586118	0.419885	partner_not_expressed_in_neuron	NA
F35D2.3	ALM	3	29	3	2.51776	0	3.97179e-10	-31.2295	-1.24009	0.225234	0.44824	partner_not_expressed_in_neuron	NA	28	4	0.421485	0	2.37257e-09	-28.6509	-1.2288	0.229749	0.489339	partner_not_expressed_in_neuron	NA
kal-1	ALM	3	29	3	27.2059	30.7513	1.13032	0.176729	0.205762	0.850273	0.887242	partner_expressed_in_neuron	tol-1|nid-1|sax-3|sax-7|sdn-1	28	4	26.3815	22.8934	0.867782	-0.204595	-0.203967	0.845246	0.89024	partner_expressed_in_neuron	tol-1|nid-1|sax-3|sax-7|sdn-1
M03F4.6	ALM	3	29	3	68.2432	22.4969	0.329658	-1.60096	-1.88417	0.16589	0.391629	no_documented_extracellular_binding_partners	NA	28	4	24.6155	20.364	0.827285	-0.273543	-0.323285	0.763698	0.818955	no_documented_extracellular_binding_partners	NA
dpy-31	ALM	3	29	3	1.66823	0	5.99436e-10	-30.6357	-1.16647	0.253263	0.467559	partner_not_expressed_in_neuron	NA	NA	NA	NA	NA	NA	NA	NA	NA	NA	NA	NA
T25F10.3	ALM	3	29	3	9.31721	0	1.07328e-10	-33.1173	-1.07672	0.290796	0.467559	partner_expressed_in_neuron	T12A7.2	28	4	1.07494	0	9.30284e-10	-30.0016	-1.41779	0.167692	0.489339	partner_expressed_in_neuron	T12A7.2
lag-2	ALM	3	29	3	11.1909	0	8.93587e-11	-33.3816	-1.59094	0.122852	0.368557	partner_not_expressed_in_neuron	NA	28	4	2.15428	10.2373	4.75205	2.24855	0.783488	0.488911	0.621231	partner_not_expressed_in_neuron	NA
Y73E7A.8	ALM	3	29	3	4.04642	0	2.47132e-10	-31.914	-1.06515	0.295907	0.467559	no_documented_extracellular_binding_partners	NA	28	4	0.296864	0	3.36855e-09	-28.1452	-1.44176	0.16087	0.489339	no_documented_extracellular_binding_partners	NA
ins-1	ALM	3	29	3	92.8097	160.189	1.726	0.787429	0.397695	0.722314	0.78152	partner_not_expressed_in_neuron	NA	28	4	122.122	0	8.18853e-12	-36.8295	-2.577	0.0157502	0.238876	partner_expressed_in_neuron	zig-5
irld-34	ALM	3	29	3	19.3333	0	5.17243e-11	-34.1704	-1.43619	0.162029	0.391629	no_documented_extracellular_binding_partners	NA	28	4	1.63593	0	6.11272e-10	-30.6075	-1	0.326189	0.489339	no_documented_extracellular_binding_partners	NA
Y53H1B.2	ALM	3	29	3	7.08736	7.98909	1.12723	0.172783	0.106494	0.923082	0.933692	no_documented_extracellular_binding_partners	NA	NA	NA	NA	NA	NA	NA	NA	NA	NA	NA	NA
unc-6	ALM	3	29	3	83.0693	385.27	4.63793	2.21348	1.48882	0.264704	0.467559	partner_expressed_in_neuron	unc-40	28	4	83.4186	0	1.19877e-11	-36.2796	-1.91173	0.0665785	0.439101	partner_expressed_in_neuron	unc-40
kpc-1	ALM	3	29	3	107.273	0	9.322e-12	-36.6425	-3.86981	0.00059511	0.027758	no_documented_extracellular_binding_partners	NA	28	4	70.347	61.3827	0.872571	-0.196656	-0.337676	0.744918	0.812371	no_documented_extracellular_binding_partners	NA
lect-2	ALM	3	29	3	0.361622	10.6029	29.3204	4.87383	0.965333	0.436024	0.584316	partner_expressed_in_neuron	fmil-1|sax-7	28	4	1.45002	46.4015	32.0006	5.00003	0.968639	0.404144	0.552583	partner_expressed_in_neuron	fmil-1|sax-7
mnr-1	ALM	3	29	3	18.0022	0	5.55489e-11	-34.0675	-1.74959	0.091144	0.341682	partner_expressed_in_neuron	sax-7	28	4	40.8081	0	2.45049e-11	-35.2481	-1.64616	0.111323	0.489339	partner_expressed_in_neuron	sax-7
clec-41	ALM	3	29	3	0.681865	0	1.46657e-09	-29.3449	-1.53174	0.136809	0.37705	partner_not_expressed_in_neuron	NA	28	4	0.34496	0	2.89889e-09	-28.3619	-1.38766	0.176588	0.489339	partner_not_expressed_in_neuron	NA
C02B8.12	ALM	3	29	3	4.81429	0	2.07715e-10	-32.1647	-1.20695	0.23755	0.461127	partner_not_expressed_in_neuron	NA	28	4	11.5918	0	8.62677e-11	-33.4324	-1	0.326189	0.489339	partner_not_expressed_in_neuron	NA
adm-2	ALM	3	29	3	32.4689	11.5308	0.355135	-1.49356	-1.55093	0.201086	0.420479	no_documented_extracellular_binding_partners	NA	28	4	18.8709	4.2788	0.22674	-2.14089	-2.63529	0.0299031	0.355988	no_documented_extracellular_binding_partners	NA
let-756	ALM	3	29	3	7.15917	0	1.39681e-10	-32.7371	-1.40644	0.170596	0.391629	no_documented_extracellular_binding_partners	NA	28	4	6.7356	0	1.48465e-10	-32.6492	-1.84319	0.0763063	0.474569	no_documented_extracellular_binding_partners	NA
C05D12.2	ALM	3	29	3	0.868018	0	1.15205e-09	-29.6931	-1.09237	0.283982	0.467559	no_documented_extracellular_binding_partners	NA	28	4	0.277974	0	3.59746e-09	-28.0504	-1	0.326189	0.489339	no_documented_extracellular_binding_partners	NA
B0393.5	ALM	3	29	3	0.427163	26.2915	61.5492	5.94367	0.983623	0.428958	0.583737	partner_not_expressed_in_neuron	NA	28	4	6.61565	0	1.51157e-10	-32.6232	-1	0.326189	0.489339	partner_expressed_in_neuron	F58E6.13
C02B10.3	ALM	3	29	3	199.003	164.291	0.825568	-0.276541	-0.531524	0.635044	0.725765	no_documented_extracellular_binding_partners	NA	28	4	154.8	184.62	1.19263	0.254152	0.472189	0.658084	0.741013	no_documented_extracellular_binding_partners	NA
C11H1.5	ALM	3	29	3	0.517747	0	1.93144e-09	-28.9477	-1.41828	0.167144	0.391629	no_documented_extracellular_binding_partners	NA	28	4	3.9231	0	2.549e-10	-31.8693	-1	0.326189	0.489339	no_documented_extracellular_binding_partners	NA
C16B8.4	ALM	3	29	3	42.6037	0	2.34721e-11	-35.3103	-1.87261	0.0715994	0.290804	partner_expressed_in_neuron	unc-71	28	4	12.2303	0	8.17641e-11	-33.5097	-1.70025	0.100576	0.489339	partner_not_expressed_in_neuron	NA
spe-9	ALM	3	29	3	1.23053	0	8.12655e-10	-30.1966	-2.08419	0.046385	0.226771	partner_not_expressed_in_neuron	NA	28	4	0.442897	0	2.25786e-09	-28.7224	-1.96289	0.0600382	0.419885	partner_not_expressed_in_neuron	NA
nas-37	ALM	3	29	3	19.9307	17.6776	0.886952	-0.173072	-0.108455	0.919152	0.933692	no_documented_extracellular_binding_partners	NA	28	4	16.5996	15.1536	0.912887	-0.131492	-0.0820227	0.937572	0.947838	no_documented_extracellular_binding_partners	NA
C18E9.7	ALM	3	29	3	0.553803	0.413688	0.746994	-0.420832	-0.208921	0.838129	0.87804	no_documented_extracellular_binding_partners	NA	28	4	1.57371	0	6.35442e-10	-30.5515	-1	0.326189	0.489339	no_documented_extracellular_binding_partners	NA
C23H4.8	ALM	3	29	3	4.56627	0	2.18997e-10	-32.0884	-1	0.325875	0.467559	partner_not_expressed_in_neuron	NA	NA	NA	NA	NA	NA	NA	NA	NA	NA	NA	NA
C27A7.8	ALM	3	29	3	26.431	0	3.78343e-11	-34.6215	-1.01512	0.318743	0.467559	no_documented_extracellular_binding_partners	NA	NA	NA	NA	NA	NA	NA	NA	NA	NA	NA	NA
C27B7.7	ALM	3	29	3	0.232497	0	4.30113e-09	-27.7926	-1.43581	0.162136	0.391629	no_documented_extracellular_binding_partners	NA	NA	NA	NA	NA	NA	NA	NA	NA	NA	NA	NA
irld-24	ALM	3	29	3	0.475358	0	2.10368e-09	-28.8244	-1	0.325875	0.467559	no_documented_extracellular_binding_partners	NA	28	4	9.86376	0	1.01381e-10	-33.1995	-1.05895	0.299003	0.489339	no_documented_extracellular_binding_partners	NA
ZK856.6	ALM	3	29	3	392.99	0	2.54459e-12	-38.5157	-1.09957	0.280885	0.467559	partner_expressed_in_neuron	dex-1|trk-1	28	4	79.0408	0	1.26517e-11	-36.2019	-1.01661	0.318362	0.489339	partner_expressed_in_neuron	trk-1
mec-9	ALM	3	29	3	4.73784	32.7242	6.90698	2.78805	0.846394	0.483316	0.622205	no_documented_extracellular_binding_partners	NA	28	4	210.098	83.9639	0.399641	-1.32322	-0.606625	0.548864	0.658341	no_documented_extracellular_binding_partners	NA
C53A5.13	ALM	3	29	3	2.26844	2.20319	0.971235	-0.042107	-0.0311239	0.977219	0.977219	no_documented_extracellular_binding_partners	NA	28	4	1.14588	2.81859	2.45975	1.29851	0.896525	0.425696	0.570875	no_documented_extracellular_binding_partners	NA
lam-2	ALM	3	29	3	5.98827	2.45322	0.409671	-1.28746	-1.04614	0.304421	0.467559	no_documented_extracellular_binding_partners	NA	28	4	1.57501	0	6.34917e-10	-30.5527	-2.06637	0.0485083	0.389421	no_documented_extracellular_binding_partners	NA
dex-1	ALM	3	29	3	1.26331	0.474386	0.375509	-1.41308	-0.584631	0.563393	0.676072	partner_not_expressed_in_neuron	NA	NA	NA	NA	NA	NA	NA	NA	NA	NA	NA	NA
pqn-25	ALM	3	29	3	3.02924	0	3.30116e-10	-31.4963	-1.34024	0.190941	0.409825	partner_not_expressed_in_neuron	NA	28	4	0.155932	0	6.41306e-09	-27.2163	-1.41906	0.167323	0.489339	partner_not_expressed_in_neuron	NA
trk-1	ALM	3	29	3	49.5521	81.9886	1.65459	0.726477	0.691129	0.554829	0.668835	partner_not_expressed_in_neuron	NA	28	4	48.0704	24.7669	0.515222	-0.956735	-1.05613	0.342963	0.505323	partner_not_expressed_in_neuron	NA
F09F9.4	ALM	3	29	3	14.4084	24.093	1.67215	0.741701	0.810443	0.473712	0.616059	partner_not_expressed_in_neuron	NA	28	4	10.3478	63.0024	6.08847	2.60608	1.27225	0.291985	0.489339	partner_not_expressed_in_neuron	NA
irld-30	ALM	3	29	3	4.13392	0	2.41901e-10	-31.9449	-1	0.325875	0.467559	no_documented_extracellular_binding_partners	NA	NA	NA	NA	NA	NA	NA	NA	NA	NA	NA	NA
irld-31	ALM	3	29	3	1.22467	0	8.16544e-10	-30.1898	-1	0.325875	0.467559	no_documented_extracellular_binding_partners	NA	NA	NA	NA	NA	NA	NA	NA	NA	NA	NA	NA
F19C6.3	ALM	3	29	3	49.0985	0	2.03672e-11	-35.515	-3.31682	0.00252927	0.0556439	no_documented_extracellular_binding_partners	NA	28	4	16.6308	10.6038	0.6376	-0.649278	-0.689578	0.507886	0.639475	no_documented_extracellular_binding_partners	NA
F21A3.11	ALM	3	29	3	0.11336	0.299283	2.64011	1.4006	0.589404	0.60515	0.698537	partner_expressed_in_neuron	T13C2.6	NA	NA	NA	NA	NA	NA	NA	NA	NA	NA	NA
F28C1.3	ALM	3	29	3	49.1756	22.3874	0.455254	-1.13526	-1.81615	0.151296	0.38406	no_documented_extracellular_binding_partners	NA	28	4	35.6379	68.7261	1.92845	0.947445	1.03739	0.372575	0.53591	no_documented_extracellular_binding_partners	NA
F30H5.3	ALM	3	29	3	0.30067	0	3.32591e-09	-28.1636	-1	0.325875	0.467559	no_documented_extracellular_binding_partners	NA	NA	NA	NA	NA	NA	NA	NA	NA	NA	NA	NA
atrn-1	ALM	3	29	3	13.7364	19.6748	1.43232	0.51835	0.839791	0.466747	0.61304	no_documented_extracellular_binding_partners	NA	28	4	13.1045	8.2572	0.630102	-0.666342	-0.825583	0.458655	0.59368	no_documented_extracellular_binding_partners	NA
nas-39	ALM	3	29	3	3.81853	0	2.61881e-10	-31.8304	-1	0.325875	0.467559	partner_not_expressed_in_neuron	NA	28	4	0.639386	0	1.564e-09	-29.2521	-1.17699	0.249473	0.489339	partner_not_expressed_in_neuron	NA
F40F11.4	ALM	3	29	3	17.7044	31.0417	1.75334	0.810104	0.42599	0.710342	0.771729	no_documented_extracellular_binding_partners	NA	28	4	10.648	7.23719	0.679675	-0.557083	-0.694373	0.517613	0.64205	no_documented_extracellular_binding_partners	NA
agr-1	ALM	3	29	3	232.115	48.9346	0.21082	-2.24591	-1.55601	0.132079	0.37705	partner_not_expressed_in_neuron	NA	28	4	165.642	0	6.03711e-12	-37.2693	-1.87121	0.0721899	0.465037	partner_not_expressed_in_neuron	NA
dep-1	ALM	3	29	3	93.6016	15.039	0.16067	-2.63783	-1.98972	0.056724	0.249586	partner_not_expressed_in_neuron	NA	28	4	54.2062	36.4676	0.672756	-0.571845	-0.515504	0.627291	0.723998	partner_not_expressed_in_neuron	NA
F46G10.2	ALM	3	29	3	7.14523	13.1472	1.84	0.879706	0.434408	0.699495	0.769444	no_documented_extracellular_binding_partners	NA	28	4	7.60904	2.85045	0.374613	-1.41653	-0.928577	0.364087	0.5308	no_documented_extracellular_binding_partners	NA
F53C11.9	ALM	3	29	3	2.01559	0	4.96132e-10	-30.9086	-1.34828	0.188373	0.409451	partner_expressed_in_neuron	unc-71	28	4	2.2781	0	4.38962e-10	-31.0852	-1	0.326189	0.489339	partner_not_expressed_in_neuron	NA
nid-1	ALM	3	29	3	1.49449	0	6.69125e-10	-30.477	-1	0.325875	0.467559	partner_not_expressed_in_neuron	NA	28	4	4.23026	0	2.36392e-10	-31.9781	-1.17478	0.25034	0.489339	partner_not_expressed_in_neuron	NA
F58E6.13	ALM	3	29	3	1.92854	0	5.18527e-10	-30.8449	-2.10334	0.0445471	0.224852	partner_expressed_in_neuron	ptp-3	28	4	1.46731	4.08165	2.78173	1.47598	0.870326	0.439506	0.580747	partner_expressed_in_neuron	F58E6.13|ptp-3
irld-10	ALM	3	29	3	8.28912	0	1.2064e-10	-32.9486	-1	0.325875	0.467559	no_documented_extracellular_binding_partners	NA	28	4	7.78556	0	1.28443e-10	-32.8582	-1	0.326189	0.489339	no_documented_extracellular_binding_partners	NA
H42K12.3	ALM	3	29	3	1.83422	10.0445	5.47615	2.45316	1.21338	0.34562	0.493209	partner_not_expressed_in_neuron	NA	28	4	3.2636	0	3.0641e-10	-31.6038	-1.95443	0.0610793	0.419885	partner_not_expressed_in_neuron	NA
apx-1	ALM	3	29	3	3.61188	0	2.76864e-10	-31.7501	-1.23849	0.225818	0.44824	no_documented_extracellular_binding_partners	NA	28	4	0.136758	0	7.31217e-09	-27.0271	-1	0.326189	0.489339	no_documented_extracellular_binding_partners	NA
R05G6.9	ALM	3	29	3	1.5354	0	6.51297e-10	-30.516	-1.11862	0.272809	0.467559	partner_not_expressed_in_neuron	NA	NA	NA	NA	NA	NA	NA	NA	NA	NA	NA	NA
lin-12	ALM	3	29	3	4.54473	0	2.20035e-10	-32.0815	-1.41431	0.168296	0.391629	partner_not_expressed_in_neuron	NA	NA	NA	NA	NA	NA	NA	NA	NA	NA	NA	NA
nas-23	ALM	3	29	3	0	0.181327	1.81327e+08	27.434	1	0.42265	0.581143	partner_not_expressed_in_neuron	NA	NA	NA	NA	NA	NA	NA	NA	NA	NA	NA	NA
R11G1.1	ALM	3	29	3	39.2838	0	2.54558e-11	-35.1932	-1.37964	0.178617	0.403033	partner_not_expressed_in_neuron	NA	28	4	4.48525	152.112	33.9139	5.08381	1.37732	0.26201	0.489339	partner_not_expressed_in_neuron	NA
T05G5.1	ALM	3	29	3	2.66133	0	3.75752e-10	-31.3095	-1.11476	0.274431	0.467559	partner_expressed_in_neuron	unc-71|clr-1|rig-1	28	4	0.0708657	0	1.41112e-08	-26.0786	-1	0.326189	0.489339	partner_expressed_in_neuron	clr-1|rig-1
T12A7.2	ALM	3	29	3	126.226	168.737	1.33678	0.418767	0.608975	0.599719	0.698537	partner_not_expressed_in_neuron	NA	28	4	87.338	51.7968	0.593061	-0.753748	-1.39209	0.232392	0.489339	partner_not_expressed_in_neuron	NA
T13C2.6	ALM	3	29	3	20.1115	12.0392	0.598619	-0.740289	-0.77308	0.501531	0.633513	partner_not_expressed_in_neuron	NA	28	4	22.0718	14.9365	0.676723	-0.563363	-0.84744	0.440929	0.580747	partner_not_expressed_in_neuron	NA
T19D12.6	ALM	3	29	3	192.88	210.896	1.0934	0.128827	0.109008	0.921987	0.933692	partner_expressed_in_neuron	casy-1	28	4	232.881	247.922	1.06459	0.090296	0.0847214	0.936377	0.947838	partner_expressed_in_neuron	casy-1
T21B6.3	ALM	3	29	3	4.67438	1.64291	0.35147	-1.50853	-1.26562	0.240073	0.462623	no_documented_extracellular_binding_partners	NA	28	4	0.466179	0	2.1451e-09	-28.7963	-1.22316	0.231839	0.489339	no_documented_extracellular_binding_partners	NA
chhy-1	ALM	3	29	3	47.5754	191.916	4.03393	2.01219	0.739963	0.532142	0.656027	partner_expressed_in_neuron	T13C2.6	28	4	25.9212	0	3.85784e-11	-34.5934	-1.68289	0.103927	0.489339	partner_expressed_in_neuron	T13C2.6
irld-52	ALM	3	29	3	2.35277	0	4.25031e-10	-31.1317	-1.07718	0.290593	0.467559	no_documented_extracellular_binding_partners	NA	NA	NA	NA	NA	NA	NA	NA	NA	NA	NA	NA
irld-15	ALM	3	29	3	2.18654	0	4.57343e-10	-31.026	-1.23994	0.225288	0.44824	no_documented_extracellular_binding_partners	NA	28	4	0.778238	0	1.28495e-09	-29.5356	-1	0.326189	0.489339	no_documented_extracellular_binding_partners	NA
irld-55	ALM	3	29	3	0.355576	0	2.81233e-09	-28.4056	-1	0.325875	0.467559	no_documented_extracellular_binding_partners	NA	28	4	0.279412	0	3.57894e-09	-28.0578	-1	0.326189	0.489339	no_documented_extracellular_binding_partners	NA
unc-71	ALM	3	29	3	20.3297	0	4.91892e-11	-34.2429	-1.96587	0.0593006	0.256645	partner_not_expressed_in_neuron	NA	28	4	19.4149	5.94779	0.306351	-1.70674	-1.69704	0.124282	0.489339	partner_expressed_in_neuron	C16B8.4
fmil-1	ALM	3	29	3	20.7448	0	4.82049e-11	-34.272	-3.0267	0.00525781	0.0707112	partner_expressed_in_neuron	unc-40	28	4	10.5404	3.01189	0.285746	-1.80719	-1.16722	0.253724	0.489339	partner_expressed_in_neuron	unc-40
ced-1	ALM	3	29	3	10.368	0	9.64505e-11	-33.2714	-1.98909	0.0565418	0.249586	partner_expressed_in_neuron	lron-10	28	4	7.94268	2.4898	0.313471	-1.6736	-1.8401	0.077797	0.474569	partner_expressed_in_neuron	lron-10
ndnf-1	ALM	3	29	3	0.0848915	6.88798	81.1386	6.34232	0.9876	0.427425	0.583737	partner_not_expressed_in_neuron	NA	28	4	1.4426	0	6.93194e-10	-30.426	-2.14692	0.0409392	0.389421	partner_not_expressed_in_neuron	NA
daf-2	ALM	3	29	3	67.8666	103.743	1.52863	0.612241	1.0356	0.395421	0.561243	partner_expressed_in_neuron	daf-2|casy-1	28	4	28.8869	13.1405	0.454894	-1.1364	-1.52991	0.151096	0.489339	partner_expressed_in_neuron	daf-2|casy-1
egas-1	ALM	3	29	3	1.2386	0	8.0736e-10	-30.2061	-1	0.325875	0.467559	no_documented_extracellular_binding_partners	NA	NA	NA	NA	NA	NA	NA	NA	NA	NA	NA	NA
Y69H2.3	ALM	3	29	3	0.107411	0	9.31001e-09	-26.6786	-1	0.325875	0.467559	no_documented_extracellular_binding_partners	NA	NA	NA	NA	NA	NA	NA	NA	NA	NA	NA	NA
mab-7	ALM	3	29	3	1.26287	0	7.91848e-10	-30.2341	-1.66595	0.106874	0.357147	no_documented_extracellular_binding_partners	NA	28	4	0.589671	2.20305	3.73607	1.90152	0.728157	0.518111	0.64205	no_documented_extracellular_binding_partners	NA
irld-62	ALM	3	29	3	0.927073	0	1.07866e-09	-29.7881	-1	0.325875	0.467559	no_documented_extracellular_binding_partners	NA	28	4	0.0153241	0	6.52567e-08	-23.8693	-1	0.326189	0.489339	no_documented_extracellular_binding_partners	NA
let-23	ALM	3	29	3	45.9334	0	2.17707e-11	-35.4188	-1	0.325875	0.467559	partner_not_expressed_in_neuron	NA	28	4	45.1544	0	2.21462e-11	-35.3941	-1	0.326189	0.489339	partner_not_expressed_in_neuron	NA
irld-65	ALM	3	29	3	0.731825	0	1.36645e-09	-29.4469	-1.11695	0.273507	0.467559	no_documented_extracellular_binding_partners	NA	28	4	2.57563	3.81534	1.48133	0.566889	0.446483	0.669592	0.750919	no_documented_extracellular_binding_partners	NA
gon-1	ALM	3	29	3	19.766	0	5.05919e-11	-34.2023	-1.07426	0.291878	0.467559	no_documented_extracellular_binding_partners	NA	28	4	44.4413	91.3501	2.05552	1.0395	0.500576	0.647983	0.738648	no_documented_extracellular_binding_partners	NA
F28B4.3	ALM	3	29	3	0.656595	1.38339	2.10692	1.07514	0.474627	0.667546	0.749924	partner_not_expressed_in_neuron	NA	NA	NA	NA	NA	NA	NA	NA	NA	NA	NA	NA
irg-7	ALM	3	29	3	1.60686	0.763646	0.475242	-1.07327	-0.87708	0.421323	0.581143	no_documented_extracellular_binding_partners	NA	NA	NA	NA	NA	NA	NA	NA	NA	NA	NA	NA
ten-1	ALM	3	29	3	213.167	191.178	0.896846	-0.157068	-0.184792	0.864714	0.895233	partner_not_expressed_in_neuron	NA	28	4	92.1573	93.3189	1.0126	0.018071	0.0185289	0.985986	0.991294	partner_not_expressed_in_neuron	NA
T01D3.1	ALM	3	29	3	172.185	206.758	1.20079	0.263986	0.429173	0.696228	0.769444	no_documented_extracellular_binding_partners	NA	28	4	112.035	60.7328	0.542089	-0.883397	-1.57619	0.151253	0.489339	no_documented_extracellular_binding_partners	NA
mec-1	ALM	3	29	3	32.1803	0	3.10749e-11	-34.9055	-1.59516	0.121904	0.368557	no_documented_extracellular_binding_partners	NA	28	4	172.9	0	5.7837e-12	-37.3311	-1.09308	0.284017	0.489339	no_documented_extracellular_binding_partners	NA
Y64G10A.7	ALM	3	29	3	43.3253	0	2.30812e-11	-35.3345	-1.52176	0.139283	0.37705	no_documented_extracellular_binding_partners	NA	28	4	32.709	0	3.05726e-11	-34.929	-1.31392	0.199926	0.489339	no_documented_extracellular_binding_partners	NA
sol-1	ALM	3	29	3	164.257	0	6.08803e-12	-37.2572	-3.84789	0.000630864	0.027758	partner_expressed_in_neuron	fmil-1	28	4	118.728	13.9853	0.117792	-3.08568	-3.39675	0.00194193	0.0634194	partner_expressed_in_neuron	fmil-1
C34F6.10	ALM	3	29	3	87.5566	94.021	1.07383	0.102768	0.245456	0.81493	0.864022	no_documented_extracellular_binding_partners	NA	28	4	163.704	207.788	1.26929	0.344026	0.508215	0.641109	0.733831	no_documented_extracellular_binding_partners	NA
ost-1	ALM	3	29	3	35.8078	27.8892	0.778858	-0.360568	-0.355511	0.744054	0.795265	no_documented_extracellular_binding_partners	NA	28	4	38.4082	12.6745	0.329994	-1.59949	-0.900679	0.375673	0.536399	no_documented_extracellular_binding_partners	NA
phg-1	ALM	3	29	3	0.946108	0	1.05696e-09	-29.8174	-1.67972	0.104137	0.357147	partner_expressed_in_neuron	dep-1	NA	NA	NA	NA	NA	NA	NA	NA	NA	NA	NA
egl-17	ALM	3	29	3	0.265661	0	3.7642e-09	-27.985	-1	0.325875	0.467559	no_documented_extracellular_binding_partners	NA	NA	NA	NA	NA	NA	NA	NA	NA	NA	NA	NA
mig-13	ALM	3	29	3	23.6575	0	4.22698e-11	-34.4616	-1.21699	0.233766	0.45818	partner_not_expressed_in_neuron	NA	28	4	8.96883	0	1.11497e-10	-33.0623	-1.12097	0.272171	0.489339	partner_not_expressed_in_neuron	NA
flr-2	ALM	3	29	3	23.5212	0	4.25148e-11	-34.4532	-1.53651	0.135638	0.37705	partner_not_expressed_in_neuron	NA	NA	NA	NA	NA	NA	NA	NA	NA	NA	NA	NA
irld-38	ALM	3	29	3	0.237816	0	4.20493e-09	-27.8253	-1	0.325875	0.467559	no_documented_extracellular_binding_partners	NA	28	4	21.4614	0	4.65953e-11	-34.321	-1	0.326189	0.489339	no_documented_extracellular_binding_partners	NA
neto-1	ALM	3	29	3	40.5621	0	2.46535e-11	-35.2394	-2.88684	0.00741748	0.0815923	partner_not_expressed_in_neuron	NA	28	4	45.0059	22.2834	0.495122	-1.01414	-0.891067	0.413022	0.560819	partner_not_expressed_in_neuron	NA
plx-2	ALM	3	29	3	59.4364	91.108	1.53287	0.616232	0.656432	0.568894	0.679584	partner_expressed_in_neuron	mab-20	28	4	46.9306	23.5843	0.502535	-0.992704	-0.789199	0.455315	0.592124	partner_expressed_in_neuron	mab-20
sol-2	ALM	3	29	3	73.1409	0	1.36722e-11	-36.09	-3.62501	0.00113719	0.0375272	no_documented_extracellular_binding_partners	NA	28	4	90.0255	8.54596	0.0949282	-3.39702	-3.23944	0.00301611	0.0835463	no_documented_extracellular_binding_partners	NA
T02C5.1	ALM	3	29	3	0.950005	0	1.05263e-09	-29.8234	-2.20352	0.0359508	0.199239	partner_not_expressed_in_neuron	NA	NA	NA	NA	NA	NA	NA	NA	NA	NA	NA	NA
svh-2	ALM	3	29	3	24.1	8.7591	0.363448	-1.46018	-1.82167	0.0853739	0.326648	no_documented_extracellular_binding_partners	NA	28	4	16.0158	21.4268	1.33785	0.419922	0.319702	0.768694	0.818955	no_documented_extracellular_binding_partners	NA
ilc-17.1	ALM	3	29	3	6.95055	0	1.43874e-10	-32.6945	-1.02349	0.31484	0.467559	no_documented_extracellular_binding_partners	NA	28	4	4.84053	0	2.06589e-10	-32.1725	-1	0.326189	0.489339	no_documented_extracellular_binding_partners	NA
T23B12.8	ALM	3	29	3	78.1106	0	1.28024e-11	-36.1848	-1	0.325875	0.467559	partner_not_expressed_in_neuron	NA	28	4	371.82	70.1626	0.188701	-2.40583	-1.17802	0.248549	0.489339	partner_not_expressed_in_neuron	NA
ins-18	ALM	3	29	3	77.2494	0	1.29451e-11	-36.1688	-1.44152	0.16053	0.391629	partner_not_expressed_in_neuron	NA	28	4	308.623	19.9378	0.0646024	-3.95227	-1.37149	0.181322	0.489339	partner_not_expressed_in_neuron	NA
T28F3.8	ALM	3	29	3	0.215061	0	4.64984e-09	-27.6802	-1.43931	0.161149	0.391629	no_documented_extracellular_binding_partners	NA	28	4	0.729111	0	1.37153e-09	-29.4416	-1.55388	0.131857	0.489339	no_documented_extracellular_binding_partners	NA
plx-1	ALM	3	29	3	53.5385	0	1.86781e-11	-35.6399	-2.75925	0.0100965	0.102518	partner_expressed_in_neuron	casy-1|sax-3	28	4	21.1554	2.11062	0.0997673	-3.32529	-2.88048	0.00726293	0.143702	partner_expressed_in_neuron	casy-1|sax-3
Y69A2AR.31	ALM	3	29	3	55.0354	0	1.81701e-11	-35.6796	-2.09708	0.0451407	0.224852	no_documented_extracellular_binding_partners	NA	28	4	39.3244	5.4269	0.138003	-2.85722	-1.38557	0.176385	0.489339	no_documented_extracellular_binding_partners	NA
mab-20	ALM	3	29	3	193.112	36.8278	0.190707	-2.39057	-4.83976	0.000358533	0.027758	partner_expressed_in_neuron	mab-20|efn-4	28	4	323.166	120.313	0.372295	-1.42548	-3.7467	0.00076488	0.060634	partner_expressed_in_neuron	mab-20|efn-4
Y95B8A.6	ALM	3	29	3	5.77373	6.38089	1.10516	0.144254	0.0881379	0.935866	0.939424	no_documented_extracellular_binding_partners	NA	28	4	2.33059	17.7131	7.60024	2.92604	0.867035	0.449339	0.587108	no_documented_extracellular_binding_partners	NA
lev-10	ALM	3	29	3	6.8547	0	1.45885e-10	-32.6744	-1.53402	0.136247	0.37705	no_documented_extracellular_binding_partners	NA	28	4	1.23728	3.9818	3.21818	1.68625	0.677417	0.543703	0.65824	no_documented_extracellular_binding_partners	NA
daf-28	ALM	3	29	3	289.036	97.7317	0.33813	-1.56435	-0.769403	0.44841	0.591901	partner_not_expressed_in_neuron	NA	28	4	652.954	0	1.5315e-12	-39.2482	-1.67041	0.106392	0.489339	partner_not_expressed_in_neuron	NA
Y71H2AM.10	ALM	3	29	3	117.041	26.5079	0.226483	-2.14253	-4.03647	0.000378507	0.027758	no_documented_extracellular_binding_partners	NA	28	4	165.959	63.1402	0.380457	-1.3942	-2.66263	0.0291662	0.355988	no_documented_extracellular_binding_partners	NA
scl-10	ALM	3	29	3	17.3442	0	5.76563e-11	-34.0137	-1.47852	0.150431	0.38406	partner_expressed_in_neuron	fmil-1|efn-4	28	4	0.787578	6.36479	8.08147	3.01462	1.09407	0.352952	0.51729	partner_expressed_in_neuron	fmil-1|efn-4
eva-1	ALM	3	29	3	93.3794	118.087	1.26459	0.338672	0.37013	0.737633	0.794837	partner_expressed_in_neuron	madd-4	28	4	73.7649	41.9131	0.568198	-0.815536	-0.634456	0.549014	0.658341	partner_expressed_in_neuron	madd-4
unc-129	ALM	3	29	3	11.3347	0	8.82245e-11	-33.4	-1	0.325875	0.467559	no_documented_extracellular_binding_partners	NA	NA	NA	NA	NA	NA	NA	NA	NA	NA	NA	NA
epi-1	ALM	3	29	3	0.589445	0	1.69651e-09	-29.1348	-1.55868	0.130306	0.37705	no_documented_extracellular_binding_partners	NA	NA	NA	NA	NA	NA	NA	NA	NA	NA	NA	NA
emb-9	ALM	3	29	3	11.5393	0	8.66602e-11	-33.4258	-1	0.325875	0.467559	no_documented_extracellular_binding_partners	NA	28	4	4.91622	0	2.03408e-10	-32.1949	-1.4376	0.162037	0.489339	no_documented_extracellular_binding_partners	NA
let-2	ALM	3	29	3	9.94905	1.05379	0.105918	-3.23898	-2.09281	0.0449294	0.224852	no_documented_extracellular_binding_partners	NA	NA	NA	NA	NA	NA	NA	NA	NA	NA	NA	NA
cle-1	ALM	3	29	3	66.0318	107.349	1.62572	0.701078	0.366891	0.743355	0.795265	partner_not_expressed_in_neuron	NA	28	4	200.335	241.458	1.20527	0.269357	0.161274	0.880241	0.904587	partner_not_expressed_in_neuron	NA
lin-44	ALM	3	29	3	6.02164	0	1.66068e-10	-32.4875	-1.30572	0.202276	0.420479	no_documented_extracellular_binding_partners	NA	28	4	0	82.1691	8.21691e+10	36.2579	1	0.391002	0.544259	no_documented_extracellular_binding_partners	NA
cwn-1	ALM	3	29	3	6.1535	0	1.62509e-10	-32.5188	-1.31002	0.200835	0.420479	partner_expressed_in_neuron	cam-1	28	4	12.7373	0	7.85097e-11	-33.5683	-1.34194	0.190792	0.489339	partner_not_expressed_in_neuron	NA
cwn-2	ALM	3	29	3	119.725	25.8927	0.216269	-2.2091	-0.791925	0.434658	0.584316	no_documented_extracellular_binding_partners	NA	NA	NA	NA	NA	NA	NA	NA	NA	NA	NA	NA
ddr-2	ALM	3	29	3	15.6461	0	6.39137e-11	-33.8651	-2.61682	0.0141482	0.124504	no_documented_extracellular_binding_partners	NA	28	4	11.7874	19.3907	1.64504	0.718124	0.378657	0.727082	0.799213	no_documented_extracellular_binding_partners	NA
stg-1	ALM	3	29	3	38.2934	0	2.61142e-11	-35.1564	-1.67953	0.104176	0.357147	no_documented_extracellular_binding_partners	NA	28	4	40.0848	0	2.49471e-11	-35.2223	-1.82678	0.0788092	0.474569	no_documented_extracellular_binding_partners	NA
stg-2	ALM	3	29	3	82.4366	0	1.21305e-11	-36.2626	-2.5794	0.0154402	0.131491	no_documented_extracellular_binding_partners	NA	28	4	89.1918	235.501	2.64039	1.40075	0.693652	0.535742	0.657171	no_documented_extracellular_binding_partners	NA
cni-1	ALM	3	29	3	16.1327	4.27449	0.264958	-1.91617	-2.43219	0.0838998	0.325729	no_documented_extracellular_binding_partners	NA	28	4	44.6976	13.5702	0.3036	-1.71976	-3.12265	0.0161606	0.238876	no_documented_extracellular_binding_partners	NA
cam-1	ASER	4	30	4	60.253	0	1.65967e-11	-35.8103	-4.20621	0.000227937	0.0321391	partner_expressed_in_neuron	rig-3	17	8	21.2178	27.4162	1.29213	0.369752	0.234625	0.81948	0.886182	partner_expressed_in_neuron	egl-20|rig-3
egl-15	ASER	4	30	4	1.88983	0	5.29149e-10	-30.8156	-1.28197	0.210006	0.456787	partner_expressed_in_neuron	F28B4.3	17	8	0.512176	0.259965	0.50757	-0.978321	-0.569784	0.574391	0.790183	partner_not_expressed_in_neuron	NA
ver-3	ASER	4	30	4	10.2759	0	9.73153e-11	-33.2585	-1.05438	0.300414	0.456787	partner_not_expressed_in_neuron	NA	17	8	19.0659	0	5.24497e-11	-34.1503	-1	0.332195	0.629403	partner_not_expressed_in_neuron	NA
clr-1	ASER	4	30	4	20.657	14.0798	0.681601	-0.553001	-0.412656	0.697338	0.767022	partner_not_expressed_in_neuron	NA	17	8	10.8677	8.1533	0.750232	-0.414592	-0.851222	0.404089	0.65566	partner_not_expressed_in_neuron	NA
ptp-3	ASER	4	30	4	191.13	103.3	0.540469	-0.887715	-1.34881	0.222529	0.456787	partner_not_expressed_in_neuron	NA	17	8	87.1535	118.714	1.36213	0.44586	0.432474	0.676387	0.828662	partner_not_expressed_in_neuron	NA
ptp-4	ASER	4	30	4	29.2162	0	3.42276e-11	-34.766	-2.70621	0.0112812	0.200545	partner_expressed_in_neuron	T19D12.6	17	8	16.0515	37.2436	2.32026	1.21429	0.617919	0.553887	0.772672	partner_expressed_in_neuron	T19D12.6|F09F9.4
dig-1	ASER	4	30	4	77.4196	0	1.29166e-11	-36.172	-1.72464	0.0952379	0.401672	no_documented_extracellular_binding_partners	NA	NA	NA	NA	NA	NA	NA	NA	NA	NA	NA	NA
him-4	ASER	4	30	4	34.6371	0	2.88708e-11	-35.0116	-1.28828	0.207834	0.456787	partner_not_expressed_in_neuron	NA	17	8	28.6867	1.2889	0.0449302	-4.47617	-0.978197	0.342476	0.629403	partner_not_expressed_in_neuron	NA
unc-52	ASER	4	30	4	1.61786	0	6.181e-10	-30.5914	-1	0.325582	0.456787	no_documented_extracellular_binding_partners	NA	NA	NA	NA	NA	NA	NA	NA	NA	NA	NA	NA
igcm-1	ASER	4	30	4	3.6098	1.94911	0.53995	-0.889103	-0.562091	0.583275	0.676887	partner_not_expressed_in_neuron	NA	17	8	0	2.89263	2.89263e+09	31.4297	1	0.350617	0.629403	partner_not_expressed_in_neuron	NA
igcm-2	ASER	4	30	4	7.07344	12.6524	1.78871	0.838923	0.427167	0.694858	0.767022	partner_not_expressed_in_neuron	NA	17	8	3.65699	0.672535	0.183904	-2.44298	-1.6468	0.114968	0.629403	partner_not_expressed_in_neuron	NA
igcm-3	ASER	4	30	4	20.8258	11.1096	0.533453	-0.906566	-0.773637	0.475067	0.574974	partner_not_expressed_in_neuron	NA	17	8	14.6942	9.55729	0.650411	-0.620576	-0.388566	0.701339	0.828924	partner_not_expressed_in_neuron	NA
igcm-4	ASER	4	30	4	39.1426	16.4705	0.420781	-1.24886	-1.06142	0.319129	0.456787	partner_not_expressed_in_neuron	NA	17	8	3.91441	6.64253	1.69694	0.762937	0.70536	0.493187	0.705637	partner_expressed_in_neuron	sax-3
oig-1	ASER	4	30	4	68.273	0	1.46471e-11	-35.9906	-1.76114	0.0887563	0.401672	partner_expressed_in_neuron	oig-1|casy-1	17	8	110.168	22.4227	0.203532	-2.29668	-1.74011	0.0981911	0.629403	partner_expressed_in_neuron	oig-1|casy-1
oig-2	ASER	4	30	4	9.26938	61.6915	6.6554	2.73453	1.13373	0.338581	0.470344	no_documented_extracellular_binding_partners	NA	17	8	6.42052	2.28521	0.355923	-1.49036	-1.42686	0.167075	0.629403	no_documented_extracellular_binding_partners	NA
oig-5	ASER	4	30	4	47.0025	0	2.12755e-11	-35.452	-1.89958	0.0674745	0.35422	no_documented_extracellular_binding_partners	NA	17	8	47.5559	5.05068	0.106205	-3.23507	-1.35587	0.193048	0.629403	no_documented_extracellular_binding_partners	NA
oig-8	ASER	4	30	4	9.74956	1493.51	153.187	7.25915	1.47806	0.235909	0.456787	no_documented_extracellular_binding_partners	NA	17	8	76.4821	999.466	13.068	3.70796	1.28058	0.240594	0.629403	no_documented_extracellular_binding_partners	NA
rig-1	ASER	4	30	4	25.0208	0	3.99668e-11	-34.5424	-1.92766	0.0637424	0.34972	partner_not_expressed_in_neuron	NA	17	8	15.4924	1.31101	0.0846225	-3.56281	-1.21687	0.240869	0.629403	partner_expressed_in_neuron	clr-1
rig-3	ASER	4	30	4	49.2889	4.86919	0.0987888	-3.33951	-1.84605	0.0744581	0.368372	partner_not_expressed_in_neuron	NA	17	8	24.7678	15.3607	0.620188	-0.689223	-0.684413	0.502856	0.7158	partner_not_expressed_in_neuron	NA
rig-4	ASER	4	30	4	2.91095	0	3.43531e-10	-31.4388	-1.54716	0.132669	0.443945	no_documented_extracellular_binding_partners	NA	NA	NA	NA	NA	NA	NA	NA	NA	NA	NA	NA
rig-5	ASER	4	30	4	46.9988	0	2.12771e-11	-35.4519	-1	0.325582	0.456787	partner_expressed_in_neuron	T19D12.6|hmr-1|ptp-3	NA	NA	NA	NA	NA	NA	NA	NA	NA	NA	NA
rig-6	ASER	4	30	4	51.6919	0	1.93454e-11	-35.5892	-2.01624	0.0531217	0.342433	no_documented_extracellular_binding_partners	NA	17	8	4.13591	17.4301	4.21434	2.07531	1.00657	0.345551	0.629403	no_documented_extracellular_binding_partners	NA
ncam-1	ASER	4	30	4	66.7489	84.7498	1.26968	0.344466	0.298241	0.781291	0.834561	partner_expressed_in_neuron	lron-7|rig-3	17	8	72.6949	103.467	1.42331	0.509246	0.79962	0.4403	0.68766	partner_expressed_in_neuron	lron-7|rig-3
sax-3	ASER	4	30	4	54.9226	52.0629	0.947933	-0.0771432	-0.140977	0.893561	0.92339	partner_not_expressed_in_neuron	NA	17	8	46.1138	26.9896	0.585283	-0.772793	-1.24931	0.227015	0.629403	partner_not_expressed_in_neuron	NA
sax-7	ASER	4	30	4	164.288	76.8742	0.467924	-1.09565	-2.4415	0.0231903	0.268842	partner_expressed_in_neuron	sax-7	17	8	112.567	78.373	0.696236	-0.522352	-1.40316	0.173998	0.629403	partner_expressed_in_neuron	sax-7
lad-2	ASER	4	30	4	71.5522	0	1.39758e-11	-36.0583	-1.74041	0.0923909	0.401672	partner_not_expressed_in_neuron	NA	17	8	0	8.23093	8.23093e+09	32.9384	1	0.350617	0.629403	partner_not_expressed_in_neuron	NA
syg-1	ASER	4	30	4	21.5902	32.7635	1.51752	0.601717	0.33085	0.760197	0.818228	partner_not_expressed_in_neuron	NA	17	8	3.96002	12.3971	3.13056	1.64642	1.16152	0.273214	0.629403	partner_expressed_in_neuron	sax-3
syg-2	ASER	4	30	4	38.7434	21.4339	0.553227	-0.854057	-0.684767	0.520287	0.616474	partner_not_expressed_in_neuron	NA	17	8	13.8955	18.6019	1.3387	0.420828	0.243982	0.81333	0.88553	partner_not_expressed_in_neuron	NA
unc-40	ASER	4	30	4	60.1476	0	1.66258e-11	-35.8078	-3.03018	0.00509953	0.165512	partner_not_expressed_in_neuron	NA	17	8	24.0323	30.2395	1.25828	0.331457	0.496449	0.629877	0.809841	partner_not_expressed_in_neuron	NA
unc-5	ASER	4	30	4	6.25261	0	1.59933e-10	-32.5418	-1.38389	0.176951	0.456787	partner_not_expressed_in_neuron	NA	17	8	4.28861	0	2.33176e-10	-31.9979	-1.44906	0.166636	0.629403	partner_not_expressed_in_neuron	NA
wrk-1	ASER	4	30	4	37.1463	8.89036	0.239334	-2.0629	-2.1801	0.0499184	0.342433	partner_expressed_in_neuron	vab-2	17	8	14.0453	28.959	2.06183	1.04393	1.04245	0.32549	0.629403	partner_expressed_in_neuron	vab-2
zig-1	ASER	4	30	4	86.4131	28.0971	0.325149	-1.62083	-2.44759	0.0215832	0.268842	no_documented_extracellular_binding_partners	NA	17	8	33.8845	20.5061	0.605176	-0.724573	-0.769348	0.44971	0.689391	no_documented_extracellular_binding_partners	NA
zig-3	ASER	4	30	4	65.9036	0	1.51737e-11	-35.9396	-1.20369	0.238443	0.456787	partner_not_expressed_in_neuron	NA	17	8	220.361	145.658	0.660998	-0.597282	-0.292761	0.772335	0.867429	partner_not_expressed_in_neuron	NA
zig-4	ASER	4	30	4	427.213	0	2.34075e-12	-38.6362	-1.59468	0.121625	0.418271	partner_expressed_in_neuron	daf-28	17	8	1417.55	33.9154	0.0239253	-5.38532	-1.19508	0.249441	0.629403	partner_expressed_in_neuron	mab-20|daf-28
zig-5	ASER	4	30	4	231.995	19.2429	0.0829455	-3.59169	-1.87542	0.0703416	0.35422	partner_expressed_in_neuron	ins-1|igdb-2	17	8	107.09	76.5887	0.715181	-0.483621	-0.339207	0.738342	0.847726	partner_expressed_in_neuron	ins-1|ZC374.2
zig-7	ASER	4	30	4	4.82156	32.0754	6.65249	2.73389	0.845401	0.458848	0.568535	no_documented_extracellular_binding_partners	NA	17	8	4.26703	20.5443	4.81465	2.26743	0.780474	0.459248	0.69636	no_documented_extracellular_binding_partners	NA
zig-8	ASER	4	30	4	189.193	20.1161	0.106326	-3.23344	-1.59344	0.121277	0.418271	partner_expressed_in_neuron	C34C6.3	17	8	45.5551	66.9132	1.46884	0.554679	0.387112	0.70414	0.828924	partner_not_expressed_in_neuron	NA
zig-9	ASER	4	30	4	2.62362	1.78581	0.680669	-0.554975	-0.350565	0.733947	0.796034	partner_expressed_in_neuron	H42K12.3	17	8	0.0922081	1.92824	20.9118	4.38625	1.0867	0.313083	0.629403	partner_not_expressed_in_neuron	NA
zig-10	ASER	4	30	4	17.301	44.0176	2.54422	1.34723	1.02729	0.373826	0.499616	partner_not_expressed_in_neuron	NA	17	8	18.2585	4.76727	0.261099	-1.93733	-0.878226	0.391594	0.642674	partner_not_expressed_in_neuron	NA
igeg-1	ASER	4	30	4	3.36631	20.6589	6.13697	2.61753	0.82827	0.465964	0.571312	no_documented_extracellular_binding_partners	NA	17	8	3.10068	9.10778	2.93735	1.55452	0.750009	0.474088	0.702851	no_documented_extracellular_binding_partners	NA
igeg-2	ASER	4	30	4	5.01678	0	1.99331e-10	-32.2241	-1.88385	0.0696479	0.35422	no_documented_extracellular_binding_partners	NA	17	8	0	15.1395	1.51395e+10	33.8176	1.41176	0.200893	0.629403	no_documented_extracellular_binding_partners	NA
igdb-1	ASER	4	30	4	8.86711	6.40869	0.722748	-0.468435	-0.467511	0.652231	0.734185	no_documented_extracellular_binding_partners	NA	17	8	3.56586	3.39773	0.952851	-0.069678	-0.0731043	0.943076	0.970916	no_documented_extracellular_binding_partners	NA
igdb-2	ASER	4	30	4	14.5943	19.6268	1.34483	0.427422	0.838335	0.423319	0.540162	partner_expressed_in_neuron	zig-5	17	8	7.63662	5.33396	0.698471	-0.517728	-0.700635	0.490683	0.705637	partner_not_expressed_in_neuron	NA
madd-4	ASER	4	30	4	85.7772	0	1.16581e-11	-36.3199	-1.95808	0.0599028	0.347229	partner_not_expressed_in_neuron	NA	17	8	162.678	22.7487	0.139839	-2.83816	-1.81309	0.087295	0.629403	partner_not_expressed_in_neuron	NA
pxn-1	ASER	4	30	4	4.80675	0	2.08041e-10	-32.1624	-1	0.325582	0.456787	partner_not_expressed_in_neuron	NA	17	8	10.5366	0	9.49072e-11	-33.2947	-1.15282	0.265917	0.629403	partner_not_expressed_in_neuron	NA
pxn-2	ASER	4	30	4	6.41407	0	1.55907e-10	-32.5786	-1.12501	0.269812	0.456787	partner_not_expressed_in_neuron	NA	17	8	0	16.5567	1.65567e+10	33.9467	1	0.350617	0.629403	partner_not_expressed_in_neuron	NA
iglr-1	ASER	4	30	4	29.6866	0	3.36852e-11	-34.7891	-1.83947	0.0761047	0.370026	no_documented_extracellular_binding_partners	NA	17	8	11.7543	0	8.50755e-11	-33.4525	-1.44453	0.167888	0.629403	no_documented_extracellular_binding_partners	NA
iglr-2	ASER	4	30	4	22.0139	22.7647	1.03411	0.0483882	0.138634	0.893279	0.92339	no_documented_extracellular_binding_partners	NA	17	8	49.4225	37.5172	0.759111	-0.397618	-1.32077	0.206055	0.629403	no_documented_extracellular_binding_partners	NA
iglr-3	ASER	4	30	4	43.3037	0	2.30927e-11	-35.3338	-2.19269	0.0365015	0.294098	no_documented_extracellular_binding_partners	NA	17	8	37.4974	0	2.66685e-11	-35.1261	-1.59627	0.129989	0.629403	no_documented_extracellular_binding_partners	NA
slt-1	ASER	4	30	4	13.3224	0	7.50614e-11	-33.6331	-1	0.325582	0.456787	partner_not_expressed_in_neuron	NA	NA	NA	NA	NA	NA	NA	NA	NA	NA	NA	NA
tol-1	ASER	4	30	4	45.313	0	2.20687e-11	-35.3992	-2.33362	0.026755	0.268842	partner_not_expressed_in_neuron	NA	17	8	24.0857	2.29852	0.0954311	-3.3894	-1.39563	0.181491	0.629403	partner_not_expressed_in_neuron	NA
pan-1	ASER	4	30	4	376.001	242.231	0.644229	-0.634355	-3.0019	0.0133289	0.200545	no_documented_extracellular_binding_partners	NA	17	8	137.16	136.022	0.991702	-0.0120209	-0.040146	0.968498	0.979025	no_documented_extracellular_binding_partners	NA
egg-6	ASER	4	30	4	0.632103	1.12298	1.77657	0.829098	0.527936	0.618957	0.706664	no_documented_extracellular_binding_partners	NA	17	8	0	0.913503	9.13503e+08	29.7668	1.52687	0.170631	0.629403	no_documented_extracellular_binding_partners	NA
dma-1	ASER	4	30	4	10.2233	0	9.78156e-11	-33.2511	-1.53259	0.136214	0.446655	partner_expressed_in_neuron	sax-7	17	8	17.6869	0	5.65389e-11	-34.042	-1.09058	0.291608	0.629403	partner_expressed_in_neuron	sax-7
lron-2	ASER	4	30	4	2.25831	0	4.4281e-10	-31.0726	-1.36384	0.183112	0.456787	no_documented_extracellular_binding_partners	NA	NA	NA	NA	NA	NA	NA	NA	NA	NA	NA	NA
lron-3	ASER	4	30	4	108.82	73.1119	0.671862	-0.573764	-0.647173	0.552214	0.651566	no_documented_extracellular_binding_partners	NA	17	8	77.6825	68.0352	0.875811	-0.191308	-0.288989	0.776941	0.867429	no_documented_extracellular_binding_partners	NA
lron-4	ASER	4	30	4	153.812	0	6.50145e-12	-37.1624	-1	0.325582	0.456787	no_documented_extracellular_binding_partners	NA	17	8	386.503	0	2.5873e-12	-38.4917	-1	0.332195	0.629403	no_documented_extracellular_binding_partners	NA
lron-5	ASER	4	30	4	104.039	0	9.6118e-12	-36.5983	-1.93798	0.0624171	0.34972	partner_not_expressed_in_neuron	NA	17	8	32.1942	0	3.10615e-11	-34.9061	-1.36213	0.192026	0.629403	partner_not_expressed_in_neuron	NA
lron-6	ASER	4	30	4	35.2223	0	2.83911e-11	-35.0358	-1.30342	0.202684	0.456787	partner_expressed_in_neuron	T13C2.6	NA	NA	NA	NA	NA	NA	NA	NA	NA	NA	NA
lron-7	ASER	4	30	4	26.8841	13.5845	0.505299	-0.984791	-1.13341	0.270665	0.456787	partner_expressed_in_neuron	lron-7|T02C5.1	17	8	22.7681	11.6912	0.513489	-0.961594	-1.06835	0.297313	0.629403	partner_expressed_in_neuron	lron-7
lron-9	ASER	4	30	4	90.566	0	1.10417e-11	-36.3983	-1.70821	0.0982814	0.401672	partner_not_expressed_in_neuron	NA	17	8	0	3.53325	3.53325e+09	31.7183	1	0.350617	0.629403	partner_not_expressed_in_neuron	NA
lron-10	ASER	4	30	4	41.9126	2.95856	0.0705887	-3.82442	-1.91909	0.0644874	0.34972	partner_not_expressed_in_neuron	NA	17	8	4.65401	5.51662	1.18535	0.245311	0.203391	0.842117	0.903656	partner_not_expressed_in_neuron	NA
lron-11	ASER	4	30	4	3.67038	0	2.72451e-10	-31.7733	-1.26609	0.215559	0.456787	partner_not_expressed_in_neuron	NA	17	8	3.62903	3.34615	0.92205	-0.117084	-0.0573076	0.954851	0.979025	partner_not_expressed_in_neuron	NA
lron-12	ASER	4	30	4	6.61966	18.2791	2.76134	1.46537	0.620256	0.574706	0.669698	no_documented_extracellular_binding_partners	NA	17	8	5.00468	2.97309	0.594063	-0.751312	-0.348999	0.730293	0.844319	no_documented_extracellular_binding_partners	NA
lron-13	ASER	4	30	4	8.00566	0	1.24912e-10	-32.8984	-1.15958	0.25568	0.456787	partner_expressed_in_neuron	igdb-2	NA	NA	NA	NA	NA	NA	NA	NA	NA	NA	NA
lron-14	ASER	4	30	4	48.6051	0	2.0574e-11	-35.5004	-1.60703	0.118883	0.418271	partner_not_expressed_in_neuron	NA	17	8	12.7548	2.05507	0.161121	-2.63379	-0.828198	0.419158	0.664461	partner_not_expressed_in_neuron	NA
lron-15	ASER	4	30	4	9.53827	14.2047	1.48924	0.574574	0.306237	0.774835	0.830812	no_documented_extracellular_binding_partners	NA	17	8	8.1698	0	1.22402e-10	-32.9277	-1	0.332195	0.629403	no_documented_extracellular_binding_partners	NA
hmr-1	ASER	4	30	4	200.152	118.971	0.594404	-0.750484	-1.84369	0.0831027	0.397203	partner_expressed_in_neuron	hmr-1	17	8	62.415	65.6388	1.05165	0.0726562	0.157515	0.876382	0.926176	partner_expressed_in_neuron	hmr-1
cdh-4	ASER	4	30	4	185.543	133.552	0.719789	-0.474353	-1.32732	0.225586	0.456787	no_documented_extracellular_binding_partners	NA	17	8	45.5288	28.2763	0.621065	-0.687185	-0.980961	0.336829	0.629403	no_documented_extracellular_binding_partners	NA
fmi-1	ASER	4	30	4	166.773	181.317	1.08721	0.120624	0.132575	0.900298	0.92339	partner_not_expressed_in_neuron	NA	17	8	157.872	90.9852	0.576322	-0.795053	-0.938869	0.358692	0.629403	partner_not_expressed_in_neuron	NA
casy-1	ASER	4	30	4	2025.6	2016.28	0.995398	-0.00665442	-0.0154289	0.988196	0.988196	partner_expressed_in_neuron	oig-1|T19D12.6|daf-2	17	8	935.261	1769.49	1.89197	0.919889	1.39965	0.203132	0.629403	partner_expressed_in_neuron	oig-1|T19D12.6|daf-2
cdh-1	ASER	4	30	4	4.18918	0	2.3871e-10	-31.964	-2.21378	0.0348645	0.294098	partner_expressed_in_neuron	dep-1	17	8	11.3454	6.06999	0.535017	-0.902343	-0.675596	0.506179	0.716872	partner_expressed_in_neuron	dep-1
cdh-8	ASER	4	30	4	17.0354	9.27403	0.544398	-0.877265	-0.591568	0.566221	0.665067	partner_not_expressed_in_neuron	NA	17	8	1.59054	2.59465	1.6313	0.706024	0.411833	0.689067	0.828662	partner_not_expressed_in_neuron	NA
cdh-9	ASER	4	30	4	7.20109	0	1.38868e-10	-32.7456	-2.09896	0.0446404	0.331279	partner_not_expressed_in_neuron	NA	17	8	8.78311	8.75035	0.996271	-0.00539052	-0.00271997	0.997856	0.997856	partner_not_expressed_in_neuron	NA
cdh-12	ASER	4	30	4	18.5583	0.867613	0.0467507	-4.41887	-1.97844	0.0572752	0.347229	no_documented_extracellular_binding_partners	NA	17	8	2.76442	0.281026	0.101658	-3.2982	-2.18065	0.0427457	0.629403	no_documented_extracellular_binding_partners	NA
nrx-1	ASER	4	30	4	194.385	62.7649	0.322889	-1.63089	-2.79096	0.0116059	0.200545	partner_not_expressed_in_neuron	NA	17	8	59.1558	59.7618	1.01024	0.0147046	0.0237262	0.981352	0.984882	partner_not_expressed_in_neuron	NA
nlr-1	ASER	4	30	4	12.0502	0	8.29863e-11	-33.4883	-1.66911	0.105857	0.41719	partner_expressed_in_neuron	ptp-3	17	8	5.696	7.78513	1.36677	0.450772	0.397397	0.695745	0.828924	partner_expressed_in_neuron	ptp-3
bam-2	ASER	4	30	4	28.67	0	3.48797e-11	-34.7388	-2.80562	0.0088763	0.200545	partner_expressed_in_neuron	casy-1	17	8	14.523	0	6.88563e-11	-33.7576	-1.22639	0.237795	0.629403	partner_expressed_in_neuron	casy-1
lat-1	ASER	4	30	4	65.1014	41.8489	0.642826	-0.637499	-0.734748	0.483484	0.580181	partner_not_expressed_in_neuron	NA	17	8	16.0363	17.3355	1.08102	0.112388	0.108865	0.915622	0.94966	partner_not_expressed_in_neuron	NA
nlg-1	ASER	4	30	4	36.0387	0	2.7748e-11	-35.0688	-2.01346	0.0534292	0.342433	partner_expressed_in_neuron	nrx-1	17	8	22.6566	32.8281	1.44894	0.534995	0.294707	0.774562	0.867429	partner_expressed_in_neuron	nrx-1
glit-1	ASER	4	30	4	2.12901	1.81368	0.851889	-0.231262	-0.23434	0.824191	0.873766	no_documented_extracellular_binding_partners	NA	17	8	2.95427	0.488014	0.165189	-2.59781	-1.23241	0.233718	0.629403	no_documented_extracellular_binding_partners	NA
clc-1	ASER	4	30	4	4.37057	0	2.28803e-10	-32.0252	-1.51317	0.141059	0.456787	no_documented_extracellular_binding_partners	NA	17	8	1.31089	0	7.62842e-10	-30.2879	-1.38895	0.183878	0.629403	no_documented_extracellular_binding_partners	NA
clc-2	ASER	4	30	4	7.6063	6.54104	0.85995	-0.217676	-0.195491	0.848462	0.892785	no_documented_extracellular_binding_partners	NA	17	8	3.82135	1.4797	0.38722	-1.36877	-0.944042	0.355765	0.629403	no_documented_extracellular_binding_partners	NA
clc-3	ASER	4	30	4	96.0208	564.969	5.88382	2.55675	1.52212	0.220407	0.456787	no_documented_extracellular_binding_partners	NA	17	8	95.2317	208.559	2.19002	1.13094	0.768183	0.456068	0.695317	no_documented_extracellular_binding_partners	NA
vab-9	ASER	4	30	4	60.6095	15.813	0.260899	-1.93843	-2.32465	0.0266714	0.268842	no_documented_extracellular_binding_partners	NA	17	8	19.7095	26.9547	1.3676	0.451648	0.524713	0.609416	0.805815	no_documented_extracellular_binding_partners	NA
C54G4.4	ASER	4	30	4	0.173267	0	5.77144e-09	-27.3684	-1	0.325582	0.456787	no_documented_extracellular_binding_partners	NA	17	8	0	0.903943	9.03943e+08	29.7517	1.18097	0.276182	0.629403	no_documented_extracellular_binding_partners	NA
crb-1	ASER	4	30	4	3.7968	0	2.6338e-10	-31.8221	-3.47244	0.00163884	0.115538	no_documented_extracellular_binding_partners	NA	17	8	3.38668	1.69082	0.499255	-1.00215	-0.617746	0.542972	0.765096	no_documented_extracellular_binding_partners	NA
eat-20	ASER	4	30	4	4.13653	0.38228	0.0924157	-3.43572	-2.12178	0.0419029	0.319368	no_documented_extracellular_binding_partners	NA	17	8	13.9094	0	7.18939e-11	-33.6953	-1	0.332195	0.629403	no_documented_extracellular_binding_partners	NA
zig-11	ASER	4	30	4	9.7117	25.8422	2.66093	1.41193	1.10962	0.341448	0.472002	no_documented_extracellular_binding_partners	NA	17	8	4.34844	16.3907	3.76934	1.91431	1.87644	0.09342	0.629403	no_documented_extracellular_binding_partners	NA
zig-12	ASER	4	30	4	2.43485	0.795938	0.326894	-1.61311	-1.45857	0.173111	0.456787	no_documented_extracellular_binding_partners	NA	17	8	4.31571	0.706693	0.163749	-2.61044	-0.927772	0.366463	0.63113	no_documented_extracellular_binding_partners	NA
ina-1	ASER	4	30	4	9.66064	0	1.03513e-10	-33.1695	-2.45925	0.0201274	0.268842	no_documented_extracellular_binding_partners	NA	17	8	15.5876	7.32935	0.470204	-1.08864	-1.06889	0.296212	0.629403	no_documented_extracellular_binding_partners	NA
pat-2	ASER	4	30	4	7.49478	0	1.33426e-10	-32.8032	-1.54243	0.133813	0.443945	no_documented_extracellular_binding_partners	NA	17	8	1.66713	2.30375	1.38187	0.466619	0.331754	0.744645	0.851458	no_documented_extracellular_binding_partners	NA
pat-3	ASER	4	30	4	13.4169	0	7.45328e-11	-33.6433	-2.15825	0.039324	0.308038	no_documented_extracellular_binding_partners	NA	17	8	12.9699	7.75755	0.59812	-0.741494	-1.08861	0.287663	0.629403	no_documented_extracellular_binding_partners	NA
sdn-1	ASER	4	30	4	50.785	46.802	0.921571	-0.117833	-0.13349	0.900469	0.92339	partner_not_expressed_in_neuron	NA	17	8	30.0525	25.3219	0.842587	-0.247102	-0.353717	0.727344	0.844319	partner_not_expressed_in_neuron	NA
C48E7.6	ASER	4	30	4	11.3759	0	8.79054e-11	-33.4053	-1.10958	0.276299	0.456787	no_documented_extracellular_binding_partners	NA	NA	NA	NA	NA	NA	NA	NA	NA	NA	NA	NA
mua-3	ASER	4	30	4	4.0809	0	2.45044e-10	-31.9262	-1.43231	0.162748	0.456787	no_documented_extracellular_binding_partners	NA	17	8	0	66.675	6.6675e+10	35.9564	1	0.350617	0.629403	no_documented_extracellular_binding_partners	NA
let-805	ASER	4	30	4	1.86589	0.553894	0.296852	-1.75218	-1.12203	0.27186	0.456787	no_documented_extracellular_binding_partners	NA	17	8	0	2.20681	2.20681e+09	31.0393	1.58424	0.157158	0.629403	no_documented_extracellular_binding_partners	NA
dgn-1	ASER	4	30	4	11.0088	0	9.08367e-11	-33.3579	-2.34339	0.0261754	0.268842	partner_not_expressed_in_neuron	NA	17	8	3.04616	25.9007	8.50275	3.08793	1.43818	0.192506	0.629403	partner_not_expressed_in_neuron	NA
hpo-30	ASER	4	30	4	0.950297	0	1.0523e-09	-29.8238	-1	0.325582	0.456787	partner_not_expressed_in_neuron	NA	17	8	8.89644	0	1.12405e-10	-33.0506	-1.62273	0.124183	0.629403	partner_not_expressed_in_neuron	NA
clc-5	ASER	4	30	4	1.18321	0	8.45155e-10	-30.1401	-1.96676	0.0588447	0.347229	no_documented_extracellular_binding_partners	NA	NA	NA	NA	NA	NA	NA	NA	NA	NA	NA	NA
tsp-3	ASER	4	30	4	2.60182	35.1727	13.5185	3.75686	1.45202	0.241144	0.456787	no_documented_extracellular_binding_partners	NA	17	8	4.76367	0	2.09922e-10	-32.1494	-1.35245	0.195039	0.629403	no_documented_extracellular_binding_partners	NA
tsp-4	ASER	4	30	4	38.2175	0	2.6166e-11	-35.1535	-1.4276	0.164088	0.456787	no_documented_extracellular_binding_partners	NA	17	8	133.467	11.4067	0.0854649	-3.54852	-1.79584	0.0904111	0.629403	no_documented_extracellular_binding_partners	NA
tsp-5	ASER	4	30	4	6.63517	0	1.50712e-10	-32.6275	-1	0.325582	0.456787	no_documented_extracellular_binding_partners	NA	17	8	17.594	0.823496	0.0468054	-4.41718	-1.5941	0.13024	0.629403	no_documented_extracellular_binding_partners	NA
tsp-6	ASER	4	30	4	45.25	24.0052	0.530503	-0.914568	-0.723474	0.494404	0.588279	no_documented_extracellular_binding_partners	NA	17	8	13.0318	13.9102	1.0674	0.0941058	0.108989	0.914773	0.94966	no_documented_extracellular_binding_partners	NA
tsp-7	ASER	4	30	4	154.279	186.676	1.20999	0.275	0.189515	0.857502	0.898943	no_documented_extracellular_binding_partners	NA	17	8	55.5	367.107	6.61455	2.72564	1.85459	0.104358	0.629403	no_documented_extracellular_binding_partners	NA
tsp-8	ASER	4	30	4	60.6113	17.4058	0.28717	-1.80002	-1.01521	0.318101	0.456787	no_documented_extracellular_binding_partners	NA	17	8	36.7084	23.1005	0.629299	-0.668183	-0.507332	0.617051	0.806824	no_documented_extracellular_binding_partners	NA
tsp-9	ASER	4	30	4	10.6062	0	9.42846e-11	-33.3042	-3.48973	0.00156612	0.115538	no_documented_extracellular_binding_partners	NA	17	8	5.26797	10.1426	1.92534	0.945115	0.547568	0.597919	0.800288	no_documented_extracellular_binding_partners	NA
tsp-11	ASER	4	30	4	2.15139	0	4.64815e-10	-31.0026	-1.66945	0.105791	0.41719	no_documented_extracellular_binding_partners	NA	NA	NA	NA	NA	NA	NA	NA	NA	NA	NA	NA
tsp-12	ASER	4	30	4	12.8361	1.39499	0.108677	-3.20189	-2.29278	0.0286002	0.268842	no_documented_extracellular_binding_partners	NA	17	8	6.57051	3.98261	0.606134	-0.722292	-0.810354	0.426693	0.672584	no_documented_extracellular_binding_partners	NA
tsp-13	ASER	4	30	4	0.126729	0	7.89084e-09	-26.9172	-1	0.325582	0.456787	no_documented_extracellular_binding_partners	NA	NA	NA	NA	NA	NA	NA	NA	NA	NA	NA	NA
tsp-14	ASER	4	30	4	18.5408	0	5.3935e-11	-34.11	-1.95458	0.0603342	0.347229	no_documented_extracellular_binding_partners	NA	17	8	12.3305	3.83861	0.31131	-1.68357	-1.10193	0.28315	0.629403	no_documented_extracellular_binding_partners	NA
tsp-15	ASER	4	30	4	3.9545	1.58852	0.4017	-1.31581	-1.02009	0.315716	0.456787	no_documented_extracellular_binding_partners	NA	17	8	0	0.231308	2.31308e+08	27.7852	1	0.350617	0.629403	no_documented_extracellular_binding_partners	NA
tsp-16	ASER	4	30	4	2.08007	0.792607	0.381048	-1.39195	-0.867403	0.394936	0.517954	no_documented_extracellular_binding_partners	NA	17	8	1.37406	2.65915	1.93525	0.952521	0.474828	0.643386	0.815931	no_documented_extracellular_binding_partners	NA
tsp-20	ASER	4	30	4	44.4521	112.231	2.52476	1.33615	1.20222	0.30508	0.456787	no_documented_extracellular_binding_partners	NA	17	8	45.2406	36.0446	0.796732	-0.327834	-0.43118	0.670474	0.828662	no_documented_extracellular_binding_partners	NA
tsp-21	ASER	4	30	4	64.5901	119.176	1.84512	0.883711	1.15372	0.308449	0.456787	no_documented_extracellular_binding_partners	NA	17	8	69.5008	22.336	0.321378	-1.63766	-2.12637	0.0444225	0.629403	no_documented_extracellular_binding_partners	NA
C24H10.1	ASER	4	30	4	16.3093	0	6.13148e-11	-33.925	-2.19687	0.0361722	0.294098	no_documented_extracellular_binding_partners	NA	17	8	8.05505	21.1818	2.62964	1.39486	0.728076	0.483682	0.702851	no_documented_extracellular_binding_partners	NA
K10D6.2	ASER	4	30	4	116.552	58.8399	0.504838	-0.986108	-1.23013	0.245518	0.456787	no_documented_extracellular_binding_partners	NA	17	8	62.1964	18.9638	0.304902	-1.71358	-2.30779	0.0303659	0.629403	no_documented_extracellular_binding_partners	NA
Y67A10A.9	ASER	4	30	4	0.290542	0	3.44185e-09	-28.1142	-1	0.325582	0.456787	no_documented_extracellular_binding_partners	NA	NA	NA	NA	NA	NA	NA	NA	NA	NA	NA	NA
T05E11.2	ASER	4	30	4	6.05012	0	1.65286e-10	-32.4943	-1.1886	0.244238	0.456787	no_documented_extracellular_binding_partners	NA	17	8	28.2836	0	3.53562e-11	-34.7192	-1	0.332195	0.629403	no_documented_extracellular_binding_partners	NA
vab-1	ASER	4	30	4	40.7739	0	2.45255e-11	-35.2469	-2.73494	0.01053	0.200545	partner_expressed_in_neuron	vab-2	17	8	9.57192	0	1.04472e-10	-33.1562	-1.30124	0.211603	0.629403	partner_expressed_in_neuron	vab-2
lin-17	ASER	4	30	4	3.77577	0	2.64846e-10	-31.8141	-1	0.325582	0.456787	partner_not_expressed_in_neuron	NA	17	8	3.31505	0	3.01654e-10	-31.6264	-1	0.332195	0.629403	partner_not_expressed_in_neuron	NA
lon-2	ASER	4	30	4	43.4847	0	2.29966e-11	-35.3398	-3.23076	0.00306731	0.141896	no_documented_extracellular_binding_partners	NA	17	8	78.0436	14.4125	0.184672	-2.43696	-1.0572	0.305353	0.629403	no_documented_extracellular_binding_partners	NA
smp-1	ASER	4	30	4	14.1237	0	7.08029e-11	-33.7174	-1.76395	0.0882735	0.401672	partner_not_expressed_in_neuron	NA	17	8	6.54374	4.60737	0.704089	-0.50617	-0.287455	0.776661	0.867429	partner_not_expressed_in_neuron	NA
smp-2	ASER	4	30	4	0.891266	0	1.122e-09	-29.7313	-1	0.325582	0.456787	partner_not_expressed_in_neuron	NA	17	8	0.30855	0.592479	1.9202	0.941259	0.459892	0.657505	0.827393	partner_not_expressed_in_neuron	NA
vab-2	ASER	4	30	4	31.1598	82.3365	2.64239	1.40185	1.40916	0.241247	0.456787	partner_not_expressed_in_neuron	NA	17	8	23.4391	9.24763	0.394539	-1.34176	-1.44896	0.160933	0.629403	partner_not_expressed_in_neuron	NA
efn-2	ASER	4	30	4	86.1378	129.24	1.50039	0.585338	0.4197	0.699023	0.767022	partner_not_expressed_in_neuron	NA	17	8	14.6076	48.0992	3.29276	1.7193	1.658	0.127678	0.629403	partner_not_expressed_in_neuron	NA
efn-4	ASER	4	30	4	30.4229	7.9858	0.262493	-1.92965	-1.76341	0.0974923	0.401672	partner_not_expressed_in_neuron	NA	17	8	36.2318	6.81963	0.188222	-2.40949	-1.28828	0.21516	0.629403	partner_expressed_in_neuron	mab-20|scl-10|sax-3
cfz-2	ASER	4	30	4	44.1325	0	2.2659e-11	-35.3611	-2.7283	0.0106994	0.200545	no_documented_extracellular_binding_partners	NA	17	8	10.9489	9.59644	0.876474	-0.190216	-0.194983	0.848711	0.907243	no_documented_extracellular_binding_partners	NA
mom-5	ASER	4	30	4	10.5069	8.82922	0.84033	-0.250972	-0.133696	0.896047	0.92339	no_documented_extracellular_binding_partners	NA	17	8	3.67596	5.79672	1.57693	0.657118	0.39414	0.700113	0.828924	no_documented_extracellular_binding_partners	NA
mig-1	ASER	4	30	4	24.5513	0	4.0731e-11	-34.5151	-1	0.325582	0.456787	no_documented_extracellular_binding_partners	NA	NA	NA	NA	NA	NA	NA	NA	NA	NA	NA	NA
B0507.1	ASER	4	30	4	6.48569	0	1.54186e-10	-32.5946	-1.95857	0.059843	0.347229	partner_not_expressed_in_neuron	NA	17	8	4.08375	0	2.44873e-10	-31.9272	-1.03069	0.318014	0.629403	partner_not_expressed_in_neuron	NA
C25E10.7	ASER	4	30	4	106.851	69.4905	0.650351	-0.62071	-0.388556	0.705653	0.771295	partner_not_expressed_in_neuron	NA	17	8	56.4146	96.6946	1.714	0.777367	0.448026	0.661321	0.827393	partner_not_expressed_in_neuron	NA
C25E10.8	ASER	4	30	4	171.603	89.0299	0.518814	-0.946711	-0.526483	0.604395	0.69567	partner_not_expressed_in_neuron	NA	17	8	732.328	124.47	0.169965	-2.55669	-1.0575	0.305637	0.629403	partner_expressed_in_neuron	F40A3.2
swm-1	ASER	4	30	4	741.009	24.9795	0.0337101	-4.89067	-0.978283	0.336007	0.469078	no_documented_extracellular_binding_partners	NA	17	8	2192.84	40.178	0.0183224	-5.77025	-1.00237	0.331079	0.629403	no_documented_extracellular_binding_partners	NA
nas-36	ASER	4	30	4	21.622	15.3654	0.710637	-0.492816	-0.875191	0.413672	0.530252	no_documented_extracellular_binding_partners	NA	17	8	6.47891	7.6791	1.18525	0.245187	0.416155	0.683633	0.828662	no_documented_extracellular_binding_partners	NA
C34C6.3	ASER	4	30	4	6.3712	6.27724	0.985252	-0.0214353	-0.0251231	0.980554	0.984043	partner_not_expressed_in_neuron	NA	17	8	7.05764	0	1.41691e-10	-32.7165	-1.27266	0.221322	0.629403	partner_not_expressed_in_neuron	NA
crld-1	ASER	4	30	4	29.7697	16.8481	0.565947	-0.821261	-1.02299	0.359413	0.487282	no_documented_extracellular_binding_partners	NA	17	8	50.9718	40.6921	0.798325	-0.324951	-0.916639	0.369915	0.633168	no_documented_extracellular_binding_partners	NA
F11C7.2	ASER	4	30	4	0.49479	13.7407	27.7707	4.79549	0.963789	0.406194	0.527865	no_documented_extracellular_binding_partners	NA	17	8	2.17531	18.2831	8.40483	3.07122	0.87485	0.409891	0.660986	no_documented_extracellular_binding_partners	NA
F11C7.6	ASER	4	30	4	2.66593	0	3.75103e-10	-31.312	-1.23713	0.225962	0.456787	no_documented_extracellular_binding_partners	NA	NA	NA	NA	NA	NA	NA	NA	NA	NA	NA	NA
F14H12.3	ASER	4	30	4	0.526617	5.07628	9.63943	3.26895	1.53923	0.21865	0.456787	no_documented_extracellular_binding_partners	NA	17	8	2.12739	1.17457	0.552118	-0.856953	-0.472102	0.641327	0.815931	no_documented_extracellular_binding_partners	NA
F15B9.8	ASER	4	30	4	19.0814	157.358	8.24672	3.04382	0.874052	0.445182	0.562965	partner_not_expressed_in_neuron	NA	17	8	10.1219	75.4086	7.45001	2.89724	0.862934	0.416397	0.663856	partner_expressed_in_neuron	ZC374.2
F35D2.3	ASER	4	30	4	0.903591	5.80187	6.4209	2.68278	0.838945	0.461683	0.568535	partner_not_expressed_in_neuron	NA	NA	NA	NA	NA	NA	NA	NA	NA	NA	NA	NA
kal-1	ASER	4	30	4	34.1301	16.1341	0.472724	-1.08093	-0.98525	0.370727	0.497833	partner_expressed_in_neuron	sax-7	17	8	26.4421	22.9935	0.869581	-0.201608	-0.187001	0.854052	0.909468	partner_expressed_in_neuron	sax-3|sax-7
M03F4.6	ASER	4	30	4	54.8247	27.6245	0.50387	-0.988877	-1.43908	0.220925	0.456787	no_documented_extracellular_binding_partners	NA	17	8	7.21191	9.0844	1.25964	0.33301	0.409929	0.688846	0.828662	no_documented_extracellular_binding_partners	NA
dpy-31	ASER	4	30	4	2.76067	0.172753	0.0625764	-3.99824	-1.70952	0.0977771	0.401672	partner_not_expressed_in_neuron	NA	NA	NA	NA	NA	NA	NA	NA	NA	NA	NA	NA
T25F10.3	ASER	4	30	4	10.8742	0	9.1961e-11	-33.3402	-1.25733	0.218667	0.456787	partner_expressed_in_neuron	T12A7.2	17	8	2.33192	0	4.28831e-10	-31.1189	-1	0.332195	0.629403	partner_expressed_in_neuron	T12A7.2
lag-2	ASER	4	30	4	19.8119	0	5.04748e-11	-34.2056	-2.02937	0.0516869	0.342433	partner_expressed_in_neuron	ins-18	17	8	6.66581	0	1.50019e-10	-32.6341	-1.30582	0.210077	0.629403	partner_expressed_in_neuron	ins-18
ins-1	ASER	4	30	4	299.725	2939.78	9.80823	3.29399	0.958607	0.408189	0.527915	partner_expressed_in_neuron	zig-5	17	8	140.577	768.339	5.4656	2.45038	1.23445	0.255777	0.629403	partner_not_expressed_in_neuron	NA
irld-34	ASER	4	30	4	53.2	0	1.8797e-11	-35.6307	-2.20764	0.0353344	0.294098	no_documented_extracellular_binding_partners	NA	17	8	81.9634	23.5244	0.287011	-1.80082	-1.11412	0.277309	0.629403	no_documented_extracellular_binding_partners	NA
Y53H1B.2	ASER	4	30	4	7.17028	4.20393	0.5863	-0.77029	-0.857895	0.409976	0.527915	no_documented_extracellular_binding_partners	NA	NA	NA	NA	NA	NA	NA	NA	NA	NA	NA	NA
unc-6	ASER	4	30	4	83.5603	0	1.19674e-11	-36.2821	-1.21975	0.232387	0.456787	partner_not_expressed_in_neuron	NA	17	8	58.5352	0	1.70837e-11	-35.7686	-1	0.332195	0.629403	partner_not_expressed_in_neuron	NA
kpc-1	ASER	4	30	4	77.5113	16.6376	0.214647	-2.21996	-2.41596	0.0305735	0.278121	no_documented_extracellular_binding_partners	NA	17	8	61.142	25.9514	0.424444	-1.23635	-1.64082	0.114448	0.629403	no_documented_extracellular_binding_partners	NA
lect-2	ASER	4	30	4	4.00886	3.88955	0.970239	-0.0435874	-0.0275416	0.979185	0.984043	partner_expressed_in_neuron	sax-7	17	8	2.81483	2.17308	0.772012	-0.373305	-0.379776	0.707734	0.829228	partner_expressed_in_neuron	sax-7
mnr-1	ASER	4	30	4	9.0002	0	1.11109e-10	-33.0673	-1.09076	0.284359	0.456787	partner_expressed_in_neuron	sax-7	17	8	38.3708	0	2.60615e-11	-35.1593	-1.04168	0.313048	0.629403	partner_expressed_in_neuron	sax-7
B0222.11	ASER	4	30	4	8.08352	3.99293	0.493959	-1.01754	-0.453708	0.653477	0.734185	partner_not_expressed_in_neuron	NA	17	8	39.0732	10.3426	0.264699	-1.91757	-0.71082	0.486247	0.702916	partner_not_expressed_in_neuron	NA
clec-41	ASER	4	30	4	2.27748	1.08296	0.475509	-1.07245	-0.790737	0.435328	0.552984	partner_expressed_in_neuron	clec-41	17	8	0.420905	0	2.37583e-09	-28.6489	-1.30496	0.210363	0.629403	partner_not_expressed_in_neuron	NA
C02B8.12	ASER	4	30	4	5.10441	0	1.95909e-10	-32.2491	-1.32119	0.19677	0.456787	partner_not_expressed_in_neuron	NA	17	8	0	0.562663	5.62663e+08	29.0677	1	0.350617	0.629403	partner_not_expressed_in_neuron	NA
adm-2	ASER	4	30	4	21.9	18.2066	0.831354	-0.266465	-0.286588	0.786102	0.836531	no_documented_extracellular_binding_partners	NA	17	8	22.7277	15.4211	0.678513	-0.559552	-0.715952	0.48138	0.702851	no_documented_extracellular_binding_partners	NA
let-756	ASER	4	30	4	7.28816	0	1.37209e-10	-32.7629	-1.24349	0.223646	0.456787	no_documented_extracellular_binding_partners	NA	17	8	3.78978	0.198415	0.0523552	-4.25552	-1.43796	0.169479	0.629403	no_documented_extracellular_binding_partners	NA
C05D12.2	ASER	4	30	4	1.15261	7.85845	6.81797	2.76934	1.114	0.344929	0.474487	no_documented_extracellular_binding_partners	NA	17	8	0	1.74771	1.74771e+09	30.7028	1	0.350617	0.629403	no_documented_extracellular_binding_partners	NA
irld-13	ASER	4	30	4	3.31482	0	3.01676e-10	-31.6263	-1.26138	0.217225	0.456787	no_documented_extracellular_binding_partners	NA	17	8	6.20244	0.463151	0.0746724	-3.74328	-1.34497	0.196964	0.629403	no_documented_extracellular_binding_partners	NA
B0393.5	ASER	4	30	4	47.2122	7.35147	0.155711	-2.68306	-0.938693	0.355254	0.483969	partner_not_expressed_in_neuron	NA	17	8	64.8476	0	1.54208e-11	-35.9163	-1.56234	0.137767	0.629403	partner_not_expressed_in_neuron	NA
C02B10.3	ASER	4	30	4	152.002	182.439	1.20024	0.263326	0.950755	0.380757	0.501745	no_documented_extracellular_binding_partners	NA	17	8	66.6835	62.0624	0.930701	-0.10361	-0.23813	0.813896	0.88553	no_documented_extracellular_binding_partners	NA
irld-21	ASER	4	30	4	6.0489	0	1.65319e-10	-32.494	-1	0.325582	0.456787	no_documented_extracellular_binding_partners	NA	17	8	12.0053	0	8.32964e-11	-33.483	-1	0.332195	0.629403	no_documented_extracellular_binding_partners	NA
C11H1.5	ASER	4	30	4	0.497509	2.77607	5.57995	2.48025	0.814288	0.473403	0.574974	no_documented_extracellular_binding_partners	NA	NA	NA	NA	NA	NA	NA	NA	NA	NA	NA	NA
C16B8.4	ASER	4	30	4	21.3419	0	4.68562e-11	-34.313	-2.64606	0.0130187	0.200545	partner_not_expressed_in_neuron	NA	17	8	6.80971	3.86971	0.568263	-0.815368	-0.550351	0.587779	0.792224	partner_not_expressed_in_neuron	NA
spe-9	ASER	4	30	4	0.186075	0	5.37419e-09	-27.4713	-1	0.325582	0.456787	partner_not_expressed_in_neuron	NA	17	8	0.0750987	0.41255	5.49344	2.45771	0.80474	0.44583	0.688897	partner_not_expressed_in_neuron	NA
nas-37	ASER	4	30	4	15.7951	9.09019	0.575507	-0.797095	-0.747658	0.460381	0.568535	no_documented_extracellular_binding_partners	NA	17	8	8.57364	15.1476	1.76676	0.821108	0.531281	0.606494	0.805771	no_documented_extracellular_binding_partners	NA
C18E9.7	ASER	4	30	4	4.07472	0.550193	0.135026	-2.88869	-0.895166	0.377812	0.501237	no_documented_extracellular_binding_partners	NA	17	8	2.59199	0	3.85804e-10	-31.2714	-1	0.332195	0.629403	no_documented_extracellular_binding_partners	NA
C23H4.8	ASER	4	30	4	4.41406	0	2.26549e-10	-32.0395	-1	0.325582	0.456787	partner_not_expressed_in_neuron	NA	17	8	1.04187	8.10583	7.78009	2.95979	0.912981	0.391114	0.642674	partner_not_expressed_in_neuron	NA
hir-1	ASER	4	30	4	0.358701	0	2.78784e-09	-28.4182	-1	0.325582	0.456787	partner_expressed_in_neuron	B0222.11	NA	NA	NA	NA	NA	NA	NA	NA	NA	NA	NA
C27A7.8	ASER	4	30	4	26.5374	65.7221	2.47658	1.30835	0.55685	0.607785	0.69673	no_documented_extracellular_binding_partners	NA	17	8	487.316	209.295	0.429484	-1.21932	-0.565618	0.577768	0.790183	no_documented_extracellular_binding_partners	NA
C27B7.7	ASER	4	30	4	0.660747	0	1.51344e-09	-29.2995	-1.24673	0.222474	0.456787	no_documented_extracellular_binding_partners	NA	NA	NA	NA	NA	NA	NA	NA	NA	NA	NA	NA
irld-24	ASER	4	30	4	4.5102	5.50981	1.22163	0.288812	0.146044	0.888042	0.92339	no_documented_extracellular_binding_partners	NA	17	8	23.8678	2.91568	0.12216	-3.03316	-1.29458	0.212726	0.629403	no_documented_extracellular_binding_partners	NA
ZK856.6	ASER	4	30	4	401.177	0	2.49266e-12	-38.5454	-1.16268	0.254439	0.456787	partner_expressed_in_neuron	trk-1|F15B9.8	17	8	60.3266	0	1.65764e-11	-35.8121	-1.23538	0.23452	0.629403	partner_expressed_in_neuron	trk-1|F15B9.8
mec-9	ASER	4	30	4	15.8182	0	6.32185e-11	-33.8809	-1.62744	0.114461	0.418271	no_documented_extracellular_binding_partners	NA	17	8	16.1283	0	6.20028e-11	-33.9089	-1	0.332195	0.629403	no_documented_extracellular_binding_partners	NA
C53A5.13	ASER	4	30	4	3.81137	1.72472	0.452521	-1.14394	-1.63542	0.145191	0.456787	no_documented_extracellular_binding_partners	NA	17	8	0.984021	2.56373	2.60536	1.38148	0.982857	0.355286	0.629403	no_documented_extracellular_binding_partners	NA
lam-2	ASER	4	30	4	2.75802	0.905916	0.328467	-1.60618	-1.75395	0.0916969	0.401672	no_documented_extracellular_binding_partners	NA	17	8	0.473146	0.292482	0.618165	-0.693937	-0.510627	0.61774	0.806824	no_documented_extracellular_binding_partners	NA
dex-1	ASER	4	30	4	1.46903	0	6.80722e-10	-30.4522	-1.20393	0.238353	0.456787	partner_not_expressed_in_neuron	NA	17	8	0	0.113923	1.13923e+08	26.7635	1	0.350617	0.629403	partner_not_expressed_in_neuron	NA
pqn-25	ASER	4	30	4	3.10512	0	3.22049e-10	-31.532	-1.42118	0.16593	0.456787	partner_not_expressed_in_neuron	NA	17	8	6.56706	0.355307	0.0541044	-4.20811	-1.38945	0.183618	0.629403	partner_not_expressed_in_neuron	NA
trk-1	ASER	4	30	4	72.6398	73.5907	1.01309	0.0187627	0.0321112	0.975719	0.984043	partner_not_expressed_in_neuron	NA	17	8	64.6191	53.4123	0.826572	-0.274788	-0.349982	0.732348	0.844319	partner_not_expressed_in_neuron	NA
irld-2	ASER	4	30	4	25.3281	0	3.94818e-11	-34.56	-2.31491	0.0278961	0.268842	no_documented_extracellular_binding_partners	NA	17	8	22.4263	0.760634	0.033917	-4.88185	-2.38738	0.0295662	0.629403	no_documented_extracellular_binding_partners	NA
F09F9.4	ASER	4	30	4	4.52413	1.56817	0.346624	-1.52856	-1.23435	0.237701	0.456787	partner_not_expressed_in_neuron	NA	17	8	7.72347	3.14659	0.407406	-1.29546	-1.08609	0.288914	0.629403	partner_not_expressed_in_neuron	NA
irld-30	ASER	4	30	4	3.99612	0	2.50242e-10	-31.896	-1	0.325582	0.456787	no_documented_extracellular_binding_partners	NA	17	8	0	19.8768	1.98768e+10	34.2104	1	0.350617	0.629403	no_documented_extracellular_binding_partners	NA
irld-31	ASER	4	30	4	1.18385	0	8.447e-10	-30.1408	-1	0.325582	0.456787	no_documented_extracellular_binding_partners	NA	17	8	0	11.3276	1.13276e+10	33.3991	1	0.350617	0.629403	no_documented_extracellular_binding_partners	NA
F19C6.3	ASER	4	30	4	45.6268	19.0013	0.41645	-1.26379	-1.13192	0.269623	0.456787	no_documented_extracellular_binding_partners	NA	17	8	12.9378	7.56675	0.584856	-0.773846	-0.555307	0.586416	0.792224	no_documented_extracellular_binding_partners	NA
F21A3.11	ASER	4	30	4	2.85576	4.86578	1.70385	0.768796	0.441627	0.683858	0.762245	partner_expressed_in_neuron	T13C2.6	17	8	19.1071	0.969056	0.0507171	-4.30138	-0.958279	0.352107	0.629403	partner_expressed_in_neuron	T13C2.6
F28C1.3	ASER	4	30	4	45.7263	33.4159	0.73078	-0.452491	-1.2329	0.260895	0.456787	no_documented_extracellular_binding_partners	NA	17	8	40.4096	19.2792	0.477095	-1.06765	-1.52121	0.144613	0.629403	no_documented_extracellular_binding_partners	NA
F30H5.3	ASER	4	30	4	0.126729	2.56862	20.2686	4.34117	1.64061	0.198103	0.456787	no_documented_extracellular_binding_partners	NA	NA	NA	NA	NA	NA	NA	NA	NA	NA	NA	NA
atrn-1	ASER	4	30	4	22.6987	19.4685	0.857692	-0.221469	-0.229519	0.831531	0.878247	no_documented_extracellular_binding_partners	NA	17	8	15.4876	9.09034	0.586943	-0.768708	-1.13648	0.267583	0.629403	no_documented_extracellular_binding_partners	NA
lin-3	ASER	4	30	4	0.106942	0	9.35083e-09	-26.6723	-1	0.325582	0.456787	partner_not_expressed_in_neuron	NA	NA	NA	NA	NA	NA	NA	NA	NA	NA	NA	NA
nas-39	ASER	4	30	4	4.59251	0	2.17746e-10	-32.0966	-1.24171	0.224291	0.456787	partner_not_expressed_in_neuron	NA	17	8	2.6711	15.1727	5.68031	2.50597	0.814095	0.441187	0.68766	partner_not_expressed_in_neuron	NA
F40F11.4	ASER	4	30	4	12.5915	8.07271	0.641125	-0.641324	-0.783594	0.45963	0.568535	no_documented_extracellular_binding_partners	NA	17	8	7.05642	9.90035	1.40303	0.488544	0.504557	0.624638	0.806824	no_documented_extracellular_binding_partners	NA
agr-1	ASER	4	30	4	129.62	0	7.71489e-12	-36.9155	-1.33366	0.192696	0.456787	partner_not_expressed_in_neuron	NA	17	8	89.7458	25.9183	0.288797	-1.79187	-1.1256	0.273443	0.629403	partner_not_expressed_in_neuron	NA
dep-1	ASER	4	30	4	160.071	367.068	2.29315	1.19733	1.52284	0.199772	0.456787	partner_not_expressed_in_neuron	NA	17	8	123.867	103.528	0.835799	-0.258772	-0.403777	0.692242	0.828908	partner_not_expressed_in_neuron	NA
F46G10.2	ASER	4	30	4	13.2015	19.7937	1.49935	0.584339	0.385725	0.708425	0.771335	no_documented_extracellular_binding_partners	NA	17	8	9.29757	7.86564	0.845988	-0.24129	-0.141243	0.888914	0.934853	no_documented_extracellular_binding_partners	NA
F53C11.9	ASER	4	30	4	2.06062	0	4.85291e-10	-30.9404	-1.42609	0.16452	0.456787	partner_not_expressed_in_neuron	NA	NA	NA	NA	NA	NA	NA	NA	NA	NA	NA	NA
egas-4	ASER	4	30	4	34.9257	0	2.86322e-11	-35.0236	-1	0.325582	0.456787	no_documented_extracellular_binding_partners	NA	17	8	90.4757	0	1.10527e-11	-36.3968	-1	0.332195	0.629403	no_documented_extracellular_binding_partners	NA
F58E6.13	ASER	4	30	4	1.99944	17.1196	8.56221	3.09798	2.38129	0.0950331	0.401672	partner_expressed_in_neuron	ptp-3	17	8	1.40745	3.51524	2.4976	1.32054	1.23104	0.23787	0.629403	partner_expressed_in_neuron	ptp-3
irld-10	ASER	4	30	4	6.24909	0	1.60023e-10	-32.541	-1	0.325582	0.456787	no_documented_extracellular_binding_partners	NA	17	8	12.8233	0	7.79832e-11	-33.578	-1	0.332195	0.629403	no_documented_extracellular_binding_partners	NA
H42K12.3	ASER	4	30	4	13.0452	5.29242	0.405699	-1.30152	-0.756151	0.455093	0.568535	partner_not_expressed_in_neuron	NA	17	8	2.873	1.56343	0.54418	-0.877844	-0.47167	0.642298	0.815931	partner_not_expressed_in_neuron	NA
irld-44	ASER	4	30	4	1.53942	0	6.49596e-10	-30.5197	-1	0.325582	0.456787	partner_not_expressed_in_neuron	NA	17	8	3.79508	0	2.63499e-10	-31.8215	-1.04573	0.311229	0.629403	partner_not_expressed_in_neuron	NA
apx-1	ASER	4	30	4	0.0400465	0	2.4971e-08	-25.2552	-1	0.325582	0.456787	no_documented_extracellular_binding_partners	NA	NA	NA	NA	NA	NA	NA	NA	NA	NA	NA	NA
irld-12	ASER	4	30	4	3.1819	0	3.14278e-10	-31.5672	-1	0.325582	0.456787	no_documented_extracellular_binding_partners	NA	17	8	9.62489	0	1.03897e-10	-33.1641	-1	0.332195	0.629403	no_documented_extracellular_binding_partners	NA
R05G6.9	ASER	4	30	4	1.7629	0	5.67246e-10	-30.7153	-1.31637	0.19836	0.456787	partner_not_expressed_in_neuron	NA	NA	NA	NA	NA	NA	NA	NA	NA	NA	NA	NA
nas-23	ASER	4	30	4	1.86266	0	5.36867e-10	-30.7947	-1.02087	0.315758	0.456787	partner_not_expressed_in_neuron	NA	NA	NA	NA	NA	NA	NA	NA	NA	NA	NA	NA
R11G1.1	ASER	4	30	4	47.8275	0	2.09085e-11	-35.4771	-1.66582	0.106516	0.41719	partner_not_expressed_in_neuron	NA	17	8	19.4538	0.955566	0.0491197	-4.34755	-1.73818	0.101079	0.629403	partner_not_expressed_in_neuron	NA
T05G5.1	ASER	4	30	4	2.83179	0	3.53134e-10	-31.3991	-1.22445	0.230636	0.456787	partner_not_expressed_in_neuron	NA	17	8	1.0934	4.43071	4.05223	2.01871	0.746641	0.478791	0.702851	partner_expressed_in_neuron	clr-1
irld-49	ASER	4	30	4	0.0816128	0	1.2253e-08	-26.2823	-1.43738	0.161315	0.456787	no_documented_extracellular_binding_partners	NA	NA	NA	NA	NA	NA	NA	NA	NA	NA	NA	NA
T12A7.2	ASER	4	30	4	160.746	96.7496	0.601878	-0.732458	-1.73595	0.117615	0.418271	partner_not_expressed_in_neuron	NA	17	8	74.3654	60.7922	0.81748	-0.290744	-0.73667	0.475684	0.702851	partner_not_expressed_in_neuron	NA
T13C2.6	ASER	4	30	4	30.0587	29.1557	0.96996	-0.0440032	-0.0584828	0.956292	0.973554	partner_not_expressed_in_neuron	NA	17	8	36.3231	47.4399	1.30605	0.385214	0.431461	0.67791	0.828662	partner_not_expressed_in_neuron	NA
T19D12.6	ASER	4	30	4	258.802	152.562	0.589494	-0.762451	-1.93989	0.068681	0.35422	partner_expressed_in_neuron	casy-1	17	8	195.784	250.623	1.2801	0.356259	0.383432	0.710343	0.829228	partner_expressed_in_neuron	casy-1
T21B6.3	ASER	4	30	4	4.39116	4.18208	0.952386	-0.0703815	-0.0706039	0.945837	0.966399	no_documented_extracellular_binding_partners	NA	17	8	2.08079	0	4.80587e-10	-30.9545	-1.27176	0.221632	0.629403	no_documented_extracellular_binding_partners	NA
chhy-1	ASER	4	30	4	80.3161	0	1.24508e-11	-36.225	-1.46709	0.153114	0.456787	partner_expressed_in_neuron	T13C2.6	17	8	2.70218	0	3.70072e-10	-31.3315	-1	0.332195	0.629403	partner_expressed_in_neuron	T13C2.6
irld-52	ASER	4	30	4	2.17685	0	4.5938e-10	-31.0196	-1.03031	0.31138	0.456787	no_documented_extracellular_binding_partners	NA	17	8	0.130779	8.62901	65.9814	6.04399	0.984731	0.357546	0.629403	no_documented_extracellular_binding_partners	NA
irld-15	ASER	4	30	4	9.07082	0	1.10244e-10	-33.0786	-2.08258	0.0462174	0.334188	no_documented_extracellular_binding_partners	NA	17	8	28.934	7.04424	0.243459	-2.03825	-1.3441	0.193967	0.629403	no_documented_extracellular_binding_partners	NA
irld-55	ASER	4	30	4	1.71109	0.184562	0.107862	-3.21274	-1.08227	0.287776	0.456787	no_documented_extracellular_binding_partners	NA	17	8	0.460209	1.21253	2.63473	1.39766	0.580078	0.575972	0.790183	no_documented_extracellular_binding_partners	NA
unc-71	ASER	4	30	4	7.4554	0	1.34131e-10	-32.7956	-1.63666	0.112511	0.418271	partner_expressed_in_neuron	C16B8.4	17	8	5.53418	0	1.80695e-10	-32.3657	-2.01445	0.0610899	0.629403	partner_expressed_in_neuron	C16B8.4
fmil-1	ASER	4	30	4	24.0984	17.4095	0.722434	-0.469063	-0.361635	0.736755	0.796034	partner_expressed_in_neuron	oig-1	17	8	7.37867	5.07552	0.687864	-0.539805	-0.42408	0.675736	0.828662	partner_expressed_in_neuron	scl-10|oig-1
irld-17	ASER	4	30	4	1.39222	0	7.18279e-10	-30.3747	-1	0.325582	0.456787	no_documented_extracellular_binding_partners	NA	NA	NA	NA	NA	NA	NA	NA	NA	NA	NA	NA
ced-1	ASER	4	30	4	8.73511	45.5914	5.21933	2.38387	1.5242	0.221971	0.456787	partner_not_expressed_in_neuron	NA	17	8	5.74227	5.55996	0.968251	-0.0465469	-0.0493122	0.961154	0.979025	partner_not_expressed_in_neuron	NA
Y51H4A.25	ASER	4	30	4	0.574443	1.44466	2.51488	1.33049	0.573745	0.599702	0.693099	no_documented_extracellular_binding_partners	NA	NA	NA	NA	NA	NA	NA	NA	NA	NA	NA	NA
ndnf-1	ASER	4	30	4	1.14704	0	8.71806e-10	-30.0953	-1.57383	0.126375	0.429372	partner_not_expressed_in_neuron	NA	17	8	2.48073	0	4.03108e-10	-31.2081	-1.61393	0.126089	0.629403	partner_not_expressed_in_neuron	NA
daf-2	ASER	4	30	4	96.4832	79.6932	0.82598	-0.275821	-0.489174	0.649901	0.734185	partner_expressed_in_neuron	daf-2|casy-1	17	8	19.6331	16.9799	0.86486	-0.209461	-0.496746	0.624624	0.806824	partner_expressed_in_neuron	daf-2|casy-1
egas-1	ASER	4	30	4	25.4606	0	3.92763e-11	-34.5675	-1.024	0.314303	0.456787	no_documented_extracellular_binding_partners	NA	NA	NA	NA	NA	NA	NA	NA	NA	NA	NA	NA
egas-3	ASER	4	30	4	14.6304	0	6.83506e-11	-33.7683	-1.04274	0.305684	0.456787	no_documented_extracellular_binding_partners	NA	17	8	2.89184	0	3.45801e-10	-31.4293	-1	0.332195	0.629403	no_documented_extracellular_binding_partners	NA
Y69H2.3	ASER	4	30	4	9.75517	5.15863	0.52881	-0.919179	-0.416536	0.680306	0.761294	no_documented_extracellular_binding_partners	NA	17	8	10.8019	1.49311	0.138227	-2.85489	-0.901009	0.380415	0.639196	no_documented_extracellular_binding_partners	NA
irld-59	ASER	4	30	4	2.70725	0	3.69378e-10	-31.3342	-1	0.325582	0.456787	partner_not_expressed_in_neuron	NA	NA	NA	NA	NA	NA	NA	NA	NA	NA	NA	NA
mab-7	ASER	4	30	4	2.42598	0.886127	0.365266	-1.45298	-1.192	0.256337	0.456787	no_documented_extracellular_binding_partners	NA	17	8	3.57294	4.44338	1.24362	0.314545	0.266343	0.794895	0.880063	no_documented_extracellular_binding_partners	NA
irld-60	ASER	4	30	4	15.8647	0	6.30329e-11	-33.8851	-1	0.325582	0.456787	no_documented_extracellular_binding_partners	NA	17	8	20.8328	0	4.80012e-11	-34.2781	-1	0.332195	0.629403	no_documented_extracellular_binding_partners	NA
irld-19	ASER	4	30	4	6.70292	0	1.49189e-10	-32.6421	-1.32477	0.195592	0.456787	no_documented_extracellular_binding_partners	NA	17	8	4.45427	0	2.24504e-10	-32.0525	-1	0.332195	0.629403	no_documented_extracellular_binding_partners	NA
irld-61	ASER	4	30	4	1.71724	0	5.8233e-10	-30.6774	-1	0.325582	0.456787	no_documented_extracellular_binding_partners	NA	17	8	1.22331	0.0741813	0.0606396	-4.04359	-0.937638	0.36227	0.63113	no_documented_extracellular_binding_partners	NA
irld-20	ASER	4	30	4	1.2775	0	7.8278e-10	-30.2507	-1	0.325582	0.456787	no_documented_extracellular_binding_partners	NA	17	8	0.592454	0	1.68789e-09	-29.1421	-1	0.332195	0.629403	no_documented_extracellular_binding_partners	NA
irld-62	ASER	4	30	4	0.896171	0	1.11586e-09	-29.7392	-1	0.325582	0.456787	no_documented_extracellular_binding_partners	NA	17	8	0	2.12592	2.12592e+09	30.9854	1	0.350617	0.629403	no_documented_extracellular_binding_partners	NA
let-23	ASER	4	30	4	44.4023	0	2.25214e-11	-35.3699	-1	0.325582	0.456787	partner_not_expressed_in_neuron	NA	17	8	74.372	0	1.34459e-11	-36.114	-1	0.332195	0.629403	partner_not_expressed_in_neuron	NA
irld-65	ASER	4	30	4	0.754801	0	1.32485e-09	-29.4915	-1.19167	0.243052	0.456787	no_documented_extracellular_binding_partners	NA	17	8	0.997724	0.108811	0.109059	-3.19682	-1.24693	0.229576	0.629403	no_documented_extracellular_binding_partners	NA
gon-1	ASER	4	30	4	1.32272	0	7.56015e-10	-30.3009	-1	0.325582	0.456787	no_documented_extracellular_binding_partners	NA	17	8	20.0189	0	4.99528e-11	-34.2206	-1	0.332195	0.629403	no_documented_extracellular_binding_partners	NA
F28B4.3	ASER	4	30	4	0.989812	0	1.01029e-09	-29.8826	-1.65733	0.108234	0.41811	partner_not_expressed_in_neuron	NA	NA	NA	NA	NA	NA	NA	NA	NA	NA	NA	NA
irg-7	ASER	4	30	4	3.03667	0.383747	0.126371	-2.98427	-2.42783	0.021055	0.268842	no_documented_extracellular_binding_partners	NA	NA	NA	NA	NA	NA	NA	NA	NA	NA	NA	NA
ten-1	ASER	4	30	4	125.964	65.4886	0.519898	-0.943701	-0.758646	0.474939	0.574974	partner_not_expressed_in_neuron	NA	17	8	9.62963	12.621	1.31064	0.390274	0.284129	0.780375	0.867429	partner_not_expressed_in_neuron	NA
T01D3.1	ASER	4	30	4	190.827	28.5162	0.149435	-2.74241	-3.10287	0.0052823	0.165512	no_documented_extracellular_binding_partners	NA	17	8	88.747	101.749	1.1465	0.197239	0.210512	0.837261	0.901915	no_documented_extracellular_binding_partners	NA
Y64G10A.7	ASER	4	30	4	74.1172	0	1.34922e-11	-36.1091	-2.05229	0.0492645	0.342433	no_documented_extracellular_binding_partners	NA	17	8	45.1024	0	2.21718e-11	-35.3925	-1.12214	0.278361	0.629403	no_documented_extracellular_binding_partners	NA
sol-1	ASER	4	30	4	83.5122	0	1.19743e-11	-36.2813	-2.34424	0.0261255	0.268842	partner_not_expressed_in_neuron	NA	17	8	27.14	6.69772	0.246785	-2.01868	-1.59194	0.127226	0.629403	partner_not_expressed_in_neuron	NA
C34F6.10	ASER	4	30	4	102.587	19.7499	0.192518	-2.37694	-2.8194	0.00847508	0.200545	no_documented_extracellular_binding_partners	NA	17	8	70.9544	98.625	1.38998	0.475062	0.59108	0.56631	0.786072	no_documented_extracellular_binding_partners	NA
ost-1	ASER	4	30	4	44.4675	16.3906	0.368598	-1.43988	-1.70987	0.111252	0.418271	no_documented_extracellular_binding_partners	NA	17	8	64.6388	9.58235	0.148244	-2.75395	-1.24734	0.22971	0.629403	no_documented_extracellular_binding_partners	NA
phg-1	ASER	4	30	4	0.488675	0.471655	0.96517	-0.0511444	-0.0457219	0.964544	0.978422	partner_expressed_in_neuron	dep-1	NA	NA	NA	NA	NA	NA	NA	NA	NA	NA	NA
egl-17	ASER	4	30	4	0.21694	0	4.60956e-09	-27.6927	-1	0.325582	0.456787	no_documented_extracellular_binding_partners	NA	NA	NA	NA	NA	NA	NA	NA	NA	NA	NA	NA
mig-13	ASER	4	30	4	6.63017	0	1.50826e-10	-32.6264	-1.63108	0.113688	0.418271	partner_not_expressed_in_neuron	NA	17	8	0.918593	0	1.08862e-09	-29.7749	-1	0.332195	0.629403	partner_not_expressed_in_neuron	NA
flr-2	ASER	4	30	4	3.77669	0	2.64782e-10	-31.8145	-1	0.325582	0.456787	partner_expressed_in_neuron	F15B9.8	NA	NA	NA	NA	NA	NA	NA	NA	NA	NA	NA
irld-38	ASER	4	30	4	13.7889	0	7.25222e-11	-33.6828	-1.0174	0.317375	0.456787	no_documented_extracellular_binding_partners	NA	17	8	35.3482	4.81178	0.136125	-2.87699	-0.85598	0.404206	0.65566	no_documented_extracellular_binding_partners	NA
neto-1	ASER	4	30	4	16.8462	0	5.93605e-11	-33.9717	-1.60268	0.119843	0.418271	partner_not_expressed_in_neuron	NA	17	8	15.0891	4.98886	0.330627	-1.59672	-0.888491	0.384011	0.639196	partner_not_expressed_in_neuron	NA
plx-2	ASER	4	30	4	42.449	19.4886	0.459106	-1.1231	-1.14202	0.294446	0.456787	partner_not_expressed_in_neuron	NA	17	8	18.3103	24.6412	1.34576	0.428418	0.419266	0.68237	0.828662	partner_expressed_in_neuron	mab-20
irld-45	ASER	4	30	4	6.99365	0	1.42987e-10	-32.7034	-1	0.325582	0.456787	no_documented_extracellular_binding_partners	NA	17	8	14.9782	0	6.67636e-11	-33.8021	-1	0.332195	0.629403	no_documented_extracellular_binding_partners	NA
sol-2	ASER	4	30	4	17.795	0	5.61957e-11	-34.0507	-3.29089	0.00262793	0.141896	no_documented_extracellular_binding_partners	NA	17	8	15.3752	21.3649	1.38956	0.474632	0.450368	0.658898	0.827393	no_documented_extracellular_binding_partners	NA
T02C5.1	ASER	4	30	4	2.12457	8.34814	3.92933	1.97428	0.800039	0.480525	0.579094	partner_expressed_in_neuron	lron-7	NA	NA	NA	NA	NA	NA	NA	NA	NA	NA	NA
svh-2	ASER	4	30	4	23.9474	14.7496	0.615918	-0.69919	-0.794595	0.448309	0.564389	no_documented_extracellular_binding_partners	NA	17	8	8.75899	8.11011	0.925919	-0.111042	-0.126465	0.901534	0.942052	no_documented_extracellular_binding_partners	NA
ilc-17.1	ASER	4	30	4	7.76439	1.45237	0.187056	-2.41846	-0.952065	0.348703	0.47735	no_documented_extracellular_binding_partners	NA	17	8	1.74104	0.750549	0.431092	-1.21393	-0.607836	0.550381	0.77164	no_documented_extracellular_binding_partners	NA
ins-18	ASER	4	30	4	368.685	5730.12	15.5421	3.9581	1.6228	0.202495	0.456787	partner_not_expressed_in_neuron	NA	17	8	682.853	3300.06	4.83275	2.27284	1.13432	0.292444	0.629403	partner_not_expressed_in_neuron	NA
T28F3.8	ASER	4	30	4	3.29404	7.78671	2.36388	1.24116	0.778153	0.487602	0.582643	no_documented_extracellular_binding_partners	NA	17	8	8.98092	0.977105	0.108798	-3.20028	-1.39124	0.182673	0.629403	no_documented_extracellular_binding_partners	NA
plx-1	ASER	4	30	4	24.5532	0	4.0728e-11	-34.5152	-1.40915	0.169423	0.456787	partner_expressed_in_neuron	casy-1	17	8	2.33407	2.46264	1.05509	0.0773616	0.0461245	0.963617	0.979025	partner_expressed_in_neuron	casy-1|sax-3
Y69A2AR.31	ASER	4	30	4	31.5355	19.5455	0.619794	-0.690139	-0.498994	0.633811	0.720705	no_documented_extracellular_binding_partners	NA	17	8	1.44296	41.722	28.9143	4.85371	2.25783	0.0580356	0.629403	no_documented_extracellular_binding_partners	NA
mab-20	ASER	4	30	4	89.459	0	1.11783e-11	-36.3805	-4.50155	0.000101102	0.0285108	partner_not_expressed_in_neuron	NA	17	8	126.98	118.124	0.930254	-0.104303	-0.243919	0.810492	0.88553	partner_expressed_in_neuron	mab-20
Y95B8A.6	ASER	4	30	4	4.5358	8.21854	1.81193	0.857525	0.430971	0.691656	0.767022	no_documented_extracellular_binding_partners	NA	17	8	2.18048	7.41085	3.39872	1.76499	1.05502	0.319276	0.629403	no_documented_extracellular_binding_partners	NA
lev-10	ASER	4	30	4	3.64101	0	2.74649e-10	-31.7617	-2.63036	0.0135119	0.200545	no_documented_extracellular_binding_partners	NA	17	8	2.40429	1.75918	0.731684	-0.450707	-0.322805	0.750148	0.85425	no_documented_extracellular_binding_partners	NA
daf-28	ASER	4	30	4	2364.14	1382.74	0.584882	-0.773783	-0.581765	0.568373	0.665067	partner_not_expressed_in_neuron	NA	17	8	1904.41	1553.39	0.815678	-0.293928	-0.246935	0.807512	0.88553	partner_not_expressed_in_neuron	NA
ins-6	ASER	4	30	4	407.314	77.2669	0.189699	-2.39822	-0.893237	0.378594	0.501237	partner_not_expressed_in_neuron	NA	17	8	3634.5	37.6395	0.0103562	-6.59337	-1.44253	0.168435	0.629403	partner_not_expressed_in_neuron	NA
Y71H2AM.10	ASER	4	30	4	88.5253	65.7019	0.742182	-0.430155	-0.898642	0.396731	0.517954	no_documented_extracellular_binding_partners	NA	17	8	95.8768	80.7326	0.842046	-0.248029	-0.734729	0.472247	0.702851	no_documented_extracellular_binding_partners	NA
scl-10	ASER	4	30	4	8.61431	0	1.16086e-10	-33.0041	-1.05634	0.299536	0.456787	partner_not_expressed_in_neuron	NA	17	8	0.708648	0.69573	0.981771	-0.0265415	-0.0250245	0.980272	0.984882	partner_not_expressed_in_neuron	NA
eva-1	ASER	4	30	4	56.0319	18.3065	0.326716	-1.61389	-1.30408	0.211628	0.456787	partner_not_expressed_in_neuron	NA	17	8	60.051	17.1747	0.286002	-1.8059	-1.00977	0.325793	0.629403	partner_not_expressed_in_neuron	NA
unc-129	ASER	4	30	4	10.9569	0	9.12667e-11	-33.3511	-1	0.325582	0.456787	no_documented_extracellular_binding_partners	NA	NA	NA	NA	NA	NA	NA	NA	NA	NA	NA	NA
epi-1	ASER	4	30	4	0.984545	0.282825	0.287265	-1.79955	-1.05682	0.299215	0.456787	no_documented_extracellular_binding_partners	NA	NA	NA	NA	NA	NA	NA	NA	NA	NA	NA	NA
emb-9	ASER	4	30	4	11.1547	0	8.96485e-11	-33.3769	-1	0.325582	0.456787	no_documented_extracellular_binding_partners	NA	17	8	4.53339	10.645	2.34813	1.23151	0.571913	0.582312	0.792224	no_documented_extracellular_binding_partners	NA
let-2	ASER	4	30	4	13.025	0	7.67753e-11	-33.6006	-2.86603	0.00765957	0.200545	no_documented_extracellular_binding_partners	NA	NA	NA	NA	NA	NA	NA	NA	NA	NA	NA	NA
cle-1	ASER	4	30	4	5.15854	0	1.93853e-10	-32.2643	-1.19842	0.240455	0.456787	partner_not_expressed_in_neuron	NA	17	8	3.27664	0	3.05191e-10	-31.6096	-1	0.332195	0.629403	partner_not_expressed_in_neuron	NA
lin-44	ASER	4	30	4	4.21727	0	2.3712e-10	-31.9737	-1	0.325582	0.456787	no_documented_extracellular_binding_partners	NA	NA	NA	NA	NA	NA	NA	NA	NA	NA	NA	NA
egl-20	ASER	4	30	4	1.07101	10.8316	10.1135	3.33821	1.38269	0.256835	0.456787	partner_not_expressed_in_neuron	NA	17	8	3.48387	3.79647	1.08973	0.123971	0.0811412	0.936709	0.967933	partner_not_expressed_in_neuron	NA
cwn-2	ASER	4	30	4	2.71615	0	3.68168e-10	-31.3389	-1	0.325582	0.456787	no_documented_extracellular_binding_partners	NA	17	8	4.94734	0	2.02129e-10	-32.204	-1	0.332195	0.629403	no_documented_extracellular_binding_partners	NA
ddr-2	ASER	4	30	4	9.05181	0	1.10475e-10	-33.0756	-2.3087	0.0282848	0.268842	no_documented_extracellular_binding_partners	NA	17	8	5.0518	1.24355	0.24616	-2.02233	-0.743549	0.467377	0.702851	no_documented_extracellular_binding_partners	NA
mom-2	ASER	4	30	4	0.172575	0	5.79459e-09	-27.3626	-1	0.325582	0.456787	partner_not_expressed_in_neuron	NA	17	8	0.279651	0	3.57589e-09	-28.059	-1.21158	0.243264	0.629403	partner_not_expressed_in_neuron	NA
stg-1	ASER	4	30	4	15.6988	0	6.36993e-11	-33.8699	-1.7397	0.0925171	0.401672	no_documented_extracellular_binding_partners	NA	17	8	5.64987	2.3386	0.413921	-1.27257	-0.773821	0.446919	0.688897	no_documented_extracellular_binding_partners	NA
stg-2	ASER	4	30	4	23.3496	0	4.28273e-11	-34.4427	-3.17664	0.00352224	0.141896	no_documented_extracellular_binding_partners	NA	17	8	34.4103	24.5245	0.712707	-0.48862	-0.430997	0.671466	0.828662	no_documented_extracellular_binding_partners	NA
cni-1	ASER	4	30	4	10.3234	5.93394	0.574804	-0.798859	-0.991493	0.36208	0.488548	no_documented_extracellular_binding_partners	NA	17	8	46.0789	46.7478	1.01451	0.0207899	0.040818	0.968078	0.979025	no_documented_extracellular_binding_partners	NA
cam-1	ASH	3	39	5	62.8109	13.5655	0.215973	-2.21107	-3.24974	0.00610885	0.0716579	partner_expressed_in_neuron	rig-3	32	4	36.5718	6.73227	0.184084	-2.44157	-3.36857	0.00211444	0.113162	partner_expressed_in_neuron	egl-20|rig-3
egl-15	ASH	3	39	5	2.51412	0	3.97754e-10	-31.2274	-1.209	0.234131	0.473352	partner_not_expressed_in_neuron	NA	32	4	0.502181	0.51993	1.03534	0.0501113	0.0297261	0.9774	0.991785	partner_not_expressed_in_neuron	NA
clr-1	ASH	3	39	5	30.0935	2.48471	0.0825662	-3.5983	-3.51211	0.00107755	0.0334042	partner_expressed_in_neuron	T05G5.1	32	4	17.0238	18.9801	1.11491	0.156929	0.205012	0.848139	0.902754	partner_expressed_in_neuron	rig-1
ptp-3	ASH	3	39	5	198.649	130.892	0.65891	-0.601846	-1.43551	0.175732	0.412363	partner_expressed_in_neuron	F58E6.13	32	4	134.478	55.283	0.411094	-1.28246	-2.94108	0.0115811	0.216952	partner_not_expressed_in_neuron	NA
ptp-4	ASH	3	39	5	43.2881	0	2.3101e-11	-35.3333	-3.02141	0.00448448	0.0658511	partner_expressed_in_neuron	T19D12.6|fmil-1	32	4	34.1856	0	2.92521e-11	-34.9927	-3.30325	0.00241626	0.113162	partner_expressed_in_neuron	T19D12.6|fmil-1
dig-1	ASH	3	39	5	135.738	0	7.36715e-12	-36.982	-1.85089	0.0719697	0.314124	no_documented_extracellular_binding_partners	NA	32	4	79.1649	0	1.26319e-11	-36.2041	-1.57665	0.125029	0.48817	no_documented_extracellular_binding_partners	NA
him-4	ASH	3	39	5	7.3758	171.839	23.2977	4.54212	1.03435	0.359254	0.514009	partner_not_expressed_in_neuron	NA	32	4	0.612521	121.632	198.576	7.63355	1.02367	0.381328	0.547054	partner_not_expressed_in_neuron	NA
unc-52	ASH	3	39	5	6.38693	0	1.5657e-10	-32.5725	-1.57567	0.123392	0.366238	no_documented_extracellular_binding_partners	NA	32	4	23.3434	0	4.28387e-11	-34.4423	-1	0.325053	0.547054	no_documented_extracellular_binding_partners	NA
igcm-1	ASH	3	39	5	7.66418	0	1.30477e-10	-32.8355	-1.45372	0.154235	0.412363	partner_not_expressed_in_neuron	NA	32	4	9.28333	0	1.0772e-10	-33.112	-1.54318	0.132935	0.48817	partner_not_expressed_in_neuron	NA
igcm-2	ASH	3	39	5	6.20221	13.4832	2.17394	1.12031	0.724797	0.505639	0.621468	partner_not_expressed_in_neuron	NA	32	4	7.44372	1.34507	0.180698	-2.46834	-1.90468	0.0661368	0.340026	partner_not_expressed_in_neuron	NA
igcm-3	ASH	3	39	5	43.854	8.88765	0.202664	-2.30283	-1.95723	0.0587981	0.287801	partner_not_expressed_in_neuron	NA	32	4	18.4484	18.4832	1.00189	0.002717	0.00281936	0.997859	0.997859	partner_expressed_in_neuron	igcm-3
igcm-4	ASH	3	39	5	27.9432	25.5706	0.915092	-0.128011	-0.129155	0.900656	0.934138	partner_expressed_in_neuron	sax-3	32	4	13.4515	8.74686	0.650251	-0.62093	-0.551253	0.588361	0.700549	partner_expressed_in_neuron	sax-3
oig-1	ASH	3	39	5	118.938	0	8.40774e-12	-36.7914	-2.86961	0.0066778	0.0716579	partner_expressed_in_neuron	fmil-1|casy-1	32	4	69.1814	41.7827	0.603959	-0.727476	-0.611886	0.57409	0.693978	partner_expressed_in_neuron	fmil-1|casy-1
oig-2	ASH	3	39	5	5.45311	41.8836	7.68068	2.94123	0.947489	0.39689	0.52705	no_documented_extracellular_binding_partners	NA	32	4	7.51086	3.11777	0.415102	-1.26846	-1.08415	0.303234	0.547054	no_documented_extracellular_binding_partners	NA
oig-4	ASH	3	39	5	24.9648	0	4.00564e-11	-34.5392	-1.65571	0.106017	0.35205	partner_expressed_in_neuron	T05G5.1	32	4	15.6013	1.42754	0.0915014	-3.45006	-1.66354	0.105809	0.455371	partner_not_expressed_in_neuron	NA
oig-5	ASH	3	39	5	107.349	0	9.31543e-12	-36.6435	-3.33832	0.00189584	0.0480854	no_documented_extracellular_binding_partners	NA	32	4	192.022	26.7523	0.139319	-2.84353	-3.00802	0.00567968	0.14564	no_documented_extracellular_binding_partners	NA
oig-8	ASH	3	39	5	113.595	91.7528	0.807721	-0.30807	-0.149579	0.882553	0.925686	no_documented_extracellular_binding_partners	NA	32	4	9.60153	1391.37	144.911	7.17902	0.993076	0.393869	0.547054	no_documented_extracellular_binding_partners	NA
rig-1	ASH	3	39	5	40.7517	5.68849	0.139589	-2.84074	-2.64615	0.011732	0.0991889	partner_expressed_in_neuron	T05G5.1	32	4	18.6605	3.61169	0.193547	-2.36924	-2.14832	0.041807	0.286531	partner_not_expressed_in_neuron	NA
rig-3	ASH	3	39	5	82.5714	0	1.21107e-11	-36.2649	-3.23821	0.00249858	0.0551743	partner_expressed_in_neuron	ncam-1	32	4	101.226	27.9833	0.276444	-1.85494	-1.90726	0.0859086	0.395743	partner_expressed_in_neuron	ncam-1
rig-4	ASH	3	39	5	2.74914	0	3.6375e-10	-31.3563	-1.06049	0.295614	0.477749	no_documented_extracellular_binding_partners	NA	32	4	2.52557	0	3.95951e-10	-31.234	-1	0.325053	0.547054	no_documented_extracellular_binding_partners	NA
rig-5	ASH	3	39	5	49.1698	0	2.03377e-11	-35.5171	-1.64966	0.107255	0.35205	partner_expressed_in_neuron	T19D12.6|hmr-1|B0507.1|ptp-3	32	4	47.6297	0	2.09953e-11	-35.4711	-1.51966	0.138732	0.492928	partner_expressed_in_neuron	T19D12.6|hmr-1|B0507.1|ptp-3
rig-6	ASH	3	39	5	84.6716	0	1.18103e-11	-36.3012	-3.41778	0.001519	0.0423801	no_documented_extracellular_binding_partners	NA	32	4	57.283	0	1.74572e-11	-35.7374	-3.97155	0.000395344	0.111092	no_documented_extracellular_binding_partners	NA
ncam-1	ASH	3	39	5	175.875	86.2553	0.490436	-1.02786	-1.17724	0.248624	0.477749	partner_expressed_in_neuron	rig-3	32	4	234.258	66.9896	0.285964	-1.80609	-1.87963	0.0688141	0.340026	partner_expressed_in_neuron	rig-3
sax-3	ASH	3	39	5	71.2381	46.4179	0.651588	-0.617968	-1.5164	0.149641	0.412363	partner_expressed_in_neuron	efn-4|igcm-4	32	4	60.5153	36.8255	0.608531	-0.716597	-1.67653	0.109447	0.455371	partner_expressed_in_neuron	igcm-4
sax-7	ASH	3	39	5	158.775	70.6942	0.445247	-1.16732	-3.90284	0.000696628	0.0277656	partner_expressed_in_neuron	sax-7	32	4	242.549	115.205	0.474975	-1.07408	-2.29431	0.0305477	0.266414	partner_expressed_in_neuron	sax-7
lad-2	ASH	3	39	5	74.2101	0	1.34753e-11	-36.1109	-3.1753	0.00296636	0.0551743	partner_expressed_in_neuron	efn-4	32	4	26.1492	0	3.82421e-11	-34.606	-1.35332	0.185741	0.532583	partner_not_expressed_in_neuron	NA
syg-1	ASH	3	39	5	33.9268	37.8784	1.11647	0.158949	0.14402	0.891068	0.931116	partner_expressed_in_neuron	syg-2|sax-3	32	4	26.7257	5.6084	0.209851	-2.25257	-1.83032	0.0783798	0.379737	partner_expressed_in_neuron	syg-2|sax-3
syg-2	ASH	3	39	5	18.0731	29.6414	1.64008	0.713767	0.603634	0.574703	0.67342	partner_expressed_in_neuron	syg-2	32	4	12.8377	0	7.78957e-11	-33.5797	-2.47086	0.0191799	0.223913	partner_expressed_in_neuron	syg-2
unc-40	ASH	3	39	5	67.7939	19.4114	0.28633	-1.80425	-2.0347	0.073183	0.314124	partner_expressed_in_neuron	fmil-1	32	4	62.9033	18.6238	0.29607	-1.75599	-3.22108	0.00333154	0.11702	partner_expressed_in_neuron	fmil-1
unc-5	ASH	3	39	5	13.6343	0	7.33446e-11	-33.6665	-1.59807	0.118311	0.362963	partner_not_expressed_in_neuron	NA	32	4	12.5995	0	7.93683e-11	-33.5526	-1.80064	0.0814969	0.388146	partner_not_expressed_in_neuron	NA
wrk-1	ASH	3	39	5	49.9949	16.9579	0.339192	-1.55982	-1.47019	0.168031	0.412363	partner_expressed_in_neuron	vab-2	32	4	24.0434	9.65573	0.401595	-1.31619	-1.2069	0.245695	0.547054	partner_expressed_in_neuron	vab-2
zig-1	ASH	3	39	5	147.897	14.2342	0.0962446	-3.37715	-4.16557	0.000152039	0.0106047	no_documented_extracellular_binding_partners	NA	32	4	65.7293	13.0005	0.197788	-2.33797	-2.702	0.01134	0.216952	no_documented_extracellular_binding_partners	NA
zig-2	ASH	3	39	5	0.109472	0	9.13473e-09	-26.706	-1	0.323636	0.477749	partner_not_expressed_in_neuron	NA	32	4	33.9639	0	2.9443e-11	-34.9833	-1.22613	0.229381	0.547054	partner_not_expressed_in_neuron	NA
zig-3	ASH	3	39	5	41.6966	60.5058	1.4511	0.537143	0.255971	0.80406	0.856232	partner_not_expressed_in_neuron	NA	32	4	111.51	291.316	2.61246	1.38541	0.576433	0.595685	0.704574	partner_not_expressed_in_neuron	NA
zig-4	ASH	3	39	5	188.757	0	5.29782e-12	-37.4577	-1.01832	0.314968	0.477749	partner_not_expressed_in_neuron	NA	32	4	665.07	67.8309	0.101991	-3.29349	-0.978337	0.335309	0.547054	partner_expressed_in_neuron	mab-20
zig-5	ASH	3	39	5	307.057	32.7136	0.106539	-3.23055	-2.33002	0.0248657	0.157671	partner_expressed_in_neuron	ins-1|igdb-2	32	4	236.632	9.73859	0.041155	-4.60279	-2.32304	0.0267792	0.259481	partner_expressed_in_neuron	ins-1
zig-7	ASH	3	39	5	1.00888	27.716	27.4722	4.7799	1.05841	0.349477	0.502599	no_documented_extracellular_binding_partners	NA	32	4	5.26476	0	1.89942e-10	-32.2937	-1.02556	0.313033	0.547054	no_documented_extracellular_binding_partners	NA
zig-8	ASH	3	39	5	286.977	16.0929	0.0560772	-4.15644	-2.64783	0.0115621	0.0991889	partner_expressed_in_neuron	C34C6.3	32	4	154.007	5.25841	0.0341441	-4.87222	-2.45261	0.0199211	0.223913	partner_not_expressed_in_neuron	NA
zig-9	ASH	3	39	5	1.03707	7.78793	7.50954	2.90872	0.862847	0.436053	0.552364	partner_expressed_in_neuron	H42K12.3	32	4	0.0535003	3.85648	72.0834	6.17159	1.15572	0.331467	0.547054	partner_not_expressed_in_neuron	NA
zig-10	ASH	3	39	5	17.1586	39.9964	2.33098	1.22094	1.1079	0.322406	0.477749	partner_expressed_in_neuron	zig-10	32	4	5.99698	0	1.66751e-10	-32.4816	-3.01427	0.00510071	0.14564	partner_not_expressed_in_neuron	NA
igeg-1	ASH	3	39	5	6.30105	18.0456	2.86391	1.51799	0.641265	0.554353	0.66096	no_documented_extracellular_binding_partners	NA	32	4	4.03475	2.70394	0.670162	-0.577418	-0.394253	0.705012	0.802058	no_documented_extracellular_binding_partners	NA
igeg-2	ASH	3	39	5	5.97353	5.56448	0.931522	-0.102338	-0.0649395	0.95017	0.96399	no_documented_extracellular_binding_partners	NA	32	4	3.31718	24.0893	7.26197	2.86036	1.47593	0.230022	0.547054	no_documented_extracellular_binding_partners	NA
igdb-1	ASH	3	39	5	5.90525	9.02308	1.52798	0.611621	0.591134	0.574115	0.67342	no_documented_extracellular_binding_partners	NA	32	4	4.18707	4.45964	1.0651	0.0909879	0.0613677	0.95436	0.978741	no_documented_extracellular_binding_partners	NA
igdb-2	ASH	3	39	5	8.09853	26.1502	3.229	1.69109	1.6683	0.165546	0.412363	partner_not_expressed_in_neuron	NA	32	4	7.16834	9.95807	1.38917	0.474227	0.611518	0.574412	0.693978	partner_not_expressed_in_neuron	NA
madd-4	ASH	3	39	5	94.3392	142.272	1.50809	0.59272	0.325342	0.759201	0.814681	partner_expressed_in_neuron	eva-1	32	4	158.648	260.599	1.64262	0.715995	0.471168	0.664849	0.768817	partner_expressed_in_neuron	eva-1
pxn-1	ASH	3	39	5	2.68725	0	3.72128e-10	-31.3235	-1	0.323636	0.477749	partner_not_expressed_in_neuron	NA	32	4	19.0429	0	5.2513e-11	-34.1485	-2.06237	0.0476376	0.291004	partner_not_expressed_in_neuron	NA
pxn-2	ASH	3	39	5	5.80047	0	1.724e-10	-32.4335	-1.31629	0.19596	0.41735	partner_expressed_in_neuron	T05G5.1	32	4	4.23644	0	2.36047e-10	-31.9802	-1.02399	0.313763	0.547054	partner_not_expressed_in_neuron	NA
iglr-1	ASH	3	39	5	10.0618	26.1591	2.59986	1.37843	0.60242	0.576872	0.67342	no_documented_extracellular_binding_partners	NA	32	4	15.0766	0	6.6328e-11	-33.8116	-2.14162	0.0401919	0.282348	no_documented_extracellular_binding_partners	NA
iglr-2	ASH	3	39	5	34.1017	23.8948	0.700693	-0.513146	-1.0952	0.291384	0.477749	no_documented_extracellular_binding_partners	NA	32	4	50.9276	45.8662	0.900616	-0.151017	-0.273751	0.79807	0.872598	no_documented_extracellular_binding_partners	NA
iglr-3	ASH	3	39	5	23.4153	0	4.27071e-11	-34.4467	-1.8827	0.0674132	0.313472	no_documented_extracellular_binding_partners	NA	32	4	9.59273	0	1.04246e-10	-33.1593	-1.54742	0.131911	0.48817	no_documented_extracellular_binding_partners	NA
slt-1	ASH	3	39	5	12.3774	0	8.07922e-11	-33.527	-1.18878	0.241903	0.477749	partner_expressed_in_neuron	sax-3|eva-1	32	4	9.15107	0	1.09277e-10	-33.0913	-1	0.325053	0.547054	partner_expressed_in_neuron	sax-3|eva-1
tol-1	ASH	3	39	5	45.4139	0	2.20197e-11	-35.4024	-2.78497	0.00830152	0.0785116	partner_not_expressed_in_neuron	NA	32	4	16.3296	13.2374	0.810641	-0.302865	-0.403829	0.695484	0.794434	partner_not_expressed_in_neuron	NA
pan-1	ASH	3	39	5	386.974	269.832	0.697288	-0.520173	-3.09739	0.0084421	0.0785116	no_documented_extracellular_binding_partners	NA	32	4	213.509	156.537	0.733162	-0.447797	-1.0422	0.359394	0.547054	no_documented_extracellular_binding_partners	NA
egg-6	ASH	3	39	5	2.50923	0.682748	0.272095	-1.87782	-1.10264	0.276866	0.477749	no_documented_extracellular_binding_partners	NA	32	4	1.99601	1.2678	0.635168	-0.65479	-0.42394	0.675304	0.777707	no_documented_extracellular_binding_partners	NA
dma-1	ASH	3	39	5	36.2737	0	2.75682e-11	-35.0782	-1.84633	0.0726443	0.314124	partner_expressed_in_neuron	sax-7	32	4	25.4432	69.037	2.71338	1.44009	0.598922	0.583929	0.69823	partner_expressed_in_neuron	sax-7
lron-2	ASH	3	39	5	1.44988	0.421892	0.290984	-1.78099	-0.804302	0.425774	0.547424	no_documented_extracellular_binding_partners	NA	NA	NA	NA	NA	NA	NA	NA	NA	NA	NA	NA
lron-3	ASH	3	39	5	146.05	67.903	0.46493	-1.10491	-1.69355	0.134236	0.394229	no_documented_extracellular_binding_partners	NA	32	4	150.255	66.5246	0.442744	-1.17546	-2.35913	0.0351071	0.266624	no_documented_extracellular_binding_partners	NA
lron-4	ASH	3	39	5	118.317	0	8.45188e-12	-36.7839	-1	0.323636	0.477749	no_documented_extracellular_binding_partners	NA	32	4	205.33	0	4.87021e-12	-37.5792	-1	0.325053	0.547054	no_documented_extracellular_binding_partners	NA
lron-5	ASH	3	39	5	63.0823	17.6134	0.279213	-1.84056	-1.35508	0.185347	0.41735	partner_not_expressed_in_neuron	NA	32	4	80.197	135.446	1.68892	0.756102	0.390615	0.718284	0.810039	partner_not_expressed_in_neuron	NA
lron-6	ASH	3	39	5	22.7244	0	4.40055e-11	-34.4035	-1.15292	0.256142	0.477749	partner_expressed_in_neuron	igcm-2|T05G5.1|T13C2.6	32	4	34.5956	0	2.89054e-11	-35.0099	-1.15871	0.255421	0.547054	partner_expressed_in_neuron	igcm-2|T13C2.6
lron-7	ASH	3	39	5	22.3297	3.28223	0.146989	-2.76622	-3.05288	0.00392613	0.0614212	partner_expressed_in_neuron	ncam-1	32	4	25.0434	8.77637	0.350446	-1.51274	-2.43861	0.0232722	0.244334	partner_expressed_in_neuron	ncam-1
lron-9	ASH	3	39	5	56.0617	0	1.78375e-11	-35.7063	-2.03807	0.0485477	0.264912	partner_not_expressed_in_neuron	NA	32	4	74.5622	37.1082	0.497681	-1.00671	-0.536465	0.596757	0.704574	partner_not_expressed_in_neuron	NA
lron-10	ASH	3	39	5	27.4198	11.5253	0.420326	-1.25042	-1.75568	0.0870257	0.326438	partner_expressed_in_neuron	ced-1	32	4	29.4537	0	3.39516e-11	-34.7777	-2.21527	0.0342197	0.266624	partner_expressed_in_neuron	ced-1
lron-11	ASH	3	39	5	13.9851	0	7.15047e-11	-33.7032	-1.86106	0.070486	0.314124	partner_not_expressed_in_neuron	NA	32	4	9.66434	12.5094	1.29439	0.372271	0.204122	0.846982	0.902754	partner_not_expressed_in_neuron	NA
lron-12	ASH	3	39	5	4.56259	14.6233	3.20505	1.68035	0.672687	0.535012	0.640636	no_documented_extracellular_binding_partners	NA	32	4	8.99773	0	1.11139e-10	-33.0669	-1.88544	0.0687734	0.340026	no_documented_extracellular_binding_partners	NA
lron-13	ASH	3	39	5	20.6509	0	4.8424e-11	-34.2655	-1.38231	0.174947	0.412363	partner_expressed_in_neuron	igdb-2	32	4	9.26515	0	1.07931e-10	-33.1092	-1	0.325053	0.547054	partner_not_expressed_in_neuron	NA
lron-14	ASH	3	39	5	2.37407	56.5166	23.8058	4.57324	0.957687	0.392389	0.52705	partner_expressed_in_neuron	T05G5.1	32	4	4.07381	54.208	13.3065	3.73406	0.92352	0.423496	0.560329	partner_not_expressed_in_neuron	NA
lron-15	ASH	3	39	5	10.1539	11.3638	1.11916	0.162417	0.0970533	0.925968	0.949798	no_documented_extracellular_binding_partners	NA	32	4	10.5104	0	9.51441e-11	-33.2911	-1.89535	0.0674045	0.340026	no_documented_extracellular_binding_partners	NA
hmr-1	ASH	3	39	5	250.102	151.254	0.604769	-0.725543	-2.07597	0.0509155	0.264912	partner_expressed_in_neuron	hmr-1	32	4	126.723	70.524	0.556519	-0.845496	-1.30344	0.242302	0.547054	partner_expressed_in_neuron	hmr-1
cdh-4	ASH	3	39	5	205.137	121.365	0.59163	-0.757233	-2.2733	0.0462021	0.257808	no_documented_extracellular_binding_partners	NA	32	4	56.7319	25.0473	0.441502	-1.17951	-1.85371	0.110732	0.455371	no_documented_extracellular_binding_partners	NA
fmi-1	ASH	3	39	5	371.277	127.772	0.344141	-1.53893	-1.33777	0.190103	0.41735	partner_not_expressed_in_neuron	NA	32	4	140.332	84.3684	0.601205	-0.734071	-1.02848	0.332469	0.547054	partner_not_expressed_in_neuron	NA
casy-1	ASH	3	39	5	1530.61	2158.34	1.41011	0.495811	1.43124	0.21076	0.438821	partner_expressed_in_neuron	T19D12.6|daf-2	32	4	1142.26	642.013	0.562055	-0.831217	-1.76529	0.147352	0.492928	partner_expressed_in_neuron	T19D12.6|daf-2|irld-25
cdh-1	ASH	3	39	5	27.4395	9.46645	0.344994	-1.53536	-1.64029	0.114844	0.362963	partner_expressed_in_neuron	dep-1	32	4	17.2894	3.61827	0.209277	-2.25652	-2.27015	0.0335235	0.266624	partner_expressed_in_neuron	dep-1
cdh-8	ASH	3	39	5	6.46284	0	1.54731e-10	-32.5895	-1.91591	0.0629224	0.297548	partner_not_expressed_in_neuron	NA	32	4	2.39619	0	4.17329e-10	-31.1581	-1.38802	0.175026	0.524787	partner_not_expressed_in_neuron	NA
cdh-9	ASH	3	39	5	4.73526	0	2.11182e-10	-32.1408	-1.99777	0.0529365	0.268533	partner_not_expressed_in_neuron	NA	32	4	3.82043	0	2.61751e-10	-31.8311	-1.77671	0.0854321	0.395743	partner_not_expressed_in_neuron	NA
cdh-12	ASH	3	39	5	11.7651	5.1042	0.433844	-1.20475	-1.21213	0.233281	0.473352	no_documented_extracellular_binding_partners	NA	32	4	1.55775	0.562053	0.36081	-1.47069	-0.904336	0.374508	0.547054	no_documented_extracellular_binding_partners	NA
nrx-1	ASH	3	39	5	164.341	87.059	0.529746	-0.916626	-2.54091	0.0148583	0.107217	partner_not_expressed_in_neuron	NA	32	4	108.977	34.6973	0.31839	-1.65113	-3.33484	0.00298864	0.11702	partner_not_expressed_in_neuron	NA
nlr-1	ASH	3	39	5	33.9941	0	2.94168e-11	-34.9846	-2.94262	0.00552068	0.0716579	partner_expressed_in_neuron	ptp-3	32	4	29.7826	8.01535	0.269129	-1.89363	-2.09032	0.0454619	0.287186	partner_expressed_in_neuron	ptp-3
bam-2	ASH	3	39	5	18.8685	0	5.29985e-11	-34.1353	-2.54835	0.0149873	0.107217	partner_expressed_in_neuron	casy-1	32	4	17.566	0	5.6928e-11	-34.0321	-2.15164	0.0393286	0.282348	partner_expressed_in_neuron	casy-1
lat-1	ASH	3	39	5	69.068	29.2011	0.422787	-1.242	-1.79956	0.0889223	0.326438	partner_not_expressed_in_neuron	NA	32	4	29.6876	30.0342	1.01168	0.0167471	0.0218532	0.983245	0.991785	partner_not_expressed_in_neuron	NA
lat-2	ASH	3	39	5	0.152207	0	6.56998e-09	-27.1815	-1.43293	0.160054	0.412363	no_documented_extracellular_binding_partners	NA	NA	NA	NA	NA	NA	NA	NA	NA	NA	NA	NA
nlg-1	ASH	3	39	5	43.0263	96.19	2.23561	1.16067	0.546636	0.612505	0.69467	partner_expressed_in_neuron	nrx-1	32	4	36.9289	0	2.70791e-11	-35.104	-2.82326	0.00823205	0.192767	partner_expressed_in_neuron	nrx-1
glit-1	ASH	3	39	5	2.46834	2.02591	0.820758	-0.284972	-0.400815	0.699178	0.764983	no_documented_extracellular_binding_partners	NA	32	4	1.34193	0	7.45194e-10	-30.3217	-2.49335	0.0182008	0.223913	no_documented_extracellular_binding_partners	NA
clc-1	ASH	3	39	5	1.69814	3.93043	2.31455	1.21073	0.554367	0.606276	0.690413	no_documented_extracellular_binding_partners	NA	32	4	0.553901	0	1.80538e-09	-29.0451	-1.4254	0.164033	0.51596	no_documented_extracellular_binding_partners	NA
clc-2	ASH	3	39	5	1.55867	2.82991	1.81559	0.860436	0.431846	0.685019	0.752442	no_documented_extracellular_binding_partners	NA	32	4	0.861149	0.0914798	0.10623	-3.23474	-1.48565	0.146957	0.492928	no_documented_extracellular_binding_partners	NA
clc-3	ASH	3	39	5	57.1276	528.272	9.24722	3.20902	1.96104	0.117689	0.362963	no_documented_extracellular_binding_partners	NA	32	4	92.0958	45.9015	0.498411	-1.00459	-0.856638	0.397863	0.547054	no_documented_extracellular_binding_partners	NA
vab-9	ASH	3	39	5	36.03	15.3488	0.426	-1.23107	-1.71413	0.0992987	0.35205	no_documented_extracellular_binding_partners	NA	32	4	15.8004	8.12204	0.514042	-0.960042	-1.02188	0.342084	0.547054	no_documented_extracellular_binding_partners	NA
hic-1	ASH	3	39	5	75.52	0	1.32415e-11	-36.1361	-1.13942	0.261661	0.477749	no_documented_extracellular_binding_partners	NA	32	4	227.014	0	4.40502e-12	-37.724	-1.15479	0.257001	0.547054	no_documented_extracellular_binding_partners	NA
C54G4.4	ASH	3	39	5	1.62864	0	6.14011e-10	-30.601	-1.35638	0.182983	0.41735	no_documented_extracellular_binding_partners	NA	32	4	3.14039	0	3.18432e-10	-31.5483	-1.05375	0.300144	0.547054	no_documented_extracellular_binding_partners	NA
crb-1	ASH	3	39	5	3.92089	2.12799	0.542731	-0.881689	-0.791527	0.437536	0.552364	no_documented_extracellular_binding_partners	NA	32	4	2.6515	0	3.77146e-10	-31.3042	-1.54486	0.132528	0.48817	no_documented_extracellular_binding_partners	NA
eat-20	ASH	3	39	5	1.46974	0.470171	0.319901	-1.6443	-0.95049	0.347988	0.502599	no_documented_extracellular_binding_partners	NA	32	4	7.38936	0	1.3533e-10	-32.7828	-1	0.325053	0.547054	no_documented_extracellular_binding_partners	NA
zig-11	ASH	3	39	5	13.4704	1.89855	0.140942	-2.82682	-2.75352	0.00909225	0.0818302	no_documented_extracellular_binding_partners	NA	32	4	10.5827	5.36627	0.50708	-0.979715	-0.974387	0.37024	0.547054	no_documented_extracellular_binding_partners	NA
zig-12	ASH	3	39	5	3.08865	1.16688	0.377794	-1.40433	-1.58469	0.142009	0.40801	no_documented_extracellular_binding_partners	NA	32	4	0.712232	16.3403	22.9424	4.51994	0.956172	0.409461	0.550519	no_documented_extracellular_binding_partners	NA
ina-1	ASH	3	39	5	7.12327	0	1.40385e-10	-32.7299	-2.9921	0.00484655	0.0676094	no_documented_extracellular_binding_partners	NA	32	4	16.7528	5.05596	0.301797	-1.72835	-2.15155	0.039239	0.282348	no_documented_extracellular_binding_partners	NA
pat-2	ASH	3	39	5	21.4547	0	4.66098e-11	-34.3206	-1.46502	0.151142	0.412363	no_documented_extracellular_binding_partners	NA	32	4	7.8656	7.71421	0.980753	-0.0280376	-0.0226855	0.982351	0.991785	no_documented_extracellular_binding_partners	NA
pat-3	ASH	3	39	5	19.8957	0	5.02621e-11	-34.2117	-2.55346	0.0148018	0.107217	no_documented_extracellular_binding_partners	NA	32	4	31.6733	10.8438	0.342363	-1.5464	-2.01553	0.0519677	0.30574	no_documented_extracellular_binding_partners	NA
sdn-1	ASH	3	39	5	117.124	27.589	0.235554	-2.08587	-3.47985	0.00271464	0.0551743	partner_not_expressed_in_neuron	NA	32	4	45.6158	18.9909	0.416322	-1.26423	-2.64739	0.01858	0.223913	partner_not_expressed_in_neuron	NA
C48E7.6	ASH	3	39	5	2.99643	0	3.33731e-10	-31.4806	-1.66452	0.104235	0.35205	no_documented_extracellular_binding_partners	NA	32	4	0.488753	0	2.04602e-09	-28.8645	-1.20444	0.237534	0.547054	no_documented_extracellular_binding_partners	NA
mua-3	ASH	3	39	5	3.74898	0	2.66739e-10	-31.8039	-1.39078	0.172384	0.412363	no_documented_extracellular_binding_partners	NA	32	4	0.546146	0	1.83101e-09	-29.0247	-1	0.325053	0.547054	no_documented_extracellular_binding_partners	NA
let-805	ASH	3	39	5	2.72633	0	3.66793e-10	-31.3443	-2.8974	0.00621291	0.0716579	no_documented_extracellular_binding_partners	NA	32	4	0.840331	0.139294	0.165761	-2.59283	-1.35392	0.184723	0.532583	no_documented_extracellular_binding_partners	NA
dgn-1	ASH	3	39	5	14.9585	4.81256	0.321727	-1.63609	-1.47041	0.161942	0.412363	partner_not_expressed_in_neuron	NA	32	4	28.2109	5.3627	0.190093	-2.39522	-2.55718	0.0152516	0.223913	partner_not_expressed_in_neuron	NA
hpo-30	ASH	3	39	5	9.57507	0	1.04438e-10	-33.1566	-2.25312	0.0301052	0.184173	partner_not_expressed_in_neuron	NA	32	4	7.51333	8.28515	1.10273	0.141075	0.0875544	0.934607	0.973122	partner_not_expressed_in_neuron	NA
clc-5	ASH	3	39	5	0.292964	0	3.41339e-09	-28.1261	-1.41423	0.165437	0.412363	no_documented_extracellular_binding_partners	NA	NA	NA	NA	NA	NA	NA	NA	NA	NA	NA	NA
tsp-3	ASH	3	39	5	0.267849	18.6408	69.5944	6.1209	0.985529	0.380137	0.516877	no_documented_extracellular_binding_partners	NA	32	4	1.75009	0	5.71399e-10	-30.7048	-1	0.325053	0.547054	no_documented_extracellular_binding_partners	NA
tsp-4	ASH	3	39	5	25.1629	6.21141	0.246848	-2.0183	-0.884186	0.381637	0.516877	no_documented_extracellular_binding_partners	NA	32	4	39.5949	22.8134	0.576172	-0.795429	-0.44203	0.663834	0.768817	no_documented_extracellular_binding_partners	NA
tsp-5	ASH	3	39	5	5.10398	0	1.95926e-10	-32.249	-1	0.323636	0.477749	no_documented_extracellular_binding_partners	NA	32	4	4.76993	1.64699	0.345286	-1.53413	-0.618861	0.54015	0.668643	no_documented_extracellular_binding_partners	NA
tsp-6	ASH	3	39	5	24.0095	56.6703	2.36033	1.23899	0.892029	0.413747	0.536909	no_documented_extracellular_binding_partners	NA	32	4	7.41953	11.0048	1.48321	0.568727	0.708926	0.508436	0.637815	no_documented_extracellular_binding_partners	NA
tsp-7	ASH	3	39	5	193.352	0	5.17191e-12	-37.4924	-2.82277	0.00753567	0.0776291	no_documented_extracellular_binding_partners	NA	32	4	262.793	149.686	0.569597	-0.811986	-1.03629	0.311206	0.547054	no_documented_extracellular_binding_partners	NA
tsp-8	ASH	3	39	5	18.583	154.911	8.33614	3.05938	0.878814	0.428868	0.548872	no_documented_extracellular_binding_partners	NA	32	4	35.5366	117.826	3.31563	1.72928	0.856491	0.451841	0.587812	no_documented_extracellular_binding_partners	NA
tsp-9	ASH	3	39	5	17.768	0	5.62808e-11	-34.0486	-3.6093	0.000882841	0.0307891	no_documented_extracellular_binding_partners	NA	32	4	13.1376	2.33789	0.177954	-2.49043	-2.08435	0.0459907	0.287186	no_documented_extracellular_binding_partners	NA
tsp-11	ASH	3	39	5	2.74627	0	3.64131e-10	-31.3548	-1.78183	0.0827693	0.326438	no_documented_extracellular_binding_partners	NA	32	4	2.58938	1.85978	0.718233	-0.477477	-0.295367	0.774536	0.850174	no_documented_extracellular_binding_partners	NA
tsp-12	ASH	3	39	5	8.87632	7.00015	0.788632	-0.342576	-0.494915	0.637254	0.712427	no_documented_extracellular_binding_partners	NA	32	4	4.89264	13.7271	2.80566	1.48834	0.710309	0.527448	0.658724	no_documented_extracellular_binding_partners	NA
tsp-13	ASH	3	39	5	0.097484	0	1.02581e-08	-26.5387	-1	0.323636	0.477749	no_documented_extracellular_binding_partners	NA	NA	NA	NA	NA	NA	NA	NA	NA	NA	NA	NA
tsp-14	ASH	3	39	5	21.0402	0	4.75281e-11	-34.2924	-2.56106	0.0145292	0.107217	no_documented_extracellular_binding_partners	NA	32	4	10.4062	7.88458	0.757681	-0.400337	-0.372949	0.723558	0.810039	no_documented_extracellular_binding_partners	NA
tsp-15	ASH	3	39	5	2.42077	0.575525	0.237745	-2.07252	-1.09374	0.280336	0.477749	no_documented_extracellular_binding_partners	NA	32	4	0	0.462617	4.62617e+08	28.7852	1	0.391002	0.547054	no_documented_extracellular_binding_partners	NA
tsp-16	ASH	3	39	5	1.1778	0.634085	0.538364	-0.893345	-0.493168	0.626106	0.704369	no_documented_extracellular_binding_partners	NA	32	4	1.4477	0.236332	0.163246	-2.61488	-1.27328	0.21163	0.547054	no_documented_extracellular_binding_partners	NA
tsp-20	ASH	3	39	5	29.3867	76.0064	2.58642	1.37096	0.941607	0.394683	0.52705	no_documented_extracellular_binding_partners	NA	32	4	27.9975	11.388	0.40675	-1.29778	-1.30096	0.206203	0.547054	no_documented_extracellular_binding_partners	NA
tsp-21	ASH	3	39	5	32.4835	147.109	4.52872	2.1791	1.61402	0.178145	0.414186	no_documented_extracellular_binding_partners	NA	32	4	29.2619	31.2074	1.06649	0.0928665	0.0802519	0.93927	0.973929	no_documented_extracellular_binding_partners	NA
C24H10.1	ASH	3	39	5	14.9377	15.3827	1.0298	0.0423573	0.0288457	0.977694	0.981211	no_documented_extracellular_binding_partners	NA	32	4	12.7342	33.9707	2.66768	1.41558	0.696919	0.531182	0.660451	no_documented_extracellular_binding_partners	NA
K10D6.2	ASH	3	39	5	36.3534	77.8095	2.14037	1.09786	1.13559	0.300422	0.477749	no_documented_extracellular_binding_partners	NA	32	4	19.2642	19.5313	1.01386	0.0198625	0.0171424	0.987	0.991785	no_documented_extracellular_binding_partners	NA
Y67A10A.9	ASH	3	39	5	0.578177	0	1.72958e-09	-29.1069	-1.92881	0.0612482	0.294625	no_documented_extracellular_binding_partners	NA	NA	NA	NA	NA	NA	NA	NA	NA	NA	NA	NA
T05E11.2	ASH	3	39	5	2.42255	0	4.12788e-10	-31.1739	-2.62977	0.0122677	0.100667	no_documented_extracellular_binding_partners	NA	NA	NA	NA	NA	NA	NA	NA	NA	NA	NA	NA
vab-1	ASH	3	39	5	58.6986	0	1.70362e-11	-35.7726	-4.36437	9.44489e-05	0.0106047	partner_expressed_in_neuron	efn-4|vab-2	32	4	39.5263	5.79798	0.146687	-2.76919	-2.36711	0.024215	0.244334	partner_expressed_in_neuron	vab-2|wrk-1
lin-17	ASH	3	39	5	12.4062	0	8.06049e-11	-33.5303	-2.4904	0.0172482	0.120306	partner_not_expressed_in_neuron	NA	32	4	4.59093	0	2.17821e-10	-32.0961	-2.08199	0.0456887	0.287186	partner_not_expressed_in_neuron	NA
lon-2	ASH	3	39	5	90.4686	0	1.10536e-11	-36.3967	-3.06898	0.00395067	0.0614212	no_documented_extracellular_binding_partners	NA	32	4	64.4947	57.9857	0.899077	-0.153484	-0.104123	0.922034	0.966759	no_documented_extracellular_binding_partners	NA
smp-1	ASH	3	39	5	16.2177	0	6.16608e-11	-33.9169	-2.43809	0.0195517	0.133047	partner_not_expressed_in_neuron	NA	32	4	23.4977	0	4.25573e-11	-34.4518	-2.36722	0.0243464	0.244334	partner_not_expressed_in_neuron	NA
smp-2	ASH	3	39	5	0.189479	0	5.27764e-09	-27.4975	-1	0.323636	0.477749	partner_not_expressed_in_neuron	NA	32	4	0.397915	0.281487	0.707404	-0.499393	-0.316594	0.759334	0.840051	partner_not_expressed_in_neuron	NA
vab-2	ASH	3	39	5	28.3512	49.2524	1.73722	0.796783	0.684399	0.525676	0.63217	partner_not_expressed_in_neuron	NA	32	4	17.3401	2.43377	0.140355	-2.83285	-2.28938	0.0284569	0.260712	partner_expressed_in_neuron	wrk-1
efn-2	ASH	3	39	5	82.4483	131.739	1.59783	0.676115	0.625149	0.562045	0.664451	partner_not_expressed_in_neuron	NA	32	4	48.9813	23.0723	0.471043	-1.08607	-1.48811	0.175551	0.524787	partner_not_expressed_in_neuron	NA
efn-4	ASH	3	39	5	34.0215	35.8397	1.05344	0.0751085	0.0521045	0.960586	0.971027	partner_expressed_in_neuron	sax-3	32	4	30.6561	156.61	5.10861	2.35293	1.36631	0.262532	0.547054	partner_expressed_in_neuron	mab-20|sax-3
cfz-2	ASH	3	39	5	29.3595	0	3.40605e-11	-34.7731	-2.59713	0.0132985	0.106008	no_documented_extracellular_binding_partners	NA	32	4	10.842	2.42124	0.223321	-2.16281	-1.95438	0.0643076	0.340026	no_documented_extracellular_binding_partners	NA
mom-5	ASH	3	39	5	29.0212	7.06338	0.243387	-2.03868	-1.59885	0.119833	0.362963	no_documented_extracellular_binding_partners	NA	32	4	7.23715	1.43377	0.198112	-2.33561	-1.96364	0.0600281	0.334441	no_documented_extracellular_binding_partners	NA
mig-1	ASH	3	39	5	52.3766	0	1.90925e-11	-35.6082	-1.74995	0.0881992	0.326438	no_documented_extracellular_binding_partners	NA	32	4	52.4317	0	1.90724e-11	-35.6097	-1.51304	0.1404	0.492928	no_documented_extracellular_binding_partners	NA
B0507.1	ASH	3	39	5	7.25868	0	1.37766e-10	-32.7571	-2.8098	0.00779073	0.0776291	partner_not_expressed_in_neuron	NA	32	4	2.41865	1.38662	0.573302	-0.802633	-0.407311	0.687739	0.788795	partner_not_expressed_in_neuron	NA
C25E10.7	ASH	3	39	5	22.6505	378.14	16.6945	4.0613	0.939737	0.400482	0.52705	partner_expressed_in_neuron	ZK856.6	32	4	7.75836	159.196	20.5193	4.35891	1.00983	0.386829	0.547054	partner_expressed_in_neuron	ZK856.6
C25E10.8	ASH	3	39	5	146.865	120.323	0.819278	-0.287574	-0.188041	0.853325	0.901809	partner_not_expressed_in_neuron	NA	32	4	476.074	149.889	0.314844	-1.66729	-0.968376	0.339794	0.547054	partner_not_expressed_in_neuron	NA
swm-1	ASH	3	39	5	771.46	55.5028	0.0719452	-3.79696	-1.19967	0.237573	0.476855	no_documented_extracellular_binding_partners	NA	32	4	1653.67	29.1116	0.0176042	-5.82794	-1.32381	0.195234	0.547054	no_documented_extracellular_binding_partners	NA
nas-36	ASH	3	39	5	23.3391	16.2903	0.697981	-0.51874	-1.37216	0.195743	0.41735	no_documented_extracellular_binding_partners	NA	32	4	13.9781	6.53686	0.467649	-1.0965	-1.69785	0.145732	0.492928	no_documented_extracellular_binding_partners	NA
C34C6.3	ASH	3	39	5	3.67566	8.62046	2.34528	1.22976	0.694843	0.521263	0.629786	partner_not_expressed_in_neuron	NA	32	4	2.556	0	3.91237e-10	-31.2512	-1	0.325053	0.547054	partner_not_expressed_in_neuron	NA
crld-1	ASH	3	39	5	36.9945	17.0475	0.460812	-1.11775	-1.97369	0.0721105	0.314124	no_documented_extracellular_binding_partners	NA	32	4	59.3039	57.4835	0.969304	-0.0449783	-0.0864579	0.935028	0.973122	no_documented_extracellular_binding_partners	NA
F11C7.2	ASH	3	39	5	0.626195	1.25496	2.00411	1.00296	0.481464	0.651817	0.721654	no_documented_extracellular_binding_partners	NA	NA	NA	NA	NA	NA	NA	NA	NA	NA	NA	NA
F11C7.6	ASH	3	39	5	0.524897	0	1.90514e-09	-28.9675	-1.18478	0.243462	0.477749	no_documented_extracellular_binding_partners	NA	NA	NA	NA	NA	NA	NA	NA	NA	NA	NA	NA
F14H12.3	ASH	3	39	5	0.784857	1.97553	2.51706	1.33174	0.594073	0.582735	0.67743	no_documented_extracellular_binding_partners	NA	32	4	2.3014	0	4.34518e-10	-31.0999	-1.31721	0.197421	0.547054	no_documented_extracellular_binding_partners	NA
F15B9.8	ASH	3	39	5	55.1747	2.48391	0.045019	-4.47332	-2.20605	0.0333718	0.198101	partner_expressed_in_neuron	ZK856.6	32	4	14.6964	150.817	10.2622	3.35927	0.901956	0.4334	0.569091	partner_expressed_in_neuron	ZK856.6
F35D2.3	ASH	3	39	5	5.23827	4.6415	0.886075	-0.174499	-0.107589	0.91697	0.944039	partner_not_expressed_in_neuron	NA	32	4	0.0755151	0	1.32424e-08	-26.1703	-1	0.325053	0.547054	partner_not_expressed_in_neuron	NA
kal-1	ASH	3	39	5	20.9597	0	4.77106e-11	-34.2869	-3.87046	0.000413905	0.0192466	partner_expressed_in_neuron	T05G5.1|sax-3|sax-7	32	4	20.6447	0.66407	0.0321666	-4.95829	-2.58827	0.0144787	0.223913	partner_expressed_in_neuron	sax-3|sax-7
M03F4.6	ASH	3	39	5	72.046	36.7063	0.509484	-0.972891	-1.81311	0.108989	0.35358	no_documented_extracellular_binding_partners	NA	32	4	22.6543	12.396	0.547182	-0.869907	-1.21996	0.261769	0.547054	no_documented_extracellular_binding_partners	NA
dpy-31	ASH	3	39	5	1.1067	0	9.0359e-10	-30.0436	-2.02984	0.049417	0.264912	partner_not_expressed_in_neuron	NA	NA	NA	NA	NA	NA	NA	NA	NA	NA	NA	NA
T25F10.3	ASH	3	39	5	6.92818	15.0663	2.17464	1.12078	0.496692	0.638376	0.712427	partner_expressed_in_neuron	T12A7.2	32	4	1.79173	3.10136	1.73093	0.791545	0.387629	0.717093	0.810039	partner_expressed_in_neuron	T12A7.2
lag-2	ASH	3	39	5	5.49804	0	1.81883e-10	-32.3563	-1.10007	0.278223	0.477749	partner_expressed_in_neuron	ZK856.6	32	4	0.427953	0	2.3367e-09	-28.6729	-1	0.325053	0.547054	partner_expressed_in_neuron	ZK856.6
ins-1	ASH	3	39	5	166.824	2279.17	13.6621	3.77211	0.947882	0.396818	0.52705	partner_not_expressed_in_neuron	NA	32	4	240.418	44.175	0.183743	-2.44424	-1.44933	0.156526	0.515442	partner_not_expressed_in_neuron	NA
irld-34	ASH	3	39	5	18.9818	155.532	8.19374	3.03452	1.30884	0.258838	0.477749	no_documented_extracellular_binding_partners	NA	32	4	43.3856	47.0488	1.08443	0.116941	0.0683758	0.948136	0.97595	no_documented_extracellular_binding_partners	NA
Y53H1B.2	ASH	3	39	5	5.4207	10.6463	1.96401	0.973801	0.576221	0.593534	0.682748	no_documented_extracellular_binding_partners	NA	NA	NA	NA	NA	NA	NA	NA	NA	NA	NA	NA
unc-6	ASH	3	39	5	140.915	98.9967	0.70253	-0.509369	-0.358854	0.72943	0.791872	partner_not_expressed_in_neuron	NA	32	4	87.9859	248.775	2.82744	1.4995	0.63656	0.567189	0.692957	partner_expressed_in_neuron	unc-40
kpc-1	ASH	3	39	5	84.3992	32.9524	0.390435	-1.35685	-1.5691	0.136747	0.397421	no_documented_extracellular_binding_partners	NA	32	4	66.7598	24.2072	0.362601	-1.46354	-1.58575	0.133063	0.48817	no_documented_extracellular_binding_partners	NA
lect-2	ASH	3	39	5	1.19818	9.4734	7.90646	2.98303	1.29257	0.263486	0.477749	partner_expressed_in_neuron	fmil-1|sax-7	32	4	3.35736	3.19738	0.952349	-0.0704382	-0.0461423	0.965339	0.986401	partner_expressed_in_neuron	fmil-1|sax-7
mnr-1	ASH	3	39	5	10.7158	1.59519	0.148864	-2.74793	-1.32144	0.193653	0.41735	partner_expressed_in_neuron	sax-7	32	4	15.39	0	6.49772e-11	-33.8413	-1.2074	0.236411	0.547054	partner_expressed_in_neuron	sax-7
B0222.11	ASH	3	39	5	10.656	0	9.3844e-11	-33.3109	-1.41257	0.16592	0.412363	partner_not_expressed_in_neuron	NA	32	4	60.6834	0	1.6479e-11	-35.8206	-1.3667	0.18155	0.532583	partner_not_expressed_in_neuron	NA
clec-41	ASH	3	39	5	1.79514	0.956946	0.533077	-0.907584	-0.698134	0.489898	0.604785	partner_expressed_in_neuron	clec-41	32	4	0.250693	0	3.98894e-09	-27.9013	-1.26143	0.216563	0.547054	partner_not_expressed_in_neuron	NA
C02B8.12	ASH	3	39	5	4.24894	0	2.35353e-10	-31.9845	-1.39102	0.172312	0.412363	partner_not_expressed_in_neuron	NA	32	4	0.140666	81.1427	576.848	9.17205	0.998265	0.39172	0.547054	partner_not_expressed_in_neuron	NA
adm-2	ASH	3	39	5	24.8953	23.2056	0.932125	-0.101405	-0.204768	0.84184	0.893054	no_documented_extracellular_binding_partners	NA	32	4	12.2191	17.9029	1.46515	0.551052	0.888788	0.424733	0.560329	no_documented_extracellular_binding_partners	NA
let-756	ASH	3	39	5	3.05546	0	3.27283e-10	-31.5087	-2.41127	0.0208383	0.138426	no_documented_extracellular_binding_partners	NA	32	4	3.78823	0.662394	0.174856	-2.51576	-1.04807	0.302137	0.547054	no_documented_extracellular_binding_partners	NA
C05D12.2	ASH	3	39	5	2.55186	6.05677	2.37347	1.247	0.695131	0.521436	0.629786	no_documented_extracellular_binding_partners	NA	32	4	0.243227	0	4.11139e-09	-27.8577	-1	0.325053	0.547054	no_documented_extracellular_binding_partners	NA
irld-13	ASH	3	39	5	0.598165	0	1.67178e-09	-29.156	-1	0.323636	0.477749	no_documented_extracellular_binding_partners	NA	32	4	0.115788	0	8.63649e-09	-26.7869	-1	0.325053	0.547054	no_documented_extracellular_binding_partners	NA
B0393.5	ASH	3	39	5	0.578794	21.6561	37.4159	5.22558	1.3685	0.242888	0.477749	partner_expressed_in_neuron	F58E6.13	32	4	1.9462	46.3096	23.7949	4.57258	0.957129	0.408886	0.550519	partner_not_expressed_in_neuron	NA
C02B10.3	ASH	3	39	5	165.208	152.523	0.923218	-0.115256	-0.337525	0.746659	0.804316	no_documented_extracellular_binding_partners	NA	32	4	127.584	58.2511	0.45657	-1.13109	-2.28948	0.0325021	0.266624	no_documented_extracellular_binding_partners	NA
C11H1.5	ASH	3	39	5	0.827164	0	1.20895e-09	-29.6236	-2.01269	0.0512734	0.264912	no_documented_extracellular_binding_partners	NA	32	4	3.43272	0	2.91314e-10	-31.6767	-1	0.325053	0.547054	no_documented_extracellular_binding_partners	NA
C16B8.4	ASH	3	39	5	27.646	0	3.61715e-11	-34.6864	-1.67217	0.102707	0.35205	partner_not_expressed_in_neuron	NA	32	4	9.13584	0.813207	0.0890128	-3.48984	-1.43231	0.161716	0.51596	partner_not_expressed_in_neuron	NA
spe-9	ASH	3	39	5	1.03783	0	9.63549e-10	-29.9509	-2.24934	0.0303655	0.184173	partner_not_expressed_in_neuron	NA	32	4	0.337683	0.8251	2.44342	1.2889	0.574873	0.6018	0.707555	partner_not_expressed_in_neuron	NA
nas-37	ASH	3	39	5	19.4529	4.39874	0.226123	-2.14482	-1.45765	0.152381	0.412363	no_documented_extracellular_binding_partners	NA	32	4	21.9186	2.83506	0.129345	-2.9507	-1.6329	0.111817	0.455371	no_documented_extracellular_binding_partners	NA
C18E9.7	ASH	3	39	5	4.60275	0.0839867	0.0182471	-5.77619	-1.41027	0.166582	0.412363	no_documented_extracellular_binding_partners	NA	32	4	2.64133	11.0159	4.17061	2.06026	0.739273	0.508104	0.637815	no_documented_extracellular_binding_partners	NA
C23H4.8	ASH	3	39	5	0	26.4844	2.64844e+10	34.6244	1	0.373901	0.516428	partner_not_expressed_in_neuron	NA	32	4	0.553492	16.2117	29.2898	4.87232	1.02509	0.380672	0.547054	partner_not_expressed_in_neuron	NA
hir-1	ASH	3	39	5	0.275924	0	3.62419e-09	-28.0397	-1	0.323636	0.477749	partner_not_expressed_in_neuron	NA	NA	NA	NA	NA	NA	NA	NA	NA	NA	NA	NA
C27A7.8	ASH	3	39	5	21.1859	0	4.72011e-11	-34.3024	-1.09512	0.280359	0.477749	no_documented_extracellular_binding_partners	NA	32	4	254.069	38.5566	0.151756	-2.72017	-0.879956	0.385367	0.547054	no_documented_extracellular_binding_partners	NA
irld-24	ASH	3	39	5	0.353472	4.40785	12.4702	3.64041	0.916865	0.410475	0.535152	no_documented_extracellular_binding_partners	NA	32	4	4.53056	0	2.20723e-10	-32.077	-1.48941	0.146483	0.492928	no_documented_extracellular_binding_partners	NA
ZK856.6	ASH	3	39	5	299.641	0	3.33733e-12	-38.1244	-1.12688	0.266859	0.477749	partner_expressed_in_neuron	dex-1|trk-1	32	4	28.6773	544.5	18.9871	4.24695	0.946264	0.413539	0.553354	partner_expressed_in_neuron	trk-1
C49C3.4	ASH	3	39	5	0.494963	0	2.02035e-09	-28.8827	-1	0.323636	0.477749	no_documented_extracellular_binding_partners	NA	32	4	3.33467	0	2.9988e-10	-31.6349	-1.42795	0.163303	0.51596	no_documented_extracellular_binding_partners	NA
mec-9	ASH	3	39	5	134.752	0	7.42106e-12	-36.9715	-1.35011	0.184969	0.41735	no_documented_extracellular_binding_partners	NA	32	4	1.52284	0	6.56667e-10	-30.5041	-1	0.325053	0.547054	no_documented_extracellular_binding_partners	NA
C53A5.13	ASH	3	39	5	3.32081	2.40395	0.723905	-0.466127	-0.677659	0.517036	0.629786	no_documented_extracellular_binding_partners	NA	32	4	1.55377	1.34375	0.864829	-0.209512	-0.202717	0.845099	0.902754	no_documented_extracellular_binding_partners	NA
lam-2	ASH	3	39	5	4.64894	1.69893	0.365446	-1.45227	-1.02731	0.314536	0.477749	no_documented_extracellular_binding_partners	NA	32	4	0.482821	1.30552	2.70394	1.43506	0.622939	0.57563	0.693978	no_documented_extracellular_binding_partners	NA
dex-1	ASH	3	39	5	2.08946	0.548841	0.262671	-1.92867	-1.10154	0.277033	0.477749	partner_expressed_in_neuron	ZK856.6	32	4	0	0.227847	2.27847e+08	27.7635	1	0.391002	0.547054	partner_expressed_in_neuron	ZK856.6
pqn-25	ASH	3	39	5	4.07073	0.434096	0.106638	-3.2292	-1.16316	0.251768	0.477749	partner_not_expressed_in_neuron	NA	32	4	3.07707	0.710614	0.230939	-2.11442	-0.966917	0.34068	0.547054	partner_not_expressed_in_neuron	NA
trk-1	ASH	3	39	5	67.3898	105.812	1.57015	0.650903	0.708528	0.515942	0.629786	partner_expressed_in_neuron	ZK856.6	32	4	49.7665	33.7633	0.678434	-0.55972	-1.71787	0.0983441	0.438646	partner_expressed_in_neuron	ZK856.6
E01G6.1	ASH	3	39	5	0.0892368	0	1.12061e-08	-26.4111	-1	0.323636	0.477749	partner_expressed_in_neuron	egl-15|phg-1|B0507.1	NA	NA	NA	NA	NA	NA	NA	NA	NA	NA	NA
irld-2	ASH	3	39	5	11.0331	20.3894	1.84802	0.885982	0.439201	0.679724	0.749577	no_documented_extracellular_binding_partners	NA	32	4	6.19057	1.52127	0.245739	-2.0248	-1.29027	0.205716	0.547054	no_documented_extracellular_binding_partners	NA
F09F9.4	ASH	3	39	5	9.34097	2.23162	0.238907	-2.06548	-1.6894	0.101521	0.35205	partner_not_expressed_in_neuron	NA	32	4	7.70376	9.80192	1.27236	0.347501	0.244149	0.820341	0.8866	partner_not_expressed_in_neuron	NA
irld-30	ASH	3	39	5	0	23.9767	2.39767e+10	34.4809	1	0.373901	0.516428	no_documented_extracellular_binding_partners	NA	32	4	0	39.7535	3.97535e+10	35.2104	1	0.391002	0.547054	no_documented_extracellular_binding_partners	NA
irld-31	ASH	3	39	5	0	7.10311	7.10311e+09	32.7258	1	0.373901	0.516428	no_documented_extracellular_binding_partners	NA	32	4	0	22.6552	2.26552e+10	34.3991	1	0.391002	0.547054	no_documented_extracellular_binding_partners	NA
F19C6.3	ASH	3	39	5	46.5868	15.201	0.326295	-1.61575	-1.82473	0.0813081	0.326438	no_documented_extracellular_binding_partners	NA	32	4	30.2613	0	3.30456e-11	-34.8168	-2.55391	0.0157877	0.223913	no_documented_extracellular_binding_partners	NA
F21A3.11	ASH	3	39	5	0.831505	6.29274	7.5679	2.91989	1.545	0.194009	0.41735	partner_expressed_in_neuron	T13C2.6	32	4	0	1.93811	1.93811e+09	30.852	1	0.391002	0.547054	partner_expressed_in_neuron	T13C2.6
F28C1.3	ASH	3	39	5	47.8851	27.1261	0.566483	-0.819894	-1.97565	0.0860126	0.326438	no_documented_extracellular_binding_partners	NA	32	4	25.8086	26.2869	1.01853	0.0264947	0.068339	0.948165	0.97595	no_documented_extracellular_binding_partners	NA
F30H5.3	ASH	3	39	5	0.747626	2.0549	2.74856	1.45868	0.992913	0.368236	0.516428	no_documented_extracellular_binding_partners	NA	NA	NA	NA	NA	NA	NA	NA	NA	NA	NA	NA
atrn-1	ASH	3	39	5	20.2222	19.9787	0.987958	-0.0174778	-0.0303912	0.976938	0.981211	no_documented_extracellular_binding_partners	NA	32	4	14.3387	9.28444	0.647509	-0.627028	-1.08655	0.315018	0.547054	no_documented_extracellular_binding_partners	NA
lin-3	ASH	3	39	5	0.0822634	0	1.21561e-08	-26.2937	-1	0.323636	0.477749	partner_not_expressed_in_neuron	NA	NA	NA	NA	NA	NA	NA	NA	NA	NA	NA	NA
nas-39	ASH	3	39	5	0.53899	23.9514	44.4376	5.47371	1.07546	0.342681	0.497959	partner_not_expressed_in_neuron	NA	32	4	0.720505	30.3454	42.1168	5.39632	0.976126	0.400957	0.547054	partner_not_expressed_in_neuron	NA
F40F11.4	ASH	3	39	5	23.6237	10.3643	0.438723	-1.18862	-2.23215	0.042566	0.242366	no_documented_extracellular_binding_partners	NA	32	4	14.5411	3.43263	0.236064	-2.08275	-3.54251	0.00128952	0.113162	no_documented_extracellular_binding_partners	NA
agr-1	ASH	3	39	5	117.366	29.3607	0.250165	-1.99905	-1.34095	0.188059	0.41735	partner_expressed_in_neuron	sol-1	32	4	99.2936	158.53	1.59658	0.674984	0.380799	0.723511	0.810039	partner_expressed_in_neuron	sol-1
dep-1	ASH	3	39	5	107.658	144.178	1.33923	0.421407	0.492383	0.643271	0.71503	partner_expressed_in_neuron	phg-1	32	4	65.3876	86.5825	1.32414	0.405057	0.248702	0.818912	0.8866	partner_not_expressed_in_neuron	NA
F46G10.2	ASH	3	39	5	15.6191	10.6157	0.679662	-0.55711	-0.355217	0.728755	0.791872	no_documented_extracellular_binding_partners	NA	32	4	8.20189	3.68191	0.448909	-1.1555	-0.991113	0.330829	0.547054	no_documented_extracellular_binding_partners	NA
F53C11.9	ASH	3	39	5	1.98695	0	5.03283e-10	-30.8879	-1.49445	0.143315	0.40801	partner_not_expressed_in_neuron	NA	32	4	1.99334	0	5.01671e-10	-30.8925	-1	0.325053	0.547054	partner_not_expressed_in_neuron	NA
nid-1	ASH	3	39	5	11.4053	0	8.76782e-11	-33.409	-1.2621	0.214604	0.443514	partner_not_expressed_in_neuron	NA	32	4	3.11797	0	3.20722e-10	-31.538	-1	0.325053	0.547054	partner_not_expressed_in_neuron	NA
F58E6.13	ASH	3	39	5	4.16939	6.9355	1.66343	0.734162	0.751762	0.480274	0.598199	partner_expressed_in_neuron	F58E6.13|ptp-3	32	4	1.14155	1.45952	1.27854	0.354494	0.322588	0.758839	0.840051	partner_expressed_in_neuron	ptp-3
irld-10	ASH	3	39	5	6.16371	0	1.6224e-10	-32.5212	-1	0.323636	0.477749	no_documented_extracellular_binding_partners	NA	NA	NA	NA	NA	NA	NA	NA	NA	NA	NA	NA
H42K12.3	ASH	3	39	5	3.09629	4.55705	1.47178	0.557561	0.314226	0.76791	0.820869	partner_not_expressed_in_neuron	NA	32	4	1.19799	11.7778	9.83129	3.29738	0.973456	0.401759	0.547054	partner_not_expressed_in_neuron	NA
apx-1	ASH	3	39	5	0.663122	0	1.50802e-09	-29.3047	-1.42012	0.163727	0.412363	no_documented_extracellular_binding_partners	NA	32	4	0.119664	0	8.35676e-09	-26.8344	-1	0.325053	0.547054	no_documented_extracellular_binding_partners	NA
R05G6.9	ASH	3	39	5	2.79217	0	3.58145e-10	-31.3787	-1.60263	0.117297	0.362963	partner_not_expressed_in_neuron	NA	NA	NA	NA	NA	NA	NA	NA	NA	NA	NA	NA
lin-12	ASH	3	39	5	5.12221	0	1.95228e-10	-32.2541	-1.75808	0.0867875	0.326438	partner_not_expressed_in_neuron	NA	32	4	0.0714501	0	1.39958e-08	-26.0904	-1	0.325053	0.547054	partner_not_expressed_in_neuron	NA
nas-23	ASH	3	39	5	0.0974511	0	1.02616e-08	-26.5382	-1.15605	0.254879	0.477749	partner_not_expressed_in_neuron	NA	NA	NA	NA	NA	NA	NA	NA	NA	NA	NA	NA
R11G1.1	ASH	3	39	5	14.7748	0	6.76828e-11	-33.7824	-1.66029	0.105088	0.35205	partner_not_expressed_in_neuron	NA	32	4	6.37432	1.91113	0.299817	-1.73785	-0.979864	0.334732	0.547054	partner_not_expressed_in_neuron	NA
T05G5.1	ASH	3	39	5	3.06796	13.809	4.50104	2.17026	0.761648	0.485481	0.601997	partner_expressed_in_neuron	sol-1	32	4	1.93233	8.86143	4.58587	2.1972	0.766254	0.495307	0.626943	partner_expressed_in_neuron	sol-1|rig-1
irld-49	ASH	3	39	5	0.029842	0	3.35099e-08	-24.8308	-1	0.323636	0.477749	no_documented_extracellular_binding_partners	NA	NA	NA	NA	NA	NA	NA	NA	NA	NA	NA	NA
T12A7.2	ASH	3	39	5	149.076	152.959	1.02604	0.0370938	0.0843132	0.935611	0.956174	partner_not_expressed_in_neuron	NA	32	4	90.8994	45.8427	0.504324	-0.987578	-1.77965	0.146354	0.492928	partner_not_expressed_in_neuron	NA
T13C2.6	ASH	3	39	5	22.5362	42.1394	1.86985	0.902922	1.0777	0.337976	0.493692	partner_not_expressed_in_neuron	NA	32	4	36.4526	23.6746	0.649462	-0.622682	-0.944408	0.365901	0.547054	partner_not_expressed_in_neuron	NA
T19D12.6	ASH	3	39	5	188.781	251.142	1.33033	0.411787	0.571307	0.592902	0.682748	partner_expressed_in_neuron	casy-1	32	4	194.835	373.929	1.91921	0.940512	0.656225	0.5557	0.684876	partner_expressed_in_neuron	casy-1
T21B6.3	ASH	3	39	5	3.67063	3.70481	1.00931	0.0133744	0.0102894	0.992197	0.992197	no_documented_extracellular_binding_partners	NA	32	4	0.51755	0	1.93218e-09	-28.9471	-1.55457	0.1302	0.48817	no_documented_extracellular_binding_partners	NA
chhy-1	ASH	3	39	5	74.3945	0	1.34418e-11	-36.1145	-1.679	0.101357	0.35205	partner_expressed_in_neuron	T13C2.6	32	4	46.257	0	2.16184e-11	-35.429	-1.60816	0.117938	0.473439	partner_expressed_in_neuron	T13C2.6
irld-52	ASH	3	39	5	0.123316	12.6842	102.86	6.68453	0.990254	0.3781	0.516877	no_documented_extracellular_binding_partners	NA	32	4	0.0694765	17.258	248.401	7.95653	0.995966	0.392671	0.547054	no_documented_extracellular_binding_partners	NA
irld-15	ASH	3	39	5	5.45147	13.8993	2.54964	1.3503	0.822987	0.448619	0.563806	no_documented_extracellular_binding_partners	NA	32	4	7.63809	11.6636	1.52703	0.61073	0.312627	0.768719	0.847098	no_documented_extracellular_binding_partners	NA
irld-55	ASH	3	39	5	0.0189295	2.06234	108.949	6.76751	0.99078	0.377869	0.516877	no_documented_extracellular_binding_partners	NA	32	4	0.393033	2.42505	6.1701	2.62529	0.827135	0.466006	0.600341	no_documented_extracellular_binding_partners	NA
unc-71	ASH	3	39	5	19.6625	0	5.08583e-11	-34.1947	-2.88394	0.00643426	0.0716579	partner_expressed_in_neuron	F53C11.9|T05G5.1	32	4	11.7679	2.48287	0.210987	-2.24478	-1.98387	0.059212	0.334441	partner_not_expressed_in_neuron	NA
fmil-1	ASH	3	39	5	30.0839	33.2454	1.10509	0.144167	0.130991	0.899386	0.934138	partner_expressed_in_neuron	sol-1	32	4	9.25151	3.38891	0.366309	-1.44887	-1.1591	0.267279	0.547054	partner_expressed_in_neuron	sol-1|unc-40
irld-17	ASH	3	39	5	0.109646	0	9.12029e-09	-26.7083	-1	0.323636	0.477749	no_documented_extracellular_binding_partners	NA	NA	NA	NA	NA	NA	NA	NA	NA	NA	NA	NA
ced-1	ASH	3	39	5	9.71507	22.6631	2.33277	1.22205	0.98836	0.372463	0.516428	partner_not_expressed_in_neuron	NA	32	4	5.6198	4.52244	0.804732	-0.31342	-0.338578	0.74797	0.834046	partner_not_expressed_in_neuron	NA
Y51H4A.25	ASH	3	39	5	0.685159	0.283983	0.414478	-1.27063	-0.820285	0.419803	0.542245	no_documented_extracellular_binding_partners	NA	NA	NA	NA	NA	NA	NA	NA	NA	NA	NA	NA
ndnf-1	ASH	3	39	5	0.537442	4.13279	7.68974	2.94294	0.86838	0.433852	0.552364	partner_expressed_in_neuron	egl-15	32	4	0.589433	2.72328	4.62017	2.20794	0.773605	0.492954	0.626788	partner_expressed_in_neuron	egl-15
daf-2	ASH	3	39	5	91.0302	60.5965	0.665675	-0.58711	-1.78355	0.0989646	0.35205	partner_expressed_in_neuron	daf-2|casy-1	32	4	31.7116	16.7209	0.527281	-0.923356	-1.89521	0.0689732	0.340026	partner_expressed_in_neuron	daf-2|casy-1
Y69H2.3	ASH	3	39	5	7.58385	0	1.31859e-10	-32.8203	-1.01087	0.318473	0.477749	no_documented_extracellular_binding_partners	NA	32	4	5.44145	0	1.83775e-10	-32.3413	-1	0.325053	0.547054	no_documented_extracellular_binding_partners	NA
mab-7	ASH	3	39	5	0.953951	1.65278	1.73256	0.792909	0.558937	0.596672	0.682748	no_documented_extracellular_binding_partners	NA	32	4	1.686	6.82322	4.04699	2.01685	0.891664	0.437116	0.5713	no_documented_extracellular_binding_partners	NA
irld-19	ASH	3	39	5	1.52051	0	6.57672e-10	-30.5019	-1	0.323636	0.477749	no_documented_extracellular_binding_partners	NA	NA	NA	NA	NA	NA	NA	NA	NA	NA	NA	NA
irld-62	ASH	3	39	5	0	5.37703	5.37703e+09	32.3242	1	0.373901	0.516428	no_documented_extracellular_binding_partners	NA	32	4	0.0134086	4.25184	317.098	8.30878	0.996841	0.392309	0.547054	no_documented_extracellular_binding_partners	NA
let-23	ASH	3	39	5	20.7988	0	4.80797e-11	-34.2758	-1	0.323636	0.477749	partner_not_expressed_in_neuron	NA	NA	NA	NA	NA	NA	NA	NA	NA	NA	NA	NA
irld-65	ASH	3	39	5	0.577894	0	1.73042e-09	-29.1062	-1.17447	0.247513	0.477749	no_documented_extracellular_binding_partners	NA	32	4	1.82585	0.453674	0.248473	-2.00884	-0.979447	0.334519	0.547054	no_documented_extracellular_binding_partners	NA
lgx-1	ASH	3	39	5	1.61836	0	6.17911e-10	-30.5919	-1	0.323636	0.477749	partner_not_expressed_in_neuron	NA	NA	NA	NA	NA	NA	NA	NA	NA	NA	NA	NA
gon-1	ASH	3	39	5	45.3073	0	2.20715e-11	-35.399	-1.80848	0.0784505	0.326438	no_documented_extracellular_binding_partners	NA	32	4	41.1185	10.7904	0.262421	-1.93004	-1.41136	0.17023	0.524719	no_documented_extracellular_binding_partners	NA
F28B4.3	ASH	3	39	5	0.901475	2.5074	2.78144	1.47583	0.627553	0.56182	0.664451	partner_expressed_in_neuron	egl-15	NA	NA	NA	NA	NA	NA	NA	NA	NA	NA	NA
irg-7	ASH	3	39	5	3.04295	0.631509	0.207532	-2.26859	-2.19156	0.0376868	0.219055	no_documented_extracellular_binding_partners	NA	NA	NA	NA	NA	NA	NA	NA	NA	NA	NA	NA
ten-1	ASH	3	39	5	162.167	69.7785	0.430288	-1.21663	-1.38899	0.192135	0.41735	partner_not_expressed_in_neuron	NA	32	4	84.8801	0	1.17813e-11	-36.3047	-3.47294	0.00154071	0.113162	partner_not_expressed_in_neuron	NA
T01D3.1	ASH	3	39	5	190.925	132.295	0.692919	-0.529242	-0.779412	0.456979	0.571736	no_documented_extracellular_binding_partners	NA	32	4	103.423	84.8582	0.820495	-0.285433	-0.522765	0.613421	0.718213	no_documented_extracellular_binding_partners	NA
mec-1	ASH	3	39	5	167.28	0	5.97801e-12	-37.2835	-1.29412	0.203435	0.429987	no_documented_extracellular_binding_partners	NA	NA	NA	NA	NA	NA	NA	NA	NA	NA	NA	NA
Y64G10A.7	ASH	3	39	5	21.2666	0	4.70221e-11	-34.3079	-1.4704	0.149685	0.412363	no_documented_extracellular_binding_partners	NA	NA	NA	NA	NA	NA	NA	NA	NA	NA	NA	NA
sol-1	ASH	3	39	5	131.102	0	7.62765e-12	-36.9319	-3.91111	0.000367267	0.0192466	partner_expressed_in_neuron	agr-1|T05G5.1|fmil-1	32	4	109.504	14.3436	0.130987	-2.9325	-3.38812	0.00179355	0.113162	partner_expressed_in_neuron	agr-1|fmil-1
C34F6.10	ASH	3	39	5	115.916	31.3354	0.270329	-1.88721	-2.91106	0.0065708	0.0716579	no_documented_extracellular_binding_partners	NA	32	4	115.872	105.521	0.91067	-0.135	-0.189347	0.859277	0.911158	no_documented_extracellular_binding_partners	NA
ost-1	ASH	3	39	5	38.4377	26.2522	0.682981	-0.550083	-0.519996	0.623973	0.704369	no_documented_extracellular_binding_partners	NA	32	4	14.2596	1.2449	0.0873024	-3.51783	-2.95122	0.00570121	0.14564	no_documented_extracellular_binding_partners	NA
phg-1	ASH	3	39	5	0.226889	0.24593	1.08393	0.116265	0.0702637	0.946316	0.963585	partner_expressed_in_neuron	dep-1	NA	NA	NA	NA	NA	NA	NA	NA	NA	NA	NA
egl-17	ASH	3	39	5	0.166877	0	5.99243e-09	-27.3142	-1	0.323636	0.477749	no_documented_extracellular_binding_partners	NA	NA	NA	NA	NA	NA	NA	NA	NA	NA	NA	NA
mig-13	ASH	3	39	5	12.4916	0	8.00537e-11	-33.5402	-1.7575	0.0868862	0.326438	partner_not_expressed_in_neuron	NA	32	4	0.488003	0	2.04917e-09	-28.8623	-1	0.325053	0.547054	partner_not_expressed_in_neuron	NA
flr-2	ASH	3	39	5	4.86018	0	2.05754e-10	-32.1784	-1.40518	0.168092	0.412363	partner_not_expressed_in_neuron	NA	NA	NA	NA	NA	NA	NA	NA	NA	NA	NA	NA
irld-38	ASH	3	39	5	0	1.37933	1.37933e+09	30.3613	1	0.373901	0.516428	no_documented_extracellular_binding_partners	NA	32	4	0	9.62356	9.62356e+09	33.1639	1	0.391002	0.547054	no_documented_extracellular_binding_partners	NA
neto-1	ASH	3	39	5	24.5907	0	4.06658e-11	-34.5174	-3.06784	0.00396266	0.0614212	partner_not_expressed_in_neuron	NA	32	4	58.0825	0	1.72169e-11	-35.7574	-2.59417	0.0143509	0.223913	partner_not_expressed_in_neuron	NA
plx-2	ASH	3	39	5	49.0817	31.5942	0.643705	-0.635528	-0.564178	0.597099	0.682748	partner_not_expressed_in_neuron	NA	32	4	39.7732	35.648	0.896283	-0.157974	-0.138159	0.894973	0.945442	partner_expressed_in_neuron	mab-20
sol-2	ASH	3	39	5	53.0158	0	1.88623e-11	-35.6257	-4.25945	0.000129818	0.0106047	no_documented_extracellular_binding_partners	NA	32	4	79.5246	19.4258	0.244274	-2.03342	-2.07206	0.052226	0.30574	no_documented_extracellular_binding_partners	NA
T02C5.1	ASH	3	39	5	2.61387	2.38102	0.910918	-0.134607	-0.109138	0.915886	0.944039	partner_not_expressed_in_neuron	NA	NA	NA	NA	NA	NA	NA	NA	NA	NA	NA	NA
svh-2	ASH	3	39	5	22.3982	12.8469	0.573567	-0.801965	-1.00943	0.33517	0.492171	no_documented_extracellular_binding_partners	NA	32	4	16.1843	8.61459	0.532279	-0.909744	-1.32892	0.233465	0.547054	no_documented_extracellular_binding_partners	NA
ilc-17.1	ASH	3	39	5	5.88174	0.332995	0.056615	-4.14267	-1.0903	0.282388	0.477749	no_documented_extracellular_binding_partners	NA	32	4	0.328228	35.3848	107.806	6.75229	1.04979	0.370916	0.547054	no_documented_extracellular_binding_partners	NA
ins-18	ASH	3	39	5	380.65	3810.47	10.0104	3.32343	1.15571	0.311691	0.477749	partner_not_expressed_in_neuron	NA	32	4	948.509	931.476	0.982042	-0.0261427	-0.0153495	0.988256	0.991785	partner_not_expressed_in_neuron	NA
T28F3.8	ASH	3	39	5	1.27726	10.1942	7.98129	2.99662	1.56415	0.190623	0.41735	no_documented_extracellular_binding_partners	NA	32	4	4.40743	1.95421	0.44339	-1.17335	-0.734454	0.467881	0.600341	no_documented_extracellular_binding_partners	NA
plx-1	ASH	3	39	5	22.509	0	4.44268e-11	-34.3898	-2.37631	0.0226298	0.146831	partner_expressed_in_neuron	casy-1|sax-3	32	4	13.9152	0	7.18638e-11	-33.6959	-2.76047	0.00960659	0.20765	partner_expressed_in_neuron	casy-1|sax-3
Y69A2AR.31	ASH	3	39	5	55.1414	15.6364	0.28357	-1.81823	-1.50478	0.145662	0.410502	no_documented_extracellular_binding_partners	NA	32	4	49.1702	0	2.03375e-11	-35.5171	-2.29345	0.0287619	0.260712	no_documented_extracellular_binding_partners	NA
mab-20	ASH	3	39	5	131.845	9.41463	0.0714066	-3.8078	-5.05505	9.64028e-06	0.00268964	partner_expressed_in_neuron	efn-4|plx-2	32	4	250.861	132.056	0.52641	-0.92574	-1.6406	0.157751	0.515442	partner_expressed_in_neuron	mab-20|plx-2
Y95B8A.6	ASH	3	39	5	3.9798	1.97728	0.496828	-1.00918	-0.877976	0.409072	0.535152	no_documented_extracellular_binding_partners	NA	32	4	2.99036	7.07874	2.36718	1.24317	0.954761	0.401128	0.547054	no_documented_extracellular_binding_partners	NA
lev-10	ASH	3	39	5	1.88068	0	5.31723e-10	-30.8086	-1.7573	0.0869217	0.326438	no_documented_extracellular_binding_partners	NA	32	4	4.96405	0	2.01448e-10	-32.2089	-2.08595	0.0453045	0.287186	no_documented_extracellular_binding_partners	NA
daf-28	ASH	3	39	5	1166.49	1370.93	1.17526	0.232979	0.150793	0.882023	0.925686	partner_not_expressed_in_neuron	NA	32	4	360.636	59.8149	0.165859	-2.59197	-1.65752	0.106662	0.455371	partner_not_expressed_in_neuron	NA
ins-6	ASH	3	39	5	284.72	0	3.51222e-12	-38.0508	-1.02898	0.309992	0.477749	partner_not_expressed_in_neuron	NA	32	4	0	75.2789	7.52789e+10	36.1315	1	0.391002	0.547054	partner_not_expressed_in_neuron	NA
Y71H2AM.10	ASH	3	39	5	94.5393	66.7661	0.706226	-0.501798	-1.42372	0.175882	0.412363	no_documented_extracellular_binding_partners	NA	32	4	142.134	65.6874	0.46215	-1.11357	-2.72504	0.0168791	0.223913	no_documented_extracellular_binding_partners	NA
scl-10	ASH	3	39	5	0.46903	0	2.13206e-09	-28.8051	-1.27652	0.20952	0.438821	partner_expressed_in_neuron	fmil-1|efn-4	32	4	0.810957	0.377091	0.464996	-1.10471	-0.881104	0.40299	0.547054	partner_expressed_in_neuron	fmil-1
eva-1	ASH	3	39	5	99.931	52.2731	0.523091	-0.934866	-1.11627	0.278138	0.477749	partner_not_expressed_in_neuron	NA	32	4	66.8837	16.3549	0.244528	-2.03193	-1.94199	0.0606992	0.334441	partner_not_expressed_in_neuron	NA
unc-129	ASH	3	39	5	8.42838	0	1.18647e-10	-32.9726	-1	0.323636	0.477749	no_documented_extracellular_binding_partners	NA	NA	NA	NA	NA	NA	NA	NA	NA	NA	NA	NA
epi-1	ASH	3	39	5	2.09474	0.752975	0.35946	-1.4761	-1.02596	0.314549	0.477749	no_documented_extracellular_binding_partners	NA	NA	NA	NA	NA	NA	NA	NA	NA	NA	NA	NA
emb-9	ASH	3	39	5	3.03068	0	3.29959e-10	-31.497	-1.38713	0.173486	0.412363	no_documented_extracellular_binding_partners	NA	32	4	3.01145	0	3.32066e-10	-31.4878	-1.30651	0.200991	0.547054	no_documented_extracellular_binding_partners	NA
let-2	ASH	3	39	5	7.93252	5.95309	0.750466	-0.414142	-0.351017	0.738583	0.798701	no_documented_extracellular_binding_partners	NA	NA	NA	NA	NA	NA	NA	NA	NA	NA	NA	NA
cle-1	ASH	3	39	5	34.2081	0	2.92328e-11	-34.9936	-1.58617	0.120988	0.362963	partner_not_expressed_in_neuron	NA	32	4	37.215	51.4973	1.38378	0.46861	0.249702	0.813713	0.886254	partner_not_expressed_in_neuron	NA
egl-20	ASH	3	39	5	0.361106	6.42606	17.7955	4.15344	0.942319	0.399072	0.52705	partner_not_expressed_in_neuron	NA	32	4	2.52951	0.810877	0.320567	-1.6413	-1.18202	0.250393	0.547054	partner_not_expressed_in_neuron	NA
cwn-1	ASH	3	39	5	3.63002	0	2.75481e-10	-31.7573	-1.25496	0.217156	0.44549	partner_not_expressed_in_neuron	NA	32	4	7.67526	0	1.30289e-10	-32.8376	-1	0.325053	0.547054	partner_not_expressed_in_neuron	NA
cwn-2	ASH	3	39	5	97.5128	0	1.02551e-11	-36.5049	-1.13443	0.263721	0.477749	no_documented_extracellular_binding_partners	NA	NA	NA	NA	NA	NA	NA	NA	NA	NA	NA	NA
ddr-2	ASH	3	39	5	10.5977	3.08961	0.291535	-1.77826	-1.63547	0.120435	0.362963	no_documented_extracellular_binding_partners	NA	32	4	6.72944	1.53496	0.228096	-2.13229	-1.54281	0.133769	0.48817	no_documented_extracellular_binding_partners	NA
mom-2	ASH	3	39	5	0.622395	0	1.6067e-09	-29.2133	-1	0.323636	0.477749	partner_not_expressed_in_neuron	NA	32	4	0.138936	0	7.19756e-09	-27.0498	-1.75024	0.0899705	0.40777	partner_not_expressed_in_neuron	NA
stg-1	ASH	3	39	5	33.2671	0	3.00597e-11	-34.9534	-1.95211	0.0583222	0.287801	no_documented_extracellular_binding_partners	NA	32	4	21.0589	3.85485	0.183051	-2.44968	-1.2734	0.211519	0.547054	no_documented_extracellular_binding_partners	NA
stg-2	ASH	3	39	5	77.4056	0	1.2919e-11	-36.1717	-3.18024	0.00292678	0.0551743	no_documented_extracellular_binding_partners	NA	32	4	90.7002	13.1296	0.144758	-2.78828	-2.49009	0.0183538	0.223913	no_documented_extracellular_binding_partners	NA
cni-1	ASH	3	39	5	11.7686	5.69256	0.483706	-1.0478	-1.90908	0.088217	0.326438	no_documented_extracellular_binding_partners	NA	32	4	43.4692	51.3691	1.18174	0.240907	0.529179	0.624496	0.728147	no_documented_extracellular_binding_partners	NA
cam-1	ASK	3	22	6	62.0563	26.5583	0.42797	-1.22442	-1.61887	0.117564	0.55185	partner_not_expressed_in_neuron	NA	24	5	40.2476	13.152	0.326778	-1.61362	-1.87154	0.0759781	0.541301	partner_not_expressed_in_neuron	NA
egl-15	ASK	3	22	6	2.08055	2.39535	1.15131	0.203272	0.102489	0.92002	0.9336	partner_expressed_in_neuron	F28B4.3	24	5	0.756229	0	1.32235e-09	-29.4942	-1.93649	0.0651896	0.537944	partner_not_expressed_in_neuron	NA
ver-3	ASK	3	22	6	14.0126	0	7.13646e-11	-33.706	-1.05513	0.303354	0.55185	partner_not_expressed_in_neuron	NA	24	5	13.505	0	7.40467e-11	-33.6528	-1	0.327716	0.541301	partner_not_expressed_in_neuron	NA
clr-1	ASK	3	22	6	28.1652	3.30723	0.117422	-3.09022	-2.36498	0.026233	0.55185	partner_not_expressed_in_neuron	NA	24	5	17.0159	9.12213	0.536094	-0.899441	-1.66476	0.108883	0.541301	partner_not_expressed_in_neuron	NA
ptp-3	ASK	3	22	6	176.382	124.015	0.703104	-0.508189	-0.792493	0.44229	0.605889	partner_not_expressed_in_neuron	NA	24	5	150.766	57.8611	0.38378	-1.38165	-1.9151	0.0662388	0.537944	partner_not_expressed_in_neuron	NA
ptp-4	ASK	3	22	6	19.2942	7.96575	0.412857	-1.27629	-1.02132	0.322745	0.55185	partner_expressed_in_neuron	ptp-4|R11G1.1|T19D12.6	24	5	18.3606	9.02635	0.491616	-1.0244	-0.947748	0.354867	0.541301	partner_expressed_in_neuron	ptp-4|R11G1.1|T19D12.6
dig-1	ASK	3	22	6	43.8901	0	2.27842e-11	-35.3532	-1.62528	0.119017	0.55185	no_documented_extracellular_binding_partners	NA	NA	NA	NA	NA	NA	NA	NA	NA	NA	NA	NA
him-4	ASK	3	22	6	44.8585	4.31217	0.0961283	-3.3789	-1.09988	0.28351	0.55185	partner_not_expressed_in_neuron	NA	24	5	20.7494	0	4.81943e-11	-34.2723	-1.04727	0.305858	0.541301	partner_not_expressed_in_neuron	NA
unc-52	ASK	3	22	6	2.20618	0	4.53273e-10	-31.0389	-1	0.328695	0.55185	no_documented_extracellular_binding_partners	NA	NA	NA	NA	NA	NA	NA	NA	NA	NA	NA	NA
igcm-1	ASK	3	22	6	0.983817	0	1.01645e-09	-29.8738	-1.39059	0.178912	0.55185	partner_not_expressed_in_neuron	NA	NA	NA	NA	NA	NA	NA	NA	NA	NA	NA	NA
igcm-2	ASK	3	22	6	6.28991	5.20605	0.827683	-0.27285	-0.205728	0.839023	0.884028	partner_not_expressed_in_neuron	NA	24	5	2.88215	0	3.46963e-10	-31.4245	-1.94357	0.0642828	0.537944	partner_not_expressed_in_neuron	NA
igcm-3	ASK	3	22	6	14.1923	25.69	1.81014	0.856097	0.89698	0.398211	0.579408	partner_not_expressed_in_neuron	NA	24	5	15.2267	10.0882	0.662531	-0.59394	-0.410065	0.691287	0.776326	partner_expressed_in_neuron	igcm-3
igcm-4	ASK	3	22	6	28.9186	13.3945	0.463178	-1.11036	-0.94713	0.354351	0.55185	partner_expressed_in_neuron	sax-3	24	5	5.98351	0.811203	0.135573	-2.88286	-1.96403	0.0601346	0.537944	partner_expressed_in_neuron	sax-3
oig-1	ASK	3	22	6	89.1512	8.10372	0.0908987	-3.4596	-1.56166	0.132637	0.55185	partner_expressed_in_neuron	casy-1	24	5	83.725	22.0467	0.263323	-1.9251	-1.63783	0.11309	0.541301	partner_expressed_in_neuron	casy-1
oig-2	ASK	3	22	6	11.9611	6.40274	0.535299	-0.901584	-0.795967	0.440652	0.605889	no_documented_extracellular_binding_partners	NA	24	5	6.14754	4.91178	0.798983	-0.323763	-0.339471	0.742441	0.811239	no_documented_extracellular_binding_partners	NA
oig-5	ASK	3	22	6	59.6399	0	1.67673e-11	-35.7956	-1.79315	0.0873655	0.55185	no_documented_extracellular_binding_partners	NA	24	5	117.794	18.4149	0.156332	-2.67732	-2.31946	0.028561	0.537944	no_documented_extracellular_binding_partners	NA
oig-8	ASK	3	22	6	254.993	0	3.92168e-12	-37.8917	-1.24493	0.226872	0.55185	no_documented_extracellular_binding_partners	NA	24	5	333.155	0	3.0016e-12	-38.2774	-1.33813	0.193936	0.541301	no_documented_extracellular_binding_partners	NA
rig-1	ASK	3	22	6	18.2026	0	5.49371e-11	-34.0834	-1.34492	0.192998	0.55185	partner_not_expressed_in_neuron	NA	24	5	26.1471	2.03878	0.0779732	-3.68088	-2.1413	0.042425	0.537944	partner_expressed_in_neuron	clr-1
rig-3	ASK	3	22	6	40.4292	10.245	0.253407	-1.98047	-1.69897	0.102768	0.55185	partner_expressed_in_neuron	ncam-1|cam-1	24	5	68.1505	0	1.46734e-11	-35.988	-2.77459	0.0107804	0.537944	partner_expressed_in_neuron	ncam-1|cam-1
rig-4	ASK	3	22	6	3.96947	0	2.51923e-10	-31.8863	-1.56104	0.13346	0.55185	no_documented_extracellular_binding_partners	NA	NA	NA	NA	NA	NA	NA	NA	NA	NA	NA	NA
rig-5	ASK	3	22	6	64.0893	0	1.56032e-11	-35.8994	-1	0.328695	0.55185	partner_expressed_in_neuron	T19D12.6|hmr-1|ptp-3	24	5	21.9767	0	4.55027e-11	-34.3553	-1	0.327716	0.541301	partner_expressed_in_neuron	T19D12.6|hmr-1|ptp-3
rig-6	ASK	3	22	6	60.3559	12.421	0.205796	-2.28072	-1.31092	0.201777	0.55185	no_documented_extracellular_binding_partners	NA	24	5	12.8175	20.5014	1.59949	0.677612	0.352839	0.738383	0.809932	no_documented_extracellular_binding_partners	NA
ncam-1	ASK	3	22	6	39.7502	99.0463	2.49172	1.31714	1.50864	0.180769	0.55185	partner_not_expressed_in_neuron	NA	24	5	230.091	97.2781	0.422781	-1.24202	-1.13504	0.266621	0.541301	partner_expressed_in_neuron	lron-7
sax-3	ASK	3	22	6	65.3985	48.3677	0.739585	-0.435213	-0.914107	0.375358	0.557965	partner_not_expressed_in_neuron	NA	24	5	56.2729	28.7977	0.511751	-0.966486	-1.55363	0.135706	0.541301	partner_expressed_in_neuron	igcm-4
sax-7	ASK	3	22	6	183.642	65.99	0.35934	-1.47658	-2.86617	0.00844396	0.55185	partner_expressed_in_neuron	sax-7	24	5	192.903	87.4797	0.45349	-1.14086	-2.61548	0.0148744	0.537944	partner_expressed_in_neuron	sax-7
lad-2	ASK	3	22	6	80.3012	0	1.24531e-11	-36.2247	-1.49223	0.150511	0.55185	partner_not_expressed_in_neuron	NA	24	5	2.50642	0	3.98975e-10	-31.223	-1	0.327716	0.541301	partner_not_expressed_in_neuron	NA
syg-1	ASK	3	22	6	20.0882	24.0768	1.19855	0.261291	0.166486	0.872122	0.905313	partner_expressed_in_neuron	syg-2|sax-3	24	5	12.0081	12.9952	1.0822	0.113962	0.0895039	0.930972	0.951137	partner_expressed_in_neuron	syg-2|sax-3
syg-2	ASK	3	22	6	37.3503	7.01729	0.187878	-2.41213	-1.57283	0.128127	0.55185	partner_expressed_in_neuron	syg-2	24	5	7.92514	0	1.26181e-10	-32.8838	-2.11106	0.0458444	0.537944	partner_expressed_in_neuron	syg-2
unc-40	ASK	3	22	6	69.7541	8.81296	0.126343	-2.98458	-2.18045	0.0389937	0.55185	partner_not_expressed_in_neuron	NA	24	5	31.276	40.0311	1.27993	0.356063	0.517192	0.624114	0.712195	partner_not_expressed_in_neuron	NA
unc-5	ASK	3	22	6	8.52629	0	1.17284e-10	-32.9893	-1.392	0.17849	0.55185	partner_not_expressed_in_neuron	NA	24	5	3.03777	0	3.29189e-10	-31.5004	-1.435	0.164745	0.541301	partner_not_expressed_in_neuron	NA
wrk-1	ASK	3	22	6	50.8546	90.8832	1.78712	0.837635	0.460754	0.66352	0.763465	partner_expressed_in_neuron	vab-2	24	5	12.9452	60.7747	4.69475	2.23105	0.978266	0.382707	0.541301	partner_expressed_in_neuron	vab-2
zig-1	ASK	3	22	6	81.5107	10.0848	0.123723	-3.01481	-3.72374	0.00100692	0.189333	no_documented_extracellular_binding_partners	NA	24	5	42.096	8.58822	0.204015	-2.29325	-2.35427	0.0260877	0.537944	no_documented_extracellular_binding_partners	NA
zig-3	ASK	3	22	6	76.1172	50.4215	0.66242	-0.594182	-0.287369	0.776338	0.848287	partner_not_expressed_in_neuron	NA	24	5	197.233	0	5.07014e-12	-37.5211	-1.27752	0.214164	0.541301	partner_not_expressed_in_neuron	NA
zig-4	ASK	3	22	6	460.793	0	2.17017e-12	-38.7453	-1.32274	0.200146	0.55185	partner_not_expressed_in_neuron	NA	24	5	851.135	225.265	0.264665	-1.91776	-0.745837	0.462504	0.584324	partner_expressed_in_neuron	mab-20
zig-5	ASK	3	22	6	305.888	254.692	0.832632	-0.264249	-0.187349	0.855383	0.894412	partner_expressed_in_neuron	igdb-2	24	5	136.526	120.437	0.882154	-0.180897	-0.126186	0.902574	0.935635	partner_expressed_in_neuron	igdb-2|ZC374.2
zig-7	ASK	3	22	6	1.25696	37.2206	29.6117	4.8881	1.50225	0.193243	0.55185	no_documented_extracellular_binding_partners	NA	24	5	0.47224	45.112	95.5276	6.57785	1.39142	0.236472	0.541301	no_documented_extracellular_binding_partners	NA
zig-8	ASK	3	22	6	197.423	13.4107	0.0679288	-3.87983	-1.30123	0.20703	0.55185	partner_not_expressed_in_neuron	NA	24	5	109.162	0	9.1607e-12	-36.6677	-1.37819	0.181407	0.541301	partner_not_expressed_in_neuron	NA
zig-9	ASK	3	22	6	1.70133	6.48994	3.81463	1.93154	0.723096	0.499625	0.657401	partner_expressed_in_neuron	H42K12.3	24	5	0.680337	0.0436284	0.0641276	-3.96291	-1.11448	0.276454	0.541301	partner_expressed_in_neuron	H42K12.3
zig-10	ASK	3	22	6	14.0405	56.0357	3.991	1.99675	1.59077	0.166931	0.55185	partner_not_expressed_in_neuron	NA	24	5	18.5192	9.59911	0.518334	-0.948046	-0.653864	0.51966	0.63664	partner_not_expressed_in_neuron	NA
igeg-1	ASK	3	22	6	4.58522	15.038	3.27968	1.71355	0.673826	0.526981	0.677195	no_documented_extracellular_binding_partners	NA	24	5	7.73421	0	1.29296e-10	-32.8486	-2.17757	0.039949	0.537944	no_documented_extracellular_binding_partners	NA
igeg-2	ASK	3	22	6	0.170577	14.0857	82.5768	6.36766	1.44074	0.209179	0.55185	no_documented_extracellular_binding_partners	NA	24	5	4.01488	17.2746	4.30264	2.10522	0.757931	0.488735	0.612001	no_documented_extracellular_binding_partners	NA
igdb-1	ASK	3	22	6	9.43662	8.25175	0.874439	-0.193571	-0.164338	0.872392	0.905313	no_documented_extracellular_binding_partners	NA	24	5	6.45077	4.34406	0.673417	-0.570429	-0.552734	0.585997	0.688121	no_documented_extracellular_binding_partners	NA
igdb-2	ASK	3	22	6	13.9252	27.0845	1.945	0.959772	0.8199	0.447312	0.605889	partner_expressed_in_neuron	zig-5	24	5	6.98867	7.77649	1.11273	0.1541	0.1343	0.89865	0.934993	partner_expressed_in_neuron	zig-5
madd-4	ASK	3	22	6	120.081	0	8.32771e-12	-36.8052	-2.05483	0.0525468	0.55185	partner_expressed_in_neuron	eva-1	24	5	200.937	34.8459	0.173417	-2.52768	-2.72417	0.0114246	0.537944	partner_expressed_in_neuron	nlg-1|eva-1
pxn-1	ASK	3	22	6	0	24.0337	2.40337e+10	34.4843	1	0.363217	0.55185	partner_not_expressed_in_neuron	NA	24	5	10.7972	31.1842	2.88817	1.53015	0.643433	0.552936	0.665876	partner_not_expressed_in_neuron	NA
pxn-2	ASK	3	22	6	0	28.396	2.8396e+10	34.725	1	0.363217	0.55185	partner_not_expressed_in_neuron	NA	24	5	0	26.4907	2.64907e+10	34.6248	1	0.373901	0.541301	partner_not_expressed_in_neuron	NA
iglr-1	ASK	3	22	6	36.7464	0	2.72136e-11	-35.0969	-1.72465	0.0992809	0.55185	no_documented_extracellular_binding_partners	NA	24	5	12.8376	0	7.78965e-11	-33.5797	-1.81093	0.0832341	0.541301	no_documented_extracellular_binding_partners	NA
iglr-2	ASK	3	22	6	20.0548	67.4097	3.36127	1.74901	1.63953	0.160455	0.55185	no_documented_extracellular_binding_partners	NA	24	5	57.1416	80.2889	1.40509	0.490658	0.652178	0.544505	0.661352	no_documented_extracellular_binding_partners	NA
iglr-3	ASK	3	22	6	54.9179	0	1.8209e-11	-35.6766	-2.14208	0.0440653	0.55185	no_documented_extracellular_binding_partners	NA	24	5	48.1482	0	2.07692e-11	-35.4868	-1.8968	0.0704829	0.539099	no_documented_extracellular_binding_partners	NA
tol-1	ASK	3	22	6	28.2282	33.3446	1.18125	0.240316	0.209468	0.838656	0.884028	partner_not_expressed_in_neuron	NA	24	5	31.2092	19.5102	0.625145	-0.677738	-0.671823	0.510096	0.62764	partner_not_expressed_in_neuron	NA
pan-1	ASK	3	22	6	330.027	281.449	0.852806	-0.22971	-0.873176	0.400694	0.579951	no_documented_extracellular_binding_partners	NA	24	5	193.476	142.225	0.735101	-0.443985	-1.44071	0.175029	0.541301	no_documented_extracellular_binding_partners	NA
egg-6	ASK	3	22	6	0.849748	0	1.17682e-09	-29.6625	-1.34599	0.192658	0.55185	no_documented_extracellular_binding_partners	NA	24	5	0.359678	0	2.78027e-09	-28.4221	-1.67774	0.106936	0.541301	no_documented_extracellular_binding_partners	NA
dma-1	ASK	3	22	6	10.5148	0	9.51042e-11	-33.2917	-1.23051	0.232111	0.55185	partner_expressed_in_neuron	sax-7	24	5	102.229	0	9.78192e-12	-36.573	-1.55865	0.132734	0.541301	partner_expressed_in_neuron	sax-7
lron-2	ASK	3	22	6	0.0796867	0.0519561	0.652005	-0.617045	-0.35498	0.726611	0.816261	no_documented_extracellular_binding_partners	NA	NA	NA	NA	NA	NA	NA	NA	NA	NA	NA	NA
lron-3	ASK	3	22	6	115.119	96.1756	0.835448	-0.259378	-0.477722	0.639092	0.754294	no_documented_extracellular_binding_partners	NA	24	5	92.9727	57.3158	0.61648	-0.697873	-1.40773	0.18505	0.541301	no_documented_extracellular_binding_partners	NA
lron-4	ASK	3	22	6	209.744	0	4.76773e-12	-37.6098	-1	0.328695	0.55185	no_documented_extracellular_binding_partners	NA	24	5	273.773	0	3.65266e-12	-37.9942	-1	0.327716	0.541301	no_documented_extracellular_binding_partners	NA
lron-5	ASK	3	22	6	108.442	0	9.2215e-12	-36.6581	-1.63496	0.11696	0.55185	partner_not_expressed_in_neuron	NA	24	5	94.54	0	1.05775e-11	-36.4602	-2.0726	0.0496002	0.537944	partner_not_expressed_in_neuron	NA
lron-6	ASK	3	22	6	50.7231	0	1.97149e-11	-35.5619	-1.38526	0.180514	0.55185	partner_expressed_in_neuron	T13C2.6	24	5	4.78481	0	2.08995e-10	-32.1558	-1	0.327716	0.541301	partner_expressed_in_neuron	T13C2.6
lron-7	ASK	3	22	6	35.5175	8.33129	0.234569	-2.09192	-2.13989	0.0430984	0.55185	partner_expressed_in_neuron	T02C5.1|ncam-1	24	5	21.3013	9.62361	0.451785	-1.14629	-1.89022	0.0702705	0.539099	partner_expressed_in_neuron	lron-7|ncam-1
lron-9	ASK	3	22	6	104.699	0	9.55115e-12	-36.6075	-1.47829	0.154173	0.55185	partner_not_expressed_in_neuron	NA	24	5	99.7062	5.65319	0.0566985	-4.14054	-1.26647	0.217878	0.541301	partner_not_expressed_in_neuron	NA
lron-10	ASK	3	22	6	31.6231	7.69312	0.243276	-2.03934	-2.05223	0.0510107	0.55185	partner_expressed_in_neuron	ced-1	24	5	9.70637	2.30473	0.237445	-2.07433	-1.32972	0.194783	0.541301	partner_expressed_in_neuron	ced-1
lron-11	ASK	3	22	6	0	4.38369	4.38369e+09	32.0295	1	0.363217	0.55185	partner_not_expressed_in_neuron	NA	24	5	5.15449	5.35383	1.03867	0.0547414	0.0318386	0.975453	0.982396	partner_not_expressed_in_neuron	NA
lron-12	ASK	3	22	6	5.92888	12.1861	2.05538	1.0394	0.469472	0.652829	0.760712	no_documented_extracellular_binding_partners	NA	24	5	8.89697	4.75695	0.534671	-0.903276	-0.524981	0.605447	0.698708	no_documented_extracellular_binding_partners	NA
lron-13	ASK	3	22	6	10.9168	0	9.16019e-11	-33.3458	-1.16212	0.258224	0.55185	partner_expressed_in_neuron	igdb-2	NA	NA	NA	NA	NA	NA	NA	NA	NA	NA	NA
lron-14	ASK	3	22	6	65.0257	7.64844	0.117622	-3.08777	-1.37974	0.181296	0.55185	partner_not_expressed_in_neuron	NA	24	5	9.03466	8.09792	0.896317	-0.15792	-0.0902791	0.928778	0.951137	partner_not_expressed_in_neuron	NA
lron-15	ASK	3	22	6	10.0266	0	9.97349e-11	-33.2231	-1.43073	0.16722	0.55185	no_documented_extracellular_binding_partners	NA	NA	NA	NA	NA	NA	NA	NA	NA	NA	NA	NA
hmr-1	ASK	3	22	6	157.011	113.132	0.720538	-0.472854	-0.824718	0.425786	0.603563	partner_expressed_in_neuron	hmr-1	24	5	106.627	49.565	0.464843	-1.10519	-1.70873	0.100135	0.541301	partner_expressed_in_neuron	hmr-1
cdh-4	ASK	3	22	6	186.039	118.476	0.636834	-0.651011	-1.78878	0.0897041	0.55185	no_documented_extracellular_binding_partners	NA	24	5	47.0314	27.5225	0.585194	-0.773014	-0.99564	0.341296	0.541301	no_documented_extracellular_binding_partners	NA
fmi-1	ASK	3	22	6	122.405	151.266	1.23578	0.305426	0.29469	0.775565	0.848287	partner_not_expressed_in_neuron	NA	24	5	159.637	71.4008	0.44727	-1.16078	-1.5357	0.142611	0.541301	partner_not_expressed_in_neuron	NA
casy-1	ASK	3	22	6	1807.37	1419.45	0.785367	-0.348561	-0.750413	0.463118	0.621256	partner_expressed_in_neuron	T19D12.6|daf-2	24	5	1102.57	1095.78	0.993843	-0.00891001	-0.0185095	0.985692	0.985692	partner_expressed_in_neuron	T19D12.6|daf-2
cdh-1	ASK	3	22	6	3.56106	5.66177	1.58991	0.668946	0.347949	0.738978	0.826094	partner_expressed_in_neuron	dep-1	24	5	13.2717	11.705	0.881956	-0.181222	-0.191373	0.851281	0.909104	partner_expressed_in_neuron	dep-1
cdh-8	ASK	3	22	6	22.0142	2.02239	0.0918676	-3.4443	-1.5957	0.124775	0.55185	partner_expressed_in_neuron	cdh-9	24	5	1.45626	0.206896	0.142073	-2.81529	-1.47558	0.152335	0.541301	partner_not_expressed_in_neuron	NA
cdh-9	ASK	3	22	6	5.36544	0	1.86378e-10	-32.321	-1.89866	0.0714367	0.55185	partner_expressed_in_neuron	cdh-8	24	5	0.390291	1.5726	4.02929	2.01053	0.729681	0.501729	0.62276	partner_expressed_in_neuron	cdh-8
cdh-12	ASK	3	22	6	18.2655	14.7227	0.806041	-0.311074	-0.228946	0.821231	0.878718	no_documented_extracellular_binding_partners	NA	24	5	7.01241	1.92249	0.274156	-1.86693	-0.867935	0.393615	0.546044	no_documented_extracellular_binding_partners	NA
nrx-1	ASK	3	22	6	170.585	158.999	0.932078	-0.101477	-0.11238	0.913347	0.930261	partner_not_expressed_in_neuron	NA	24	5	70.0486	52.2345	0.745689	-0.423354	-0.809763	0.428985	0.566355	partner_expressed_in_neuron	nlg-1
nlr-1	ASK	3	22	6	9.26234	0	1.07964e-10	-33.1087	-1.16811	0.255853	0.55185	partner_expressed_in_neuron	ptp-3	24	5	16.0865	12.9829	0.807069	-0.309236	-0.243767	0.810304	0.868622	partner_expressed_in_neuron	ptp-3
bam-2	ASK	3	22	6	34.0944	28.828	0.845536	-0.242063	-0.19381	0.850963	0.893186	partner_expressed_in_neuron	casy-1	24	5	16.5839	33.4516	2.01712	1.01229	0.485814	0.649175	0.734866	partner_expressed_in_neuron	casy-1
lat-1	ASK	3	22	6	57.6794	6.63395	0.115014	-3.12012	-2.19213	0.0390767	0.55185	partner_not_expressed_in_neuron	NA	24	5	22.5019	13.2326	0.588065	-0.765951	-0.890669	0.393463	0.546044	partner_not_expressed_in_neuron	NA
nlg-1	ASK	3	22	6	20.3908	0	4.90417e-11	-34.2472	-1.73969	0.0965513	0.55185	partner_not_expressed_in_neuron	NA	24	5	14.6385	4.27523	0.292054	-1.77569	-1.19302	0.243959	0.541301	partner_expressed_in_neuron	nlg-1|nrx-1
glit-1	ASK	3	22	6	1.58462	4.2359	2.67314	1.41853	0.985233	0.367206	0.554573	no_documented_extracellular_binding_partners	NA	24	5	1.91511	1.66598	0.869917	-0.201051	-0.142734	0.887902	0.934113	no_documented_extracellular_binding_partners	NA
clc-1	ASK	3	22	6	5.06659	3.27536	0.646463	-0.62936	-0.353883	0.727215	0.816261	no_documented_extracellular_binding_partners	NA	24	5	0.928546	0	1.07695e-09	-29.7904	-1.37754	0.181603	0.541301	no_documented_extracellular_binding_partners	NA
clc-2	ASK	3	22	6	10.2152	2.57807	0.252375	-1.98636	-1.40174	0.173929	0.55185	no_documented_extracellular_binding_partners	NA	24	5	2.5867	0.68271	0.263931	-1.92177	-1.20741	0.237874	0.541301	no_documented_extracellular_binding_partners	NA
clc-3	ASK	3	22	6	45.9101	201.768	4.39485	2.13581	0.845748	0.435205	0.605889	no_documented_extracellular_binding_partners	NA	24	5	16.3728	106.617	6.51186	2.70307	0.84494	0.445408	0.578213	no_documented_extracellular_binding_partners	NA
vab-9	ASK	3	22	6	35.0957	20.6257	0.5877	-0.766848	-1.15308	0.26117	0.55185	no_documented_extracellular_binding_partners	NA	24	5	16.1558	4.85381	0.300437	-1.73487	-2.2417	0.0340944	0.537944	no_documented_extracellular_binding_partners	NA
C54G4.4	ASK	3	22	6	0	0.866334	8.66334e+08	29.6903	1	0.363217	0.55185	no_documented_extracellular_binding_partners	NA	24	5	0.257694	0	3.88057e-09	-27.9411	-1	0.327716	0.541301	no_documented_extracellular_binding_partners	NA
crb-1	ASK	3	22	6	2.83622	1.49298	0.526397	-0.925777	-0.80501	0.43197	0.605889	no_documented_extracellular_binding_partners	NA	24	5	2.31143	0	4.32632e-10	-31.1061	-1.7612	0.0914951	0.541301	no_documented_extracellular_binding_partners	NA
eat-20	ASK	3	22	6	2.63965	5.85894	2.21959	1.15029	0.5502	0.603424	0.738583	no_documented_extracellular_binding_partners	NA	24	5	9.85248	0	1.01497e-10	-33.1978	-1	0.327716	0.541301	no_documented_extracellular_binding_partners	NA
zig-11	ASK	3	22	6	17.0337	0	5.87071e-11	-33.9877	-3.68478	0.00137697	0.189333	no_documented_extracellular_binding_partners	NA	24	5	13.452	12.1658	0.904387	-0.144988	-0.0997494	0.922724	0.951137	no_documented_extracellular_binding_partners	NA
zig-12	ASK	3	22	6	3.06389	5.24979	1.71344	0.776898	0.69858	0.511186	0.666238	no_documented_extracellular_binding_partners	NA	24	5	3.12362	0	3.20141e-10	-31.5406	-1.14922	0.262278	0.541301	no_documented_extracellular_binding_partners	NA
ina-1	ASK	3	22	6	15.8563	0	6.30665e-11	-33.8843	-2.86239	0.00932486	0.55185	no_documented_extracellular_binding_partners	NA	24	5	12.3147	4.96109	0.402859	-1.31165	-1.34359	0.190274	0.541301	no_documented_extracellular_binding_partners	NA
pat-2	ASK	3	22	6	2.6115	0	3.82922e-10	-31.2822	-1.1905	0.247136	0.55185	no_documented_extracellular_binding_partners	NA	24	5	11.5088	0	8.68898e-11	-33.422	-1.92617	0.0665302	0.537944	no_documented_extracellular_binding_partners	NA
pat-3	ASK	3	22	6	10.6773	5.53171	0.518082	-0.948749	-0.62334	0.540772	0.686361	no_documented_extracellular_binding_partners	NA	24	5	20.8967	12.315	0.589328	-0.762858	-1.3394	0.192329	0.541301	no_documented_extracellular_binding_partners	NA
sdn-1	ASK	3	22	6	36.7237	52.776	1.43711	0.523172	0.666424	0.524297	0.67691	partner_not_expressed_in_neuron	NA	24	5	43.6201	39.0074	0.894253	-0.161245	-0.283198	0.781725	0.850877	partner_not_expressed_in_neuron	NA
C48E7.6	ASK	3	22	6	16.2974	0	6.13595e-11	-33.9239	-1.16906	0.255479	0.55185	no_documented_extracellular_binding_partners	NA	24	5	0.651671	0	1.53452e-09	-29.2796	-1.2074	0.239547	0.541301	no_documented_extracellular_binding_partners	NA
mua-3	ASK	3	22	6	5.56487	0	1.79699e-10	-32.3737	-1.44197	0.164061	0.55185	no_documented_extracellular_binding_partners	NA	24	5	23.7935	0	4.20282e-11	-34.4699	-1.0712	0.295194	0.541301	no_documented_extracellular_binding_partners	NA
let-805	ASK	3	22	6	1.42928	6.25635	4.37729	2.13004	1.06641	0.3324	0.55185	no_documented_extracellular_binding_partners	NA	24	5	0.67223	2.73834	4.07351	2.02627	0.926309	0.401844	0.552048	no_documented_extracellular_binding_partners	NA
dgn-1	ASK	3	22	6	6.87745	20.2894	2.95013	1.56078	0.811491	0.44946	0.605889	partner_not_expressed_in_neuron	NA	24	5	9.44305	44.5056	4.71306	2.23666	1.52941	0.197959	0.541301	partner_expressed_in_neuron	C23H4.8
hpo-30	ASK	3	22	6	5.64521	0	1.77141e-10	-32.3944	-1.26044	0.221337	0.55185	partner_not_expressed_in_neuron	NA	24	5	7.57508	0	1.32012e-10	-32.8186	-1.87532	0.0735011	0.541301	partner_not_expressed_in_neuron	NA
clc-5	ASK	3	22	6	1.39537	0.799722	0.573126	-0.803076	-0.528662	0.604295	0.738583	no_documented_extracellular_binding_partners	NA	NA	NA	NA	NA	NA	NA	NA	NA	NA	NA	NA
tsp-3	ASK	3	22	6	5.03506	0	1.98607e-10	-32.2294	-1.59598	0.125433	0.55185	no_documented_extracellular_binding_partners	NA	NA	NA	NA	NA	NA	NA	NA	NA	NA	NA	NA
tsp-4	ASK	3	22	6	37.1439	27.5289	0.74114	-0.432182	-0.229224	0.820563	0.878718	no_documented_extracellular_binding_partners	NA	24	5	53.7993	206.396	3.83642	1.93976	1.1058	0.321366	0.541301	no_documented_extracellular_binding_partners	NA
tsp-5	ASK	3	22	6	9.04796	0	1.10522e-10	-33.0749	-1	0.328695	0.55185	no_documented_extracellular_binding_partners	NA	24	5	6.6344	29.2922	4.41519	2.14248	1.10549	0.320384	0.541301	no_documented_extracellular_binding_partners	NA
tsp-6	ASK	3	22	6	30.0348	100.613	3.34987	1.7441	1.40785	0.204622	0.55185	no_documented_extracellular_binding_partners	NA	24	5	5.69737	27.9192	4.90037	2.29289	1.76223	0.148645	0.541301	no_documented_extracellular_binding_partners	NA
tsp-7	ASK	3	22	6	214.777	0	4.656e-12	-37.644	-2.10306	0.047693	0.55185	no_documented_extracellular_binding_partners	NA	24	5	238.69	45.3758	0.190104	-2.39514	-2.43807	0.02213	0.537944	no_documented_extracellular_binding_partners	NA
tsp-8	ASK	3	22	6	42.5939	0	2.34775e-11	-35.3099	-1.20894	0.240124	0.55185	no_documented_extracellular_binding_partners	NA	24	5	60.1932	8.65684	0.143818	-2.79769	-1.97123	0.0591496	0.537944	no_documented_extracellular_binding_partners	NA
tsp-9	ASK	3	22	6	8.20397	1.10383	0.134548	-2.89381	-1.90763	0.0683262	0.55185	no_documented_extracellular_binding_partners	NA	24	5	3.80815	0	2.62595e-10	-31.8264	-1.72771	0.0974466	0.541301	no_documented_extracellular_binding_partners	NA
tsp-11	ASK	3	22	6	2.93372	1.51886	0.517724	-0.949745	-0.613135	0.547085	0.69013	no_documented_extracellular_binding_partners	NA	24	5	1.18553	3.07903	2.59718	1.37695	0.589436	0.582574	0.687297	no_documented_extracellular_binding_partners	NA
tsp-12	ASK	3	22	6	12.9191	3.7789	0.292506	-1.77346	-1.28741	0.209416	0.55185	no_documented_extracellular_binding_partners	NA	24	5	5.84343	4.15845	0.711645	-0.490769	-0.548203	0.592916	0.689227	no_documented_extracellular_binding_partners	NA
tsp-14	ASK	3	22	6	20.1746	0	4.95673e-11	-34.2318	-1.67514	0.108736	0.55185	no_documented_extracellular_binding_partners	NA	24	5	11.318	1.93834	0.171262	-2.54572	-1.70414	0.0998911	0.541301	no_documented_extracellular_binding_partners	NA
tsp-15	ASK	3	22	6	0.741028	4.58809	6.19153	2.6303	1.29149	0.251172	0.55185	no_documented_extracellular_binding_partners	NA	24	5	0.0771028	0	1.29697e-08	-26.2003	-1	0.327716	0.541301	no_documented_extracellular_binding_partners	NA
tsp-16	ASK	3	22	6	0.228229	0.528404	2.31524	1.21116	0.552416	0.602041	0.738583	no_documented_extracellular_binding_partners	NA	24	5	1.08328	0	9.23126e-10	-30.0128	-1.11478	0.276459	0.541301	no_documented_extracellular_binding_partners	NA
tsp-20	ASK	3	22	6	50.9084	21.4552	0.421446	-1.24658	-1.33738	0.192745	0.55185	no_documented_extracellular_binding_partners	NA	24	5	22.698	34.0885	1.50183	0.586718	0.587443	0.568604	0.678966	no_documented_extracellular_binding_partners	NA
tsp-21	ASK	3	22	6	66.7082	70.9072	1.06295	0.0880673	0.095147	0.926574	0.936793	no_documented_extracellular_binding_partners	NA	24	5	37.3452	17.5032	0.468688	-1.0933	-1.1385	0.28004	0.541301	no_documented_extracellular_binding_partners	NA
C24H10.1	ASK	3	22	6	3.60338	61.6135	17.0988	4.09583	1.17028	0.294496	0.55185	no_documented_extracellular_binding_partners	NA	24	5	7.32846	34.1878	4.66507	2.2219	0.776821	0.478844	0.60228	no_documented_extracellular_binding_partners	NA
K10D6.2	ASK	3	22	6	115.904	55.4062	0.478035	-1.06481	-1.19428	0.245961	0.55185	no_documented_extracellular_binding_partners	NA	24	5	37.7701	29.4215	0.778963	-0.360373	-0.384009	0.710826	0.791983	no_documented_extracellular_binding_partners	NA
T05E11.2	ASK	3	22	6	8.03819	0.777223	0.0966913	-3.37047	-1.04104	0.309415	0.55185	no_documented_extracellular_binding_partners	NA	24	5	20.0342	0	4.99146e-11	-34.2217	-1	0.327716	0.541301	no_documented_extracellular_binding_partners	NA
vab-1	ASK	3	22	6	50.6091	0	1.97593e-11	-35.5587	-2.59151	0.0170297	0.55185	partner_expressed_in_neuron	vab-2|wrk-1	24	5	22.4266	0	4.459e-11	-34.3845	-2.01583	0.0556455	0.537944	partner_expressed_in_neuron	vab-2|wrk-1
lin-17	ASK	3	22	6	8.2055	0	1.21869e-10	-32.9339	-1.39995	0.176129	0.55185	partner_expressed_in_neuron	cam-1	24	5	3.40155	0	2.93983e-10	-31.6635	-1.3437	0.192153	0.541301	partner_expressed_in_neuron	cam-1
lon-2	ASK	3	22	6	46.2591	16.143	0.34897	-1.51882	-1.39998	0.183613	0.55185	no_documented_extracellular_binding_partners	NA	24	5	118	13.9795	0.118471	-3.0774	-2.06343	0.0492062	0.537944	no_documented_extracellular_binding_partners	NA
smp-1	ASK	3	22	6	16.4934	0	6.06304e-11	-33.9412	-1.83754	0.0803229	0.55185	partner_not_expressed_in_neuron	NA	24	5	12.8292	0	7.79475e-11	-33.5787	-1.9912	0.0584669	0.537944	partner_not_expressed_in_neuron	NA
smp-2	ASK	3	22	6	1.21536	0	8.228e-10	-30.1787	-1	0.328695	0.55185	partner_not_expressed_in_neuron	NA	24	5	0.140012	0	7.14225e-09	-27.061	-1.36714	0.184796	0.541301	partner_not_expressed_in_neuron	NA
vab-2	ASK	3	22	6	33.3214	68.6024	2.05881	1.04181	1.12254	0.300317	0.55185	partner_expressed_in_neuron	wrk-1	24	5	9.7231	34.5138	3.54967	1.82769	1.33902	0.247602	0.541301	partner_expressed_in_neuron	wrk-1
efn-2	ASK	3	22	6	81.7001	121.25	1.48408	0.56957	0.501987	0.629116	0.748947	partner_not_expressed_in_neuron	NA	24	5	29.0057	57.3588	1.9775	0.983679	0.954661	0.382367	0.541301	partner_not_expressed_in_neuron	NA
efn-4	ASK	3	22	6	30.6183	12.3854	0.404512	-1.30575	-1.34569	0.19002	0.55185	partner_expressed_in_neuron	sax-3	24	5	41.2247	7.58295	0.183942	-2.44268	-1.74426	0.0930954	0.541301	partner_expressed_in_neuron	mab-20|sax-3
cfz-2	ASK	3	22	6	41.3281	0	2.41966e-11	-35.2664	-2.75396	0.0118934	0.55185	no_documented_extracellular_binding_partners	NA	24	5	9.45151	1.97907	0.209392	-2.25572	-2.22336	0.0347588	0.537944	no_documented_extracellular_binding_partners	NA
mom-5	ASK	3	22	6	13.2837	9.71349	0.731234	-0.451595	-0.260652	0.796421	0.862267	no_documented_extracellular_binding_partners	NA	24	5	7.85287	7.35796	0.936977	-0.0939143	-0.061441	0.953103	0.963315	no_documented_extracellular_binding_partners	NA
mig-1	ASK	3	22	6	33.4791	0	2.98694e-11	-34.9625	-1	0.328695	0.55185	no_documented_extracellular_binding_partners	NA	24	5	57.1566	0	1.74958e-11	-35.7342	-1.45221	0.15995	0.541301	no_documented_extracellular_binding_partners	NA
B0507.1	ASK	3	22	6	2.26985	20.6678	9.10535	3.18671	1.2847	0.253357	0.55185	partner_not_expressed_in_neuron	NA	24	5	3.04155	0.394571	0.129727	-2.94645	-0.932867	0.360233	0.541301	partner_not_expressed_in_neuron	NA
C25E10.7	ASK	3	22	6	27.6883	479.057	17.3018	4.11285	1.48217	0.198149	0.55185	partner_expressed_in_neuron	ZK856.6	24	5	31.1783	196.865	6.31416	2.65859	0.993682	0.374243	0.541301	partner_expressed_in_neuron	ZK856.6
C25E10.8	ASK	3	22	6	253.292	56.0511	0.22129	-2.17599	-1.10161	0.282833	0.55185	partner_not_expressed_in_neuron	NA	24	5	590.766	75.388	0.127611	-2.97018	-1.2388	0.227758	0.541301	partner_expressed_in_neuron	F40A3.2
swm-1	ASK	3	22	6	1367.59	0	7.31214e-13	-40.3148	-1.30763	0.205133	0.55185	no_documented_extracellular_binding_partners	NA	24	5	2192.7	0	4.56058e-13	-40.9958	-1.34601	0.191419	0.541301	no_documented_extracellular_binding_partners	NA
nas-36	ASK	3	22	6	24.483	13.7991	0.563619	-0.827207	-1.3644	0.191125	0.55185	no_documented_extracellular_binding_partners	NA	24	5	10.2463	13.1876	1.28706	0.364074	0.494354	0.638511	0.725697	no_documented_extracellular_binding_partners	NA
C34C6.3	ASK	3	22	6	2.46202	12.0264	4.88479	2.2883	1.56356	0.175716	0.55185	partner_not_expressed_in_neuron	NA	24	5	3.82184	0	2.61654e-10	-31.8316	-1	0.327716	0.541301	partner_not_expressed_in_neuron	NA
crld-1	ASK	3	22	6	28.7066	32.6116	1.13603	0.184001	0.219981	0.832965	0.884028	no_documented_extracellular_binding_partners	NA	24	5	64.7547	35.5307	0.548696	-0.865921	-1.81336	0.0959124	0.541301	no_documented_extracellular_binding_partners	NA
F11C7.2	ASK	3	22	6	2.4983	1.29094	0.516726	-0.952527	-0.447087	0.65857	0.760952	no_documented_extracellular_binding_partners	NA	24	5	6.09437	0	1.64086e-10	-32.5048	-1	0.327716	0.541301	no_documented_extracellular_binding_partners	NA
F11C7.6	ASK	3	22	6	3.01845	0	3.31296e-10	-31.4912	-1.05596	0.302983	0.55185	no_documented_extracellular_binding_partners	NA	NA	NA	NA	NA	NA	NA	NA	NA	NA	NA	NA
F14H12.3	ASK	3	22	6	1.07634	0	9.29072e-10	-30.0035	-1.62681	0.118689	0.55185	no_documented_extracellular_binding_partners	NA	24	5	0.385866	5.38097	13.9452	3.8017	0.925913	0.406399	0.555608	no_documented_extracellular_binding_partners	NA
F15B9.8	ASK	3	22	6	50.0962	4.81514	0.0961179	-3.37905	-1.43645	0.164966	0.55185	partner_expressed_in_neuron	ZK856.6	24	5	37.7932	9.88952	0.261675	-1.93415	-1.0215	0.316106	0.541301	partner_expressed_in_neuron	ZK856.6|ZC374.2
F35D2.3	ASK	3	22	6	0	3.86791	3.86791e+09	31.8489	1	0.363217	0.55185	partner_not_expressed_in_neuron	NA	NA	NA	NA	NA	NA	NA	NA	NA	NA	NA	NA
kal-1	ASK	3	22	6	33.2145	15.2603	0.459447	-1.12203	-1.34555	0.192611	0.55185	partner_expressed_in_neuron	sax-3|sax-7	24	5	22.5632	5.23598	0.232058	-2.10744	-1.9335	0.0637572	0.537944	partner_expressed_in_neuron	sax-3|sax-7
M03F4.6	ASK	3	22	6	48.5235	52.8702	1.08958	0.123771	0.278934	0.784416	0.852626	no_documented_extracellular_binding_partners	NA	24	5	16.1516	3.98628	0.246804	-2.01856	-2.46119	0.021234	0.537944	no_documented_extracellular_binding_partners	NA
dpy-31	ASK	3	22	6	2.58916	0.227754	0.0879645	-3.50694	-1.24012	0.228238	0.55185	partner_not_expressed_in_neuron	NA	NA	NA	NA	NA	NA	NA	NA	NA	NA	NA	NA
T25F10.3	ASK	3	22	6	12.2818	0	8.14215e-11	-33.5158	-1.07771	0.29339	0.55185	partner_expressed_in_neuron	T12A7.2	24	5	9.04475	0	1.10561e-10	-33.0744	-1.06146	0.2995	0.541301	partner_expressed_in_neuron	T12A7.2
lag-2	ASK	3	22	6	9.96278	0	1.00374e-10	-33.2139	-1.44315	0.163731	0.55185	partner_expressed_in_neuron	ZK856.6	24	5	5.29222	0	1.88957e-10	-32.3012	-1.44949	0.160701	0.541301	partner_expressed_in_neuron	ZK856.6
ins-1	ASK	3	22	6	197.502	2574.44	13.035	3.70432	1.31684	0.244748	0.55185	partner_expressed_in_neuron	zig-5	24	5	103.892	1139.76	10.9706	3.45557	1.34105	0.25046	0.541301	partner_expressed_in_neuron	zig-5
irld-34	ASK	3	22	6	19.9913	106.452	5.32493	2.41276	1.45599	0.195275	0.55185	no_documented_extracellular_binding_partners	NA	24	5	37.2733	9.16122	0.245785	-2.02453	-1.21621	0.234436	0.541301	no_documented_extracellular_binding_partners	NA
Y53H1B.2	ASK	3	22	6	7.2538	17.5696	2.42213	1.27627	1.18304	0.282054	0.55185	no_documented_extracellular_binding_partners	NA	NA	NA	NA	NA	NA	NA	NA	NA	NA	NA	NA
unc-6	ASK	3	22	6	22.4992	110.138	4.89518	2.29136	0.779616	0.468257	0.625101	partner_not_expressed_in_neuron	NA	24	5	48.1344	140.752	2.92414	1.54801	0.630902	0.557341	0.668337	partner_expressed_in_neuron	unc-40
kpc-1	ASK	3	22	6	69.4909	20.4877	0.294826	-1.76206	-2.24201	0.0355824	0.55185	no_documented_extracellular_binding_partners	NA	24	5	40.2817	32.7202	0.812285	-0.299941	-0.392185	0.705502	0.789159	no_documented_extracellular_binding_partners	NA
lect-2	ASK	3	22	6	4.02291	7.88666	1.96044	0.971176	0.660757	0.530557	0.678619	partner_expressed_in_neuron	ptp-4|sax-7	24	5	2.08741	1.22639	0.587519	-0.767294	-0.550376	0.594245	0.689227	partner_expressed_in_neuron	ptp-4|sax-7
mnr-1	ASK	3	22	6	11.4343	1.32933	0.116257	-3.1046	-0.890953	0.382784	0.564389	partner_expressed_in_neuron	sax-7	24	5	40.4389	0	2.47287e-11	-35.235	-1.40679	0.172859	0.541301	partner_expressed_in_neuron	sax-7
B0222.11	ASK	3	22	6	19.6161	0	5.09784e-11	-34.1913	-1.48556	0.152255	0.55185	partner_not_expressed_in_neuron	NA	24	5	84.3588	0	1.18541e-11	-36.2958	-1.43426	0.164955	0.541301	partner_not_expressed_in_neuron	NA
clec-41	ASK	3	22	6	0.860307	4.83493	5.62	2.49057	1.40692	0.213844	0.55185	partner_not_expressed_in_neuron	NA	24	5	0.146868	0	6.80882e-09	-27.1299	-1	0.327716	0.541301	partner_not_expressed_in_neuron	NA
C02B8.12	ASK	3	22	6	1.15467	2.20472	1.9094	0.933119	0.429331	0.679783	0.778918	partner_not_expressed_in_neuron	NA	24	5	13.5238	0.90026	0.0665686	-3.90901	-0.93137	0.361253	0.541301	partner_not_expressed_in_neuron	NA
adm-2	ASK	3	22	6	25.8601	13.8504	0.535592	-0.900795	-1.17317	0.254267	0.55185	no_documented_extracellular_binding_partners	NA	24	5	23.7731	7.23862	0.304488	-1.71554	-2.46409	0.0203968	0.537944	no_documented_extracellular_binding_partners	NA
let-756	ASK	3	22	6	9.9384	0	1.0062e-10	-33.2104	-1.24783	0.22583	0.55185	no_documented_extracellular_binding_partners	NA	24	5	8.59599	0.487237	0.0566818	-4.14097	-1.79569	0.0854002	0.541301	no_documented_extracellular_binding_partners	NA
C05D12.2	ASK	3	22	6	1.60121	0	6.24527e-10	-30.5765	-1.92735	0.067572	0.55185	no_documented_extracellular_binding_partners	NA	24	5	0.58257	0	1.71653e-09	-29.1179	-1	0.327716	0.541301	no_documented_extracellular_binding_partners	NA
irld-13	ASK	3	22	6	0	12.686	1.2686e+10	33.5625	1	0.363217	0.55185	no_documented_extracellular_binding_partners	NA	24	5	1.62106	12.6892	7.82767	2.96858	0.865216	0.434272	0.566355	no_documented_extracellular_binding_partners	NA
B0393.5	ASK	3	22	6	60.642	0	1.64902e-11	-35.8196	-1.06392	0.299447	0.55185	partner_not_expressed_in_neuron	NA	24	5	7.71826	0	1.29563e-10	-32.8456	-1	0.327716	0.541301	partner_not_expressed_in_neuron	NA
C02B10.3	ASK	3	22	6	165.607	120.745	0.729103	-0.455805	-1.23455	0.243743	0.55185	no_documented_extracellular_binding_partners	NA	24	5	91.5418	73.4662	0.802542	-0.317351	-0.817075	0.430433	0.566355	no_documented_extracellular_binding_partners	NA
irld-21	ASK	3	22	6	0	30.2445	3.02445e+10	34.816	1	0.363217	0.55185	no_documented_extracellular_binding_partners	NA	24	5	0	40.8181	4.08181e+10	35.2485	1	0.373901	0.541301	no_documented_extracellular_binding_partners	NA
C11H1.5	ASK	3	22	6	1.06703	1.46414	1.37217	0.456455	0.250057	0.809856	0.873374	no_documented_extracellular_binding_partners	NA	24	5	4.57696	0	2.18486e-10	-32.0917	-1	0.327716	0.541301	no_documented_extracellular_binding_partners	NA
C16B8.4	ASK	3	22	6	23.6745	0	4.22396e-11	-34.4626	-2.22048	0.0375222	0.55185	partner_not_expressed_in_neuron	NA	24	5	13.8164	1.66282	0.120351	-3.05468	-1.46029	0.156811	0.541301	partner_not_expressed_in_neuron	NA
spe-9	ASK	3	22	6	0.253738	0	3.94107e-09	-27.9188	-1	0.328695	0.55185	partner_not_expressed_in_neuron	NA	24	5	0.289028	0	3.45988e-09	-28.1066	-1.69315	0.103931	0.541301	partner_not_expressed_in_neuron	NA
nas-37	ASK	3	22	6	22.1532	10.6793	0.482065	-1.0527	-0.709645	0.484545	0.64372	no_documented_extracellular_binding_partners	NA	24	5	12.3839	5.44507	0.43969	-1.18544	-0.799757	0.431118	0.566355	no_documented_extracellular_binding_partners	NA
C18E9.7	ASK	3	22	6	0.150593	0.276833	1.83828	0.878355	0.54338	0.60143	0.738583	no_documented_extracellular_binding_partners	NA	24	5	1.83599	0	5.44665e-10	-30.7739	-1	0.327716	0.541301	no_documented_extracellular_binding_partners	NA
C23H4.8	ASK	3	22	6	0	22.0703	2.20703e+10	34.3614	1	0.363217	0.55185	partner_expressed_in_neuron	dgn-1	24	5	3.04228	0	3.28701e-10	-31.5025	-1.17604	0.251609	0.541301	partner_expressed_in_neuron	dgn-1
C27A7.8	ASK	3	22	6	13.8005	125.9	9.12289	3.18949	0.886428	0.4153	0.594831	no_documented_extracellular_binding_partners	NA	24	5	408.524	30.833	0.0754742	-3.72787	-1.15578	0.259435	0.541301	no_documented_extracellular_binding_partners	NA
C27B7.7	ASK	3	22	6	0.701546	0.731398	1.04255	0.0601207	0.0294562	0.976881	0.976881	no_documented_extracellular_binding_partners	NA	NA	NA	NA	NA	NA	NA	NA	NA	NA	NA	NA
irld-24	ASK	3	22	6	0	26.2242	2.62242e+10	34.6102	1.35021	0.234846	0.55185	no_documented_extracellular_binding_partners	NA	24	5	2.73582	56.8508	20.7802	4.37714	1.05593	0.350427	0.541301	no_documented_extracellular_binding_partners	NA
ZK856.6	ASK	3	22	6	29.0277	174.597	6.01484	2.58853	0.828259	0.444312	0.605889	partner_expressed_in_neuron	trk-1|C25E10.7	24	5	128.986	0	7.75276e-12	-36.9084	-1.35047	0.190003	0.541301	partner_expressed_in_neuron	trk-1|C25E10.7
mec-9	ASK	3	22	6	6.24534	0	1.6012e-10	-32.5401	-1	0.328695	0.55185	no_documented_extracellular_binding_partners	NA	24	5	11.4242	0	8.75333e-11	-33.4114	-1	0.327716	0.541301	no_documented_extracellular_binding_partners	NA
C53A5.13	ASK	3	22	6	2.54838	3.82458	1.50079	0.585723	0.574678	0.587633	0.731217	no_documented_extracellular_binding_partners	NA	24	5	1.19472	2.9926	2.50485	1.32472	0.69407	0.522969	0.637932	no_documented_extracellular_binding_partners	NA
lam-2	ASK	3	22	6	3.56052	2.31828	0.651106	-0.619036	-0.68872	0.502791	0.658417	no_documented_extracellular_binding_partners	NA	24	5	0.835481	0.422735	0.505977	-0.982855	-0.994893	0.333309	0.541301	no_documented_extracellular_binding_partners	NA
dex-1	ASK	3	22	6	0.277895	6.10602	21.9724	4.45762	0.954089	0.383785	0.564389	partner_expressed_in_neuron	ZK856.6	24	5	0.0379745	0	2.63335e-08	-25.1785	-1	0.327716	0.541301	partner_expressed_in_neuron	ZK856.6
pqn-25	ASK	3	22	6	3.36419	3.19026	0.948301	-0.0765834	-0.0432587	0.965998	0.969523	partner_not_expressed_in_neuron	NA	24	5	4.12572	1.35963	0.32955	-1.60143	-0.834028	0.411939	0.559527	partner_not_expressed_in_neuron	NA
trk-1	ASK	3	22	6	60.911	90.5637	1.48682	0.572232	0.883776	0.409006	0.588883	partner_expressed_in_neuron	ZK856.6	24	5	47.7187	37.3932	0.783616	-0.351781	-0.56712	0.582867	0.687297	partner_expressed_in_neuron	ZK856.6
irld-2	ASK	3	22	6	17.7694	37.9341	2.13481	1.0941	0.511679	0.627716	0.748947	no_documented_extracellular_binding_partners	NA	24	5	4.61305	37.0985	8.04208	3.00757	1.3976	0.232719	0.541301	no_documented_extracellular_binding_partners	NA
F09F9.4	ASK	3	22	6	11.1349	7.52401	0.675716	-0.565511	-0.391603	0.70308	0.80227	partner_expressed_in_neuron	ptp-4	24	5	7.53559	11.9354	1.58387	0.663453	0.456708	0.667993	0.753155	partner_expressed_in_neuron	ptp-4
irld-30	ASK	3	22	6	0	19.9806	1.99806e+10	34.2179	1	0.363217	0.55185	no_documented_extracellular_binding_partners	NA	24	5	6.62559	0	1.5093e-10	-32.6254	-1	0.327716	0.541301	no_documented_extracellular_binding_partners	NA
irld-31	ASK	3	22	6	0	5.91926	5.91926e+09	32.4628	1	0.363217	0.55185	no_documented_extracellular_binding_partners	NA	24	5	3.77587	0	2.6484e-10	-31.8142	-1	0.327716	0.541301	no_documented_extracellular_binding_partners	NA
F19C6.3	ASK	3	22	6	21.9101	6.62416	0.302334	-1.72579	-1.72466	0.0965833	0.55185	no_documented_extracellular_binding_partners	NA	24	5	10.8849	12.8585	1.18131	0.240393	0.15514	0.882624	0.932025	no_documented_extracellular_binding_partners	NA
F21A3.11	ASK	3	22	6	2.65658	4.7805	1.79949	0.84759	0.6331	0.541601	0.686361	partner_expressed_in_neuron	F21A3.11|T13C2.6	24	5	0.459799	0	2.17486e-09	-28.7764	-1.33173	0.195998	0.541301	partner_expressed_in_neuron	T13C2.6
F28C1.3	ASK	3	22	6	50.5114	27.4952	0.544336	-0.87743	-2.36296	0.0258971	0.55185	no_documented_extracellular_binding_partners	NA	24	5	40.8797	15.3198	0.374754	-1.41598	-2.21755	0.0387406	0.537944	no_documented_extracellular_binding_partners	NA
F30H5.3	ASK	3	22	6	0	0.857687	8.57687e+08	29.6759	1	0.363217	0.55185	no_documented_extracellular_binding_partners	NA	NA	NA	NA	NA	NA	NA	NA	NA	NA	NA	NA
atrn-1	ASK	3	22	6	23.904	14.4494	0.604476	-0.726242	-1.77981	0.0868716	0.55185	no_documented_extracellular_binding_partners	NA	24	5	10.8106	14.2024	1.31375	0.393695	0.57235	0.58883	0.68859	no_documented_extracellular_binding_partners	NA
lin-3	ASK	3	22	6	0	0.534712	5.34712e+08	28.9942	1	0.363217	0.55185	partner_not_expressed_in_neuron	NA	NA	NA	NA	NA	NA	NA	NA	NA	NA	NA	NA
nas-39	ASK	3	22	6	0.242166	18.4562	76.2131	6.25197	0.986794	0.369043	0.554573	partner_not_expressed_in_neuron	NA	24	5	5.17659	0	1.93177e-10	-32.2694	-1.0243	0.316348	0.541301	partner_not_expressed_in_neuron	NA
F40F11.4	ASK	3	22	6	9.01927	29.8455	3.30908	1.72643	1.39728	0.214419	0.55185	no_documented_extracellular_binding_partners	NA	24	5	8.37252	18.9405	2.26223	1.17774	1.07933	0.336962	0.541301	no_documented_extracellular_binding_partners	NA
agr-1	ASK	3	22	6	163.935	41.272	0.251758	-1.98989	-0.906217	0.374316	0.557965	partner_not_expressed_in_neuron	NA	24	5	65.1382	33.9414	0.521068	-0.940457	-0.613708	0.548109	0.662884	partner_not_expressed_in_neuron	NA
dep-1	ASK	3	22	6	152.447	314.536	2.06325	1.04492	0.813913	0.447469	0.605889	partner_expressed_in_neuron	phg-1	24	5	78.9083	144.801	1.83505	0.875821	0.888326	0.418101	0.560771	partner_expressed_in_neuron	cdh-1
F46G10.2	ASK	3	22	6	17.6691	11.2782	0.6383	-0.647693	-0.35769	0.723499	0.816261	no_documented_extracellular_binding_partners	NA	24	5	4.4297	39.6756	8.95674	3.16297	1.30328	0.260304	0.541301	no_documented_extracellular_binding_partners	NA
F53C11.9	ASK	3	22	6	0.847242	6.63548	7.83186	2.96935	0.865291	0.425243	0.603563	partner_not_expressed_in_neuron	NA	NA	NA	NA	NA	NA	NA	NA	NA	NA	NA	NA
egas-4	ASK	3	22	6	47.6259	0	2.0997e-11	-35.471	-1	0.328695	0.55185	no_documented_extracellular_binding_partners	NA	24	5	64.087	0	1.56038e-11	-35.8993	-1	0.327716	0.541301	no_documented_extracellular_binding_partners	NA
[truncated: 17,709 more rows]
